# Supplementary material for: Comparative Transcriptome Analysis of Salt-Tolerant and -Sensitive Soybean Cultivars under Salt Stress
Source: Int J Mol Sci. 2024 Sep 11;25(18):9818. doi: 10.3390/ijms25189818 (PMC11432363; doi:10.3390/ijms25189818)
Supplement: Supplementary file 1 [file ijms-25-09818-s001.zip]

Archive with 9 entries (9 files):
- .DS_Store
- Supplementary_FiigureS1-S4.pdf
- Supplementary_TableS1.xlsx
- Supplementary_TableS2.xlsx
- Supplementary_TableS3.xlsx
- Supplementary_TableS4.xlsx
- Supplementary_TableS5.xlsx
- Supplementary_TableS6.xlsx
- Supplementary_TableS7.xlsx
