# Supplementary material for: Comparative Transcriptome Analysis of Salt-Tolerant and -Sensitive Soybean Cultivars under Salt Stress
Source: Int J Mol Sci. 2024 Sep 11;25(18):9818. doi: 10.3390/ijms25189818 (PMC11432363; doi:10.3390/ijms25189818)
Supplement: Supplementary file 1 [file ijms-25-09818-s001.zip › Supplementary_TableS1.xlsx]

## Sheet: Sheet1
Table S1. The statistics of RNA-seq data and mapping results
Sample	Total Reads	Mapped Reads	Uniq Mapped Reads	Multiple Map Reads	Reads Map to '+'	Reads Map to '-'	GC Content	%≥Q30
XLC-1	40151478	38,882,957 (96.84%)	36,864,215 (91.81%)	2,018,742 (5.03%)	21,345,200 (53.16%)	21,335,655 (53.14%)	0.4396	0.9573
XLC-2	40226152	38,962,107 (96.86%)	36,951,843 (91.86%)	2,010,264 (5.00%)	21,362,917 (53.11%)	21,353,869 (53.08%)	0.4394	0.9549
XLC-3	39858380	38,499,166 (96.59%)	36,438,585 (91.42%)	2,060,581 (5.17%)	21,206,895 (53.21%)	21,200,494 (53.19%)	0.4399	0.9484
XLS-1	40320892	39,154,153 (97.11%)	37,427,300 (92.82%)	1,726,853 (4.28%)	21,073,753 (52.27%)	21,053,855 (52.22%)	0.4389	0.9521
XLS-2	40856404	39,622,045 (96.98%)	37,850,268 (92.64%)	1,771,777 (4.34%)	21,352,141 (52.26%)	21,324,430 (52.19%)	0.4434	0.949
XLS-3	42128792	40,788,956 (96.82%)	38,958,310 (92.47%)	1,830,646 (4.35%)	21,991,249 (52.20%)	21,971,866 (52.15%)	0.4431	0.9514
XRC-1	38854656	37,110,107 (95.51%)	36,172,491 (93.10%)	937,616 (2.41%)	19,284,298 (49.63%)	19,279,268 (49.62%)	0.4406	0.944
XRC-2	41003414	39,107,934 (95.38%)	38,005,554 (92.69%)	1,102,380 (2.69%)	20,433,098 (49.83%)	20,427,485 (49.82%)	0.4397	0.9454
XRC-3	48098872	46,091,414 (95.83%)	44,922,368 (93.40%)	1,169,046 (2.43%)	23,930,451 (49.75%)	23,925,609 (49.74%)	0.4338	0.9441
XRS-1	40506446	39,152,995 (96.66%)	38,356,420 (94.69%)	796,575 (1.97%)	20,123,976 (49.68%)	20,096,342 (49.61%)	0.4363	0.9408
XRS-2	42603074	41,211,749 (96.73%)	40,372,889 (94.77%)	838,860 (1.97%)	21,183,717 (49.72%)	21,153,950 (49.65%)	0.4364	0.946
XRS-3	47398066	45,677,263 (96.37%)	44,750,208 (94.41%)	927,055 (1.96%)	23,492,125 (49.56%)	23,442,149 (49.46%)	0.4382	0.9478
ZLC-1	41490128	40,176,975 (96.84%)	38,480,071 (92.75%)	1,696,904 (4.09%)	21,594,033 (52.05%)	21,578,181 (52.01%)	0.4383	0.9466
ZLC-2	40834800	39,597,977 (96.97%)	37,874,818 (92.75%)	1,723,159 (4.22%)	21,352,846 (52.29%)	21,337,588 (52.25%)	0.4393	0.9489
ZLC-3	40913990	39,538,448 (96.64%)	37,880,030 (92.58%)	1,658,418 (4.05%)	21,206,289 (51.83%)	21,190,692 (51.79%)	0.439	0.945
ZLS-1	40590178	39,292,411 (96.80%)	37,861,781 (93.28%)	1,430,630 (3.52%)	20,804,046 (51.25%)	20,781,804 (51.20%)	0.4402	0.9376
ZLS-2	40954524	39,722,656 (96.99%)	38,273,793 (93.45%)	1,448,863 (3.54%)	21,038,787 (51.37%)	21,017,158 (51.32%)	0.4409	0.9455
ZLS-3	39105216	38,041,407 (97.28%)	36,639,239 (93.69%)	1,402,168 (3.59%)	20,150,034 (51.53%)	20,123,916 (51.46%)	0.4404	0.9521
ZRC-1	40385732	38,962,895 (96.48%)	38,163,654 (94.50%)	799,241 (1.98%)	20,042,663 (49.63%)	20,009,543 (49.55%)	0.433	0.9501
ZRC-2	43655162	42,050,181 (96.32%)	41,191,914 (94.36%)	858,267 (1.97%)	21,632,754 (49.55%)	21,603,546 (49.49%)	0.4333	0.9508
ZRC-3	40954460	39,327,147 (96.03%)	38,529,661 (94.08%)		20,218,728 (49.37%)	20,194,100 (49.31%)	0.4326	0.9439
ZRS-1	41324044	39,801,982 (96.32%)	38,966,962 (94.30%)	835,020 (2.02%)	20,481,862 (49.56%)	20,462,860 (49.52%)	0.4348	0.9462
ZRS-2	41055018	39,476,977 (96.16%)	38,674,256 (94.20%)	802,721 (1.96%)	20,287,139 (49.41%)	20,274,408 (49.38%)	0.4349	0.9345
ZRS-3	38604112	37,089,592 (96.08%)	36,338,220 (94.13%)	751,372 (1.95%)	19,082,173 (49.43%)	19,052,265 (49.35%)	0.4426	0.949
RNA-seq libraries abbreviations, XLC: leaves of X9 cultivar under normal condition; XLS; leaves of X9 cultivar under salt stress; XRC: roots of X9 cultivar under normal condition; XRS: roots of X9 cultivar under salt stress; ZLC: leaves of Z9 cultivar under normal condition; ZLS: leaves of Z9 cultivar under salt stress; ZRC: roots of Z9 cultivar under normal condition; ZRS: roots of Z9 cultivar u…
