# Supplementary material for: Comparative Transcriptome Analysis of Salt-Tolerant and -Sensitive Soybean Cultivars under Salt Stress
Source: Int J Mol Sci. 2024 Sep 11;25(18):9818. doi: 10.3390/ijms25189818 (PMC11432363; doi:10.3390/ijms25189818)
Supplement: Supplementary file 1 [file ijms-25-09818-s001.zip › Supplementary_TableS2.xlsx]

## Sheet: Sheet1
Table S2. Primers used in qRT-PCR analysis
Genes	F(5'-3')	R(5'-3')
GmActin11	ACCGGAATGGTTAAGGCTGG	ACTGAGCCTCATCACCAACG
ABR1	CATCCTTCTCACATCCACCTTCATC	TTCTCTGTTCCTCTTGTTCTGTATTCG
CRF2	GGCGGCGGAGATACGAGAC	AGGCGGTGTTATGAAATTGGTGAG
ERF110	GGCGGAGAAGACGGTGGTAG	CAGGTGGTGGAGGAGGATAGC
ERF022	GGACTCTCACCCACACAAATTCAG	ATCATCATCAGAAGGCAGCATCATC
JUNGBRUNNEN 1-like	ACAGCATCATCAGCAACCTCAAC	TCAACCACAAACTTCACTACAGATCC
NAC4	GTTCCTCTTCCTCTTCTTCGTCAC	CTTCTCCTCGTGCTGCTGTTG
NPF6-1	AGTTGAGCAAGCCTCCACCATG	GAGTCGGTCATACACAGCCAGAG
NPF6-2	CCTTGGAGACTGTGTACTGTGACTC	GTGTAAGCCTGCTGGACTGAGAG
CIPK	CTTCTTCCTTCCCTTCCTTCCTTCC	TCAGTCGGTATGTGGTGGATTGTG
HAK	AGCCCTCTTTGGTTCCTGTATGAC	ACGTTCTGCTGAGTATCTGGTGAC
MIK2-1	CGGCTACTACGCAGGCTTCTC	GATTACACGACGACATTCAGCACAG
MIK2-2	TGAGTGGAGAGTGAGTCTTGACAAC	TAGCGGTCACAGAGTTGGAATCATC
MIK2-3	AGCCGAGAACAATGAAGCAAACG	TGGTGGAGACGGAGTTGGAATTATC
LRX	TTCTCCTCCTCCTGCTCCATCC	AATGCCAACACCAACACCAACAC
APX	CACCTCTTCTCGCTCCTTCTTCTC	GAACCTCCGCTCTTTGCTGATTG
MPK	GGCGGACAGTTCATTCAGTACAAC	GCTCATTCGTCTCGGTATTCAACAG
CLE25	AAGAGGGGTGAAGATATGGGTGTTG	TGGTTTGACGGTTTACTGAGATTGC
ABCG25	ACTCTTCTAACACCAAGCCTCATCC	CTTCAATCGGTATGCCACGTCAATG
WRKY57	GGAGTGTCATCAATGGGAGTT	CTTCAAGAACGAGAGGGAGTTG
WRKY55	GCTCTGTGACCATCTTCTAGTC	CTTGGCCTTACTTTCTCCTACA
WRKY22	GGCTACTCCACCGTTACATCA	CCTCAAAAGGGTACGCAGA
WRKY22-like	TCCTTCCCAGCCTTACAAA	TGAACTGTTGGCGGAGATG
WRKY28-1	CTGTCAAGAATAGCCCTTACCC	AGTGGTTGGGTCCTGAAATG
WRKY28-2	CTGTCAAGAATAGCCCTTACCC	GTGGTTGGGTCCTGAAATG
WRKY48-1	TCCCTGCTGATTATTATGCC	ATCATTTCCCGTTGCTTTG
WRKY48-2	TCCTTCATTGACCTGCTCG	CTCTGCCTCCATTACCACCT
