# Supplementary material for: Comparative Transcriptome Analysis of Salt-Tolerant and -Sensitive Soybean Cultivars under Salt Stress
Source: Int J Mol Sci. 2024 Sep 11;25(18):9818. doi: 10.3390/ijms25189818 (PMC11432363; doi:10.3390/ijms25189818)
Supplement: Supplementary file 1 [file ijms-25-09818-s001.zip › Supplementary_TableS3.xlsx]

## Sheet: GO_Biological_Process
Table S3. GO enrichment for DEGs between XLC and XLS
ID	Description	GeneRatio（％）	BgRatio（％）	Rich_factor	pvalue	qvalue	geneID
GO:0031408	oxylipin biosynthetic process	1.1	0.224111	4.91	1.09081e-05	0.0136523	NewGene_5996/SoyZH13_07G006000/SoyZH13_07G006100/SoyZH13_07G033500/SoyZH13_08G097100/SoyZH13_08G264700/SoyZH13_13G319900/SoyZH13_13G320000/SoyZH13_15G025800/SoyZH13_20G048700/SoyZH13_20G131200
GO:0009690	cytokinin metabolic process	0.7	0.118398	5.91	0.00012838	0.0803391	NewGene_5048/SoyZH13_04G053100/SoyZH13_09G060800/SoyZH13_09G203400/SoyZH13_12G011300/SoyZH13_13G086400/SoyZH13_15G205900
GO:0007623	circadian rhythm	0.8	0.177597	4.5	0.000325887	0.135958	SoyZH13_04G119000/SoyZH13_04G124400/SoyZH13_05G108100/SoyZH13_11G177300/SoyZH13_13G074700/SoyZH13_13G170900/SoyZH13_13G177600/SoyZH13_15G221700
GO:0051703	intraspecies interaction between organisms	0.5	0.0761132	6.57	0.000723388	0.226344	SoyZH13_03G097400/SoyZH13_04G102300/SoyZH13_06G292100/SoyZH13_17G231200/SoyZH13_18G006800
GO:0061408	positive regulation of transcription from RNA polymerase II promoter in response to heat stress	0.6	0.126855	4.73	0.00139786	0.328578	SoyZH13_09G128700/SoyZH13_10G219100/SoyZH13_11G055600/SoyZH13_17G216600/SoyZH13_19G144100/SoyZH13_20G143500
GO:0009229	thiamine diphosphate biosynthetic process	0.2	0.00845702	23.65	0.00178632	0.328578	SoyZH13_03G193100/SoyZH13_19G196900
GO:0034605	cellular response to heat	0.8	0.228339	3.5	0.00183771	0.328578	NewGene_4549/SoyZH13_09G128700/SoyZH13_10G219100/SoyZH13_11G055600/SoyZH13_17G216600/SoyZH13_18G177900/SoyZH13_19G144100/SoyZH13_20G143500
GO:0009611	response to wounding	1.1	0.414394	2.65	0.00285478	0.436201	NewGene_6716/SoyZH13_01G144900/SoyZH13_04G157300/SoyZH13_05G011300/SoyZH13_08G041200/SoyZH13_08G056000/SoyZH13_11G080100/SoyZH13_15G205900/SoyZH13_17G046100/SoyZH13_17G193800/SoyZH13_18G148200
GO:0043618	regulation of transcription from RNA polymerase II promoter in response to stress	0.6	0.147998	4.05	0.00319321	0.436201	SoyZH13_09G128700/SoyZH13_10G219100/SoyZH13_11G055600/SoyZH13_17G216600/SoyZH13_19G144100/SoyZH13_20G143500
GO:0042753	positive regulation of circadian rhythm	0.3	0.0338281	8.87	0.00359774	0.436201	SoyZH13_09G064000/SoyZH13_15G169100/SoyZH13_17G049300
GO:0006772	thiamine metabolic process	0.2	0.0126855	15.77	0.00520817	0.436201	SoyZH13_03G193100/SoyZH13_19G196900
GO:0009440	cyanate catabolic process	0.2	0.0126855	15.77	0.00520817	0.436201	SoyZH13_06G173700/SoyZH13_15G055600
GO:0010198	synergid death	0.2	0.0126855	15.77	0.00520817	0.436201	SoyZH13_04G102300/SoyZH13_06G292100
GO:0010623	programmed cell death involved in cell development	0.2	0.0126855	15.77	0.00520817	0.436201	SoyZH13_04G102300/SoyZH13_06G292100
GO:0010183	pollen tube guidance	0.3	0.0380566	7.88	0.00522781	0.436201	SoyZH13_02G127700/SoyZH13_04G102300/SoyZH13_06G292100
GO:0120029	proton export across plasma membrane	0.5	0.118398	4.22	0.0058462	0.457311	SoyZH13_05G029400/SoyZH13_06G180200/SoyZH13_13G079900/SoyZH13_17G059400/SoyZH13_17G092800
GO:0034440	lipid oxidation	0.6	0.177597	3.38	0.0080377	0.569066	NewGene_5996/SoyZH13_08G097100/SoyZH13_08G264700/SoyZH13_13G319900/SoyZH13_20G048700/SoyZH13_20G131200
GO:0006631	fatty acid metabolic process	0.5	0.131084	3.81	0.00910673	0.569066	SoyZH13_09G026200/SoyZH13_09G124500/SoyZH13_15G127800/SoyZH13_17G231200/SoyZH13_18G091000
GO:0045017	glycerolipid biosynthetic process	0.3	0.0465136	6.45	0.00963867	0.569066	SoyZH13_06G264500/SoyZH13_12G104700/SoyZH13_19G041900
GO:0032956	regulation of actin cytoskeleton organization	0.5	0.135312	3.7	0.0104255	0.569066	SoyZH13_03G097400/SoyZH13_05G033700/SoyZH13_05G229000/SoyZH13_13G268100/SoyZH13_18G006800
GO:0019252	starch biosynthetic process	0.5	0.139541	3.58	0.0118692	0.569066	SoyZH13_06G010700/SoyZH13_06G124400/SoyZH13_07G048200/SoyZH13_16G016500/SoyZH13_18G230700
GO:0009723	response to ethylene	0.6	0.194511	3.08	0.0124516	0.569066	SoyZH13_02G025400/SoyZH13_08G090800/SoyZH13_10G175100/SoyZH13_11G134000/SoyZH13_16G084600/SoyZH13_17G139300
GO:0009959	negative gravitropism	0.4	0.0972557	4.11	0.0148052	0.569066	SoyZH13_01G071800/SoyZH13_06G211400/SoyZH13_08G087500/SoyZH13_11G149200
GO:2000022	regulation of jasmonic acid mediated signaling pathway	0.5	0.147998	3.38	0.015151	0.569066	NewGene_6716/SoyZH13_08G041200/SoyZH13_09G020400/SoyZH13_17G046100/SoyZH13_17G193800
GO:0007050	cell cycle arrest	0.3	0.0549706	5.46	0.0156863	0.569066	SoyZH13_02G124700/SoyZH13_05G084200/SoyZH13_18G147800
GO:0015976	carbon utilization	0.3	0.0549706	5.46	0.0156863	0.569066	SoyZH13_06G173700/SoyZH13_13G234600/SoyZH13_15G055600
GO:0030587	sorocarp development	0.3	0.0549706	5.46	0.0156863	0.569066	SoyZH13_03G097400/SoyZH13_17G231200/SoyZH13_18G006800
GO:0090702	non-reproductive fruiting body development	0.3	0.0549706	5.46	0.0156863	0.569066	SoyZH13_03G097400/SoyZH13_17G231200/SoyZH13_18G006800
GO:0099120	socially cooperative development	0.3	0.0549706	5.46	0.0156863	0.569066	SoyZH13_03G097400/SoyZH13_17G231200/SoyZH13_18G006800
GO:0010483	pollen tube reception	0.2	0.0211425	9.46	0.0164025	0.569066	SoyZH13_04G102300/SoyZH13_06G292100
GO:0050982	detection of mechanical stimulus	0.2	0.0211425	9.46	0.0164025	0.569066	SoyZH13_16G068400/SoyZH13_16G094900
GO:0101030	tRNA-guanine transglycosylation	0.2	0.0211425	9.46	0.0164025	0.569066	SoyZH13_06G095600/SoyZH13_08G345301
GO:0009753	response to jasmonic acid	0.6	0.207197	2.9	0.0167172	0.569066	SoyZH13_01G144900/SoyZH13_08G041200/SoyZH13_08G056000/SoyZH13_11G080100/SoyZH13_11G134000/SoyZH13_15G205900
GO:0032970	regulation of actin filament-based process	0.4	0.101484	3.94	0.0171849	0.569066	SoyZH13_03G097400/SoyZH13_05G229000/SoyZH13_07G168700/SoyZH13_18G006800
GO:0006542	glutamine biosynthetic process	0.3	0.0591991	5.07	0.019347	0.569066	SoyZH13_09G155700/SoyZH13_10G057000/SoyZH13_18G040500
GO:0051704	multi-organism process	2.3	1.47152	1.56	0.0237062	0.569066	NewGene_4549/NewGene_55/SoyZH13_02G128501/SoyZH13_03G097400/SoyZH13_03G142400/SoyZH13_04G102300/SoyZH13_05G007700/SoyZH13_05G011300/SoyZH13_06G059100/SoyZH13_06G292100/SoyZH13_07G235800/SoyZH13_08G056000/SoyZH13_09G020400/SoyZH13_13G031700/SoyZH13_15G094200/SoyZH13_15G205900/SoyZH13_17G156200/SoyZH13_17G231200/SoyZH13_18G006200/SoyZH13_18G006800/SoyZH13_18G148200/SoyZH13_18G177900/SoyZH13_18G2677…
GO:0030162	regulation of proteolysis	0.6	0.224111	2.68	0.0238356	0.569066	SoyZH13_01G044100/SoyZH13_01G091500/SoyZH13_02G098400/SoyZH13_09G020400/SoyZH13_14G132500/SoyZH13_18G267700
GO:0009938	negative regulation of gibberellic acid mediated signaling pathway	0.2	0.0253711	7.88	0.023919	0.569066	SoyZH13_08G090800/SoyZH13_10G175100
GO:0032366	intracellular sterol transport	0.2	0.0253711	7.88	0.023919	0.569066	SoyZH13_10G078900/SoyZH13_12G087400
GO:0035821	modulation of process of other organism	0.2	0.0253711	7.88	0.023919	0.569066	NewGene_55/SoyZH13_09G020400
GO:0036444	calcium import into the mitochondrion	0.2	0.0253711	7.88	0.023919	0.569066	SoyZH13_02G055800/SoyZH13_14G190600
GO:0044003	modulation by symbiont of host process	0.2	0.0253711	7.88	0.023919	0.569066	NewGene_55/SoyZH13_09G020400
GO:0051817	modulation of process of other organism involved in symbiotic interaction	0.2	0.0253711	7.88	0.023919	0.569066	NewGene_55/SoyZH13_09G020400
GO:2000033	regulation of seed dormancy process	0.2	0.0253711	7.88	0.023919	0.569066	SoyZH13_08G090800/SoyZH13_10G175100
GO:0080167	response to karrikin	0.4	0.11417	3.5	0.0256951	0.569066	SoyZH13_01G133600/SoyZH13_09G195600/SoyZH13_13G074700/SoyZH13_18G091000
GO:0006979	response to oxidative stress	2.2	1.41232	1.56	0.0273963	0.569066	SoyZH13_01G144900/SoyZH13_01G146500/SoyZH13_01G201400/SoyZH13_02G117700/SoyZH13_02G214300/SoyZH13_02G219700/SoyZH13_05G011300/SoyZH13_06G029100/SoyZH13_06G252800/SoyZH13_07G244600/SoyZH13_10G001000/SoyZH13_10G205500/SoyZH13_11G048600/SoyZH13_11G078300/SoyZH13_11G080100/SoyZH13_12G193300/SoyZH13_13G149200/SoyZH13_15G124500/SoyZH13_17G156000/SoyZH13_18G148200/SoyZH13_19G011100/SoyZH13_19G134600
GO:0009696	salicylic acid metabolic process	0.3	0.0676561	4.43	0.0279586	0.569066	SoyZH13_01G166101/SoyZH13_02G200800/SoyZH13_11G058200
GO:0045454	cell redox homeostasis	1.1	0.583534	1.89	0.032499	0.569066	SoyZH13_02G022700/SoyZH13_02G218700/SoyZH13_04G223200/SoyZH13_06G185200/SoyZH13_09G248102/SoyZH13_10G206900/SoyZH13_11G052900/SoyZH13_12G193300/SoyZH13_14G190800/SoyZH13_18G114600/SoyZH13_19G134600
GO:0006002	fructose 6-phosphate metabolic process	0.4	0.122627	3.26	0.0325522	0.569066	SoyZH13_08G030500/SoyZH13_08G190800/SoyZH13_13G325400/SoyZH13_18G128800
GO:0040011	locomotion	0.4	0.122627	3.26	0.0325522	0.569066	SoyZH13_03G097400/SoyZH13_04G102300/SoyZH13_06G292100/SoyZH13_18G006800
GO:0050918	positive chemotaxis	0.2	0.0295996	6.76	0.0325581	0.569066	SoyZH13_04G102300/SoyZH13_06G292100
GO:0051512	positive regulation of unidimensional cell growth	0.2	0.0295996	6.76	0.0325581	0.569066	SoyZH13_05G011300/SoyZH13_18G148200
GO:0080001	mucilage extrusion from seed coat	0.2	0.0295996	6.76	0.0325581	0.569066	SoyZH13_05G011300/SoyZH13_18G148200
GO:0014070	response to organic cyclic compound	0.8	0.372109	2.15	0.0326416	0.569066	NewGene_252/NewGene_55/SoyZH13_05G011300/SoyZH13_08G056000/SoyZH13_11G134000/SoyZH13_13G074700/SoyZH13_16G084600/SoyZH13_18G148200
GO:0006081	cellular aldehyde metabolic process	0.3	0.0718846	4.17	0.0329074	0.569066	SoyZH13_04G223600/SoyZH13_16G116900/SoyZH13_18G045000
GO:0060236	regulation of mitotic spindle organization	0.3	0.0718846	4.17	0.0329074	0.569066	SoyZH13_11G027400/SoyZH13_11G212000/SoyZH13_18G042400
GO:0035556	intracellular signal transduction	1.5	0.896444	1.67	0.0362423	0.569066	SoyZH13_02G215700/SoyZH13_02G282702/SoyZH13_03G018500/SoyZH13_05G185100/SoyZH13_07G150900/SoyZH13_10G170900/SoyZH13_10G220900/SoyZH13_10G229200/SoyZH13_11G084400/SoyZH13_11G125000/SoyZH13_11G134000/SoyZH13_11G227600/SoyZH13_13G188400/SoyZH13_15G208700/SoyZH13_17G231200
GO:0051707	response to other organism	1.4	0.820331	1.71	0.036545	0.569066	NewGene_55/SoyZH13_02G128501/SoyZH13_05G011300/SoyZH13_05G220400/SoyZH13_06G059100/SoyZH13_07G235800/SoyZH13_08G056000/SoyZH13_09G020400/SoyZH13_13G031700/SoyZH13_15G094200/SoyZH13_15G205900/SoyZH13_17G156200/SoyZH13_18G148200/SoyZH13_18G267700
GO:0000054	ribosomal subunit export from nucleus	0.3	0.0761132	3.94	0.0382794	0.569066	SoyZH13_04G065900/SoyZH13_05G009900/SoyZH13_20G200500
GO:0009694	jasmonic acid metabolic process	0.3	0.0761132	3.94	0.0382794	0.569066	SoyZH13_01G166101/SoyZH13_02G200800/SoyZH13_11G058200
GO:0030832	regulation of actin filament length	0.3	0.0761132	3.94	0.0382794	0.569066	SoyZH13_03G097400/SoyZH13_05G229000/SoyZH13_18G006800
GO:0045995	regulation of embryonic development	0.3	0.0761132	3.94	0.0382794	0.569066	SoyZH13_05G007700/SoyZH13_05G011300/SoyZH13_18G148200
GO:0046470	phosphatidylcholine metabolic process	0.3	0.0761132	3.94	0.0382794	0.569066	SoyZH13_07G009700/SoyZH13_07G029900/SoyZH13_08G201800
GO:0110053	regulation of actin filament organization	0.3	0.0761132	3.94	0.0382794	0.569066	SoyZH13_03G097400/SoyZH13_05G229000/SoyZH13_18G006800
GO:0048868	pollen tube development	0.5	0.190283	2.63	0.0404766	0.569066	NewGene_4549/SoyZH13_04G102300/SoyZH13_05G007700/SoyZH13_06G292100/SoyZH13_18G177900
GO:0045927	positive regulation of growth	0.6	0.253711	2.36	0.0406738	0.569066	SoyZH13_04G102300/SoyZH13_05G011300/SoyZH13_06G292100/SoyZH13_14G201500/SoyZH13_17G245700/SoyZH13_18G148200
GO:0006096	glycolytic process	0.8	0.389023	2.06	0.0409075	0.569066	NewGene_5627/SoyZH13_04G007800/SoyZH13_04G137800/SoyZH13_06G100600/SoyZH13_08G032100/SoyZH13_12G034300/SoyZH13_13G032900/SoyZH13_17G245000
GO:0006598	polyamine catabolic process	0.2	0.0338281	5.91	0.0422115	0.569066	SoyZH13_10G057000/SoyZH13_10G086000
GO:0006751	glutathione catabolic process	0.2	0.0338281	5.91	0.0422115	0.569066	SoyZH13_06G073700/SoyZH13_07G118300
GO:0010025	wax biosynthetic process	0.2	0.0338281	5.91	0.0422115	0.569066	SoyZH13_10G011000/SoyZH13_11G119200
GO:0050764	regulation of phagocytosis	0.2	0.0338281	5.91	0.0422115	0.569066	SoyZH13_03G097400/SoyZH13_18G006800
GO:0000372	Group I intron splicing	0.1	0.00422851	23.65	0.0422851	0.569066	NewGene_3740
GO:0000376	RNA splicing, via transesterification reactions with guanosine as nucleophile	0.1	0.00422851	23.65	0.0422851	0.569066	NewGene_3740
GO:0006148	inosine catabolic process	0.1	0.00422851	23.65	0.0422851	0.569066	SoyZH13_09G260400
GO:0006561	proline biosynthetic process	0.1	0.00422851	23.65	0.0422851	0.569066	SoyZH13_07G128500
GO:0009590	detection of gravity	0.1	0.00422851	23.65	0.0422851	0.569066	SoyZH13_08G087500
GO:0010325	raffinose family oligosaccharide biosynthetic process	0.1	0.00422851	23.65	0.0422851	0.569066	SoyZH13_10G022800
GO:0010478	chlororespiration	0.1	0.00422851	23.65	0.0422851	0.569066	SoyZH13_07G028700
GO:0010601	positive regulation of auxin biosynthetic process	0.1	0.00422851	23.65	0.0422851	0.569066	SoyZH13_08G087500
GO:0016576	histone dephosphorylation	0.1	0.00422851	23.65	0.0422851	0.569066	SoyZH13_05G103400
GO:0019343	cysteine biosynthetic process via cystathionine	0.1	0.00422851	23.65	0.0422851	0.569066	SoyZH13_19G117000
GO:0032352	positive regulation of hormone metabolic process	0.1	0.00422851	23.65	0.0422851	0.569066	SoyZH13_08G087500
GO:0033539	fatty acid beta-oxidation using acyl-CoA dehydrogenase	0.1	0.00422851	23.65	0.0422851	0.569066	SoyZH13_06G248300
GO:0046102	inosine metabolic process	0.1	0.00422851	23.65	0.0422851	0.569066	SoyZH13_09G260400
GO:0046130	purine ribonucleoside catabolic process	0.1	0.00422851	23.65	0.0422851	0.569066	SoyZH13_09G260400
GO:0046886	positive regulation of hormone biosynthetic process	0.1	0.00422851	23.65	0.0422851	0.569066	SoyZH13_08G087500
GO:0050879	multicellular organismal movement	0.1	0.00422851	23.65	0.0422851	0.569066	SoyZH13_08G087500
GO:0071918	urea transmembrane transport	0.1	0.00422851	23.65	0.0422851	0.569066	SoyZH13_04G110600
GO:0080028	nitrile biosynthetic process	0.1	0.00422851	23.65	0.0422851	0.569066	SoyZH13_08G162100
GO:0090355	positive regulation of auxin metabolic process	0.1	0.00422851	23.65	0.0422851	0.569066	SoyZH13_08G087500
GO:1901255	nucleotide-excision repair involved in interstrand cross-link repair	0.1	0.00422851	23.65	0.0422851	0.569066	SoyZH13_11G037800
GO:2001023	regulation of response to drug	0.1	0.00422851	23.65	0.0422851	0.569066	SoyZH13_09G020400
GO:2001038	regulation of cellular response to drug	0.1	0.00422851	23.65	0.0422851	0.569066	SoyZH13_09G020400
GO:0008064	regulation of actin polymerization or depolymerization	0.3	0.0803417	3.73	0.0440679	0.58675	SoyZH13_03G097400/SoyZH13_05G229000/SoyZH13_18G006800
GO:0009691	cytokinin biosynthetic process	0.4	0.135312	2.96	0.0446578	0.588345	SoyZH13_04G050200/SoyZH13_06G023500/SoyZH13_10G024900/SoyZH13_17G244400
GO:0046686	response to cadmium ion	0.5	0.19874	2.52	0.0474796	0.614655	SoyZH13_02G219700/SoyZH13_06G029100/SoyZH13_07G005500/SoyZH13_11G134000/SoyZH13_12G013000
GO:0009867	jasmonic acid mediated signaling pathway	0.4	0.139541	2.87	0.0491804	0.614655	SoyZH13_08G041200/SoyZH13_08G090800/SoyZH13_10G175100/SoyZH13_15G205900
GO:0009856	pollination	0.5	0.202968	2.46	0.0512333	0.614655	NewGene_4549/SoyZH13_04G102300/SoyZH13_05G007700/SoyZH13_06G292100/SoyZH13_18G177900
GO:0044706	multi-multicellular organism process	0.5	0.202968	2.46	0.0512333	0.614655	NewGene_4549/SoyZH13_04G102300/SoyZH13_05G007700/SoyZH13_06G292100/SoyZH13_18G177900
GO:0006308	DNA catabolic process	0.2	0.0380566	5.26	0.0527783	0.614655	SoyZH13_07G048600/SoyZH13_20G104100
GO:0009873	ethylene-activated signaling pathway	0.2	0.0380566	5.26	0.0527783	0.614655	SoyZH13_11G134000/SoyZH13_19G167200
GO:0010393	galacturonan metabolic process	0.2	0.0380566	5.26	0.0527783	0.614655	SoyZH13_05G011300/SoyZH13_18G148200
GO:1902074	response to salt	0.2	0.0380566	5.26	0.0527783	0.614655	SoyZH13_05G011300/SoyZH13_18G148200
GO:0009638	phototropism	0.3	0.0887987	3.38	0.0568591	0.614655	SoyZH13_01G045800/SoyZH13_11G202300/SoyZH13_18G050100
GO:0030042	actin filament depolymerization	0.3	0.0887987	3.38	0.0568591	0.614655	SoyZH13_04G004600/SoyZH13_05G229000/SoyZH13_06G004200
GO:1902903	regulation of supramolecular fiber organization	0.3	0.0887987	3.38	0.0568591	0.614655	SoyZH13_03G097400/SoyZH13_05G229000/SoyZH13_18G006800
GO:0042026	protein refolding	0.5	0.215654	2.32	0.0635056	0.614655	SoyZH13_02G080200/SoyZH13_03G154200/SoyZH13_04G059100/SoyZH13_18G256101/SoyZH13_20G182200
GO:0007568	aging	0.3	0.0930272	3.22	0.0638403	0.614655	SoyZH13_01G144900/SoyZH13_09G260400/SoyZH13_11G080100
GO:0098869	cellular oxidant detoxification	0.3	0.0930272	3.22	0.0638403	0.614655	SoyZH13_06G134000/SoyZH13_12G193300/SoyZH13_19G134600
GO:0009566	fertilization	0.2	0.0422851	4.73	0.064164	0.614655	SoyZH13_04G102300/SoyZH13_06G292100
GO:0009785	blue light signaling pathway	0.2	0.0422851	4.73	0.064164	0.614655	SoyZH13_03G175800/SoyZH13_18G267700
GO:0009863	salicylic acid mediated signaling pathway	0.2	0.0422851	4.73	0.064164	0.614655	SoyZH13_08G090800/SoyZH13_10G175100
GO:0046713	borate transport	0.2	0.0422851	4.73	0.064164	0.614655	SoyZH13_04G066100/SoyZH13_15G010800
GO:1902183	regulation of shoot apical meristem development	0.2	0.0422851	4.73	0.064164	0.614655	SoyZH13_05G011300/SoyZH13_18G148200
GO:0009617	response to bacterium	0.8	0.427079	1.87	0.0642736	0.614655	SoyZH13_05G011300/SoyZH13_06G059100/SoyZH13_08G056000/SoyZH13_09G020400/SoyZH13_15G205900/SoyZH13_17G156200/SoyZH13_18G148200/SoyZH13_18G267700
GO:0009607	response to biotic stimulus	1.6	1.05713	1.51	0.0661715	0.614655	NewGene_55/SoyZH13_02G128501/SoyZH13_05G011300/SoyZH13_06G059100/SoyZH13_07G235800/SoyZH13_08G056000/SoyZH13_09G020400/SoyZH13_09G038400/SoyZH13_13G031700/SoyZH13_15G094200/SoyZH13_15G205900/SoyZH13_16G112800/SoyZH13_16G129600/SoyZH13_17G156200/SoyZH13_18G148200/SoyZH13_18G267700
GO:0043207	response to external biotic stimulus	1.3	0.824559	1.58	0.0711484	0.614655	NewGene_55/SoyZH13_02G128501/SoyZH13_05G011300/SoyZH13_06G059100/SoyZH13_07G235800/SoyZH13_08G056000/SoyZH13_09G020400/SoyZH13_13G031700/SoyZH13_15G094200/SoyZH13_15G205900/SoyZH13_17G156200/SoyZH13_18G148200/SoyZH13_18G267700
GO:0008643	carbohydrate transport	0.7	0.363652	1.92	0.0716402	0.614655	SoyZH13_01G063300/SoyZH13_01G220300/SoyZH13_06G120800/SoyZH13_07G079200/SoyZH13_19G045500/SoyZH13_U000437/SoyZH13_U000438
GO:0009739	response to gibberellin	0.4	0.160683	2.49	0.0753862	0.614655	SoyZH13_01G208800/SoyZH13_02G025400/SoyZH13_11G134000/SoyZH13_17G139300
GO:0006935	chemotaxis	0.2	0.0465136	4.3	0.0762808	0.614655	SoyZH13_04G102300/SoyZH13_06G292100
GO:0030100	regulation of endocytosis	0.2	0.0465136	4.3	0.0762808	0.614655	SoyZH13_03G097400/SoyZH13_18G006800
GO:0030837	negative regulation of actin filament polymerization	0.2	0.0465136	4.3	0.0762808	0.614655	SoyZH13_03G097400/SoyZH13_18G006800
GO:0032272	negative regulation of protein polymerization	0.2	0.0465136	4.3	0.0762808	0.614655	SoyZH13_03G097400/SoyZH13_18G006800
GO:0032434	regulation of proteasomal ubiquitin-dependent protein catabolic process	0.2	0.0465136	4.3	0.0762808	0.614655	SoyZH13_01G091500/SoyZH13_03G119800
GO:0042330	taxis	0.2	0.0465136	4.3	0.0762808	0.614655	SoyZH13_04G102300/SoyZH13_06G292100
GO:0042538	hyperosmotic salinity response	0.2	0.0465136	4.3	0.0762808	0.614655	SoyZH13_08G090800/SoyZH13_10G175100
GO:0051560	mitochondrial calcium ion homeostasis	0.2	0.0465136	4.3	0.0762808	0.614655	SoyZH13_02G055800/SoyZH13_14G190600
GO:1901136	carbohydrate derivative catabolic process	0.2	0.0465136	4.3	0.0762808	0.614655	SoyZH13_09G260400/SoyZH13_18G218400
GO:0006032	chitin catabolic process	0.3	0.101484	2.96	0.0789114	0.614655	SoyZH13_15G138600/SoyZH13_16G106700/SoyZH13_18G218400
GO:0032535	regulation of cellular component size	0.3	0.101484	2.96	0.0789114	0.614655	SoyZH13_03G097400/SoyZH13_05G229000/SoyZH13_18G006800
GO:0034620	cellular response to unfolded protein	0.3	0.101484	2.96	0.0789114	0.614655	SoyZH13_02G080200/SoyZH13_03G154200/SoyZH13_18G256101
GO:1901657	glycosyl compound metabolic process	0.3	0.101484	2.96	0.0789114	0.614655	SoyZH13_02G222200/SoyZH13_07G161000/SoyZH13_09G260400
GO:0032968	positive regulation of transcription elongation from RNA polymerase II promoter	0.4	0.164912	2.43	0.0813257	0.614655	SoyZH13_06G283200/SoyZH13_08G228200/SoyZH13_12G201800/SoyZH13_13G252200
GO:0000454	snoRNA guided rRNA pseudouridine synthesis	0.1	0.00845702	11.82	0.0827839	0.614655	SoyZH13_16G037800
GO:0000957	mitochondrial RNA catabolic process	0.1	0.00845702	11.82	0.0827839	0.614655	SoyZH13_19G005700
GO:0000958	mitochondrial mRNA catabolic process	0.1	0.00845702	11.82	0.0827839	0.614655	SoyZH13_19G005700
GO:0006089	lactate metabolic process	0.1	0.00845702	11.82	0.0827839	0.614655	SoyZH13_18G045000
GO:0006409	tRNA export from nucleus	0.1	0.00845702	11.82	0.0827839	0.614655	SoyZH13_01G159900
GO:0009438	methylglyoxal metabolic process	0.1	0.00845702	11.82	0.0827839	0.614655	SoyZH13_18G045000
GO:0009939	positive regulation of gibberellic acid mediated signaling pathway	0.1	0.00845702	11.82	0.0827839	0.614655	SoyZH13_10G022800
GO:0010031	circumnutation	0.1	0.00845702	11.82	0.0827839	0.614655	SoyZH13_08G087500
GO:0010600	regulation of auxin biosynthetic process	0.1	0.00845702	11.82	0.0827839	0.614655	SoyZH13_08G087500
GO:0015851	nucleobase transport	0.1	0.00845702	11.82	0.0827839	0.614655	SoyZH13_10G059800
GO:0015918	sterol transport	0.1	0.00845702	11.82	0.0827839	0.614655	SoyZH13_12G087400
GO:0019249	lactate biosynthetic process	0.1	0.00845702	11.82	0.0827839	0.614655	SoyZH13_18G045000
GO:0036265	RNA (guanine-N7)-methylation	0.1	0.00845702	11.82	0.0827839	0.614655	SoyZH13_04G074100
GO:0042182	ketone catabolic process	0.1	0.00845702	11.82	0.0827839	0.614655	SoyZH13_18G045000
GO:0043243	positive regulation of protein-containing complex disassembly	0.1	0.00845702	11.82	0.0827839	0.614655	SoyZH13_05G229000
GO:0046128	purine ribonucleoside metabolic process	0.1	0.00845702	11.82	0.0827839	0.614655	SoyZH13_09G260400
GO:0046185	aldehyde catabolic process	0.1	0.00845702	11.82	0.0827839	0.614655	SoyZH13_18G045000
GO:0046471	phosphatidylglycerol metabolic process	0.1	0.00845702	11.82	0.0827839	0.614655	SoyZH13_18G091000
GO:0046521	sphingoid catabolic process	0.1	0.00845702	11.82	0.0827839	0.614655	SoyZH13_02G102200
GO:0048209	regulation of vesicle targeting, to, from or within Golgi	0.1	0.00845702	11.82	0.0827839	0.614655	SoyZH13_03G027900
GO:0051214	RNA virus induced gene silencing	0.1	0.00845702	11.82	0.0827839	0.614655	NewGene_55
GO:0051261	protein depolymerization	0.1	0.00845702	11.82	0.0827839	0.614655	SoyZH13_05G229000
GO:0051596	methylglyoxal catabolic process	0.1	0.00845702	11.82	0.0827839	0.614655	SoyZH13_18G045000
GO:0052553	modulation by symbiont of host immune response	0.1	0.00845702	11.82	0.0827839	0.614655	SoyZH13_09G020400
GO:0052559	induction by symbiont of host immune response	0.1	0.00845702	11.82	0.0827839	0.614655	SoyZH13_09G020400
GO:0052572	response to host immune response	0.1	0.00845702	11.82	0.0827839	0.614655	SoyZH13_09G020400
GO:0061727	methylglyoxal catabolic process to lactate	0.1	0.00845702	11.82	0.0827839	0.614655	SoyZH13_18G045000
GO:0071266	'de novo' L-methionine biosynthetic process	0.1	0.00845702	11.82	0.0827839	0.614655	SoyZH13_19G117000
GO:0072334	UDP-galactose transmembrane transport	0.1	0.00845702	11.82	0.0827839	0.614655	SoyZH13_02G018600
GO:0080185	effector-mediated induction of plant hypersensitive response by symbiont	0.1	0.00845702	11.82	0.0827839	0.614655	SoyZH13_09G020400
GO:0090354	regulation of auxin metabolic process	0.1	0.00845702	11.82	0.0827839	0.614655	SoyZH13_08G087500
GO:1901881	positive regulation of protein depolymerization	0.1	0.00845702	11.82	0.0827839	0.614655	SoyZH13_05G229000
GO:1902905	positive regulation of supramolecular fiber organization	0.1	0.00845702	11.82	0.0827839	0.614655	SoyZH13_05G229000
GO:1990074	polyuridylation-dependent mRNA catabolic process	0.1	0.00845702	11.82	0.0827839	0.614655	SoyZH13_14G150602
GO:2000123	positive regulation of stomatal complex development	0.1	0.00845702	11.82	0.0827839	0.614655	SoyZH13_18G134000
GO:0046777	protein autophosphorylation	1.1	0.685018	1.61	0.0829966	0.614655	SoyZH13_04G055700/SoyZH13_05G185100/SoyZH13_08G236200/SoyZH13_10G170900/SoyZH13_10G220900/SoyZH13_11G125000/SoyZH13_13G242400/SoyZH13_15G044200/SoyZH13_15G208700/SoyZH13_18G242000/SoyZH13_20G148600
GO:0031347	regulation of defense response	0.7	0.380566	1.84	0.0865625	0.617596	NewGene_6716/SoyZH13_05G007700/SoyZH13_08G041200/SoyZH13_15G072800/SoyZH13_16G084600/SoyZH13_17G046100/SoyZH13_17G193800
GO:0006012	galactose metabolic process	0.3	0.105713	2.84	0.0869734	0.617596	SoyZH13_05G203100/SoyZH13_07G255200/SoyZH13_11G016400
GO:0090066	regulation of anatomical structure size	0.3	0.105713	2.84	0.0869734	0.617596	SoyZH13_03G097400/SoyZH13_05G229000/SoyZH13_18G006800
GO:0009860	pollen tube growth	0.4	0.16914	2.36	0.0874886	0.617596	NewGene_4549/SoyZH13_05G007700/SoyZH13_10G149800/SoyZH13_18G177900
GO:0010191	mucilage metabolic process	0.2	0.0507421	3.94	0.0890465	0.617596	SoyZH13_05G011300/SoyZH13_18G148200
GO:0010214	seed coat development	0.2	0.0507421	3.94	0.0890465	0.617596	SoyZH13_05G011300/SoyZH13_18G148200
GO:0022611	dormancy process	0.2	0.0507421	3.94	0.0890465	0.617596	SoyZH13_02G136600/SoyZH13_10G027600
GO:0048359	mucilage metabolic process involved in seed coat development	0.2	0.0507421	3.94	0.0890465	0.617596	SoyZH13_05G011300/SoyZH13_18G148200
GO:0048639	positive regulation of developmental growth	0.2	0.0507421	3.94	0.0890465	0.617596	SoyZH13_05G011300/SoyZH13_18G148200
GO:0072330	monocarboxylic acid biosynthetic process	0.2	0.0507421	3.94	0.0890465	0.617596	SoyZH13_18G045000/SoyZH13_18G091000
GO:0006950	response to stress	3	2.31722	1.29	0.0906	0.617596	NewGene_252/NewGene_4549/NewGene_55/SoyZH13_01G144900/SoyZH13_02G128501/SoyZH13_02G218700/SoyZH13_04G157300/SoyZH13_05G011300/SoyZH13_06G029100/SoyZH13_06G059100/SoyZH13_07G005500/SoyZH13_07G067200/SoyZH13_08G041200/SoyZH13_08G056000/SoyZH13_09G020400/SoyZH13_09G183700/SoyZH13_11G080100/SoyZH13_11G134000/SoyZH13_12G013000/SoyZH13_12G193300/SoyZH13_14G190800/SoyZH13_15G205900/SoyZH13_17G156200/Soy…
GO:0009664	plant-type cell wall organization	0.7	0.389023	1.8	0.0946373	0.617596	SoyZH13_01G048800/SoyZH13_02G215900/SoyZH13_09G213700/SoyZH13_11G095800/SoyZH13_12G057800/SoyZH13_18G231600/SoyZH13_19G021801
GO:0006986	response to unfolded protein	0.3	0.109941	2.73	0.0953666	0.617596	SoyZH13_02G080200/SoyZH13_03G154200/SoyZH13_18G256101
GO:2000024	regulation of leaf development	0.3	0.109941	2.73	0.0953666	0.617596	SoyZH13_05G011300/SoyZH13_16G084600/SoyZH13_18G148200
GO:0097305	response to alcohol	0.9	0.545478	1.65	0.0966786	0.617596	SoyZH13_02G136600/SoyZH13_04G024900/SoyZH13_05G011300/SoyZH13_08G056000/SoyZH13_10G027600/SoyZH13_10G091900/SoyZH13_11G134000/SoyZH13_18G148200/SoyZH13_18G267700
GO:0007165	signal transduction	3.2	2.51173	1.27	0.0968569	0.617596	NewGene_2257/NewGene_252/NewGene_707/SoyZH13_01G098700/SoyZH13_02G268000/SoyZH13_03G043701/SoyZH13_03G070700/SoyZH13_03G238800/SoyZH13_06G169800/SoyZH13_06G244000/SoyZH13_06G246700/SoyZH13_06G246900/SoyZH13_06G247000/SoyZH13_08G041200/SoyZH13_09G008900/SoyZH13_10G091900/SoyZH13_11G134000/SoyZH13_11G182200/SoyZH13_12G118100/SoyZH13_13G060400/SoyZH13_15G146001/SoyZH13_15G205900/SoyZH13_16G079200/So…
GO:0019725	cellular homeostasis	0.5	0.245253	2.04	0.097941	0.617596	SoyZH13_02G218700/SoyZH13_11G052900/SoyZH13_12G193300/SoyZH13_14G190800/SoyZH13_19G134600
GO:0000245	spliceosomal complex assembly	0.2	0.0549706	3.64	0.102385	0.617596	SoyZH13_10G069500/SoyZH13_11G084400
GO:0009943	adaxial/abaxial axis specification	0.2	0.0549706	3.64	0.102385	0.617596	SoyZH13_05G011300/SoyZH13_18G148200
GO:0016104	triterpenoid biosynthetic process	0.2	0.0549706	3.64	0.102385	0.617596	SoyZH13_03G107900/SoyZH13_15G062900
GO:0019432	triglyceride biosynthetic process	0.2	0.0549706	3.64	0.102385	0.617596	SoyZH13_09G062000/SoyZH13_13G270800
GO:0031333	negative regulation of protein-containing complex assembly	0.2	0.0549706	3.64	0.102385	0.617596	SoyZH13_03G097400/SoyZH13_18G006800
GO:0048444	floral organ morphogenesis	0.2	0.0549706	3.64	0.102385	0.617596	SoyZH13_08G087500/SoyZH13_10G022800
GO:0051674	localization of cell	0.2	0.0549706	3.64	0.102385	0.617596	SoyZH13_03G097400/SoyZH13_18G006800
GO:0051701	interaction with host	0.2	0.0549706	3.64	0.102385	0.617596	NewGene_55/SoyZH13_09G020400
GO:0065001	specification of axis polarity	0.2	0.0549706	3.64	0.102385	0.617596	SoyZH13_05G011300/SoyZH13_18G148200
GO:0032787	monocarboxylic acid metabolic process	0.3	0.11417	2.63	0.104076	0.617596	SoyZH13_17G231200/SoyZH13_18G045000/SoyZH13_18G091000
GO:0009605	response to external stimulus	1.8	1.30238	1.38	0.104647	0.617596	NewGene_55/SoyZH13_02G128501/SoyZH13_04G102300/SoyZH13_05G011300/SoyZH13_06G059100/SoyZH13_06G292100/SoyZH13_07G235800/SoyZH13_08G056000/SoyZH13_08G087500/SoyZH13_09G020400/SoyZH13_13G031700/SoyZH13_15G094200/SoyZH13_15G205900/SoyZH13_16G049700/SoyZH13_17G156200/SoyZH13_18G148200/SoyZH13_18G267700/SoyZH13_19G193700
GO:0048509	regulation of meristem development	0.3	0.118398	2.53	0.113084	0.617596	SoyZH13_05G011300/SoyZH13_10G231500/SoyZH13_18G148200
GO:0006355	regulation of transcription, DNA-templated	8.5	7.46332	1.14	0.113807	0.617596	SoyZH13_01G038100/SoyZH13_01G043600/SoyZH13_01G048600/SoyZH13_01G049400/SoyZH13_01G197400/SoyZH13_01G208800/SoyZH13_02G018300/SoyZH13_02G086100/SoyZH13_02G222200/SoyZH13_03G068700/SoyZH13_03G182900/SoyZH13_03G230700/SoyZH13_04G034800/SoyZH13_04G063000/SoyZH13_04G119000/SoyZH13_04G124400/SoyZH13_04G139700/SoyZH13_04G224100/SoyZH13_05G011300/SoyZH13_05G108100/SoyZH13_05G196400/SoyZH13_05G207300/Soy…
GO:0046677	response to antibiotic	0.5	0.257939	1.94	0.115072	0.617596	SoyZH13_05G011300/SoyZH13_08G056000/SoyZH13_11G134000/SoyZH13_16G084600/SoyZH13_18G148200
GO:0009733	response to auxin	1.3	0.896444	1.45	0.115933	0.617596	NewGene_1244/NewGene_252/SoyZH13_02G025400/SoyZH13_05G011300/SoyZH13_05G025900/SoyZH13_11G134000/SoyZH13_12G033001/SoyZH13_17G096500/SoyZH13_17G139300/SoyZH13_18G148200/SoyZH13_19G105000/SoyZH13_19G193700/SoyZH13_19G243000
GO:0006857	oligopeptide transport	0.2	0.0591991	3.38	0.116224	0.617596	SoyZH13_07G136300/SoyZH13_18G266500
GO:0009567	double fertilization forming a zygote and endosperm	0.2	0.0591991	3.38	0.116224	0.617596	SoyZH13_04G102300/SoyZH13_06G292100
GO:0009944	polarity specification of adaxial/abaxial axis	0.2	0.0591991	3.38	0.116224	0.617596	SoyZH13_05G011300/SoyZH13_18G148200
GO:0016255	attachment of GPI anchor to protein	0.2	0.0591991	3.38	0.116224	0.617596	SoyZH13_13G339500/SoyZH13_16G092100
GO:0030388	fructose 1,6-bisphosphate metabolic process	0.2	0.0591991	3.38	0.116224	0.617596	SoyZH13_04G007800/SoyZH13_12G034300
GO:0032271	regulation of protein polymerization	0.2	0.0591991	3.38	0.116224	0.617596	SoyZH13_03G097400/SoyZH13_18G006800
GO:0044282	small molecule catabolic process	0.2	0.0591991	3.38	0.116224	0.617596	SoyZH13_09G260400/SoyZH13_18G045000
GO:0046373	L-arabinose metabolic process	0.2	0.0591991	3.38	0.116224	0.617596	SoyZH13_11G127800/SoyZH13_11G128000
GO:0048870	cell motility	0.2	0.0591991	3.38	0.116224	0.617596	SoyZH13_03G097400/SoyZH13_18G006800
GO:0051494	negative regulation of cytoskeleton organization	0.2	0.0591991	3.38	0.116224	0.617596	SoyZH13_03G097400/SoyZH13_18G006800
GO:0051510	regulation of unidimensional cell growth	0.2	0.0591991	3.38	0.116224	0.617596	SoyZH13_05G011300/SoyZH13_18G148200
GO:1902904	negative regulation of supramolecular fiber organization	0.2	0.0591991	3.38	0.116224	0.617596	SoyZH13_03G097400/SoyZH13_18G006800
GO:2000377	regulation of reactive oxygen species metabolic process	0.2	0.0591991	3.38	0.116224	0.617596	SoyZH13_08G090800/SoyZH13_10G175100
GO:0007015	actin filament organization	0.5	0.262168	1.91	0.12108	0.617596	SoyZH13_05G033700/SoyZH13_05G229000/SoyZH13_10G149800/SoyZH13_13G268100/SoyZH13_15G245000
GO:0008610	lipid biosynthetic process	0.5	0.262168	1.91	0.12108	0.617596	SoyZH13_09G026200/SoyZH13_09G118900/SoyZH13_15G127800/SoyZH13_17G066400/SoyZH13_18G091000
GO:0018105	peptidyl-serine phosphorylation	0.7	0.414394	1.69	0.121255	0.617596	SoyZH13_01G175500/SoyZH13_05G185100/SoyZH13_06G079200/SoyZH13_10G170900/SoyZH13_10G220900/SoyZH13_11G125000/SoyZH13_15G208700
GO:0005980	glycogen catabolic process	0.1	0.0126855	7.88	0.121572	0.617596	SoyZH13_20G025600
GO:0006208	pyrimidine nucleobase catabolic process	0.1	0.0126855	7.88	0.121572	0.617596	SoyZH13_02G256500
GO:0006636	unsaturated fatty acid biosynthetic process	0.1	0.0126855	7.88	0.121572	0.617596	SoyZH13_18G091000
GO:0006659	phosphatidylserine biosynthetic process	0.1	0.0126855	7.88	0.121572	0.617596	SoyZH13_10G248000
GO:0006784	heme A biosynthetic process	0.1	0.0126855	7.88	0.121572	0.617596	SoyZH13_14G010200
GO:0009083	branched-chain amino acid catabolic process	0.1	0.0126855	7.88	0.121572	0.617596	SoyZH13_06G115400
GO:0009164	nucleoside catabolic process	0.1	0.0126855	7.88	0.121572	0.617596	SoyZH13_09G260400
GO:0009616	virus induced gene silencing	0.1	0.0126855	7.88	0.121572	0.617596	NewGene_55
GO:0030836	positive regulation of actin filament depolymerization	0.1	0.0126855	7.88	0.121572	0.617596	SoyZH13_05G229000
GO:0031627	telomeric loop formation	0.1	0.0126855	7.88	0.121572	0.617596	SoyZH13_11G134000
GO:0033559	unsaturated fatty acid metabolic process	0.1	0.0126855	7.88	0.121572	0.617596	SoyZH13_18G091000
GO:0034656	nucleobase-containing small molecule catabolic process	0.1	0.0126855	7.88	0.121572	0.617596	SoyZH13_09G260400
GO:0042454	ribonucleoside catabolic process	0.1	0.0126855	7.88	0.121572	0.617596	SoyZH13_09G260400
GO:0042779	tRNA 3'-trailer cleavage	0.1	0.0126855	7.88	0.121572	0.617596	SoyZH13_15G017200
GO:0043171	peptide catabolic process	0.1	0.0126855	7.88	0.121572	0.617596	SoyZH13_07G033900
GO:0046321	positive regulation of fatty acid oxidation	0.1	0.0126855	7.88	0.121572	0.617596	SoyZH13_09G006800
GO:0052018	modulation by symbiont of RNA levels in host	0.1	0.0126855	7.88	0.121572	0.617596	NewGene_55
GO:0052031	modulation by symbiont of host defense response	0.1	0.0126855	7.88	0.121572	0.617596	SoyZH13_09G020400
GO:0052173	response to defenses of other organism	0.1	0.0126855	7.88	0.121572	0.617596	SoyZH13_09G020400
GO:0052200	response to host defenses	0.1	0.0126855	7.88	0.121572	0.617596	SoyZH13_09G020400
GO:0052249	modulation of RNA levels in other organism involved in symbiotic interaction	0.1	0.0126855	7.88	0.121572	0.617596	NewGene_55
GO:0070150	mitochondrial glycyl-tRNA aminoacylation	0.1	0.0126855	7.88	0.121572	0.617596	NewGene_5518
GO:0075136	response to host	0.1	0.0126855	7.88	0.121572	0.617596	SoyZH13_09G020400
GO:0097510	base-excision repair, AP site formation via deaminated base removal	0.1	0.0126855	7.88	0.121572	0.617596	SoyZH13_11G100701
GO:0098586	cellular response to virus	0.1	0.0126855	7.88	0.121572	0.617596	NewGene_55
GO:1900056	negative regulation of leaf senescence	0.1	0.0126855	7.88	0.121572	0.617596	SoyZH13_16G084600
GO:1903298	negative regulation of hypoxia-induced intrinsic apoptotic signaling pathway	0.1	0.0126855	7.88	0.121572	0.617596	SoyZH13_20G059600
GO:1905622	negative regulation of leaf development	0.1	0.0126855	7.88	0.121572	0.617596	SoyZH13_16G084600
GO:2001294	malonyl-CoA catabolic process	0.1	0.0126855	7.88	0.121572	0.617596	SoyZH13_09G006800
GO:0016114	terpenoid biosynthetic process	0.3	0.122627	2.45	0.122376	0.617596	SoyZH13_04G066200/SoyZH13_17G064000/SoyZH13_20G042600
GO:0070816	phosphorylation of RNA polymerase II C-terminal domain	0.3	0.122627	2.45	0.122376	0.617596	SoyZH13_08G228200/SoyZH13_12G201800/SoyZH13_13G252200
GO:0046856	phosphatidylinositol dephosphorylation	0.4	0.194511	2.06	0.12886	0.64756	SoyZH13_01G184100/SoyZH13_01G217000/SoyZH13_10G028100/SoyZH13_14G071000
GO:0010162	seed dormancy process	0.2	0.0634276	3.15	0.130499	0.64756	SoyZH13_02G136600/SoyZH13_10G027600
GO:0010187	negative regulation of seed germination	0.2	0.0634276	3.15	0.130499	0.64756	SoyZH13_08G090800/SoyZH13_10G175100
GO:0016998	cell wall macromolecule catabolic process	0.2	0.0634276	3.15	0.130499	0.64756	SoyZH13_15G138600/SoyZH13_16G106700
GO:0006813	potassium ion transport	0.3	0.126855	2.36	0.131936	0.64756	SoyZH13_02G209000/SoyZH13_08G272100/SoyZH13_16G014100
GO:0009630	gravitropism	0.3	0.126855	2.36	0.131936	0.64756	SoyZH13_07G101400/SoyZH13_08G054100/SoyZH13_08G087500
GO:0009751	response to salicylic acid	0.3	0.126855	2.36	0.131936	0.64756	SoyZH13_08G056000/SoyZH13_11G134000/SoyZH13_16G084600
GO:0009620	response to fungus	0.6	0.350966	1.71	0.138984	0.650631	SoyZH13_02G128501/SoyZH13_05G011300/SoyZH13_07G235800/SoyZH13_09G020400/SoyZH13_15G094200/SoyZH13_18G148200
GO:0051493	regulation of cytoskeleton organization	0.3	0.131084	2.29	0.141745	0.650631	SoyZH13_03G097400/SoyZH13_05G229000/SoyZH13_18G006800
GO:0010112	regulation of systemic acquired resistance	0.2	0.0676561	2.96	0.145148	0.650631	SoyZH13_10G010200/SoyZH13_20G102200
GO:0010272	response to silver ion	0.2	0.0676561	2.96	0.145148	0.650631	SoyZH13_05G011300/SoyZH13_18G148200
GO:0010431	seed maturation	0.2	0.0676561	2.96	0.145148	0.650631	SoyZH13_02G136600/SoyZH13_10G027600
GO:0046898	response to cycloheximide	0.2	0.0676561	2.96	0.145148	0.650631	SoyZH13_05G011300/SoyZH13_18G148200
GO:0060992	response to fungicide	0.2	0.0676561	2.96	0.145148	0.650631	SoyZH13_05G011300/SoyZH13_18G148200
GO:0071217	cellular response to external biotic stimulus	0.2	0.0676561	2.96	0.145148	0.650631	SoyZH13_05G011300/SoyZH13_18G148200
GO:2000762	regulation of phenylpropanoid metabolic process	0.2	0.0676561	2.96	0.145148	0.650631	SoyZH13_05G145300/SoyZH13_13G187900
GO:0048544	recognition of pollen	1	0.68079	1.47	0.145272	0.650631	SoyZH13_06G241400/SoyZH13_08G057900/SoyZH13_08G334400/SoyZH13_12G124500/SoyZH13_12G126500/SoyZH13_12G126901/SoyZH13_13G258900/SoyZH13_13G259500/SoyZH13_16G032000/SoyZH13_20G150401
GO:0009719	response to endogenous stimulus	1.8	1.37849	1.31	0.151541	0.650631	NewGene_252/SoyZH13_01G144900/SoyZH13_02G136600/SoyZH13_04G024900/SoyZH13_05G011300/SoyZH13_08G041200/SoyZH13_08G056000/SoyZH13_10G027600/SoyZH13_10G091900/SoyZH13_11G080100/SoyZH13_11G134000/SoyZH13_13G074700/SoyZH13_15G205900/SoyZH13_16G049700/SoyZH13_16G084600/SoyZH13_18G148200/SoyZH13_18G267700/SoyZH13_19G193700
GO:2000028	regulation of photoperiodism, flowering	0.3	0.135312	2.22	0.151789	0.650631	SoyZH13_06G059100/SoyZH13_08G188600/SoyZH13_09G183700
GO:0050832	defense response to fungus	0.5	0.28331	1.76	0.1532	0.650631	SoyZH13_02G128501/SoyZH13_05G220600/SoyZH13_09G020400/SoyZH13_16G106700/SoyZH13_19G230500
GO:0006082	organic acid metabolic process	0.6	0.363652	1.65	0.156417	0.650631	NewGene_4928/SoyZH13_02G222200/SoyZH13_07G161000/SoyZH13_17G231200/SoyZH13_18G045000/SoyZH13_18G091000
GO:0043436	oxoacid metabolic process	0.6	0.363652	1.65	0.156417	0.650631	NewGene_4928/SoyZH13_02G222200/SoyZH13_07G161000/SoyZH13_17G231200/SoyZH13_18G045000/SoyZH13_18G091000
GO:0009725	response to hormone	1.8	1.38695	1.3	0.157374	0.650631	NewGene_252/SoyZH13_01G144900/SoyZH13_02G136600/SoyZH13_04G024900/SoyZH13_05G011300/SoyZH13_08G041200/SoyZH13_08G056000/SoyZH13_10G027600/SoyZH13_10G091900/SoyZH13_11G080100/SoyZH13_11G134000/SoyZH13_13G074700/SoyZH13_13G144200/SoyZH13_15G205900/SoyZH13_16G084600/SoyZH13_18G148200/SoyZH13_18G267700/SoyZH13_19G193700
GO:0002239	response to oomycetes	0.1	0.016914	5.91	0.158721	0.650631	SoyZH13_13G031700
GO:0006022	aminoglycan metabolic process	0.1	0.016914	5.91	0.158721	0.650631	SoyZH13_18G218400
GO:0006026	aminoglycan catabolic process	0.1	0.016914	5.91	0.158721	0.650631	SoyZH13_18G218400
GO:0006030	chitin metabolic process	0.1	0.016914	5.91	0.158721	0.650631	SoyZH13_18G218400
GO:0006040	amino sugar metabolic process	0.1	0.016914	5.91	0.158721	0.650631	SoyZH13_18G218400
GO:0006085	acetyl-CoA biosynthetic process	0.1	0.016914	5.91	0.158721	0.650631	SoyZH13_09G006800
GO:0006360	transcription by RNA polymerase I	0.1	0.016914	5.91	0.158721	0.650631	SoyZH13_18G071800
GO:0006646	phosphatidylethanolamine biosynthetic process	0.1	0.016914	5.91	0.158721	0.650631	SoyZH13_08G173000
GO:0018175	protein nucleotidylation	0.1	0.016914	5.91	0.158721	0.650631	SoyZH13_16G049700
GO:0018177	protein uridylylation	0.1	0.016914	5.91	0.158721	0.650631	SoyZH13_16G049700
GO:0019367	fatty acid elongation, saturated fatty acid	0.1	0.016914	5.91	0.158721	0.650631	SoyZH13_16G126100
GO:0019933	cAMP-mediated signaling	0.1	0.016914	5.91	0.158721	0.650631	SoyZH13_17G231200
GO:0019935	cyclic-nucleotide-mediated signaling	0.1	0.016914	5.91	0.158721	0.650631	SoyZH13_17G231200
GO:0031099	regeneration	0.1	0.016914	5.91	0.158721	0.650631	SoyZH13_04G157300
GO:0032955	regulation of division septum assembly	0.1	0.016914	5.91	0.158721	0.650631	SoyZH13_19G024700
GO:0034625	fatty acid elongation, monounsaturated fatty acid	0.1	0.016914	5.91	0.158721	0.650631	SoyZH13_16G126100
GO:0034626	fatty acid elongation, polyunsaturated fatty acid	0.1	0.016914	5.91	0.158721	0.650631	SoyZH13_16G126100
GO:0042246	tissue regeneration	0.1	0.016914	5.91	0.158721	0.650631	SoyZH13_04G157300
GO:0042278	purine nucleoside metabolic process	0.1	0.016914	5.91	0.158721	0.650631	SoyZH13_09G260400
GO:0043407	negative regulation of MAP kinase activity	0.1	0.016914	5.91	0.158721	0.650631	SoyZH13_07G241200
GO:0045004	DNA replication proofreading	0.1	0.016914	5.91	0.158721	0.650631	SoyZH13_12G079600
GO:0046348	amino sugar catabolic process	0.1	0.016914	5.91	0.158721	0.650631	SoyZH13_18G218400
GO:0051443	positive regulation of ubiquitin-protein transferase activity	0.1	0.016914	5.91	0.158721	0.650631	SoyZH13_13G138500
GO:0051495	positive regulation of cytoskeleton organization	0.1	0.016914	5.91	0.158721	0.650631	SoyZH13_05G229000
GO:0055071	manganese ion homeostasis	0.1	0.016914	5.91	0.158721	0.650631	SoyZH13_04G044500
GO:0060178	regulation of exocyst localization	0.1	0.016914	5.91	0.158721	0.650631	SoyZH13_06G151400
GO:0072523	purine-containing compound catabolic process	0.1	0.016914	5.91	0.158721	0.650631	SoyZH13_09G260400
GO:0080153	negative regulation of reductive pentose-phosphate cycle	0.1	0.016914	5.91	0.158721	0.650631	SoyZH13_10G012700
GO:0090293	nitrogen catabolite regulation of transcription	0.1	0.016914	5.91	0.158721	0.650631	SoyZH13_16G049700
GO:1900458	negative regulation of brassinosteroid mediated signaling pathway	0.1	0.016914	5.91	0.158721	0.650631	SoyZH13_10G091900
GO:1901071	glucosamine-containing compound metabolic process	0.1	0.016914	5.91	0.158721	0.650631	SoyZH13_18G218400
GO:1901072	glucosamine-containing compound catabolic process	0.1	0.016914	5.91	0.158721	0.650631	SoyZH13_18G218400
GO:1901658	glycosyl compound catabolic process	0.1	0.016914	5.91	0.158721	0.650631	SoyZH13_09G260400
GO:0006559	L-phenylalanine catabolic process	0.2	0.0718846	2.78	0.160113	0.650631	SoyZH13_06G216600/SoyZH13_19G167300
GO:0009955	adaxial/abaxial pattern specification	0.2	0.0718846	2.78	0.160113	0.650631	SoyZH13_05G011300/SoyZH13_18G148200
GO:0030307	positive regulation of cell growth	0.2	0.0718846	2.78	0.160113	0.650631	SoyZH13_05G011300/SoyZH13_18G148200
GO:0030833	regulation of actin filament polymerization	0.2	0.0718846	2.78	0.160113	0.650631	SoyZH13_03G097400/SoyZH13_18G006800
GO:0009845	seed germination	0.4	0.215654	1.85	0.168387	0.679838	SoyZH13_05G011300/SoyZH13_13G074700/SoyZH13_16G145500/SoyZH13_18G148200
GO:0030245	cellulose catabolic process	0.4	0.215654	1.85	0.168387	0.679838	SoyZH13_02G271500/SoyZH13_06G023400/SoyZH13_08G021600/SoyZH13_11G108500
GO:0071495	cellular response to endogenous stimulus	0.8	0.537021	1.49	0.170006	0.681183	NewGene_252/SoyZH13_08G041200/SoyZH13_10G091900/SoyZH13_11G134000/SoyZH13_15G205900/SoyZH13_16G049700/SoyZH13_18G267700/SoyZH13_19G193700
GO:0009737	response to abscisic acid	0.9	0.621591	1.45	0.170903	0.681183	SoyZH13_02G136600/SoyZH13_04G024900/SoyZH13_08G056000/SoyZH13_08G090800/SoyZH13_10G027600/SoyZH13_10G091900/SoyZH13_10G175100/SoyZH13_11G134000/SoyZH13_18G267700
GO:0009738	abscisic acid-activated signaling pathway	0.5	0.295996	1.69	0.173997	0.681183	SoyZH13_09G038400/SoyZH13_10G091900/SoyZH13_13G207700/SoyZH13_18G180000/SoyZH13_18G267700
GO:0016143	S-glycoside metabolic process	0.2	0.0761132	2.63	0.175342	0.681183	SoyZH13_02G222200/SoyZH13_07G161000
GO:0019757	glycosinolate metabolic process	0.2	0.0761132	2.63	0.175342	0.681183	SoyZH13_02G222200/SoyZH13_07G161000
GO:0019760	glucosinolate metabolic process	0.2	0.0761132	2.63	0.175342	0.681183	SoyZH13_02G222200/SoyZH13_07G161000
GO:0031670	cellular response to nutrient	0.2	0.0761132	2.63	0.175342	0.681183	SoyZH13_16G049700/SoyZH13_19G193700
GO:1901654	response to ketone	0.2	0.0761132	2.63	0.175342	0.681183	SoyZH13_05G011300/SoyZH13_18G148200
GO:0009408	response to heat	0.7	0.460907	1.52	0.178689	0.681183	NewGene_4549/SoyZH13_02G223900/SoyZH13_04G059100/SoyZH13_07G005500/SoyZH13_12G013000/SoyZH13_14G197200/SoyZH13_18G177900
GO:0070646	protein modification by small protein removal	0.3	0.147998	2.03	0.183158	0.681183	SoyZH13_04G059600/SoyZH13_09G103600/SoyZH13_18G147900
GO:0005975	carbohydrate metabolic process	3.9	3.35321	1.16	0.184717	0.681183	NewGene_561/SoyZH13_01G125900/SoyZH13_01G206000/SoyZH13_02G247100/SoyZH13_03G001900/SoyZH13_04G028900/SoyZH13_04G092400/SoyZH13_05G011300/SoyZH13_05G145600/SoyZH13_06G073700/SoyZH13_06G150102/SoyZH13_07G009200/SoyZH13_08G108200/SoyZH13_08G286100/SoyZH13_09G036800/SoyZH13_09G059700/SoyZH13_09G229200/SoyZH13_10G209800/SoyZH13_11G018500/SoyZH13_11G128500/SoyZH13_11G172100/SoyZH13_13G141000/SoyZH13_1…
GO:0005992	trehalose biosynthetic process	0.4	0.224111	1.78	0.185267	0.681183	SoyZH13_06G288300/SoyZH13_07G159300/SoyZH13_12G005600/SoyZH13_18G016500
GO:0090351	seedling development	0.4	0.224111	1.78	0.185267	0.681183	SoyZH13_05G011300/SoyZH13_13G074700/SoyZH13_16G145500/SoyZH13_18G148200
GO:0098542	defense response to other organism	0.8	0.549706	1.46	0.185564	0.681183	NewGene_55/SoyZH13_02G128501/SoyZH13_04G033300/SoyZH13_06G059100/SoyZH13_09G020400/SoyZH13_15G205900/SoyZH13_17G156200/SoyZH13_18G267700
GO:0006468	protein phosphorylation	2.6	2.15654	1.21	0.188426	0.681183	SoyZH13_02G193400/SoyZH13_02G215700/SoyZH13_02G282702/SoyZH13_04G060000/SoyZH13_08G228200/SoyZH13_08G242100/SoyZH13_09G006900/SoyZH13_10G101900/SoyZH13_10G142000/SoyZH13_10G229200/SoyZH13_11G141100/SoyZH13_11G215600/SoyZH13_12G051700/SoyZH13_12G067900/SoyZH13_12G124500/SoyZH13_12G126500/SoyZH13_12G168500/SoyZH13_12G201800/SoyZH13_13G025100/SoyZH13_13G252200/SoyZH13_13G258900/SoyZH13_13G259500/Soy…
GO:0010243	response to organonitrogen compound	0.5	0.304453	1.64	0.188427	0.681183	SoyZH13_05G011300/SoyZH13_08G056000/SoyZH13_16G049700/SoyZH13_18G091000/SoyZH13_18G148200
GO:0006090	pyruvate metabolic process	0.2	0.0803417	2.49	0.190786	0.681183	SoyZH13_01G008800/SoyZH13_15G018700
GO:0045332	phospholipid translocation	0.2	0.0803417	2.49	0.190786	0.681183	SoyZH13_08G181900/SoyZH13_13G320400
GO:0051156	glucose 6-phosphate metabolic process	0.2	0.0803417	2.49	0.190786	0.681183	SoyZH13_08G032100/SoyZH13_17G245000
GO:0060249	anatomical structure homeostasis	0.2	0.0803417	2.49	0.190786	0.681183	SoyZH13_05G007700/SoyZH13_11G134000
GO:0042744	hydrogen peroxide catabolic process	1.1	0.811874	1.35	0.191065	0.681183	SoyZH13_01G146500/SoyZH13_02G117700/SoyZH13_02G214300/SoyZH13_06G252800/SoyZH13_07G244600/SoyZH13_10G205500/SoyZH13_11G048600/SoyZH13_11G078300/SoyZH13_13G149200/SoyZH13_15G124500/SoyZH13_17G156000
GO:0009742	brassinosteroid mediated signaling pathway	0.3	0.152226	1.97	0.193972	0.681183	NewGene_252/NewGene_4891/SoyZH13_03G117102
GO:0000011	vacuole inheritance	0.1	0.0211425	4.73	0.1943	0.681183	SoyZH13_16G112800
GO:0000256	allantoin catabolic process	0.1	0.0211425	4.73	0.1943	0.681183	SoyZH13_15G070300
GO:0000965	mitochondrial RNA 3'-end processing	0.1	0.0211425	4.73	0.1943	0.681183	SoyZH13_19G005700
GO:0006210	thymine catabolic process	0.1	0.0211425	4.73	0.1943	0.681183	SoyZH13_07G169600
GO:0006287	base-excision repair, gap-filling	0.1	0.0211425	4.73	0.1943	0.681183	SoyZH13_12G079600
GO:0006570	tyrosine metabolic process	0.1	0.0211425	4.73	0.1943	0.681183	SoyZH13_06G216600
GO:0006573	valine metabolic process	0.1	0.0211425	4.73	0.1943	0.681183	SoyZH13_07G169600
GO:0006949	syncytium formation	0.1	0.0211425	4.73	0.1943	0.681183	SoyZH13_12G183000
GO:0009119	ribonucleoside metabolic process	0.1	0.0211425	4.73	0.1943	0.681183	SoyZH13_09G260400
GO:0009687	abscisic acid metabolic process	0.1	0.0211425	4.73	0.1943	0.681183	SoyZH13_09G198800
GO:0010928	regulation of auxin mediated signaling pathway	0.1	0.0211425	4.73	0.1943	0.681183	SoyZH13_09G183700
GO:0030448	hyphal growth	0.1	0.0211425	4.73	0.1943	0.681183	SoyZH13_16G112800
GO:0030834	regulation of actin filament depolymerization	0.1	0.0211425	4.73	0.1943	0.681183	SoyZH13_05G229000
GO:0033540	fatty acid beta-oxidation using acyl-CoA oxidase	0.1	0.0211425	4.73	0.1943	0.681183	SoyZH13_05G168300
GO:0035336	long-chain fatty-acyl-CoA metabolic process	0.1	0.0211425	4.73	0.1943	0.681183	SoyZH13_13G290900
GO:0036180	filamentous growth of a population of unicellular organisms in response to biotic stimulus	0.1	0.0211425	4.73	0.1943	0.681183	SoyZH13_16G112800
GO:0042060	wound healing	0.1	0.0211425	4.73	0.1943	0.681183	SoyZH13_04G157300
GO:0045014	carbon catabolite repression of transcription by glucose	0.1	0.0211425	4.73	0.1943	0.681183	SoyZH13_19G193700
GO:0045739	positive regulation of DNA repair	0.1	0.0211425	4.73	0.1943	0.681183	SoyZH13_05G103400
GO:0046015	regulation of transcription by glucose	0.1	0.0211425	4.73	0.1943	0.681183	SoyZH13_19G193700
GO:0048308	organelle inheritance	0.1	0.0211425	4.73	0.1943	0.681183	SoyZH13_16G112800
GO:0055047	generative cell mitosis	0.1	0.0211425	4.73	0.1943	0.681183	SoyZH13_03G142400
GO:0061986	negative regulation of transcription by glucose	0.1	0.0211425	4.73	0.1943	0.681183	SoyZH13_19G193700
GO:0071456	cellular response to hypoxia	0.1	0.0211425	4.73	0.1943	0.681183	SoyZH13_20G059600
GO:1902347	response to strigolactone	0.1	0.0211425	4.73	0.1943	0.681183	SoyZH13_13G074700
GO:0040008	regulation of growth	0.5	0.308681	1.62	0.195799	0.683552	SoyZH13_04G102300/SoyZH13_05G011300/SoyZH13_06G292100/SoyZH13_10G231500/SoyZH13_18G148200
GO:0006633	fatty acid biosynthetic process	0.7	0.473593	1.48	0.196069	0.683552	SoyZH13_06G011300/SoyZH13_06G100900/SoyZH13_09G006800/SoyZH13_10G253701/SoyZH13_11G139800/SoyZH13_12G068900/SoyZH13_18G091000
GO:0006364	rRNA processing	0.7	0.477821	1.46	0.202006	0.700349	SoyZH13_01G159900/SoyZH13_04G123400/SoyZH13_05G036600/SoyZH13_05G203100/SoyZH13_07G255200/SoyZH13_08G338400/SoyZH13_11G016400
GO:0042592	homeostatic process	0.7	0.477821	1.46	0.202006	0.700349	SoyZH13_02G218700/SoyZH13_05G007700/SoyZH13_11G052900/SoyZH13_11G134000/SoyZH13_12G193300/SoyZH13_14G190800/SoyZH13_19G134600
GO:0006101	citrate metabolic process	0.2	0.0845702	2.36	0.2064	0.707742	NewGene_4928/SoyZH13_01G146100
GO:0009234	menaquinone biosynthetic process	0.2	0.0845702	2.36	0.2064	0.707742	SoyZH13_01G000009/SoyZH13_06G295101
GO:0009395	phospholipid catabolic process	0.2	0.0845702	2.36	0.2064	0.707742	SoyZH13_03G017900/SoyZH13_07G029900
GO:0071216	cellular response to biotic stimulus	0.2	0.0845702	2.36	0.2064	0.707742	SoyZH13_05G011300/SoyZH13_18G148200
GO:0071310	cellular response to organic substance	0.9	0.655419	1.37	0.2105	0.711594	NewGene_252/NewGene_55/SoyZH13_08G041200/SoyZH13_10G091900/SoyZH13_11G134000/SoyZH13_15G205900/SoyZH13_16G049700/SoyZH13_18G267700/SoyZH13_19G193700
GO:0046274	lignin catabolic process	0.4	0.236796	1.69	0.211541	0.711594	SoyZH13_01G099000/SoyZH13_02G205200/SoyZH13_03G072900/SoyZH13_18G159500
GO:0050896	response to stimulus	4.8	4.26234	1.13	0.215052	0.711594	NewGene_252/NewGene_4549/NewGene_55/SoyZH13_01G133600/SoyZH13_01G144900/SoyZH13_02G128501/SoyZH13_02G136600/SoyZH13_02G218700/SoyZH13_04G024900/SoyZH13_04G102300/SoyZH13_04G157300/SoyZH13_05G011300/SoyZH13_06G029100/SoyZH13_06G059100/SoyZH13_06G292100/SoyZH13_07G005500/SoyZH13_07G067200/SoyZH13_07G235800/SoyZH13_08G041200/SoyZH13_08G056000/SoyZH13_08G087500/SoyZH13_09G020400/SoyZH13_09G183700/Soy…
GO:0019748	secondary metabolic process	0.3	0.160683	1.87	0.216044	0.711594	SoyZH13_02G222200/SoyZH13_06G044200/SoyZH13_07G161000
GO:0009636	response to toxic substance	0.4	0.241025	1.66	0.220523	0.711594	SoyZH13_05G011300/SoyZH13_12G193300/SoyZH13_18G148200/SoyZH13_19G134600
GO:1901135	carbohydrate derivative metabolic process	0.4	0.241025	1.66	0.220523	0.711594	SoyZH13_02G222200/SoyZH13_07G161000/SoyZH13_09G260400/SoyZH13_18G218400
GO:0001678	cellular glucose homeostasis	0.2	0.0887987	2.25	0.222141	0.711594	SoyZH13_08G032100/SoyZH13_17G245000
GO:0006662	glycerol ether metabolic process	0.2	0.0887987	2.25	0.222141	0.711594	SoyZH13_10G206900/SoyZH13_18G114600
GO:1990748	cellular detoxification	0.2	0.0887987	2.25	0.222141	0.711594	SoyZH13_12G193300/SoyZH13_19G134600
GO:0016567	protein ubiquitination	2.3	1.93243	1.19	0.223289	0.711594	SoyZH13_02G209901/SoyZH13_04G114400/SoyZH13_06G059100/SoyZH13_07G138502/SoyZH13_07G185300/SoyZH13_07G235000/SoyZH13_07G240900/SoyZH13_08G091100/SoyZH13_08G129402/SoyZH13_08G146700/SoyZH13_11G021600/SoyZH13_12G138000/SoyZH13_13G129900/SoyZH13_13G193800/SoyZH13_14G100400/SoyZH13_15G035200/SoyZH13_15G070100/SoyZH13_15G205900/SoyZH13_15G250203/SoyZH13_18G024100/SoyZH13_18G061800/SoyZH13_18G091000/Soy…
GO:0001101	response to acid chemical	1.4	1.1121	1.26	0.225115	0.711594	SoyZH13_01G144900/SoyZH13_02G136600/SoyZH13_04G024900/SoyZH13_05G011300/SoyZH13_08G041200/SoyZH13_08G056000/SoyZH13_10G027600/SoyZH13_10G091900/SoyZH13_11G080100/SoyZH13_11G134000/SoyZH13_15G205900/SoyZH13_16G084600/SoyZH13_18G148200/SoyZH13_18G267700
GO:0044281	small molecule metabolic process	0.7	0.494736	1.41	0.226415	0.711594	NewGene_4928/SoyZH13_02G222200/SoyZH13_07G161000/SoyZH13_09G260400/SoyZH13_17G231200/SoyZH13_18G045000/SoyZH13_18G091000
GO:0006486	protein glycosylation	1	0.756903	1.32	0.22725	0.711594	SoyZH13_01G047500/SoyZH13_02G024000/SoyZH13_04G078700/SoyZH13_05G157800/SoyZH13_05G213900/SoyZH13_06G179100/SoyZH13_08G098900/SoyZH13_12G158800/SoyZH13_17G184200/SoyZH13_19G174200
GO:0006928	movement of cell or subcellular component	0.3	0.164912	1.82	0.227271	0.711594	SoyZH13_03G097400/SoyZH13_05G007700/SoyZH13_18G006800
GO:0030026	cellular manganese ion homeostasis	0.3	0.164912	1.82	0.227271	0.711594	SoyZH13_10G208300/SoyZH13_14G171400/SoyZH13_17G017300
GO:0030036	actin cytoskeleton organization	0.3	0.164912	1.82	0.227271	0.711594	SoyZH13_05G033700/SoyZH13_05G229000/SoyZH13_13G268100
GO:0006097	glyoxylate cycle	0.1	0.0253711	3.94	0.228377	0.711594	SoyZH13_05G044500
GO:0010185	regulation of cellular defense response	0.1	0.0253711	3.94	0.228377	0.711594	SoyZH13_15G072800
GO:0010239	chloroplast mRNA processing	0.1	0.0253711	3.94	0.228377	0.711594	SoyZH13_19G123400
GO:0010267	production of ta-siRNAs involved in RNA interference	0.1	0.0253711	3.94	0.228377	0.711594	NewGene_55
GO:0016540	protein autoprocessing	0.1	0.0253711	3.94	0.228377	0.711594	SoyZH13_08G173000
GO:0030041	actin filament polymerization	0.1	0.0253711	3.94	0.228377	0.711594	SoyZH13_10G125100
GO:0030322	stabilization of membrane potential	0.1	0.0253711	3.94	0.228377	0.711594	SoyZH13_19G207300
GO:0031398	positive regulation of protein ubiquitination	0.1	0.0253711	3.94	0.228377	0.711594	SoyZH13_01G091500
GO:0042180	cellular ketone metabolic process	0.1	0.0253711	3.94	0.228377	0.711594	SoyZH13_18G045000
GO:0042737	drug catabolic process	0.1	0.0253711	3.94	0.228377	0.711594	SoyZH13_18G218400
GO:0044182	filamentous growth of a population of unicellular organisms	0.1	0.0253711	3.94	0.228377	0.711594	SoyZH13_16G112800
GO:0046839	phospholipid dephosphorylation	0.1	0.0253711	3.94	0.228377	0.711594	SoyZH13_05G055600
GO:0051245	negative regulation of cellular defense response	0.1	0.0253711	3.94	0.228377	0.711594	SoyZH13_15G072800
GO:1903322	positive regulation of protein modification by small protein conjugation or removal	0.1	0.0253711	3.94	0.228377	0.711594	SoyZH13_01G091500
GO:2000060	positive regulation of ubiquitin-dependent protein catabolic process	0.1	0.0253711	3.94	0.228377	0.711594	SoyZH13_01G091500
GO:2000904	regulation of starch metabolic process	0.1	0.0253711	3.94	0.228377	0.711594	SoyZH13_08G087500
GO:0006596	polyamine biosynthetic process	0.2	0.0930272	2.15	0.237971	0.711594	SoyZH13_14G094200/SoyZH13_17G214300
GO:0009741	response to brassinosteroid	0.2	0.0930272	2.15	0.237971	0.711594	NewGene_252/SoyZH13_03G117102
GO:0022604	regulation of cell morphogenesis	0.2	0.0930272	2.15	0.237971	0.711594	SoyZH13_05G011300/SoyZH13_18G148200
GO:0009627	systemic acquired resistance	0.3	0.16914	1.77	0.238605	0.711594	SoyZH13_07G130400/SoyZH13_09G020400/SoyZH13_18G166302
GO:0009734	auxin-activated signaling pathway	1.1	0.858387	1.28	0.241772	0.711594	NewGene_252/SoyZH13_04G063000/SoyZH13_05G207300/SoyZH13_06G063200/SoyZH13_07G126200/SoyZH13_07G203300/SoyZH13_10G164700/SoyZH13_13G068200/SoyZH13_13G300800/SoyZH13_19G193700/SoyZH13_20G013300
GO:0033993	response to lipid	0.9	0.685018	1.31	0.247848	0.711594	NewGene_252/SoyZH13_02G136600/SoyZH13_04G024900/SoyZH13_08G056000/SoyZH13_10G027600/SoyZH13_10G091900/SoyZH13_11G134000/SoyZH13_13G074700/SoyZH13_18G267700
GO:1901698	response to nitrogen compound	0.6	0.422851	1.42	0.248444	0.711594	NewGene_55/SoyZH13_05G011300/SoyZH13_08G056000/SoyZH13_16G049700/SoyZH13_18G091000/SoyZH13_18G148200
GO:0048588	developmental cell growth	0.3	0.173369	1.73	0.250031	0.711594	NewGene_4549/SoyZH13_05G007700/SoyZH13_18G177900
GO:0042742	defense response to bacterium	0.8	0.600448	1.33	0.253183	0.711594	SoyZH13_05G220400/SoyZH13_06G059100/SoyZH13_09G020400/SoyZH13_10G101900/SoyZH13_15G205900/SoyZH13_17G156200/SoyZH13_18G267700/SoyZH13_19G230500
GO:0005978	glycogen biosynthetic process	0.2	0.0972557	2.06	0.253855	0.711594	SoyZH13_06G010700/SoyZH13_06G016700
GO:0008360	regulation of cell shape	0.2	0.0972557	2.06	0.253855	0.711594	SoyZH13_05G033700/SoyZH13_13G268100
GO:0009624	response to nematode	0.2	0.0972557	2.06	0.253855	0.711594	SoyZH13_05G011300/SoyZH13_18G148200
GO:0097237	cellular response to toxic substance	0.2	0.0972557	2.06	0.253855	0.711594	SoyZH13_12G193300/SoyZH13_19G134600
GO:0098754	detoxification	0.2	0.0972557	2.06	0.253855	0.711594	SoyZH13_12G193300/SoyZH13_19G134600
GO:0065008	regulation of biological quality	1.2	0.959871	1.25	0.254526	0.711594	SoyZH13_02G218700/SoyZH13_03G097400/SoyZH13_05G007700/SoyZH13_05G229000/SoyZH13_08G087500/SoyZH13_11G052900/SoyZH13_11G134000/SoyZH13_12G193300/SoyZH13_14G190800/SoyZH13_15G205900/SoyZH13_18G006800/SoyZH13_19G134600
GO:0010411	xyloglucan metabolic process	0.5	0.342509	1.46	0.257914	0.711594	SoyZH13_01G014100/SoyZH13_01G033600/SoyZH13_02G065200/SoyZH13_10G232600/SoyZH13_13G077300
GO:0032870	cellular response to hormone stimulus	0.7	0.515878	1.36	0.258244	0.711594	NewGene_252/SoyZH13_08G041200/SoyZH13_10G091900/SoyZH13_11G134000/SoyZH13_15G205900/SoyZH13_18G267700/SoyZH13_19G193700
GO:0001894	tissue homeostasis	0.1	0.0295996	3.38	0.261013	0.711594	SoyZH13_05G007700
GO:0001895	retina homeostasis	0.1	0.0295996	3.38	0.261013	0.711594	SoyZH13_05G007700
GO:0003351	epithelial cilium movement involved in extracellular fluid movement	0.1	0.0295996	3.38	0.261013	0.711594	SoyZH13_05G007700
GO:0003400	regulation of COPII vesicle coating	0.1	0.0295996	3.38	0.261013	0.711594	SoyZH13_10G134500
GO:0006044	N-acetylglucosamine metabolic process	0.1	0.0295996	3.38	0.261013	0.711594	SoyZH13_08G127000
GO:0006152	purine nucleoside catabolic process	0.1	0.0295996	3.38	0.261013	0.711594	SoyZH13_09G260400
GO:0006388	tRNA splicing, via endonucleolytic cleavage and ligation	0.1	0.0295996	3.38	0.261013	0.711594	SoyZH13_04G167300
GO:0007041	lysosomal transport	0.1	0.0295996	3.38	0.261013	0.711594	SoyZH13_14G135901
GO:0009051	pentose-phosphate shunt, oxidative branch	0.1	0.0295996	3.38	0.261013	0.711594	SoyZH13_19G035200
GO:0009556	microsporogenesis	0.1	0.0295996	3.38	0.261013	0.711594	SoyZH13_18G006200
GO:0009961	response to 1-aminocyclopropane-1-carboxylic acid	0.1	0.0295996	3.38	0.261013	0.711594	SoyZH13_08G056000
GO:0019310	inositol catabolic process	0.1	0.0295996	3.38	0.261013	0.711594	SoyZH13_08G190300
GO:0030447	filamentous growth	0.1	0.0295996	3.38	0.261013	0.711594	SoyZH13_16G112800
GO:0030522	intracellular receptor signaling pathway	0.1	0.0295996	3.38	0.261013	0.711594	SoyZH13_18G267700
GO:0032881	regulation of polysaccharide metabolic process	0.1	0.0295996	3.38	0.261013	0.711594	SoyZH13_08G087500
GO:0042761	very long-chain fatty acid biosynthetic process	0.1	0.0295996	3.38	0.261013	0.711594	SoyZH13_16G126100
GO:0043624	cellular protein complex disassembly	0.1	0.0295996	3.38	0.261013	0.711594	SoyZH13_05G229000
GO:0045116	protein neddylation	0.1	0.0295996	3.38	0.261013	0.711594	SoyZH13_13G138500
GO:0045494	photoreceptor cell maintenance	0.1	0.0295996	3.38	0.261013	0.711594	SoyZH13_05G007700
GO:0046177	D-gluconate catabolic process	0.1	0.0295996	3.38	0.261013	0.711594	SoyZH13_19G035200
GO:0048496	maintenance of animal organ identity	0.1	0.0295996	3.38	0.261013	0.711594	SoyZH13_05G007700
GO:0048578	positive regulation of long-day photoperiodism, flowering	0.1	0.0295996	3.38	0.261013	0.711594	SoyZH13_10G065000
GO:0051026	chiasma assembly	0.1	0.0295996	3.38	0.261013	0.711594	SoyZH13_18G006200
GO:0060287	epithelial cilium movement involved in determination of left/right asymmetry	0.1	0.0295996	3.38	0.261013	0.711594	SoyZH13_05G007700
GO:0060993	kidney morphogenesis	0.1	0.0295996	3.38	0.261013	0.711594	SoyZH13_05G007700
GO:0061136	regulation of proteasomal protein catabolic process	0.1	0.0295996	3.38	0.261013	0.711594	SoyZH13_01G091500
GO:0070072	vacuolar proton-transporting V-type ATPase complex assembly	0.1	0.0295996	3.38	0.261013	0.711594	SoyZH13_03G132400
GO:0070932	histone H3 deacetylation	0.1	0.0295996	3.38	0.261013	0.711594	SoyZH13_11G000300
GO:0070933	histone H4 deacetylation	0.1	0.0295996	3.38	0.261013	0.711594	SoyZH13_11G000300
GO:0071417	cellular response to organonitrogen compound	0.1	0.0295996	3.38	0.261013	0.711594	SoyZH13_16G049700
GO:0071483	cellular response to blue light	0.1	0.0295996	3.38	0.261013	0.711594	SoyZH13_18G267700
GO:0071908	determination of intestine left/right asymmetry	0.1	0.0295996	3.38	0.261013	0.711594	SoyZH13_05G007700
GO:0071909	determination of stomach left/right asymmetry	0.1	0.0295996	3.38	0.261013	0.711594	SoyZH13_05G007700
GO:0072189	ureter development	0.1	0.0295996	3.38	0.261013	0.711594	SoyZH13_05G007700
GO:0080148	negative regulation of response to water deprivation	0.1	0.0295996	3.38	0.261013	0.711594	SoyZH13_15G205900
GO:0090178	regulation of establishment of planar polarity involved in neural tube closure	0.1	0.0295996	3.38	0.261013	0.711594	SoyZH13_05G007700
GO:0090333	regulation of stomatal closure	0.1	0.0295996	3.38	0.261013	0.711594	SoyZH13_13G167102
GO:1903050	regulation of proteolysis involved in cellular protein catabolic process	0.1	0.0295996	3.38	0.261013	0.711594	SoyZH13_01G091500
GO:1903362	regulation of cellular protein catabolic process	0.1	0.0295996	3.38	0.261013	0.711594	SoyZH13_01G091500
GO:1905276	regulation of epithelial tube formation	0.1	0.0295996	3.38	0.261013	0.711594	SoyZH13_05G007700
GO:2000031	regulation of salicylic acid mediated signaling pathway	0.1	0.0295996	3.38	0.261013	0.711594	SoyZH13_09G020400
GO:2000058	regulation of ubiquitin-dependent protein catabolic process	0.1	0.0295996	3.38	0.261013	0.711594	SoyZH13_01G091500
GO:2000167	regulation of planar cell polarity pathway involved in neural tube closure	0.1	0.0295996	3.38	0.261013	0.711594	SoyZH13_05G007700
GO:0009932	cell tip growth	0.3	0.177597	1.69	0.261536	0.711594	NewGene_4549/SoyZH13_05G007700/SoyZH13_18G177900
GO:0045489	pectin biosynthetic process	0.3	0.177597	1.69	0.261536	0.711594	SoyZH13_09G016400/SoyZH13_12G193000/SoyZH13_13G261900
GO:0080156	mitochondrial mRNA modification	0.3	0.177597	1.69	0.261536	0.711594	SoyZH13_12G150400/SoyZH13_15G099000/SoyZH13_16G145500
GO:0031146	SCF-dependent proteasomal ubiquitin-dependent protein catabolic process	1	0.786503	1.27	0.263162	0.714464	SoyZH13_03G039300/SoyZH13_03G142400/SoyZH13_04G055500/SoyZH13_07G030700/SoyZH13_08G129402/SoyZH13_14G080000/SoyZH13_14G100400/SoyZH13_17G109800/SoyZH13_17G227400/SoyZH13_18G029400
GO:0010033	response to organic substance	2	1.70832	1.17	0.265619	0.719574	NewGene_252/NewGene_55/SoyZH13_01G144900/SoyZH13_02G136600/SoyZH13_04G024900/SoyZH13_05G011300/SoyZH13_08G041200/SoyZH13_08G056000/SoyZH13_10G027600/SoyZH13_10G091900/SoyZH13_11G080100/SoyZH13_11G134000/SoyZH13_13G074700/SoyZH13_15G205900/SoyZH13_16G049700/SoyZH13_16G084600/SoyZH13_18G091000/SoyZH13_18G148200/SoyZH13_18G267700/SoyZH13_19G193700
GO:0032147	activation of protein kinase activity	0.4	0.262168	1.53	0.266757	0.720353	SoyZH13_09G005600/SoyZH13_11G027400/SoyZH13_11G212000/SoyZH13_18G042400
GO:0009798	axis specification	0.2	0.101484	1.97	0.269759	0.720353	SoyZH13_05G011300/SoyZH13_18G148200
GO:0010639	negative regulation of organelle organization	0.2	0.101484	1.97	0.269759	0.720353	SoyZH13_03G097400/SoyZH13_18G006800
GO:0030422	production of siRNA involved in RNA interference	0.2	0.101484	1.97	0.269759	0.720353	NewGene_55/SoyZH13_04G089600
GO:0044403	symbiotic process	0.2	0.101484	1.97	0.269759	0.720353	NewGene_55/SoyZH13_09G020400
GO:1901699	cellular response to nitrogen compound	0.2	0.101484	1.97	0.269759	0.720353	NewGene_55/SoyZH13_16G049700
GO:0010038	response to metal ion	0.6	0.435536	1.38	0.269936	0.720353	SoyZH13_05G011300/SoyZH13_06G029100/SoyZH13_07G005500/SoyZH13_11G134000/SoyZH13_12G013000/SoyZH13_18G148200
GO:0009755	hormone-mediated signaling pathway	1	0.79496	1.26	0.273748	0.724356	NewGene_252/SoyZH13_08G041200/SoyZH13_10G091900/SoyZH13_11G134000/SoyZH13_14G031000/SoyZH13_15G205900/SoyZH13_18G221500/SoyZH13_18G222000/SoyZH13_18G267700/SoyZH13_19G193700
GO:0042221	response to chemical	2.7	2.38065	1.13	0.277043	0.724356	NewGene_252/NewGene_55/SoyZH13_01G144900/SoyZH13_02G136600/SoyZH13_04G024900/SoyZH13_04G102300/SoyZH13_05G011300/SoyZH13_06G029100/SoyZH13_06G292100/SoyZH13_07G005500/SoyZH13_08G041200/SoyZH13_08G056000/SoyZH13_10G027600/SoyZH13_10G091900/SoyZH13_11G080100/SoyZH13_11G134000/SoyZH13_12G013000/SoyZH13_12G193300/SoyZH13_13G074700/SoyZH13_15G205900/SoyZH13_16G049700/SoyZH13_16G084600/SoyZH13_18G09100…
GO:0051246	regulation of protein metabolic process	0.7	0.528564	1.32	0.277929	0.724356	SoyZH13_01G044100/SoyZH13_01G091500/SoyZH13_02G098400/SoyZH13_06G163300/SoyZH13_09G020400/SoyZH13_14G132500/SoyZH13_18G267700
GO:0048609	multicellular organismal reproductive process	0.5	0.355195	1.41	0.282336	0.724356	SoyZH13_02G136600/SoyZH13_03G142400/SoyZH13_05G011300/SoyZH13_10G027600/SoyZH13_18G148200
GO:0006298	mismatch repair	0.3	0.186054	1.61	0.284728	0.724356	SoyZH13_02G202100/SoyZH13_10G113506/SoyZH13_17G117300
GO:0048638	regulation of developmental growth	0.3	0.186054	1.61	0.284728	0.724356	SoyZH13_05G011300/SoyZH13_10G231500/SoyZH13_18G148200
GO:0000266	mitochondrial fission	0.2	0.105713	1.89	0.285653	0.724356	SoyZH13_02G258900/SoyZH13_04G104701
GO:0000470	maturation of LSU-rRNA	0.2	0.105713	1.89	0.285653	0.724356	SoyZH13_17G111200/SoyZH13_20G200500
GO:0007584	response to nutrient	0.2	0.105713	1.89	0.285653	0.724356	SoyZH13_16G049700/SoyZH13_19G193700
GO:0000972	transcription-dependent tethering of RNA polymerase II gene DNA at nuclear periphery	0.1	0.0338281	2.96	0.292271	0.724356	SoyZH13_15G050300
GO:0006272	leading strand elongation	0.1	0.0338281	2.96	0.292271	0.724356	SoyZH13_12G079600
GO:0006296	nucleotide-excision repair, DNA incision, 5'-to lesion	0.1	0.0338281	2.96	0.292271	0.724356	SoyZH13_11G037800
GO:0006297	nucleotide-excision repair, DNA gap filling	0.1	0.0338281	2.96	0.292271	0.724356	SoyZH13_12G079600
GO:0006808	regulation of nitrogen utilization	0.1	0.0338281	2.96	0.292271	0.724356	SoyZH13_16G049700
GO:0009554	megasporogenesis	0.1	0.0338281	2.96	0.292271	0.724356	SoyZH13_18G006200
GO:0009786	regulation of asymmetric cell division	0.1	0.0338281	2.96	0.292271	0.724356	SoyZH13_06G194400
GO:0009800	cinnamic acid biosynthetic process	0.1	0.0338281	2.96	0.292271	0.724356	SoyZH13_19G167300
GO:0010216	maintenance of DNA methylation	0.1	0.0338281	2.96	0.292271	0.724356	NewGene_55
GO:0010345	suberin biosynthetic process	0.1	0.0338281	2.96	0.292271	0.724356	SoyZH13_13G290900
GO:0010466	negative regulation of peptidase activity	0.1	0.0338281	2.96	0.292271	0.724356	SoyZH13_18G267700
GO:0031396	regulation of protein ubiquitination	0.1	0.0338281	2.96	0.292271	0.724356	SoyZH13_01G091500
GO:0032456	endocytic recycling	0.1	0.0338281	2.96	0.292271	0.724356	SoyZH13_14G135901
GO:0035627	ceramide transport	0.1	0.0338281	2.96	0.292271	0.724356	SoyZH13_10G005000
GO:0036377	arbuscular mycorrhizal association	0.1	0.0338281	2.96	0.292271	0.724356	SoyZH13_09G193800
GO:0042023	DNA endoreduplication	0.1	0.0338281	2.96	0.292271	0.724356	SoyZH13_04G202200
GO:0042732	D-xylose metabolic process	0.1	0.0338281	2.96	0.292271	0.724356	SoyZH13_19G198000
GO:0043200	response to amino acid	0.1	0.0338281	2.96	0.292271	0.724356	SoyZH13_08G056000
GO:0043244	regulation of protein-containing complex disassembly	0.1	0.0338281	2.96	0.292271	0.724356	SoyZH13_05G229000
GO:0043433	negative regulation of DNA-binding transcription factor activity	0.1	0.0338281	2.96	0.292271	0.724356	SoyZH13_15G072800
GO:0045038	protein import into chloroplast thylakoid membrane	0.1	0.0338281	2.96	0.292271	0.724356	NewGene_6334
GO:0048871	multicellular organismal homeostasis	0.1	0.0338281	2.96	0.292271	0.724356	SoyZH13_05G007700
GO:0070863	positive regulation of protein exit from endoplasmic reticulum	0.1	0.0338281	2.96	0.292271	0.724356	SoyZH13_10G134500
GO:0072318	clathrin coat disassembly	0.1	0.0338281	2.96	0.292271	0.724356	SoyZH13_05G132600
GO:1900457	regulation of brassinosteroid mediated signaling pathway	0.1	0.0338281	2.96	0.292271	0.724356	SoyZH13_10G091900
GO:1901879	regulation of protein depolymerization	0.1	0.0338281	2.96	0.292271	0.724356	SoyZH13_05G229000
GO:1903320	regulation of protein modification by small protein conjugation or removal	0.1	0.0338281	2.96	0.292271	0.724356	SoyZH13_01G091500
GO:0021700	developmental maturation	0.3	0.190283	1.58	0.296389	0.733112	SoyZH13_02G136600/SoyZH13_10G027600/SoyZH13_19G193700
GO:0051252	regulation of RNA metabolic process	2.4	2.12694	1.13	0.300137	0.733214	SoyZH13_02G222200/SoyZH13_05G011300/SoyZH13_07G124500/SoyZH13_07G161000/SoyZH13_07G235800/SoyZH13_08G041200/SoyZH13_08G083400/SoyZH13_08G087500/SoyZH13_08G307100/SoyZH13_11G114200/SoyZH13_11G114400/SoyZH13_12G017600/SoyZH13_12G046600/SoyZH13_12G211700/SoyZH13_13G072400/SoyZH13_13G290200/SoyZH13_14G142500/SoyZH13_15G072800/SoyZH13_15G094200/SoyZH13_16G049700/SoyZH13_17G193800/SoyZH13_18G148200/Soy…
GO:0009740	gibberellic acid mediated signaling pathway	0.2	0.109941	1.82	0.30151	0.733214	SoyZH13_14G080000/SoyZH13_17G227400
GO:0030865	cortical cytoskeleton organization	0.2	0.109941	1.82	0.30151	0.733214	SoyZH13_05G033700/SoyZH13_13G268100
GO:0044419	interspecies interaction between organisms	0.2	0.109941	1.82	0.30151	0.733214	NewGene_55/SoyZH13_09G020400
GO:0097306	cellular response to alcohol	0.2	0.109941	1.82	0.30151	0.733214	SoyZH13_10G091900/SoyZH13_18G267700
GO:0080134	regulation of response to stress	0.6	0.456679	1.31	0.306672	0.733214	SoyZH13_05G007700/SoyZH13_08G041200/SoyZH13_15G072800/SoyZH13_15G205900/SoyZH13_16G084600/SoyZH13_17G193800
GO:0032504	multicellular organism reproduction	0.5	0.36788	1.36	0.307175	0.733214	SoyZH13_02G136600/SoyZH13_03G142400/SoyZH13_05G011300/SoyZH13_10G027600/SoyZH13_18G148200
GO:0010154	fruit development	0.8	0.638505	1.25	0.308233	0.733214	SoyZH13_02G136600/SoyZH13_03G142400/SoyZH13_05G011300/SoyZH13_10G027600/SoyZH13_16G000700/SoyZH13_17G239400/SoyZH13_18G148200/SoyZH13_19G123400
GO:0071215	cellular response to abscisic acid stimulus	0.2	0.11417	1.75	0.317305	0.733214	SoyZH13_10G091900/SoyZH13_18G267700
GO:0071395	cellular response to jasmonic acid stimulus	0.2	0.11417	1.75	0.317305	0.733214	SoyZH13_08G041200/SoyZH13_15G205900
GO:0071407	cellular response to organic cyclic compound	0.2	0.11417	1.75	0.317305	0.733214	NewGene_252/NewGene_55
GO:0001822	kidney development	0.1	0.0380566	2.63	0.322207	0.733214	SoyZH13_05G007700
GO:0001889	liver development	0.1	0.0380566	2.63	0.322207	0.733214	SoyZH13_05G007700
GO:0001947	heart looping	0.1	0.0380566	2.63	0.322207	0.733214	SoyZH13_05G007700
GO:0003143	embryonic heart tube morphogenesis	0.1	0.0380566	2.63	0.322207	0.733214	SoyZH13_05G007700
GO:0003341	cilium movement	0.1	0.0380566	2.63	0.322207	0.733214	SoyZH13_05G007700
GO:0006833	water transport	0.1	0.0380566	2.63	0.322207	0.733214	SoyZH13_13G246000
GO:0009247	glycolipid biosynthetic process	0.1	0.0380566	2.63	0.322207	0.733214	SoyZH13_08G228600
GO:0009581	detection of external stimulus	0.1	0.0380566	2.63	0.322207	0.733214	SoyZH13_08G087500
GO:0009582	detection of abiotic stimulus	0.1	0.0380566	2.63	0.322207	0.733214	SoyZH13_08G087500
GO:0009817	defense response to fungus, incompatible interaction	0.1	0.0380566	2.63	0.322207	0.733214	SoyZH13_09G020400
GO:0016559	peroxisome fission	0.1	0.0380566	2.63	0.322207	0.733214	SoyZH13_02G258900
GO:0018342	protein prenylation	0.1	0.0380566	2.63	0.322207	0.733214	SoyZH13_18G257500
GO:0031016	pancreas development	0.1	0.0380566	2.63	0.322207	0.733214	SoyZH13_05G007700
GO:0032889	regulation of vacuole fusion, non-autophagic	0.1	0.0380566	2.63	0.322207	0.733214	SoyZH13_04G137800
GO:0035050	embryonic heart tube development	0.1	0.0380566	2.63	0.322207	0.733214	SoyZH13_05G007700
GO:0035435	phosphate ion transmembrane transport	0.1	0.0380566	2.63	0.322207	0.733214	SoyZH13_08G052300
GO:0035469	determination of pancreatic left/right asymmetry	0.1	0.0380566	2.63	0.322207	0.733214	SoyZH13_05G007700
GO:0042044	fluid transport	0.1	0.0380566	2.63	0.322207	0.733214	SoyZH13_13G246000
GO:0045013	carbon catabolite repression of transcription	0.1	0.0380566	2.63	0.322207	0.733214	SoyZH13_19G193700
GO:0045990	carbon catabolite regulation of transcription	0.1	0.0380566	2.63	0.322207	0.733214	SoyZH13_19G193700
GO:0048732	gland development	0.1	0.0380566	2.63	0.322207	0.733214	SoyZH13_05G007700
GO:0051788	response to misfolded protein	0.1	0.0380566	2.63	0.322207	0.733214	SoyZH13_20G068300
GO:0060026	convergent extension	0.1	0.0380566	2.63	0.322207	0.733214	SoyZH13_05G007700
GO:0060027	convergent extension involved in gastrulation	0.1	0.0380566	2.63	0.322207	0.733214	SoyZH13_05G007700
GO:0061008	hepaticobiliary system development	0.1	0.0380566	2.63	0.322207	0.733214	SoyZH13_05G007700
GO:0061371	determination of heart left/right asymmetry	0.1	0.0380566	2.63	0.322207	0.733214	SoyZH13_05G007700
GO:0061984	catabolite repression	0.1	0.0380566	2.63	0.322207	0.733214	SoyZH13_19G193700
GO:0061985	carbon catabolite repression	0.1	0.0380566	2.63	0.322207	0.733214	SoyZH13_19G193700
GO:0071367	cellular response to brassinosteroid stimulus	0.1	0.0380566	2.63	0.322207	0.733214	NewGene_252
GO:0071369	cellular response to ethylene stimulus	0.1	0.0380566	2.63	0.322207	0.733214	SoyZH13_11G134000
GO:0071907	determination of digestive tract left/right asymmetry	0.1	0.0380566	2.63	0.322207	0.733214	SoyZH13_05G007700
GO:0071910	determination of liver left/right asymmetry	0.1	0.0380566	2.63	0.322207	0.733214	SoyZH13_05G007700
GO:0072350	tricarboxylic acid metabolic process	0.1	0.0380566	2.63	0.322207	0.733214	NewGene_4928
GO:1902679	negative regulation of RNA biosynthetic process	0.5	0.376337	1.33	0.323906	0.73441	SoyZH13_05G011300/SoyZH13_08G041200/SoyZH13_17G193800/SoyZH13_18G148200/SoyZH13_19G193700
GO:1903507	negative regulation of nucleic acid-templated transcription	0.5	0.376337	1.33	0.323906	0.73441	SoyZH13_05G011300/SoyZH13_08G041200/SoyZH13_17G193800/SoyZH13_18G148200/SoyZH13_19G193700
GO:0048316	seed development	0.8	0.65119	1.23	0.32714	0.736832	SoyZH13_02G136600/SoyZH13_03G142400/SoyZH13_05G011300/SoyZH13_10G027600/SoyZH13_16G000700/SoyZH13_17G239400/SoyZH13_18G148200/SoyZH13_19G123400
GO:0006749	glutathione metabolic process	0.3	0.202968	1.48	0.331488	0.736832	SoyZH13_02G261900/SoyZH13_08G113100/SoyZH13_08G166800
GO:0019752	carboxylic acid metabolic process	0.5	0.380566	1.31	0.332309	0.736832	NewGene_4928/SoyZH13_11G178502/SoyZH13_17G231200/SoyZH13_18G045000/SoyZH13_18G091000
GO:0051253	negative regulation of RNA metabolic process	0.5	0.380566	1.31	0.332309	0.736832	SoyZH13_05G011300/SoyZH13_08G041200/SoyZH13_17G193800/SoyZH13_18G148200/SoyZH13_19G193700
GO:0007163	establishment or maintenance of cell polarity	0.2	0.118398	1.69	0.333014	0.736832	SoyZH13_05G033700/SoyZH13_13G268100
GO:0043254	regulation of protein-containing complex assembly	0.2	0.118398	1.69	0.333014	0.736832	SoyZH13_03G097400/SoyZH13_18G006800
GO:0051085	chaperone cofactor-dependent protein refolding	0.4	0.291767	1.37	0.33385	0.736832	SoyZH13_02G080200/SoyZH13_03G154200/SoyZH13_12G107700/SoyZH13_18G256101
GO:0071555	cell wall organization	1.6	1.41655	1.13	0.344624	0.736832	SoyZH13_01G014100/SoyZH13_02G065200/SoyZH13_06G078800/SoyZH13_08G286100/SoyZH13_09G016400/SoyZH13_09G093700/SoyZH13_10G216300/SoyZH13_10G232600/SoyZH13_11G095800/SoyZH13_12G172200/SoyZH13_12G172202/SoyZH13_12G193000/SoyZH13_13G077300/SoyZH13_13G261900/SoyZH13_14G012500/SoyZH13_16G069200
GO:0000963	mitochondrial RNA processing	0.2	0.122627	1.63	0.348617	0.736832	SoyZH13_16G145500/SoyZH13_19G005700
GO:0010143	cutin biosynthetic process	0.2	0.122627	1.63	0.348617	0.736832	SoyZH13_10G011000/SoyZH13_11G119200
GO:0017144	drug metabolic process	0.2	0.122627	1.63	0.348617	0.736832	NewGene_4928/SoyZH13_18G218400
GO:0034765	regulation of ion transmembrane transport	0.2	0.122627	1.63	0.348617	0.736832	SoyZH13_14G195100/SoyZH13_17G114500
GO:0061077	chaperone-mediated protein folding	0.2	0.122627	1.63	0.348617	0.736832	SoyZH13_08G070800/SoyZH13_08G103700
GO:0080163	regulation of protein serine/threonine phosphatase activity	0.2	0.122627	1.63	0.348617	0.736832	SoyZH13_13G207700/SoyZH13_18G180000
GO:0055114	oxidation-reduction process	1.4	1.2305	1.14	0.348867	0.736832	NewGene_4549/NewGene_4928/SoyZH13_04G157300/SoyZH13_05G039900/SoyZH13_07G056700/SoyZH13_07G070000/SoyZH13_07G151600/SoyZH13_09G198800/SoyZH13_12G193300/SoyZH13_16G038400/SoyZH13_18G091000/SoyZH13_18G177900/SoyZH13_19G134600/SoyZH13_20G016800
GO:0001655	urogenital system development	0.1	0.0422851	2.36	0.350878	0.736832	SoyZH13_05G007700
GO:0003205	cardiac chamber development	0.1	0.0422851	2.36	0.350878	0.736832	SoyZH13_05G007700
GO:0003230	cardiac atrium development	0.1	0.0422851	2.36	0.350878	0.736832	SoyZH13_05G007700
GO:0003279	cardiac septum development	0.1	0.0422851	2.36	0.350878	0.736832	SoyZH13_05G007700
GO:0003283	atrial septum development	0.1	0.0422851	2.36	0.350878	0.736832	SoyZH13_05G007700
GO:0006557	S-adenosylmethioninamine biosynthetic process	0.1	0.0422851	2.36	0.350878	0.736832	SoyZH13_08G242500
GO:0006597	spermine biosynthetic process	0.1	0.0422851	2.36	0.350878	0.736832	SoyZH13_08G242500
GO:0006876	cellular cadmium ion homeostasis	0.1	0.0422851	2.36	0.350878	0.736832	SoyZH13_18G254300
GO:0007020	microtubule nucleation	0.1	0.0422851	2.36	0.350878	0.736832	SoyZH13_19G134900
GO:0008154	actin polymerization or depolymerization	0.1	0.0422851	2.36	0.350878	0.736832	SoyZH13_05G229000
GO:0010152	pollen maturation	0.1	0.0422851	2.36	0.350878	0.736832	SoyZH13_19G193700
GO:0016050	vesicle organization	0.1	0.0422851	2.36	0.350878	0.736832	SoyZH13_10G134500
GO:0018344	protein geranylgeranylation	0.1	0.0422851	2.36	0.350878	0.736832	SoyZH13_18G257500
GO:0019346	transsulfuration	0.1	0.0422851	2.36	0.350878	0.736832	SoyZH13_19G117000
GO:0030148	sphingolipid biosynthetic process	0.1	0.0422851	2.36	0.350878	0.736832	SoyZH13_16G126100
GO:0031050	dsRNA processing	0.1	0.0422851	2.36	0.350878	0.736832	NewGene_55
GO:0032264	IMP salvage	0.1	0.0422851	2.36	0.350878	0.736832	SoyZH13_01G104400
GO:0042335	cuticle development	0.1	0.0422851	2.36	0.350878	0.736832	SoyZH13_13G060100
GO:0043331	response to dsRNA	0.1	0.0422851	2.36	0.350878	0.736832	NewGene_55
GO:0044206	UMP salvage	0.1	0.0422851	2.36	0.350878	0.736832	SoyZH13_08G314700
GO:0044211	CTP salvage	0.1	0.0422851	2.36	0.350878	0.736832	SoyZH13_08G314700
GO:0045861	negative regulation of proteolysis	0.1	0.0422851	2.36	0.350878	0.736832	SoyZH13_18G267700
GO:0050684	regulation of mRNA processing	0.1	0.0422851	2.36	0.350878	0.736832	SoyZH13_11G084400
GO:0051607	defense response to virus	0.1	0.0422851	2.36	0.350878	0.736832	NewGene_55
GO:0070574	cadmium ion transmembrane transport	0.1	0.0422851	2.36	0.350878	0.736832	SoyZH13_18G254300
GO:0070918	production of small RNA involved in gene silencing by RNA	0.1	0.0422851	2.36	0.350878	0.736832	NewGene_55
GO:0071359	cellular response to dsRNA	0.1	0.0422851	2.36	0.350878	0.736832	NewGene_55
GO:0072001	renal system development	0.1	0.0422851	2.36	0.350878	0.736832	SoyZH13_05G007700
GO:1901617	organic hydroxy compound biosynthetic process	0.1	0.0422851	2.36	0.350878	0.736832	SoyZH13_18G045000
GO:0070887	cellular response to chemical stimulus	1.1	0.951414	1.16	0.354768	0.743752	NewGene_252/NewGene_55/SoyZH13_08G041200/SoyZH13_10G091900/SoyZH13_11G134000/SoyZH13_12G193300/SoyZH13_15G205900/SoyZH13_16G049700/SoyZH13_18G267700/SoyZH13_19G134600/SoyZH13_19G193700
GO:0048585	negative regulation of response to stimulus	0.7	0.579306	1.21	0.35963	0.744334	SoyZH13_02G222200/SoyZH13_05G007700/SoyZH13_06G059100/SoyZH13_07G161000/SoyZH13_10G091900/SoyZH13_15G072800/SoyZH13_15G205900
GO:0006400	tRNA modification	0.2	0.126855	1.58	0.364094	0.744334	SoyZH13_06G095600/SoyZH13_10G024900
GO:0006790	sulfur compound metabolic process	0.2	0.126855	1.58	0.364094	0.744334	SoyZH13_02G222200/SoyZH13_07G161000
GO:0046854	phosphatidylinositol phosphorylation	0.2	0.126855	1.58	0.364094	0.744334	SoyZH13_13G095900/SoyZH13_20G159300
GO:0090697	post-embryonic plant organ morphogenesis	0.2	0.126855	1.58	0.364094	0.744334	SoyZH13_08G087500/SoyZH13_19G193700
GO:1901700	response to oxygen-containing compound	1.6	1.43769	1.11	0.366474	0.744334	NewGene_252/SoyZH13_01G144900/SoyZH13_02G136600/SoyZH13_04G024900/SoyZH13_05G011300/SoyZH13_08G041200/SoyZH13_08G056000/SoyZH13_10G027600/SoyZH13_10G091900/SoyZH13_11G080100/SoyZH13_11G134000/SoyZH13_13G074700/SoyZH13_15G205900/SoyZH13_16G084600/SoyZH13_18G148200/SoyZH13_18G267700
GO:0030163	protein catabolic process	1.7	1.53495	1.11	0.367839	0.744334	SoyZH13_01G044100/SoyZH13_01G146400/SoyZH13_02G098400/SoyZH13_03G142400/SoyZH13_03G169400/SoyZH13_08G129402/SoyZH13_08G209900/SoyZH13_09G020400/SoyZH13_11G213700/SoyZH13_11G218200/SoyZH13_13G097800/SoyZH13_13G129000/SoyZH13_13G294100/SoyZH13_14G100400/SoyZH13_14G132500/SoyZH13_15G119200/SoyZH13_18G091000
GO:0010073	meristem maintenance	0.3	0.219882	1.36	0.378144	0.744334	SoyZH13_05G011300/SoyZH13_10G231500/SoyZH13_18G148200
GO:0071396	cellular response to lipid	0.3	0.219882	1.36	0.378144	0.744334	NewGene_252/SoyZH13_10G091900/SoyZH13_18G267700
GO:0000712	resolution of meiotic recombination intermediates	0.1	0.0465136	2.15	0.378338	0.744334	SoyZH13_11G037800
GO:0003007	heart morphogenesis	0.1	0.0465136	2.15	0.378338	0.744334	SoyZH13_05G007700
GO:0006426	glycyl-tRNA aminoacylation	0.1	0.0465136	2.15	0.378338	0.744334	NewGene_5518
GO:0006546	glycine catabolic process	0.1	0.0465136	2.15	0.378338	0.744334	SoyZH13_09G004900
GO:0006574	valine catabolic process	0.1	0.0465136	2.15	0.378338	0.744334	SoyZH13_07G169600
GO:0007091	metaphase/anaphase transition of mitotic cell cycle	0.1	0.0465136	2.15	0.378338	0.744334	SoyZH13_12G138000
GO:0007369	gastrulation	0.1	0.0465136	2.15	0.378338	0.744334	SoyZH13_05G007700
GO:0009263	deoxyribonucleotide biosynthetic process	0.1	0.0465136	2.15	0.378338	0.744334	SoyZH13_16G052000
GO:0009816	defense response to bacterium, incompatible interaction	0.1	0.0465136	2.15	0.378338	0.744334	SoyZH13_09G020400
GO:0010075	regulation of meristem growth	0.1	0.0465136	2.15	0.378338	0.744334	SoyZH13_10G231500
GO:0010417	glucuronoxylan biosynthetic process	0.1	0.0465136	2.15	0.378338	0.744334	SoyZH13_12G158800
GO:0015969	guanosine tetraphosphate metabolic process	0.1	0.0465136	2.15	0.378338	0.744334	SoyZH13_07G038300
GO:0016246	RNA interference	0.1	0.0465136	2.15	0.378338	0.744334	NewGene_55
GO:0016999	antibiotic metabolic process	0.1	0.0465136	2.15	0.378338	0.744334	NewGene_4928
GO:0030259	lipid glycosylation	0.1	0.0465136	2.15	0.378338	0.744334	SoyZH13_09G229200
GO:0030323	respiratory tube development	0.1	0.0465136	2.15	0.378338	0.744334	SoyZH13_05G007700
GO:0030324	lung development	0.1	0.0465136	2.15	0.378338	0.744334	SoyZH13_05G007700
GO:0031053	primary miRNA processing	0.1	0.0465136	2.15	0.378338	0.744334	SoyZH13_04G089600
GO:0031054	pre-miRNA processing	0.1	0.0465136	2.15	0.378338	0.744334	SoyZH13_04G089600
GO:0032984	protein-containing complex disassembly	0.1	0.0465136	2.15	0.378338	0.744334	SoyZH13_05G229000
GO:0034754	cellular hormone metabolic process	0.1	0.0465136	2.15	0.378338	0.744334	SoyZH13_15G205900
GO:0043401	steroid hormone mediated signaling pathway	0.1	0.0465136	2.15	0.378338	0.744334	NewGene_252
GO:0051513	regulation of monopolar cell growth	0.1	0.0465136	2.15	0.378338	0.744334	SoyZH13_13G042500
GO:0060541	respiratory system development	0.1	0.0465136	2.15	0.378338	0.744334	SoyZH13_05G007700
GO:0071383	cellular response to steroid hormone stimulus	0.1	0.0465136	2.15	0.378338	0.744334	NewGene_252
GO:0090175	regulation of establishment of planar polarity	0.1	0.0465136	2.15	0.378338	0.744334	SoyZH13_05G007700
GO:1905330	regulation of morphogenesis of an epithelium	0.1	0.0465136	2.15	0.378338	0.744334	SoyZH13_05G007700
GO:2000050	regulation of non-canonical Wnt signaling pathway	0.1	0.0465136	2.15	0.378338	0.744334	SoyZH13_05G007700
GO:2000095	regulation of Wnt signaling pathway, planar cell polarity pathway	0.1	0.0465136	2.15	0.378338	0.744334	SoyZH13_05G007700
GO:0006879	cellular iron ion homeostasis	0.2	0.131084	1.53	0.379429	0.744334	SoyZH13_11G230200/SoyZH13_18G254300
GO:0009814	defense response, incompatible interaction	0.2	0.131084	1.53	0.379429	0.744334	SoyZH13_09G020400/SoyZH13_20G187900
GO:0051129	negative regulation of cellular component organization	0.2	0.131084	1.53	0.379429	0.744334	SoyZH13_03G097400/SoyZH13_18G006800
GO:0006970	response to osmotic stress	0.7	0.591991	1.18	0.380469	0.745207	NewGene_252/SoyZH13_02G218700/SoyZH13_08G056000/SoyZH13_09G183700/SoyZH13_11G134000/SoyZH13_12G013000/SoyZH13_14G190800
GO:0006099	tricarboxylic acid cycle	0.5	0.405937	1.23	0.38299	0.747804	NewGene_4928/SoyZH13_01G146100/SoyZH13_05G044500/SoyZH13_12G189300/SoyZH13_18G094700
GO:0006869	lipid transport	0.5	0.405937	1.23	0.38299	0.747804	SoyZH13_09G143900/SoyZH13_09G163000/SoyZH13_12G027300/SoyZH13_13G060100/SoyZH13_17G246300
GO:0034599	cellular response to oxidative stress	0.3	0.224111	1.34	0.389717	0.757263	SoyZH13_04G168800/SoyZH13_12G193300/SoyZH13_19G134600
GO:1901419	regulation of response to alcohol	0.4	0.317138	1.26	0.391952	0.757263	SoyZH13_02G222200/SoyZH13_07G161000/SoyZH13_09G183700/SoyZH13_17G005401
GO:1905957	regulation of cellular response to alcohol	0.4	0.317138	1.26	0.391952	0.757263	SoyZH13_02G222200/SoyZH13_07G161000/SoyZH13_09G183700/SoyZH13_17G005401
GO:2000241	regulation of reproductive process	0.4	0.317138	1.26	0.391952	0.757263	SoyZH13_05G011300/SoyZH13_06G059100/SoyZH13_09G183700/SoyZH13_18G148200
GO:0003006	developmental process involved in reproduction	1.6	1.46306	1.09	0.392975	0.757263	NewGene_4549/SoyZH13_02G136600/SoyZH13_03G142400/SoyZH13_04G102300/SoyZH13_05G007700/SoyZH13_05G011300/SoyZH13_06G292100/SoyZH13_08G087500/SoyZH13_10G027600/SoyZH13_16G000700/SoyZH13_17G239400/SoyZH13_18G006200/SoyZH13_18G148200/SoyZH13_18G177900/SoyZH13_19G123400/SoyZH13_19G193700
GO:0023051	regulation of signaling	0.9	0.790731	1.14	0.394135	0.757263	SoyZH13_02G222200/SoyZH13_05G007700/SoyZH13_07G161000/SoyZH13_08G041200/SoyZH13_09G020400/SoyZH13_09G183700/SoyZH13_10G091900/SoyZH13_17G005401/SoyZH13_17G193800
GO:0015979	photosynthesis	0.7	0.600448	1.17	0.394389	0.757263	NewGene_6282/SoyZH13_06G228000/SoyZH13_07G189800/SoyZH13_09G081400/SoyZH13_CG004900/SoyZH13_CG005200/SoyZH13_U000220
GO:0001558	regulation of cell growth	0.2	0.135312	1.48	0.394605	0.757263	SoyZH13_05G011300/SoyZH13_18G148200
GO:0006535	cysteine biosynthetic process from serine	0.2	0.135312	1.48	0.394605	0.757263	SoyZH13_10G145500/SoyZH13_16G106200
GO:0008219	cell death	0.2	0.135312	1.48	0.394605	0.757263	SoyZH13_04G102300/SoyZH13_06G292100
GO:0012501	programmed cell death	0.2	0.135312	1.48	0.394605	0.757263	SoyZH13_04G102300/SoyZH13_06G292100
GO:0045934	negative regulation of nucleobase-containing compound metabolic process	0.5	0.414394	1.21	0.399885	0.757263	SoyZH13_05G011300/SoyZH13_08G041200/SoyZH13_17G193800/SoyZH13_18G148200/SoyZH13_19G193700
GO:0009116	nucleoside metabolic process	0.3	0.228339	1.31	0.401235	0.757263	SoyZH13_06G005800/SoyZH13_08G314700/SoyZH13_09G260400
GO:0009639	response to red or far red light	0.3	0.228339	1.31	0.401235	0.757263	SoyZH13_01G071800/SoyZH13_06G211400/SoyZH13_11G149200
GO:0044092	negative regulation of molecular function	0.3	0.228339	1.31	0.401235	0.757263	SoyZH13_01G091500/SoyZH13_15G072800/SoyZH13_18G267700
GO:0006952	defense response	2.1	1.9578	1.07	0.402226	0.757263	NewGene_4519/NewGene_55/SoyZH13_02G029500/SoyZH13_02G128501/SoyZH13_03G070201/SoyZH13_05G190901/SoyZH13_06G022200/SoyZH13_06G059100/SoyZH13_08G050900/SoyZH13_08G218300/SoyZH13_09G020400/SoyZH13_09G038400/SoyZH13_15G122000/SoyZH13_15G161000/SoyZH13_15G204300/SoyZH13_15G205900/SoyZH13_16G129600/SoyZH13_17G156200/SoyZH13_18G267700/SoyZH13_19G121100/SoyZH13_20G017100
GO:0006816	calcium ion transport	0.1	0.0507421	1.97	0.404638	0.757263	SoyZH13_12G183900
GO:0008295	spermidine biosynthetic process	0.1	0.0507421	1.97	0.404638	0.757263	SoyZH13_08G242500
GO:0015980	energy derivation by oxidation of organic compounds	0.1	0.0507421	1.97	0.404638	0.757263	NewGene_4928
GO:0016973	poly(A)+ mRNA export from nucleus	0.1	0.0507421	1.97	0.404638	0.757263	SoyZH13_15G009800
GO:0018107	peptidyl-threonine phosphorylation	0.1	0.0507421	1.97	0.404638	0.757263	SoyZH13_01G175500
GO:0035194	post-transcriptional gene silencing by RNA	0.1	0.0507421	1.97	0.404638	0.757263	NewGene_55
GO:0042256	mature ribosome assembly	0.1	0.0507421	1.97	0.404638	0.757263	SoyZH13_20G200500
GO:0045333	cellular respiration	0.1	0.0507421	1.97	0.404638	0.757263	NewGene_4928
GO:0051090	regulation of DNA-binding transcription factor activity	0.1	0.0507421	1.97	0.404638	0.757263	SoyZH13_15G072800
GO:0055088	lipid homeostasis	0.1	0.0507421	1.97	0.404638	0.757263	SoyZH13_05G168300
GO:1902626	assembly of large subunit precursor of preribosome	0.1	0.0507421	1.97	0.404638	0.757263	SoyZH13_20G200500
GO:0050789	regulation of biological process	5	4.80359	1.04	0.404776	0.757263	NewGene_252/NewGene_55/SoyZH13_01G044100/SoyZH13_01G091500/SoyZH13_02G098400/SoyZH13_02G218700/SoyZH13_02G222200/SoyZH13_03G097400/SoyZH13_04G102300/SoyZH13_05G007700/SoyZH13_05G011300/SoyZH13_05G145300/SoyZH13_05G229000/SoyZH13_06G059100/SoyZH13_06G151400/SoyZH13_06G163300/SoyZH13_06G292100/SoyZH13_07G124500/SoyZH13_07G161000/SoyZH13_07G235800/SoyZH13_08G041200/SoyZH13_08G087500/SoyZH13_08G30710…
GO:0006094	gluconeogenesis	0.2	0.139541	1.43	0.409608	0.759492	SoyZH13_04G084400/SoyZH13_09G184600
GO:0006108	malate metabolic process	0.2	0.139541	1.43	0.409608	0.759492	SoyZH13_01G008800/SoyZH13_15G018700
GO:0010215	cellulose microfibril organization	0.2	0.139541	1.43	0.409608	0.759492	SoyZH13_18G241500/SoyZH13_19G030600
GO:0016053	organic acid biosynthetic process	0.2	0.139541	1.43	0.409608	0.759492	SoyZH13_18G045000/SoyZH13_18G091000
GO:0046394	carboxylic acid biosynthetic process	0.2	0.139541	1.43	0.409608	0.759492	SoyZH13_18G045000/SoyZH13_18G091000
GO:0071695	anatomical structure maturation	0.2	0.139541	1.43	0.409608	0.759492	SoyZH13_02G136600/SoyZH13_10G027600
GO:0009966	regulation of signal transduction	0.9	0.803417	1.12	0.412299	0.762947	SoyZH13_02G222200/SoyZH13_05G007700/SoyZH13_07G161000/SoyZH13_08G041200/SoyZH13_09G020400/SoyZH13_09G183700/SoyZH13_10G091900/SoyZH13_17G005401/SoyZH13_17G193800
GO:0051130	positive regulation of cellular component organization	0.3	0.232568	1.29	0.412691	0.762947	SoyZH13_05G011300/SoyZH13_05G229000/SoyZH13_18G148200
GO:0006629	lipid metabolic process	1.3	1.19244	1.09	0.415098	0.765235	SoyZH13_01G011800/SoyZH13_01G045200/SoyZH13_07G083900/SoyZH13_07G140800/SoyZH13_12G163900/SoyZH13_13G097800/SoyZH13_13G290900/SoyZH13_17G231200/SoyZH13_17G246701/SoyZH13_18G060600/SoyZH13_18G091000/SoyZH13_18G185800/SoyZH13_19G133002
GO:0019953	sexual reproduction	0.5	0.422851	1.18	0.41673	0.765235	SoyZH13_03G142400/SoyZH13_04G102300/SoyZH13_06G292100/SoyZH13_12G183000/SoyZH13_18G006200
GO:0042493	response to drug	0.5	0.422851	1.18	0.41673	0.765235	SoyZH13_05G011300/SoyZH13_08G056000/SoyZH13_11G134000/SoyZH13_16G084600/SoyZH13_18G148200
GO:0006508	proteolysis	2	1.87746	1.07	0.418159	0.765235	SoyZH13_01G044100/SoyZH13_01G146400/SoyZH13_02G098400/SoyZH13_03G142400/SoyZH13_03G169400/SoyZH13_07G033900/SoyZH13_08G097500/SoyZH13_08G129402/SoyZH13_08G209900/SoyZH13_09G020400/SoyZH13_11G213700/SoyZH13_11G218200/SoyZH13_13G097800/SoyZH13_13G129000/SoyZH13_13G294100/SoyZH13_14G100400/SoyZH13_14G132500/SoyZH13_15G119200/SoyZH13_18G091000/SoyZH13_18G124600
GO:0010646	regulation of cell communication	0.9	0.807645	1.11	0.418353	0.765235	SoyZH13_02G222200/SoyZH13_05G007700/SoyZH13_07G161000/SoyZH13_08G041200/SoyZH13_09G020400/SoyZH13_09G183700/SoyZH13_10G091900/SoyZH13_17G005401/SoyZH13_17G193800
GO:0045893	positive regulation of transcription, DNA-templated	1.1	1.00216	1.1	0.419683	0.765235	NewGene_7072/SoyZH13_01G083800/SoyZH13_04G152500/SoyZH13_06G128800/SoyZH13_06G137800/SoyZH13_10G193900/SoyZH13_14G032300/SoyZH13_16G049700/SoyZH13_19G108500/SoyZH13_19G228600/SoyZH13_20G166100
GO:0048583	regulation of response to stimulus	1.3	1.19667	1.09	0.420068	0.765235	SoyZH13_02G222200/SoyZH13_05G007700/SoyZH13_06G059100/SoyZH13_07G161000/SoyZH13_08G041200/SoyZH13_09G020400/SoyZH13_09G183700/SoyZH13_10G091900/SoyZH13_15G072800/SoyZH13_15G205900/SoyZH13_16G084600/SoyZH13_17G005401/SoyZH13_17G193800
GO:0009787	regulation of abscisic acid-activated signaling pathway	0.4	0.329824	1.21	0.420775	0.765235	SoyZH13_02G222200/SoyZH13_07G161000/SoyZH13_09G183700/SoyZH13_17G005401
GO:0032259	methylation	1.8	1.68717	1.07	0.4232	0.765235	NewGene_3398/SoyZH13_01G004600/SoyZH13_02G003000/SoyZH13_02G050800/SoyZH13_02G112100/SoyZH13_04G030400/SoyZH13_04G096102/SoyZH13_05G068300/SoyZH13_05G072700/SoyZH13_07G047200/SoyZH13_09G004900/SoyZH13_10G093900/SoyZH13_10G262100/SoyZH13_13G155301/SoyZH13_14G004903/SoyZH13_14G065700/SoyZH13_16G000300/SoyZH13_20G093300
GO:0000904	cell morphogenesis involved in differentiation	0.3	0.236796	1.27	0.424077	0.765235	NewGene_4549/SoyZH13_05G007700/SoyZH13_18G177900
GO:0007005	mitochondrion organization	0.3	0.236796	1.27	0.424077	0.765235	SoyZH13_01G157600/SoyZH13_11G089200/SoyZH13_12G017200
GO:0001666	response to hypoxia	0.2	0.143769	1.39	0.424427	0.765235	SoyZH13_05G011300/SoyZH13_18G148200
GO:0046148	pigment biosynthetic process	0.2	0.143769	1.39	0.424427	0.765235	SoyZH13_13G164300/SoyZH13_18G198400
GO:0006650	glycerophospholipid metabolic process	0.1	0.0549706	1.82	0.429825	0.765235	SoyZH13_18G091000
GO:0006882	cellular zinc ion homeostasis	0.1	0.0549706	1.82	0.429825	0.765235	SoyZH13_18G254300
GO:0007129	synapsis	0.1	0.0549706	1.82	0.429825	0.765235	SoyZH13_18G006200
GO:0032200	telomere organization	0.1	0.0549706	1.82	0.429825	0.765235	SoyZH13_11G134000
GO:0043455	regulation of secondary metabolic process	0.1	0.0549706	1.82	0.429825	0.765235	SoyZH13_05G145300
GO:0045143	homologous chromosome segregation	0.1	0.0549706	1.82	0.429825	0.765235	SoyZH13_18G006200
GO:0046885	regulation of hormone biosynthetic process	0.1	0.0549706	1.82	0.429825	0.765235	SoyZH13_08G087500
GO:0048236	plant-type sporogenesis	0.1	0.0549706	1.82	0.429825	0.765235	SoyZH13_18G006200
GO:0048562	embryonic organ morphogenesis	0.1	0.0549706	1.82	0.429825	0.765235	SoyZH13_05G007700
GO:0048565	digestive tract development	0.1	0.0549706	1.82	0.429825	0.765235	SoyZH13_05G007700
GO:0048568	embryonic organ development	0.1	0.0549706	1.82	0.429825	0.765235	SoyZH13_05G007700
GO:0055123	digestive system development	0.1	0.0549706	1.82	0.429825	0.765235	SoyZH13_05G007700
GO:0090693	plant organ senescence	0.1	0.0549706	1.82	0.429825	0.765235	SoyZH13_09G260400
GO:0010558	negative regulation of macromolecule biosynthetic process	0.5	0.431308	1.16	0.433496	0.770674	SoyZH13_05G011300/SoyZH13_08G041200/SoyZH13_17G193800/SoyZH13_18G148200/SoyZH13_19G193700
GO:0060560	developmental growth involved in morphogenesis	0.3	0.241025	1.24	0.435385	0.772935	NewGene_4549/SoyZH13_05G007700/SoyZH13_18G177900
GO:0031145	anaphase-promoting complex-dependent catabolic process	0.2	0.147998	1.35	0.439049	0.778335	SoyZH13_12G138000/SoyZH13_17G197101
GO:0009628	response to abiotic stimulus	2	1.90706	1.05	0.445972	0.788006	NewGene_252/NewGene_4549/SoyZH13_01G133600/SoyZH13_02G218700/SoyZH13_05G011300/SoyZH13_07G005500/SoyZH13_07G067200/SoyZH13_08G056000/SoyZH13_08G087500/SoyZH13_09G183700/SoyZH13_09G195600/SoyZH13_11G134000/SoyZH13_12G013000/SoyZH13_12G099800/SoyZH13_13G074700/SoyZH13_14G190800/SoyZH13_18G091000/SoyZH13_18G148200/SoyZH13_18G177900/SoyZH13_18G267700
GO:0030154	cell differentiation	1.8	1.71255	1.05	0.448373	0.788006	NewGene_4549/SoyZH13_03G146100/SoyZH13_04G102300/SoyZH13_04G182500/SoyZH13_05G007700/SoyZH13_05G025900/SoyZH13_05G103400/SoyZH13_06G004100/SoyZH13_06G292100/SoyZH13_07G102700/SoyZH13_11G104200/SoyZH13_11G214300/SoyZH13_12G178800/SoyZH13_17G096500/SoyZH13_18G177900/SoyZH13_19G096600/SoyZH13_19G105000/SoyZH13_20G166100
GO:0006820	anion transport	0.2	0.152226	1.31	0.453465	0.788006	SoyZH13_16G068400/SoyZH13_16G094900
GO:0036293	response to decreased oxygen levels	0.2	0.152226	1.31	0.453465	0.788006	SoyZH13_05G011300/SoyZH13_18G148200
GO:0000466	maturation of 5.8S rRNA from tricistronic rRNA transcript (SSU-rRNA, 5.8S rRNA, LSU-rRNA)	0.1	0.0591991	1.69	0.453948	0.788006	SoyZH13_13G043700
GO:0006013	mannose metabolic process	0.1	0.0591991	1.69	0.453948	0.788006	SoyZH13_04G178500
GO:0010675	regulation of cellular carbohydrate metabolic process	0.1	0.0591991	1.69	0.453948	0.788006	SoyZH13_08G087500
GO:0016554	cytidine to uridine editing	0.1	0.0591991	1.69	0.453948	0.788006	SoyZH13_12G150400
GO:0019932	second-messenger-mediated signaling	0.1	0.0591991	1.69	0.453948	0.788006	SoyZH13_17G231200
GO:0035825	homologous recombination	0.1	0.0591991	1.69	0.453948	0.788006	SoyZH13_18G006200
GO:0046168	glycerol-3-phosphate catabolic process	0.1	0.0591991	1.69	0.453948	0.788006	SoyZH13_11G172100
GO:0072521	purine-containing compound metabolic process	0.1	0.0591991	1.69	0.453948	0.788006	SoyZH13_09G260400
GO:1900055	regulation of leaf senescence	0.1	0.0591991	1.69	0.453948	0.788006	SoyZH13_16G084600
GO:1901259	chloroplast rRNA processing	0.1	0.0591991	1.69	0.453948	0.788006	SoyZH13_03G117102
GO:1903827	regulation of cellular protein localization	0.1	0.0591991	1.69	0.453948	0.788006	SoyZH13_06G151400
GO:0006397	mRNA processing	0.7	0.638505	1.1	0.456788	0.791836	SoyZH13_08G191500/SoyZH13_11G114200/SoyZH13_11G114400/SoyZH13_12G211700/SoyZH13_13G072400/SoyZH13_16G145500/SoyZH13_19G123400
GO:0051171	regulation of nitrogen compound metabolic process	2.6	2.51596	1.03	0.460153	0.796567	SoyZH13_01G044100/SoyZH13_01G091500/SoyZH13_02G098400/SoyZH13_02G222200/SoyZH13_05G011300/SoyZH13_06G163300/SoyZH13_07G124500/SoyZH13_07G161000/SoyZH13_07G235800/SoyZH13_08G041200/SoyZH13_08G087500/SoyZH13_08G307100/SoyZH13_09G020400/SoyZH13_12G017600/SoyZH13_12G046600/SoyZH13_13G290200/SoyZH13_14G132500/SoyZH13_14G142500/SoyZH13_15G072800/SoyZH13_15G094200/SoyZH13_16G049700/SoyZH13_17G193800/Soy…
GO:0005976	polysaccharide metabolic process	0.2	0.156455	1.28	0.467667	0.80238	SoyZH13_05G011300/SoyZH13_18G148200
GO:0006367	transcription initiation from RNA polymerase II promoter	0.2	0.156455	1.28	0.467667	0.80238	SoyZH13_05G191600/SoyZH13_11G024400
GO:0006644	phospholipid metabolic process	0.2	0.156455	1.28	0.467667	0.80238	SoyZH13_03G215000/SoyZH13_18G091000
GO:0007264	small GTPase mediated signal transduction	0.2	0.156455	1.28	0.467667	0.80238	SoyZH13_05G033700/SoyZH13_13G268100
GO:0048193	Golgi vesicle transport	0.2	0.156455	1.28	0.467667	0.80238	SoyZH13_06G041900/SoyZH13_14G021100
GO:0071365	cellular response to auxin stimulus	0.2	0.156455	1.28	0.467667	0.80238	NewGene_252/SoyZH13_19G193700
GO:0071496	cellular response to external stimulus	0.4	0.350966	1.14	0.467999	0.80238	SoyZH13_05G011300/SoyZH13_16G049700/SoyZH13_18G148200/SoyZH13_19G193700
GO:0031327	negative regulation of cellular biosynthetic process	0.5	0.45245	1.11	0.474892	0.80576	SoyZH13_05G011300/SoyZH13_08G041200/SoyZH13_17G193800/SoyZH13_18G148200/SoyZH13_19G193700
GO:0000070	mitotic sister chromatid segregation	0.1	0.0634276	1.58	0.477052	0.80576	SoyZH13_11G047700
GO:0007368	determination of left/right symmetry	0.1	0.0634276	1.58	0.477052	0.80576	SoyZH13_05G007700
GO:0009799	specification of symmetry	0.1	0.0634276	1.58	0.477052	0.80576	SoyZH13_05G007700
GO:0009855	determination of bilateral symmetry	0.1	0.0634276	1.58	0.477052	0.80576	SoyZH13_05G007700
GO:0010315	auxin efflux	0.1	0.0634276	1.58	0.477052	0.80576	SoyZH13_07G203300
GO:0016441	posttranscriptional gene silencing	0.1	0.0634276	1.58	0.477052	0.80576	NewGene_55
GO:0031425	chloroplast RNA processing	0.1	0.0634276	1.58	0.477052	0.80576	SoyZH13_19G123400
GO:0045859	regulation of protein kinase activity	0.1	0.0634276	1.58	0.477052	0.80576	SoyZH13_06G163300
GO:0051606	detection of stimulus	0.1	0.0634276	1.58	0.477052	0.80576	SoyZH13_08G087500
GO:2000070	regulation of response to water deprivation	0.1	0.0634276	1.58	0.477052	0.80576	SoyZH13_15G205900
GO:0009833	plant-type primary cell wall biogenesis	0.2	0.160683	1.24	0.481646	0.808067	SoyZH13_12G172200/SoyZH13_12G172202
GO:0010305	leaf vascular tissue pattern formation	0.2	0.160683	1.24	0.481646	0.808067	NewGene_252/SoyZH13_14G135901
GO:0015995	chlorophyll biosynthetic process	0.2	0.160683	1.24	0.481646	0.808067	SoyZH13_06G228000/SoyZH13_07G189800
GO:0070482	response to oxygen levels	0.2	0.160683	1.24	0.481646	0.808067	SoyZH13_05G011300/SoyZH13_18G148200
GO:1900864	mitochondrial RNA modification	0.2	0.160683	1.24	0.481646	0.808067	SoyZH13_06G170900/SoyZH13_16G145500
GO:0009890	negative regulation of biosynthetic process	0.5	0.456679	1.09	0.483059	0.809352	SoyZH13_05G011300/SoyZH13_08G041200/SoyZH13_17G193800/SoyZH13_18G148200/SoyZH13_19G193700
GO:0022603	regulation of anatomical structure morphogenesis	0.3	0.262168	1.14	0.490546	0.816682	SoyZH13_05G007700/SoyZH13_05G011300/SoyZH13_18G148200
GO:0000160	phosphorelay signal transduction system	0.5	0.460907	1.08	0.49118	0.816682	SoyZH13_04G199800/SoyZH13_04G204900/SoyZH13_11G134000/SoyZH13_11G177500/SoyZH13_17G073300
GO:0042542	response to hydrogen peroxide	0.2	0.164912	1.21	0.495396	0.816682	SoyZH13_02G223900/SoyZH13_14G197200
GO:0060627	regulation of vesicle-mediated transport	0.2	0.164912	1.21	0.495396	0.816682	SoyZH13_03G097400/SoyZH13_18G006800
GO:0000103	sulfate assimilation	0.1	0.0676561	1.48	0.499179	0.816682	NewGene_6316
GO:0000727	double-strand break repair via break-induced replication	0.1	0.0676561	1.48	0.499179	0.816682	SoyZH13_08G185500
GO:0006782	protoporphyrinogen IX biosynthetic process	0.1	0.0676561	1.48	0.499179	0.816682	SoyZH13_08G061200
GO:0009094	L-phenylalanine biosynthetic process	0.1	0.0676561	1.48	0.499179	0.816682	SoyZH13_13G292300
GO:0009629	response to gravity	0.1	0.0676561	1.48	0.499179	0.816682	SoyZH13_08G087500
GO:0030178	negative regulation of Wnt signaling pathway	0.1	0.0676561	1.48	0.499179	0.816682	SoyZH13_05G007700
GO:0030490	maturation of SSU-rRNA	0.1	0.0676561	1.48	0.499179	0.816682	SoyZH13_17G111200
GO:0032350	regulation of hormone metabolic process	0.1	0.0676561	1.48	0.499179	0.816682	SoyZH13_08G087500
GO:0034427	nuclear-transcribed mRNA catabolic process, exonucleolytic, 3'-5'	0.1	0.0676561	1.48	0.499179	0.816682	SoyZH13_14G150602
GO:0042176	regulation of protein catabolic process	0.1	0.0676561	1.48	0.499179	0.816682	SoyZH13_01G091500
GO:0043631	RNA polyadenylation	0.1	0.0676561	1.48	0.499179	0.816682	SoyZH13_08G191500
GO:0048545	response to steroid hormone	0.1	0.0676561	1.48	0.499179	0.816682	NewGene_252
GO:0090090	negative regulation of canonical Wnt signaling pathway	0.1	0.0676561	1.48	0.499179	0.816682	SoyZH13_05G007700
GO:2000012	regulation of auxin polar transport	0.1	0.0676561	1.48	0.499179	0.816682	SoyZH13_08G087500
GO:0009826	unidimensional cell growth	0.3	0.266396	1.13	0.501262	0.81902	NewGene_4549/SoyZH13_05G007700/SoyZH13_18G177900
GO:0051172	negative regulation of nitrogen compound metabolic process	0.6	0.56662	1.06	0.502063	0.819259	SoyZH13_05G011300/SoyZH13_08G041200/SoyZH13_17G193800/SoyZH13_18G148200/SoyZH13_18G267700/SoyZH13_19G193700
GO:1903506	regulation of nucleic acid-templated transcription	1.9	1.869	1.02	0.504015	0.820305	SoyZH13_02G222200/SoyZH13_05G011300/SoyZH13_07G124500/SoyZH13_07G161000/SoyZH13_07G235800/SoyZH13_08G041200/SoyZH13_08G087500/SoyZH13_08G307100/SoyZH13_12G017600/SoyZH13_12G046600/SoyZH13_13G290200/SoyZH13_14G142500/SoyZH13_15G072800/SoyZH13_15G094200/SoyZH13_16G049700/SoyZH13_17G193800/SoyZH13_18G148200/SoyZH13_19G193700/SoyZH13_19G228600
GO:2001141	regulation of RNA biosynthetic process	1.9	1.869	1.02	0.504015	0.820305	SoyZH13_02G222200/SoyZH13_05G011300/SoyZH13_07G124500/SoyZH13_07G161000/SoyZH13_07G235800/SoyZH13_08G041200/SoyZH13_08G087500/SoyZH13_08G307100/SoyZH13_12G017600/SoyZH13_12G046600/SoyZH13_13G290200/SoyZH13_14G142500/SoyZH13_15G072800/SoyZH13_15G094200/SoyZH13_16G049700/SoyZH13_17G193800/SoyZH13_18G148200/SoyZH13_19G193700/SoyZH13_19G228600
GO:0060255	regulation of macromolecule metabolic process	2.7	2.67242	1.01	0.506325	0.822995	NewGene_55/SoyZH13_01G044100/SoyZH13_01G091500/SoyZH13_02G098400/SoyZH13_02G222200/SoyZH13_05G011300/SoyZH13_06G163300/SoyZH13_07G124500/SoyZH13_07G161000/SoyZH13_07G235800/SoyZH13_08G041200/SoyZH13_08G087500/SoyZH13_08G307100/SoyZH13_09G020400/SoyZH13_12G017600/SoyZH13_12G046600/SoyZH13_13G290200/SoyZH13_14G132500/SoyZH13_14G142500/SoyZH13_15G072800/SoyZH13_15G094200/SoyZH13_16G049700/SoyZH13_17…
GO:0000959	mitochondrial RNA metabolic process	0.2	0.16914	1.18	0.508911	0.823902	SoyZH13_06G170900/SoyZH13_16G145500
GO:0006906	vesicle fusion	0.2	0.16914	1.18	0.508911	0.823902	NewGene_2812/SoyZH13_03G027900
GO:0044087	regulation of cellular component biogenesis	0.2	0.16914	1.18	0.508911	0.823902	SoyZH13_03G097400/SoyZH13_18G006800
GO:0048589	developmental growth	0.4	0.372109	1.07	0.513749	0.823902	NewGene_4549/SoyZH13_04G157300/SoyZH13_05G007700/SoyZH13_18G177900
GO:0048519	negative regulation of biological process	1.7	1.68295	1.01	0.518172	0.823902	NewGene_55/SoyZH13_02G222200/SoyZH13_03G097400/SoyZH13_05G007700/SoyZH13_05G011300/SoyZH13_06G059100/SoyZH13_07G161000/SoyZH13_08G041200/SoyZH13_10G091900/SoyZH13_15G072800/SoyZH13_15G205900/SoyZH13_16G084600/SoyZH13_17G193800/SoyZH13_18G006800/SoyZH13_18G148200/SoyZH13_18G267700/SoyZH13_19G193700
GO:0006091	generation of precursor metabolites and energy	0.1	0.0718846	1.39	0.52037	0.823902	NewGene_4928
GO:0007127	meiosis I	0.1	0.0718846	1.39	0.52037	0.823902	SoyZH13_18G006200
GO:0007267	cell-cell signaling	0.1	0.0718846	1.39	0.52037	0.823902	SoyZH13_10G217900
GO:0009773	photosynthetic electron transport in photosystem I	0.1	0.0718846	1.39	0.52037	0.823902	SoyZH13_12G151900
GO:0009812	flavonoid metabolic process	0.1	0.0718846	1.39	0.52037	0.823902	SoyZH13_13G290200
GO:0009813	flavonoid biosynthetic process	0.1	0.0718846	1.39	0.52037	0.823902	SoyZH13_13G290200
GO:0010311	lateral root formation	0.1	0.0718846	1.39	0.52037	0.823902	SoyZH13_19G193700
GO:0022411	cellular component disassembly	0.1	0.0718846	1.39	0.52037	0.823902	SoyZH13_05G229000
GO:0032012	regulation of ARF protein signal transduction	0.1	0.0718846	1.39	0.52037	0.823902	SoyZH13_03G021500
GO:0034314	Arp2/3 complex-mediated actin nucleation	0.1	0.0718846	1.39	0.52037	0.823902	SoyZH13_10G125100
GO:0036503	ERAD pathway	0.1	0.0718846	1.39	0.52037	0.823902	SoyZH13_18G091000
GO:0042752	regulation of circadian rhythm	0.1	0.0718846	1.39	0.52037	0.823902	SoyZH13_10G026700
GO:0046486	glycerolipid metabolic process	0.1	0.0718846	1.39	0.52037	0.823902	SoyZH13_18G091000
GO:0061982	meiosis I cell cycle process	0.1	0.0718846	1.39	0.52037	0.823902	SoyZH13_18G006200
GO:1901420	negative regulation of response to alcohol	0.2	0.173369	1.15	0.522187	0.823902	SoyZH13_02G222200/SoyZH13_07G161000
GO:1905958	negative regulation of cellular response to alcohol	0.2	0.173369	1.15	0.522187	0.823902	SoyZH13_02G222200/SoyZH13_07G161000
GO:0006261	DNA-dependent DNA replication	0.3	0.274853	1.09	0.522342	0.823902	SoyZH13_02G070003/SoyZH13_08G185500/SoyZH13_13G204800
GO:0048831	regulation of shoot system development	0.3	0.274853	1.09	0.522342	0.823902	SoyZH13_05G011300/SoyZH13_16G084600/SoyZH13_18G148200
GO:0044703	multi-organism reproductive process	0.4	0.376337	1.06	0.522682	0.823902	SoyZH13_03G142400/SoyZH13_04G102300/SoyZH13_06G292100/SoyZH13_18G006200
GO:0022414	reproductive process	1.6	1.59415	1	0.530205	0.824222	NewGene_4549/SoyZH13_02G136600/SoyZH13_03G142400/SoyZH13_04G102300/SoyZH13_05G007700/SoyZH13_05G011300/SoyZH13_06G292100/SoyZH13_08G087500/SoyZH13_10G027600/SoyZH13_16G000700/SoyZH13_17G239400/SoyZH13_18G006200/SoyZH13_18G148200/SoyZH13_18G177900/SoyZH13_19G123400/SoyZH13_19G193700
GO:0009968	negative regulation of signal transduction	0.4	0.380566	1.05	0.531537	0.824222	SoyZH13_02G222200/SoyZH13_05G007700/SoyZH13_07G161000/SoyZH13_10G091900
GO:0032879	regulation of localization	0.4	0.380566	1.05	0.531537	0.824222	SoyZH13_03G097400/SoyZH13_06G151400/SoyZH13_08G087500/SoyZH13_18G006800
GO:0006506	GPI anchor biosynthetic process	0.2	0.177597	1.13	0.53522	0.824222	SoyZH13_03G117000/SoyZH13_06G012400
GO:0007131	reciprocal meiotic recombination	0.2	0.177597	1.13	0.53522	0.824222	SoyZH13_11G008500/SoyZH13_18G006200
GO:0009788	negative regulation of abscisic acid-activated signaling pathway	0.2	0.177597	1.13	0.53522	0.824222	SoyZH13_02G222200/SoyZH13_07G161000
GO:0044283	small molecule biosynthetic process	0.2	0.177597	1.13	0.53522	0.824222	SoyZH13_18G045000/SoyZH13_18G091000
GO:0044772	mitotic cell cycle phase transition	0.2	0.177597	1.13	0.53522	0.824222	SoyZH13_02G081000/SoyZH13_14G080300
GO:0051094	positive regulation of developmental process	0.2	0.177597	1.13	0.53522	0.824222	SoyZH13_05G011300/SoyZH13_18G148200
GO:0051603	proteolysis involved in cellular protein catabolic process	1.5	1.50112	1	0.538504	0.824222	SoyZH13_01G044100/SoyZH13_02G098400/SoyZH13_03G111000/SoyZH13_03G142400/SoyZH13_08G111300/SoyZH13_08G129402/SoyZH13_09G020400/SoyZH13_13G294800/SoyZH13_14G100400/SoyZH13_14G132500/SoyZH13_14G145200/SoyZH13_15G170500/SoyZH13_17G121800/SoyZH13_17G228400/SoyZH13_18G091000
GO:0000373	Group II intron splicing	0.1	0.0761132	1.31	0.540666	0.824222	NewGene_3740
GO:0006635	fatty acid beta-oxidation	0.1	0.0761132	1.31	0.540666	0.824222	SoyZH13_13G221000
GO:0009615	response to virus	0.1	0.0761132	1.31	0.540666	0.824222	NewGene_55
GO:0010101	post-embryonic root morphogenesis	0.1	0.0761132	1.31	0.540666	0.824222	SoyZH13_19G193700
GO:0010102	lateral root morphogenesis	0.1	0.0761132	1.31	0.540666	0.824222	SoyZH13_19G193700
GO:0010150	leaf senescence	0.1	0.0761132	1.31	0.540666	0.824222	SoyZH13_09G260400
GO:0030111	regulation of Wnt signaling pathway	0.1	0.0761132	1.31	0.540666	0.824222	SoyZH13_05G007700
GO:0030488	tRNA methylation	0.1	0.0761132	1.31	0.540666	0.824222	SoyZH13_04G074100
GO:0032508	DNA duplex unwinding	0.1	0.0761132	1.31	0.540666	0.824222	SoyZH13_08G185500
GO:0045036	protein targeting to chloroplast	0.1	0.0761132	1.31	0.540666	0.824222	SoyZH13_13G144800
GO:0060341	regulation of cellular localization	0.1	0.0761132	1.31	0.540666	0.824222	SoyZH13_06G151400
GO:0060828	regulation of canonical Wnt signaling pathway	0.1	0.0761132	1.31	0.540666	0.824222	SoyZH13_05G007700
GO:0070192	chromosome organization involved in meiotic cell cycle	0.1	0.0761132	1.31	0.540666	0.824222	SoyZH13_18G006200
GO:1900150	regulation of defense response to fungus	0.1	0.0761132	1.31	0.540666	0.824222	SoyZH13_16G084600
GO:1901800	positive regulation of proteasomal protein catabolic process	0.1	0.0761132	1.31	0.540666	0.824222	SoyZH13_01G091500
GO:1903052	positive regulation of proteolysis involved in cellular protein catabolic process	0.1	0.0761132	1.31	0.540666	0.824222	SoyZH13_01G091500
GO:1903364	positive regulation of cellular protein catabolic process	0.1	0.0761132	1.31	0.540666	0.824222	SoyZH13_01G091500
GO:0000003	reproduction	1.6	1.60683	1	0.543148	0.826998	NewGene_4549/SoyZH13_02G136600/SoyZH13_03G142400/SoyZH13_04G102300/SoyZH13_05G007700/SoyZH13_05G011300/SoyZH13_06G292100/SoyZH13_08G087500/SoyZH13_10G027600/SoyZH13_16G000700/SoyZH13_17G239400/SoyZH13_18G006200/SoyZH13_18G148200/SoyZH13_18G177900/SoyZH13_19G123400/SoyZH13_19G193700
GO:0006887	exocytosis	0.5	0.490507	1.02	0.546583	0.828292	SoyZH13_03G156900/SoyZH13_07G151200/SoyZH13_08G232200/SoyZH13_14G119400/SoyZH13_17G187100
GO:0040007	growth	0.5	0.490507	1.02	0.546583	0.828292	NewGene_4549/SoyZH13_04G157300/SoyZH13_05G007700/SoyZH13_16G112800/SoyZH13_18G177900
GO:0003333	amino acid transmembrane transport	0.4	0.389023	1.03	0.548998	0.828292	SoyZH13_02G239200/SoyZH13_03G185900/SoyZH13_04G083000/SoyZH13_04G227400
GO:0010648	negative regulation of cell communication	0.4	0.389023	1.03	0.548998	0.828292	SoyZH13_02G222200/SoyZH13_05G007700/SoyZH13_07G161000/SoyZH13_10G091900
GO:0023057	negative regulation of signaling	0.4	0.389023	1.03	0.548998	0.828292	SoyZH13_02G222200/SoyZH13_05G007700/SoyZH13_07G161000/SoyZH13_10G091900
GO:0030244	cellulose biosynthetic process	0.4	0.389023	1.03	0.548998	0.828292	SoyZH13_09G093700/SoyZH13_12G172200/SoyZH13_12G172202/SoyZH13_14G012500
GO:0048856	anatomical structure development	3	3.03184	0.99	0.550774	0.828292	NewGene_252/NewGene_4549/SoyZH13_02G136600/SoyZH13_03G097400/SoyZH13_03G142400/SoyZH13_04G102300/SoyZH13_04G157300/SoyZH13_05G007700/SoyZH13_05G011300/SoyZH13_05G103400/SoyZH13_05G207500/SoyZH13_06G292100/SoyZH13_08G087500/SoyZH13_09G260400/SoyZH13_10G027600/SoyZH13_10G231500/SoyZH13_13G060100/SoyZH13_13G074700/SoyZH13_14G135901/SoyZH13_16G000700/SoyZH13_16G145500/SoyZH13_17G005401/SoyZH13_17G231…
GO:0023052	signaling	0.9	0.904901	0.99	0.554378	0.828292	NewGene_252/SoyZH13_08G041200/SoyZH13_10G091900/SoyZH13_10G217900/SoyZH13_11G134000/SoyZH13_15G205900/SoyZH13_17G231200/SoyZH13_18G267700/SoyZH13_19G193700
GO:0033554	cellular response to stress	0.9	0.904901	0.99	0.554378	0.828292	NewGene_4549/SoyZH13_05G011300/SoyZH13_09G183700/SoyZH13_12G193300/SoyZH13_18G091000/SoyZH13_18G148200/SoyZH13_18G177900/SoyZH13_19G134600/SoyZH13_19G193700
GO:0080090	regulation of primary metabolic process	2.6	2.63859	0.99	0.559647	0.828292	SoyZH13_01G044100/SoyZH13_01G091500/SoyZH13_02G098400/SoyZH13_02G222200/SoyZH13_05G011300/SoyZH13_06G163300/SoyZH13_07G124500/SoyZH13_07G161000/SoyZH13_07G235800/SoyZH13_08G041200/SoyZH13_08G087500/SoyZH13_08G307100/SoyZH13_09G020400/SoyZH13_12G017600/SoyZH13_12G046600/SoyZH13_13G290200/SoyZH13_14G132500/SoyZH13_14G142500/SoyZH13_15G072800/SoyZH13_15G094200/SoyZH13_16G049700/SoyZH13_17G193800/Soy…
GO:0002098	tRNA wobble uridine modification	0.1	0.0803417	1.24	0.560104	0.828292	SoyZH13_03G096700
GO:0002252	immune effector process	0.1	0.0803417	1.24	0.560104	0.828292	NewGene_55
GO:0006109	regulation of carbohydrate metabolic process	0.1	0.0803417	1.24	0.560104	0.828292	SoyZH13_08G087500
GO:0007507	heart development	0.1	0.0803417	1.24	0.560104	0.828292	SoyZH13_05G007700
GO:0009606	tropism	0.1	0.0803417	1.24	0.560104	0.828292	SoyZH13_08G087500
GO:0010044	response to aluminum ion	0.1	0.0803417	1.24	0.560104	0.828292	SoyZH13_08G052300
GO:0016482	cytosolic transport	0.1	0.0803417	1.24	0.560104	0.828292	SoyZH13_14G135901
GO:0019915	lipid storage	0.1	0.0803417	1.24	0.560104	0.828292	SoyZH13_06G074000
GO:0042445	hormone metabolic process	0.1	0.0803417	1.24	0.560104	0.828292	SoyZH13_15G205900
GO:0052547	regulation of peptidase activity	0.1	0.0803417	1.24	0.560104	0.828292	SoyZH13_18G267700
GO:0060918	auxin transport	0.1	0.0803417	1.24	0.560104	0.828292	SoyZH13_14G097300
GO:0072359	circulatory system development	0.1	0.0803417	1.24	0.560104	0.828292	SoyZH13_05G007700
GO:0120009	intermembrane lipid transfer	0.1	0.0803417	1.24	0.560104	0.828292	SoyZH13_10G005000
GO:0010051	xylem and phloem pattern formation	0.2	0.186054	1.07	0.560543	0.828292	NewGene_252/SoyZH13_14G135901
GO:0031669	cellular response to nutrient levels	0.2	0.186054	1.07	0.560543	0.828292	SoyZH13_16G049700/SoyZH13_19G193700
GO:0007389	pattern specification process	0.5	0.498964	1	0.56188	0.828312	NewGene_252/SoyZH13_05G007700/SoyZH13_05G011300/SoyZH13_14G135901/SoyZH13_18G148200
GO:0048468	cell development	0.5	0.498964	1	0.56188	0.828312	NewGene_4549/SoyZH13_04G102300/SoyZH13_05G007700/SoyZH13_06G292100/SoyZH13_18G177900
GO:0043086	negative regulation of catalytic activity	0.3	0.291767	1.03	0.562982	0.828961	SoyZH13_01G091500/SoyZH13_09G209400/SoyZH13_18G267700
GO:0031324	negative regulation of cellular metabolic process	0.6	0.604677	0.99	0.565911	0.83087	SoyZH13_05G011300/SoyZH13_08G041200/SoyZH13_17G193800/SoyZH13_18G148200/SoyZH13_18G267700/SoyZH13_19G193700
GO:0003002	regionalization	0.4	0.39748	1.01	0.566111	0.83087	NewGene_252/SoyZH13_05G011300/SoyZH13_14G135901/SoyZH13_18G148200
GO:0048523	negative regulation of cellular process	1.3	1.32352	0.98	0.56627	0.83087	SoyZH13_02G222200/SoyZH13_03G097400/SoyZH13_05G007700/SoyZH13_05G011300/SoyZH13_06G059100/SoyZH13_07G161000/SoyZH13_08G041200/SoyZH13_10G091900/SoyZH13_17G193800/SoyZH13_18G006800/SoyZH13_18G148200/SoyZH13_18G267700/SoyZH13_19G193700
GO:0009266	response to temperature stimulus	0.5	0.503193	0.99	0.56943	0.834528	NewGene_4549/SoyZH13_07G005500/SoyZH13_07G067200/SoyZH13_12G013000/SoyZH13_18G177900
GO:0051716	cellular response to stimulus	1.8	1.8394	0.98	0.571712	0.83657	NewGene_252/NewGene_4549/NewGene_55/SoyZH13_05G011300/SoyZH13_08G041200/SoyZH13_09G183700/SoyZH13_10G091900/SoyZH13_11G134000/SoyZH13_12G193300/SoyZH13_15G205900/SoyZH13_16G049700/SoyZH13_17G231200/SoyZH13_18G091000/SoyZH13_18G148200/SoyZH13_18G177900/SoyZH13_18G267700/SoyZH13_19G134600/SoyZH13_19G193700
GO:0006914	autophagy	0.2	0.190283	1.05	0.572829	0.83657	SoyZH13_07G116600/SoyZH13_14G135901
GO:0071669	plant-type cell wall organization or biogenesis	0.2	0.190283	1.05	0.572829	0.83657	SoyZH13_08G237200/SoyZH13_11G095800
GO:0006383	transcription by RNA polymerase III	0.1	0.0845702	1.18	0.57872	0.838326	SoyZH13_18G071800
GO:0006627	protein processing involved in protein targeting to mitochondrion	0.1	0.0845702	1.18	0.57872	0.838326	SoyZH13_08G030600
GO:0009686	gibberellin biosynthetic process	0.1	0.0845702	1.18	0.57872	0.838326	SoyZH13_13G333700
GO:0009768	photosynthesis, light harvesting in photosystem I	0.1	0.0845702	1.18	0.57872	0.838326	SoyZH13_13G257400
GO:0010020	chloroplast fission	0.1	0.0845702	1.18	0.57872	0.838326	SoyZH13_14G146400
GO:0045862	positive regulation of proteolysis	0.1	0.0845702	1.18	0.57872	0.838326	SoyZH13_01G091500
GO:0051960	regulation of nervous system development	0.1	0.0845702	1.18	0.57872	0.838326	SoyZH13_05G007700
GO:0051049	regulation of transport	0.3	0.300224	1	0.582495	0.840449	SoyZH13_03G097400/SoyZH13_08G087500/SoyZH13_18G006800
GO:0006004	fucose metabolic process	0.4	0.405937	0.99	0.58286	0.840449	SoyZH13_01G096800/SoyZH13_04G017400/SoyZH13_11G033000/SoyZH13_13G344000
GO:0071229	cellular response to acid chemical	0.4	0.405937	0.99	0.58286	0.840449	SoyZH13_08G041200/SoyZH13_10G091900/SoyZH13_15G205900/SoyZH13_18G267700
GO:1901701	cellular response to oxygen-containing compound	0.5	0.51165	0.98	0.584326	0.840449	NewGene_252/SoyZH13_08G041200/SoyZH13_10G091900/SoyZH13_15G205900/SoyZH13_18G267700
GO:0072583	clathrin-dependent endocytosis	0.2	0.194511	1.03	0.584863	0.840449	SoyZH13_05G132600/SoyZH13_20G009800
GO:0090696	post-embryonic plant organ development	0.2	0.194511	1.03	0.584863	0.840449	SoyZH13_08G087500/SoyZH13_19G193700
GO:0042546	cell wall biogenesis	0.4	0.410165	0.98	0.591093	0.840449	SoyZH13_01G014100/SoyZH13_02G065200/SoyZH13_10G232600/SoyZH13_13G077300
GO:0048507	meristem development	0.3	0.304453	0.99	0.592041	0.840449	SoyZH13_05G011300/SoyZH13_10G231500/SoyZH13_18G148200
GO:0045490	pectin catabolic process	0.7	0.727303	0.96	0.59472	0.840449	SoyZH13_04G212102/SoyZH13_06G167000/SoyZH13_08G336100/SoyZH13_09G212400/SoyZH13_13G096400/SoyZH13_16G012801/SoyZH13_18G151500
GO:0032502	developmental process	3.3	3.39972	0.97	0.596048	0.840449	NewGene_252/NewGene_4549/SoyZH13_01G144900/SoyZH13_02G136600/SoyZH13_03G097400/SoyZH13_03G142400/SoyZH13_04G102300/SoyZH13_04G157300/SoyZH13_05G007700/SoyZH13_05G011300/SoyZH13_06G129600/SoyZH13_06G292100/SoyZH13_08G087500/SoyZH13_09G192900/SoyZH13_09G260400/SoyZH13_10G027600/SoyZH13_10G064000/SoyZH13_10G231500/SoyZH13_11G080100/SoyZH13_13G060100/SoyZH13_13G074700/SoyZH13_14G135901/SoyZH13_16G000…
GO:0000105	histidine biosynthetic process	0.1	0.0887987	1.13	0.596549	0.840449	SoyZH13_18G084500
GO:0000422	autophagy of mitochondrion	0.1	0.0887987	1.13	0.596549	0.840449	SoyZH13_02G258900
GO:0000460	maturation of 5.8S rRNA	0.1	0.0887987	1.13	0.596549	0.840449	SoyZH13_20G200500
GO:0006207	'de novo' pyrimidine nucleobase biosynthetic process	0.1	0.0887987	1.13	0.596549	0.840449	SoyZH13_08G081600
GO:0006470	protein dephosphorylation	0.1	0.0887987	1.13	0.596549	0.840449	SoyZH13_07G241200
GO:0006880	intracellular sequestering of iron ion	0.1	0.0887987	1.13	0.596549	0.840449	SoyZH13_14G171400
GO:0006893	Golgi to plasma membrane transport	0.1	0.0887987	1.13	0.596549	0.840449	SoyZH13_07G151200
GO:0009767	photosynthetic electron transport chain	0.1	0.0887987	1.13	0.596549	0.840449	SoyZH13_13G261500
GO:0061919	process utilizing autophagic mechanism	0.1	0.0887987	1.13	0.596549	0.840449	SoyZH13_14G135901
GO:0071478	cellular response to radiation	0.1	0.0887987	1.13	0.596549	0.840449	SoyZH13_18G267700
GO:0071805	potassium ion transmembrane transport	0.1	0.0887987	1.13	0.596549	0.840449	SoyZH13_19G207300
GO:0090502	RNA phosphodiester bond hydrolysis, endonucleolytic	0.1	0.0887987	1.13	0.596549	0.840449	NewGene_55
GO:0000280	nuclear division	0.2	0.19874	1.01	0.596645	0.840449	SoyZH13_03G142400/SoyZH13_18G006200
GO:0050776	regulation of immune response	0.2	0.19874	1.01	0.596645	0.840449	SoyZH13_06G059100/SoyZH13_09G020400
GO:0006511	ubiquitin-dependent protein catabolic process	2	2.07197	0.97	0.596973	0.840449	SoyZH13_01G044100/SoyZH13_02G098400/SoyZH13_02G209901/SoyZH13_03G039300/SoyZH13_03G142400/SoyZH13_05G062200/SoyZH13_07G235000/SoyZH13_08G091100/SoyZH13_08G129402/SoyZH13_09G020400/SoyZH13_13G161300/SoyZH13_13G193800/SoyZH13_14G100400/SoyZH13_14G132500/SoyZH13_15G246800/SoyZH13_17G109800/SoyZH13_18G029400/SoyZH13_18G035600/SoyZH13_18G091000/SoyZH13_20G068300
GO:0009555	pollen development	0.4	0.414394	0.97	0.59923	0.842285	SoyZH13_03G142400/SoyZH13_17G005401/SoyZH13_18G006200/SoyZH13_19G193700
GO:0009651	response to salt stress	0.6	0.625819	0.96	0.599624	0.842285	SoyZH13_02G218700/SoyZH13_02G223900/SoyZH13_08G056000/SoyZH13_11G134000/SoyZH13_14G190800/SoyZH13_14G197200
GO:0065007	biological regulation	5	5.15455	0.97	0.61047	0.849556	NewGene_252/NewGene_55/SoyZH13_01G044100/SoyZH13_01G091500/SoyZH13_02G098400/SoyZH13_02G218700/SoyZH13_02G222200/SoyZH13_03G097400/SoyZH13_04G102300/SoyZH13_05G007700/SoyZH13_05G011300/SoyZH13_05G145300/SoyZH13_05G229000/SoyZH13_06G059100/SoyZH13_06G151400/SoyZH13_06G163300/SoyZH13_06G292100/SoyZH13_07G124500/SoyZH13_07G161000/SoyZH13_07G235800/SoyZH13_08G041200/SoyZH13_08G087500/SoyZH13_08G30710…
GO:0009056	catabolic process	1.5	1.57301	0.95	0.61187	0.849556	SoyZH13_01G044100/SoyZH13_02G098400/SoyZH13_03G142400/SoyZH13_04G035500/SoyZH13_07G196600/SoyZH13_08G129402/SoyZH13_09G020400/SoyZH13_09G260400/SoyZH13_10G022800/SoyZH13_14G100400/SoyZH13_14G132500/SoyZH13_14G135901/SoyZH13_18G045000/SoyZH13_18G091000/SoyZH13_18G218400
GO:2000026	regulation of multicellular organismal development	0.6	0.634276	0.95	0.612707	0.849556	SoyZH13_05G007700/SoyZH13_05G011300/SoyZH13_06G059100/SoyZH13_09G183700/SoyZH13_16G084600/SoyZH13_18G148200
GO:0001522	pseudouridine synthesis	0.1	0.0930272	1.07	0.613624	0.849556	SoyZH13_20G168500
GO:0009082	branched-chain amino acid biosynthetic process	0.1	0.0930272	1.07	0.613624	0.849556	SoyZH13_06G046500
GO:0009640	photomorphogenesis	0.1	0.0930272	1.07	0.613624	0.849556	SoyZH13_17G242600
GO:0016197	endosomal transport	0.1	0.0930272	1.07	0.613624	0.849556	SoyZH13_14G135901
GO:0031348	negative regulation of defense response	0.1	0.0930272	1.07	0.613624	0.849556	SoyZH13_15G072800
GO:0043687	post-translational protein modification	0.1	0.0930272	1.07	0.613624	0.849556	SoyZH13_13G302300
GO:0050777	negative regulation of immune response	0.1	0.0930272	1.07	0.613624	0.849556	SoyZH13_06G059100
GO:0071482	cellular response to light stimulus	0.1	0.0930272	1.07	0.613624	0.849556	SoyZH13_18G267700
GO:0140013	meiotic nuclear division	0.1	0.0930272	1.07	0.613624	0.849556	SoyZH13_18G006200
GO:1901615	organic hydroxy compound metabolic process	0.1	0.0930272	1.07	0.613624	0.849556	SoyZH13_18G045000
GO:0016125	sterol metabolic process	0.2	0.207197	0.97	0.619449	0.853731	SoyZH13_07G151600/SoyZH13_09G198800
GO:0006520	cellular amino acid metabolic process	0.3	0.317138	0.95	0.61982	0.853731	SoyZH13_08G081600/SoyZH13_09G021200/SoyZH13_15G123300
GO:0016049	cell growth	0.3	0.317138	0.95	0.61982	0.853731	NewGene_4549/SoyZH13_05G007700/SoyZH13_18G177900
GO:0048608	reproductive structure development	1	1.06136	0.94	0.621166	0.853731	SoyZH13_02G136600/SoyZH13_03G142400/SoyZH13_05G011300/SoyZH13_08G087500/SoyZH13_10G027600/SoyZH13_16G000700/SoyZH13_17G239400/SoyZH13_18G148200/SoyZH13_19G123400/SoyZH13_19G193700
GO:0016042	lipid catabolic process	0.4	0.427079	0.94	0.623046	0.853731	SoyZH13_07G009700/SoyZH13_07G108300/SoyZH13_08G201800/SoyZH13_11G227600
GO:0019219	regulation of nucleobase-containing compound metabolic process	1.9	2.00008	0.95	0.624022	0.853731	SoyZH13_02G222200/SoyZH13_05G011300/SoyZH13_07G124500/SoyZH13_07G161000/SoyZH13_07G235800/SoyZH13_08G041200/SoyZH13_08G087500/SoyZH13_08G307100/SoyZH13_12G017600/SoyZH13_12G046600/SoyZH13_13G290200/SoyZH13_14G142500/SoyZH13_15G072800/SoyZH13_15G094200/SoyZH13_16G049700/SoyZH13_17G193800/SoyZH13_18G148200/SoyZH13_19G193700/SoyZH13_19G228600
GO:0061458	reproductive system development	1	1.06558	0.94	0.626149	0.853731	SoyZH13_02G136600/SoyZH13_03G142400/SoyZH13_05G011300/SoyZH13_08G087500/SoyZH13_10G027600/SoyZH13_16G000700/SoyZH13_17G239400/SoyZH13_18G148200/SoyZH13_19G123400/SoyZH13_19G193700
GO:0006826	iron ion transport	0.3	0.321367	0.93	0.628789	0.853731	SoyZH13_02G205200/SoyZH13_11G230200/SoyZH13_18G159500
GO:0006955	immune response	0.3	0.321367	0.93	0.628789	0.853731	NewGene_55/SoyZH13_09G020400/SoyZH13_09G250700
GO:0019222	regulation of metabolic process	2.8	2.93458	0.95	0.62891	0.853731	NewGene_55/SoyZH13_01G044100/SoyZH13_01G091500/SoyZH13_02G098400/SoyZH13_02G222200/SoyZH13_05G011300/SoyZH13_05G145300/SoyZH13_06G163300/SoyZH13_07G124500/SoyZH13_07G161000/SoyZH13_07G235800/SoyZH13_08G041200/SoyZH13_08G087500/SoyZH13_08G307100/SoyZH13_09G020400/SoyZH13_12G017600/SoyZH13_12G046600/SoyZH13_13G290200/SoyZH13_14G132500/SoyZH13_14G142500/SoyZH13_15G072800/SoyZH13_15G094200/SoyZH13_16…
GO:0009299	mRNA transcription	0.1	0.0972557	1.03	0.629977	0.853731	SoyZH13_08G074600
GO:0009850	auxin metabolic process	0.1	0.0972557	1.03	0.629977	0.853731	SoyZH13_15G205900
GO:0010374	stomatal complex development	0.1	0.0972557	1.03	0.629977	0.853731	SoyZH13_01G083800
GO:0030968	endoplasmic reticulum unfolded protein response	0.1	0.0972557	1.03	0.629977	0.853731	SoyZH13_08G098900
GO:0032880	regulation of protein localization	0.1	0.0972557	1.03	0.629977	0.853731	SoyZH13_06G151400
GO:0045132	meiotic chromosome segregation	0.1	0.0972557	1.03	0.629977	0.853731	SoyZH13_18G006200
GO:0045596	negative regulation of cell differentiation	0.1	0.0972557	1.03	0.629977	0.853731	SoyZH13_05G007700
GO:0060562	epithelial tube morphogenesis	0.1	0.0972557	1.03	0.629977	0.853731	SoyZH13_05G007700
GO:2000027	regulation of animal organ morphogenesis	0.1	0.0972557	1.03	0.629977	0.853731	SoyZH13_05G007700
GO:0010605	negative regulation of macromolecule metabolic process	0.7	0.756903	0.92	0.636597	0.853731	NewGene_55/SoyZH13_05G011300/SoyZH13_08G041200/SoyZH13_17G193800/SoyZH13_18G148200/SoyZH13_18G267700/SoyZH13_19G193700
GO:0031047	gene silencing by RNA	0.4	0.435536	0.92	0.638417	0.853731	NewGene_55/SoyZH13_01G050900/SoyZH13_09G024600/SoyZH13_11G162800
GO:0007166	cell surface receptor signaling pathway	0.2	0.215654	0.93	0.641246	0.853731	SoyZH13_13G025100/SoyZH13_14G139200
GO:0071214	cellular response to abiotic stimulus	0.2	0.215654	0.93	0.641246	0.853731	SoyZH13_09G183700/SoyZH13_18G267700
GO:0104004	cellular response to environmental stimulus	0.2	0.215654	0.93	0.641246	0.853731	SoyZH13_09G183700/SoyZH13_18G267700
GO:0000375	RNA splicing, via transesterification reactions	0.1	0.101484	0.99	0.645639	0.853731	NewGene_3740
GO:0000377	RNA splicing, via transesterification reactions with bulged adenosine as nucleophile	0.1	0.101484	0.99	0.645639	0.853731	NewGene_3740
GO:0000413	protein peptidyl-prolyl isomerization	0.1	0.101484	0.99	0.645639	0.853731	SoyZH13_18G026600
GO:0000463	maturation of LSU-rRNA from tricistronic rRNA transcript (SSU-rRNA, 5.8S rRNA, LSU-rRNA)	0.1	0.101484	0.99	0.645639	0.853731	SoyZH13_13G043700
GO:0000966	RNA 5'-end processing	0.1	0.101484	0.99	0.645639	0.853731	SoyZH13_16G145500
GO:0001932	regulation of protein phosphorylation	0.1	0.101484	0.99	0.645639	0.853731	SoyZH13_06G163300
GO:0010052	guard cell differentiation	0.1	0.101484	0.99	0.645639	0.853731	SoyZH13_20G136600
GO:0010252	auxin homeostasis	0.1	0.101484	0.99	0.645639	0.853731	SoyZH13_07G203300
GO:0044782	cilium organization	0.1	0.101484	0.99	0.645639	0.853731	SoyZH13_05G007700
GO:0045229	external encapsulating structure organization	0.1	0.101484	0.99	0.645639	0.853731	SoyZH13_11G095800
GO:0045732	positive regulation of protein catabolic process	0.1	0.101484	0.99	0.645639	0.853731	SoyZH13_01G091500
GO:0045910	negative regulation of DNA recombination	0.1	0.101484	0.99	0.645639	0.853731	SoyZH13_02G202100
GO:0051346	negative regulation of hydrolase activity	0.1	0.101484	0.99	0.645639	0.853731	SoyZH13_18G267700
GO:0051865	protein autoubiquitination	0.1	0.101484	0.99	0.645639	0.853731	SoyZH13_18G061800
GO:0055086	nucleobase-containing small molecule metabolic process	0.1	0.101484	0.99	0.645639	0.853731	SoyZH13_09G260400
GO:0060271	cilium assembly	0.1	0.101484	0.99	0.645639	0.853731	SoyZH13_05G007700
GO:0098813	nuclear chromosome segregation	0.1	0.101484	0.99	0.645639	0.853731	SoyZH13_18G006200
GO:0048580	regulation of post-embryonic development	0.4	0.439765	0.91	0.645947	0.853731	SoyZH13_05G011300/SoyZH13_06G059100/SoyZH13_09G183700/SoyZH13_18G148200
GO:0019941	modification-dependent protein catabolic process	0.9	0.976785	0.92	0.64597	0.853731	SoyZH13_01G044100/SoyZH13_02G098400/SoyZH13_03G142400/SoyZH13_07G185300/SoyZH13_08G129402/SoyZH13_09G020400/SoyZH13_14G100400/SoyZH13_14G132500/SoyZH13_18G091000
GO:0050794	regulation of cellular process	4.1	4.30039	0.95	0.647996	0.855058	NewGene_252/SoyZH13_01G091500/SoyZH13_02G218700/SoyZH13_02G222200/SoyZH13_03G097400/SoyZH13_05G007700/SoyZH13_05G011300/SoyZH13_05G145300/SoyZH13_05G229000/SoyZH13_06G059100/SoyZH13_06G163300/SoyZH13_07G124500/SoyZH13_07G161000/SoyZH13_07G235800/SoyZH13_08G041200/SoyZH13_08G087500/SoyZH13_08G307100/SoyZH13_09G020400/SoyZH13_09G183700/SoyZH13_10G091900/SoyZH13_11G052900/SoyZH13_11G134000/SoyZH13_1…
GO:1901565	organonitrogen compound catabolic process	1	1.08673	0.92	0.650539	0.855058	SoyZH13_01G044100/SoyZH13_02G098400/SoyZH13_03G142400/SoyZH13_08G129402/SoyZH13_09G020400/SoyZH13_09G260400/SoyZH13_14G100400/SoyZH13_14G132500/SoyZH13_18G091000/SoyZH13_18G218400
GO:0051259	protein complex oligomerization	0.2	0.219882	0.91	0.651771	0.855058	SoyZH13_02G223900/SoyZH13_14G197200
GO:0010556	regulation of macromolecule biosynthetic process	1.9	2.03391	0.93	0.652786	0.855058	SoyZH13_02G222200/SoyZH13_05G011300/SoyZH13_07G124500/SoyZH13_07G161000/SoyZH13_07G235800/SoyZH13_08G041200/SoyZH13_08G087500/SoyZH13_08G307100/SoyZH13_12G017600/SoyZH13_12G046600/SoyZH13_13G290200/SoyZH13_14G142500/SoyZH13_15G072800/SoyZH13_15G094200/SoyZH13_16G049700/SoyZH13_17G193800/SoyZH13_18G148200/SoyZH13_19G193700/SoyZH13_19G228600
GO:0051726	regulation of cell cycle	0.3	0.334052	0.9	0.654808	0.855058	SoyZH13_01G175500/SoyZH13_11G089400/SoyZH13_11G153700
GO:0002831	regulation of response to biotic stimulus	0.1	0.105713	0.95	0.660638	0.855058	SoyZH13_16G084600
GO:0006098	pentose-phosphate shunt	0.1	0.105713	0.95	0.660638	0.855058	SoyZH13_18G266400
GO:0009060	aerobic respiration	0.1	0.105713	0.95	0.660638	0.855058	NewGene_4928
GO:0009896	positive regulation of catabolic process	0.1	0.105713	0.95	0.660638	0.855058	SoyZH13_01G091500
GO:0010876	lipid localization	0.1	0.105713	0.95	0.660638	0.855058	SoyZH13_13G060100
GO:0030031	cell projection assembly	0.1	0.105713	0.95	0.660638	0.855058	SoyZH13_05G007700
GO:0030050	vesicle transport along actin filament	0.1	0.105713	0.95	0.660638	0.855058	SoyZH13_10G149800
GO:0031123	RNA 3'-end processing	0.1	0.105713	0.95	0.660638	0.855058	SoyZH13_08G191500
GO:0031331	positive regulation of cellular catabolic process	0.1	0.105713	0.95	0.660638	0.855058	SoyZH13_01G091500
GO:0032875	regulation of DNA endoreduplication	0.1	0.105713	0.95	0.660638	0.855058	SoyZH13_18G159200
GO:0032886	regulation of microtubule-based process	0.1	0.105713	0.95	0.660638	0.855058	SoyZH13_11G028100
GO:0034293	sexual sporulation	0.1	0.105713	0.95	0.660638	0.855058	SoyZH13_18G006200
GO:0048511	rhythmic process	0.1	0.105713	0.95	0.660638	0.855058	SoyZH13_13G074700
GO:0050778	positive regulation of immune response	0.1	0.105713	0.95	0.660638	0.855058	SoyZH13_09G020400
GO:0120031	plasma membrane bounded cell projection assembly	0.1	0.105713	0.95	0.660638	0.855058	SoyZH13_05G007700
GO:0000079	regulation of cyclin-dependent protein serine/threonine kinase activity	0.2	0.224111	0.89	0.662047	0.855996	SoyZH13_02G081000/SoyZH13_14G080300
GO:0015031	protein transport	1.2	1.31084	0.92	0.663687	0.857231	SoyZH13_02G192900/SoyZH13_03G027900/SoyZH13_03G156900/SoyZH13_06G093800/SoyZH13_08G232200/SoyZH13_10G008305/SoyZH13_10G253100/SoyZH13_14G119400/SoyZH13_15G006800/SoyZH13_17G187100/SoyZH13_18G264900/SoyZH13_CG009700
GO:0000278	mitotic cell cycle	0.4	0.45245	0.88	0.66791	0.861796	SoyZH13_03G142400/SoyZH13_12G079600/SoyZH13_19G099100/SoyZH13_19G113000
GO:0006606	protein import into nucleus	0.3	0.342509	0.88	0.671413	0.862082	SoyZH13_04G065900/SoyZH13_05G009900/SoyZH13_15G009800
GO:0002009	morphogenesis of an epithelium	0.1	0.109941	0.91	0.675003	0.862082	SoyZH13_05G007700
GO:0007034	vacuolar transport	0.1	0.109941	0.91	0.675003	0.862082	SoyZH13_14G135901
GO:0031401	positive regulation of protein modification process	0.1	0.109941	0.91	0.675003	0.862082	SoyZH13_01G091500
GO:0045842	positive regulation of mitotic metaphase/anaphase transition	0.1	0.109941	0.91	0.675003	0.862082	SoyZH13_12G138000
GO:0048443	stamen development	0.1	0.109941	0.91	0.675003	0.862082	SoyZH13_19G193700
GO:0048466	androecium development	0.1	0.109941	0.91	0.675003	0.862082	SoyZH13_19G193700
GO:0071712	ER-associated misfolded protein catabolic process	0.1	0.109941	0.91	0.675003	0.862082	SoyZH13_13G161300
GO:0140014	mitotic nuclear division	0.1	0.109941	0.91	0.675003	0.862082	SoyZH13_03G142400
GO:0048229	gametophyte development	0.4	0.456679	0.88	0.675019	0.862082	SoyZH13_03G142400/SoyZH13_17G005401/SoyZH13_18G006200/SoyZH13_19G193700
GO:0006352	DNA-templated transcription, initiation	0.2	0.232568	0.86	0.681867	0.869053	SoyZH13_04G214500/SoyZH13_13G029303
GO:0045087	innate immune response	0.2	0.232568	0.86	0.681867	0.869053	NewGene_55/SoyZH13_09G020400
GO:0002684	positive regulation of immune system process	0.1	0.11417	0.88	0.688761	0.869868	SoyZH13_09G020400
GO:0009626	plant-type hypersensitive response	0.1	0.11417	0.88	0.688761	0.869868	SoyZH13_09G250700
GO:0009894	regulation of catabolic process	0.1	0.11417	0.88	0.688761	0.869868	SoyZH13_01G091500
GO:0030029	actin filament-based process	0.1	0.11417	0.88	0.688761	0.869868	SoyZH13_05G229000
GO:0031329	regulation of cellular catabolic process	0.1	0.11417	0.88	0.688761	0.869868	SoyZH13_01G091500
GO:0043066	negative regulation of apoptotic process	0.1	0.11417	0.88	0.688761	0.869868	SoyZH13_06G059100
GO:0043934	sporulation	0.1	0.11417	0.88	0.688761	0.869868	SoyZH13_18G006200
GO:0051260	protein homooligomerization	0.1	0.11417	0.88	0.688761	0.869868	SoyZH13_17G071600
GO:0090615	mitochondrial mRNA processing	0.1	0.11417	0.88	0.688761	0.869868	SoyZH13_16G145500
GO:0009892	negative regulation of metabolic process	0.7	0.803417	0.87	0.6971	0.878529	NewGene_55/SoyZH13_05G011300/SoyZH13_08G041200/SoyZH13_17G193800/SoyZH13_18G148200/SoyZH13_18G267700/SoyZH13_19G193700
GO:0051093	negative regulation of developmental process	0.2	0.241025	0.83	0.700725	0.878529	SoyZH13_05G007700/SoyZH13_16G084600
GO:0090698	post-embryonic plant morphogenesis	0.2	0.241025	0.83	0.700725	0.878529	SoyZH13_08G087500/SoyZH13_19G193700
GO:0006817	phosphate ion transport	0.1	0.118398	0.84	0.701937	0.878529	SoyZH13_20G189300
GO:0006865	amino acid transport	0.1	0.118398	0.84	0.701937	0.878529	SoyZH13_09G047800
GO:0032101	regulation of response to external stimulus	0.1	0.118398	0.84	0.701937	0.878529	SoyZH13_16G084600
GO:0048729	tissue morphogenesis	0.1	0.118398	0.84	0.701937	0.878529	SoyZH13_05G007700
GO:0071470	cellular response to osmotic stress	0.1	0.118398	0.84	0.701937	0.878529	SoyZH13_09G183700
GO:0097435	supramolecular fiber organization	0.1	0.118398	0.84	0.701937	0.878529	SoyZH13_05G229000
GO:0044248	cellular catabolic process	1.2	1.35312	0.89	0.705128	0.881642	SoyZH13_01G044100/SoyZH13_02G098400/SoyZH13_03G142400/SoyZH13_08G129402/SoyZH13_09G020400/SoyZH13_09G260400/SoyZH13_14G100400/SoyZH13_14G132500/SoyZH13_14G135901/SoyZH13_18G045000/SoyZH13_18G091000/SoyZH13_18G218400
GO:0010817	regulation of hormone levels	0.2	0.245253	0.82	0.7098	0.884592	SoyZH13_08G087500/SoyZH13_15G205900
GO:0009790	embryo development	0.5	0.591991	0.84	0.71056	0.884592	SoyZH13_03G142400/SoyZH13_05G007700/SoyZH13_16G000700/SoyZH13_17G239400/SoyZH13_19G123400
GO:0007033	vacuole organization	0.1	0.122627	0.82	0.714555	0.884592	SoyZH13_16G112800
GO:0009789	positive regulation of abscisic acid-activated signaling pathway	0.1	0.122627	0.82	0.714555	0.884592	SoyZH13_17G005401
GO:0009887	animal organ morphogenesis	0.1	0.122627	0.82	0.714555	0.884592	SoyZH13_05G007700
GO:0009926	auxin polar transport	0.1	0.122627	0.82	0.714555	0.884592	SoyZH13_07G203300
GO:0035239	tube morphogenesis	0.1	0.122627	0.82	0.714555	0.884592	SoyZH13_05G007700
GO:0042773	ATP synthesis coupled electron transport	0.1	0.122627	0.82	0.714555	0.884592	SoyZH13_U000579
GO:1901421	positive regulation of response to alcohol	0.1	0.122627	0.82	0.714555	0.884592	SoyZH13_17G005401
GO:1905959	positive regulation of cellular response to alcohol	0.1	0.122627	0.82	0.714555	0.884592	SoyZH13_17G005401
GO:0000902	cell morphogenesis	0.3	0.36788	0.82	0.717673	0.887574	NewGene_4549/SoyZH13_05G007700/SoyZH13_18G177900
GO:0031667	response to nutrient levels	0.2	0.249482	0.8	0.718644	0.887897	SoyZH13_16G049700/SoyZH13_19G193700
GO:0015914	phospholipid transport	0.1	0.126855	0.79	0.72664	0.895008	SoyZH13_05G006800
GO:0032436	positive regulation of proteasomal ubiquitin-dependent protein catabolic process	0.1	0.126855	0.79	0.72664	0.895008	SoyZH13_01G091500
GO:0043549	regulation of kinase activity	0.1	0.126855	0.79	0.72664	0.895008	SoyZH13_06G163300
GO:0031399	regulation of protein modification process	0.2	0.253711	0.79	0.72726	0.895008	SoyZH13_01G091500/SoyZH13_06G163300
GO:0031326	regulation of cellular biosynthetic process	1.9	2.13117	0.89	0.728749	0.89596	SoyZH13_02G222200/SoyZH13_05G011300/SoyZH13_07G124500/SoyZH13_07G161000/SoyZH13_07G235800/SoyZH13_08G041200/SoyZH13_08G087500/SoyZH13_08G307100/SoyZH13_12G017600/SoyZH13_12G046600/SoyZH13_13G290200/SoyZH13_14G142500/SoyZH13_15G072800/SoyZH13_15G094200/SoyZH13_16G049700/SoyZH13_17G193800/SoyZH13_18G148200/SoyZH13_19G193700/SoyZH13_19G228600
GO:2000113	negative regulation of cellular macromolecule biosynthetic process	0.3	0.376337	0.8	0.731923	0.898768	SoyZH13_05G011300/SoyZH13_18G148200/SoyZH13_19G193700
GO:0051239	regulation of multicellular organismal process	0.6	0.723075	0.83	0.734493	0.898768	SoyZH13_05G007700/SoyZH13_05G011300/SoyZH13_06G059100/SoyZH13_09G183700/SoyZH13_16G084600/SoyZH13_18G148200
GO:0007154	cell communication	1	1.16707	0.86	0.734594	0.898768	NewGene_252/SoyZH13_08G041200/SoyZH13_10G091900/SoyZH13_10G217900/SoyZH13_11G134000/SoyZH13_15G205900/SoyZH13_16G049700/SoyZH13_17G231200/SoyZH13_18G267700/SoyZH13_19G193700
GO:0006405	RNA export from nucleus	0.1	0.131084	0.76	0.738214	0.898768	SoyZH13_15G050300
GO:0006900	vesicle budding from membrane	0.1	0.131084	0.76	0.738214	0.898768	SoyZH13_20G009800
GO:0016458	gene silencing	0.1	0.131084	0.76	0.738214	0.898768	NewGene_55
GO:0030030	cell projection organization	0.1	0.131084	0.76	0.738214	0.898768	SoyZH13_05G007700
GO:0120036	plasma membrane bounded cell projection organization	0.1	0.131084	0.76	0.738214	0.898768	SoyZH13_05G007700
GO:0140053	mitochondrial gene expression	0.1	0.131084	0.76	0.738214	0.898768	SoyZH13_16G145500
GO:1905393	plant organ formation	0.1	0.131084	0.76	0.738214	0.898768	SoyZH13_19G193700
GO:0009889	regulation of biosynthetic process	1.9	2.15231	0.88	0.743819	0.90296	SoyZH13_02G222200/SoyZH13_05G011300/SoyZH13_07G124500/SoyZH13_07G161000/SoyZH13_07G235800/SoyZH13_08G041200/SoyZH13_08G087500/SoyZH13_08G307100/SoyZH13_12G017600/SoyZH13_12G046600/SoyZH13_13G290200/SoyZH13_14G142500/SoyZH13_15G072800/SoyZH13_15G094200/SoyZH13_16G049700/SoyZH13_17G193800/SoyZH13_18G148200/SoyZH13_19G193700/SoyZH13_19G228600
GO:0002682	regulation of immune system process	0.2	0.262168	0.76	0.743822	0.90296	SoyZH13_06G059100/SoyZH13_09G020400
GO:0009909	regulation of flower development	0.2	0.262168	0.76	0.743822	0.90296	SoyZH13_05G011300/SoyZH13_18G148200
GO:0000122	negative regulation of transcription by RNA polymerase II	0.1	0.135312	0.74	0.749298	0.906093	SoyZH13_11G153700
GO:0000272	polysaccharide catabolic process	0.1	0.135312	0.74	0.749298	0.906093	SoyZH13_15G094100
GO:0042981	regulation of apoptotic process	0.1	0.135312	0.74	0.749298	0.906093	SoyZH13_06G059100
GO:0051017	actin filament bundle assembly	0.1	0.135312	0.74	0.749298	0.906093	SoyZH13_08G324100
GO:0043632	modification-dependent macromolecule catabolic process	0.8	0.968328	0.83	0.75689	0.913633	SoyZH13_01G044100/SoyZH13_02G098400/SoyZH13_03G142400/SoyZH13_08G129402/SoyZH13_09G020400/SoyZH13_14G100400/SoyZH13_14G132500/SoyZH13_18G091000
GO:2000112	regulation of cellular macromolecule biosynthetic process	1.7	1.9578	0.87	0.758426	0.913633	SoyZH13_02G222200/SoyZH13_05G011300/SoyZH13_07G124500/SoyZH13_07G161000/SoyZH13_07G235800/SoyZH13_08G087500/SoyZH13_08G307100/SoyZH13_12G017600/SoyZH13_12G046600/SoyZH13_13G290200/SoyZH13_14G142500/SoyZH13_15G072800/SoyZH13_15G094200/SoyZH13_16G049700/SoyZH13_18G148200/SoyZH13_19G193700/SoyZH13_19G228600
GO:0006974	cellular response to DNA damage stimulus	0.3	0.393251	0.76	0.758716	0.913633	SoyZH13_02G209901/SoyZH13_05G011300/SoyZH13_18G148200
GO:0009267	cellular response to starvation	0.1	0.139541	0.72	0.759913	0.913633	SoyZH13_19G193700
GO:0048527	lateral root development	0.1	0.139541	0.72	0.759913	0.913633	SoyZH13_19G193700
GO:1902600	proton transmembrane transport	0.1	0.139541	0.72	0.759913	0.913633	SoyZH13_16G014100
GO:0009791	post-embryonic development	1.2	1.41655	0.85	0.761073	0.914148	SoyZH13_02G136600/SoyZH13_03G142400/SoyZH13_05G011300/SoyZH13_08G087500/SoyZH13_10G027600/SoyZH13_13G074700/SoyZH13_16G000700/SoyZH13_16G145500/SoyZH13_17G239400/SoyZH13_18G148200/SoyZH13_19G123400/SoyZH13_19G193700
GO:0044255	cellular lipid metabolic process	0.2	0.274853	0.73	0.767043	0.919022	SoyZH13_17G231200/SoyZH13_18G091000
GO:1901575	organic substance catabolic process	1.1	1.31507	0.84	0.768394	0.919022	SoyZH13_01G044100/SoyZH13_02G098400/SoyZH13_03G142400/SoyZH13_08G129402/SoyZH13_09G020400/SoyZH13_09G260400/SoyZH13_14G100400/SoyZH13_14G132500/SoyZH13_18G045000/SoyZH13_18G091000/SoyZH13_18G218400
GO:0006284	base-excision repair	0.1	0.143769	0.7	0.77008	0.919022	SoyZH13_08G154800
GO:0006402	mRNA catabolic process	0.1	0.143769	0.7	0.77008	0.919022	SoyZH13_14G150602
GO:0009308	amine metabolic process	0.1	0.143769	0.7	0.77008	0.919022	SoyZH13_15G205900
GO:0035295	tube development	0.1	0.143769	0.7	0.77008	0.919022	SoyZH13_05G007700
GO:0048366	leaf development	0.3	0.401708	0.75	0.771279	0.919022	SoyZH13_08G087500/SoyZH13_09G260400/SoyZH13_12G189300
GO:0050793	regulation of developmental process	0.7	0.871073	0.8	0.772613	0.919022	SoyZH13_05G007700/SoyZH13_05G011300/SoyZH13_06G059100/SoyZH13_09G183700/SoyZH13_10G231500/SoyZH13_16G084600/SoyZH13_18G148200
GO:0007018	microtubule-based movement	0.8	0.985243	0.81	0.773304	0.919022	SoyZH13_02G014900/SoyZH13_05G007700/SoyZH13_06G021900/SoyZH13_08G314600/SoyZH13_09G176000/SoyZH13_11G028100/SoyZH13_12G034100/SoyZH13_16G100300
GO:0032501	multicellular organismal process	2.4	2.74007	0.88	0.776585	0.919022	NewGene_252/NewGene_4549/SoyZH13_02G136600/SoyZH13_03G142400/SoyZH13_04G102300/SoyZH13_05G007700/SoyZH13_05G011300/SoyZH13_06G292100/SoyZH13_08G087500/SoyZH13_09G260400/SoyZH13_10G027600/SoyZH13_10G231500/SoyZH13_13G060100/SoyZH13_13G074700/SoyZH13_14G135901/SoyZH13_16G000700/SoyZH13_16G145500/SoyZH13_17G005401/SoyZH13_17G239400/SoyZH13_18G006200/SoyZH13_18G148200/SoyZH13_18G177900/SoyZH13_19G123…
GO:0010498	proteasomal protein catabolic process	0.8	0.989471	0.81	0.777279	0.919022	SoyZH13_01G044100/SoyZH13_02G098400/SoyZH13_03G142400/SoyZH13_08G129402/SoyZH13_09G020400/SoyZH13_14G100400/SoyZH13_14G132500/SoyZH13_18G091000
GO:0031328	positive regulation of cellular biosynthetic process	0.3	0.405937	0.74	0.777357	0.919022	SoyZH13_08G087500/SoyZH13_16G049700/SoyZH13_19G228600
GO:0002683	negative regulation of immune system process	0.1	0.147998	0.68	0.779816	0.919022	SoyZH13_06G059100
GO:0006487	protein N-linked glycosylation	0.1	0.147998	0.68	0.779816	0.919022	SoyZH13_08G127000
GO:0009553	embryo sac development	0.1	0.147998	0.68	0.779816	0.919022	SoyZH13_18G006200
GO:0016573	histone acetylation	0.1	0.147998	0.68	0.779816	0.919022	SoyZH13_15G066600
GO:0034976	response to endoplasmic reticulum stress	0.1	0.147998	0.68	0.779816	0.919022	SoyZH13_18G091000
GO:0048268	clathrin coat assembly	0.1	0.147998	0.68	0.779816	0.919022	SoyZH13_20G009800
GO:0048528	post-embryonic root development	0.1	0.147998	0.68	0.779816	0.919022	SoyZH13_19G193700
GO:0048598	embryonic morphogenesis	0.1	0.147998	0.68	0.779816	0.919022	SoyZH13_05G007700
GO:0031668	cellular response to extracellular stimulus	0.2	0.28331	0.71	0.781487	0.920125	SoyZH13_16G049700/SoyZH13_19G193700
GO:0032989	cellular component morphogenesis	0.3	0.410165	0.73	0.783301	0.921394	NewGene_4549/SoyZH13_05G007700/SoyZH13_18G177900
GO:0019637	organophosphate metabolic process	0.1	0.152226	0.66	0.78914	0.924622	SoyZH13_18G091000
GO:0043069	negative regulation of programmed cell death	0.1	0.152226	0.66	0.78914	0.924622	SoyZH13_06G059100
GO:0043900	regulation of multi-organism process	0.1	0.152226	0.66	0.78914	0.924622	SoyZH13_16G084600
GO:0048232	male gamete generation	0.1	0.152226	0.66	0.78914	0.924622	SoyZH13_03G142400
GO:0031323	regulation of cellular metabolic process	2.3	2.6555	0.87	0.789739	0.924622	SoyZH13_01G091500/SoyZH13_02G222200/SoyZH13_05G011300/SoyZH13_05G145300/SoyZH13_06G163300/SoyZH13_07G124500/SoyZH13_07G161000/SoyZH13_07G235800/SoyZH13_08G041200/SoyZH13_08G087500/SoyZH13_08G307100/SoyZH13_12G017600/SoyZH13_12G046600/SoyZH13_13G290200/SoyZH13_14G142500/SoyZH13_15G072800/SoyZH13_15G094200/SoyZH13_16G049700/SoyZH13_17G193800/SoyZH13_18G148200/SoyZH13_18G267700/SoyZH13_19G193700/Soy…
GO:0006396	RNA processing	0.8	1.00639	0.79	0.792672	0.926924	NewGene_3740/NewGene_55/SoyZH13_04G089600/SoyZH13_09G024600/SoyZH13_16G145500/SoyZH13_18G064300/SoyZH13_19G123400/SoyZH13_19G153000
GO:1902680	positive regulation of RNA biosynthetic process	0.2	0.291767	0.69	0.79514	0.926924	SoyZH13_16G049700/SoyZH13_19G228600
GO:1903508	positive regulation of nucleic acid-templated transcription	0.2	0.291767	0.69	0.79514	0.926924	SoyZH13_16G049700/SoyZH13_19G228600
GO:0044257	cellular protein catabolic process	0.8	1.01061	0.79	0.796394	0.926924	SoyZH13_01G044100/SoyZH13_02G098400/SoyZH13_03G142400/SoyZH13_08G129402/SoyZH13_09G020400/SoyZH13_14G100400/SoyZH13_14G132500/SoyZH13_18G091000
GO:0000462	maturation of SSU-rRNA from tricistronic rRNA transcript (SSU-rRNA, 5.8S rRNA, LSU-rRNA)	0.1	0.156455	0.64	0.79807	0.926924	SoyZH13_07G194200
GO:0015743	malate transport	0.1	0.156455	0.64	0.79807	0.926924	SoyZH13_20G090300
GO:0048278	vesicle docking	0.1	0.156455	0.64	0.79807	0.926924	NewGene_2812
GO:0060429	epithelium development	0.1	0.156455	0.64	0.79807	0.926924	SoyZH13_05G007700
GO:0051128	regulation of cellular component organization	0.5	0.663876	0.75	0.798371	0.926924	SoyZH13_03G097400/SoyZH13_05G011300/SoyZH13_05G229000/SoyZH13_18G006800/SoyZH13_18G148200
GO:0009891	positive regulation of biosynthetic process	0.3	0.422851	0.71	0.800351	0.927502	SoyZH13_08G087500/SoyZH13_16G049700/SoyZH13_19G228600
GO:0032268	regulation of cellular protein metabolic process	0.3	0.422851	0.71	0.800351	0.927502	SoyZH13_01G091500/SoyZH13_06G163300/SoyZH13_18G267700
GO:0046323	glucose import	0.2	0.295996	0.68	0.801679	0.928182	SoyZH13_11G106900/SoyZH13_11G131900
GO:0009658	chloroplast organization	0.4	0.549706	0.73	0.804832	0.92875	NewGene_7072/SoyZH13_02G122700/SoyZH13_07G190600/SoyZH13_13G153000
GO:0009793	embryo development ending in seed dormancy	0.4	0.549706	0.73	0.804832	0.92875	SoyZH13_03G142400/SoyZH13_16G000700/SoyZH13_17G239400/SoyZH13_19G123400
GO:0009637	response to blue light	0.1	0.160683	0.62	0.806622	0.92875	SoyZH13_18G267700
GO:0016036	cellular response to phosphate starvation	0.1	0.160683	0.62	0.806622	0.92875	SoyZH13_19G193700
GO:0016126	sterol biosynthetic process	0.1	0.160683	0.62	0.806622	0.92875	SoyZH13_15G059700
GO:0016556	mRNA modification	0.1	0.160683	0.62	0.806622	0.92875	SoyZH13_16G145500
GO:0051254	positive regulation of RNA metabolic process	0.2	0.300224	0.67	0.808032	0.929518	SoyZH13_16G049700/SoyZH13_19G228600
GO:0000302	response to reactive oxygen species	0.2	0.304453	0.66	0.814203	0.930476	SoyZH13_02G223900/SoyZH13_14G197200
GO:0008380	RNA splicing	0.2	0.304453	0.66	0.814203	0.930476	NewGene_3740/SoyZH13_19G123400
GO:0048437	floral organ development	0.2	0.304453	0.66	0.814203	0.930476	SoyZH13_08G087500/SoyZH13_19G193700
GO:0007017	microtubule-based process	0.4	0.558163	0.72	0.814216	0.930476	SoyZH13_05G007700/SoyZH13_13G253100/SoyZH13_19G099100/SoyZH13_19G113000
GO:0032269	negative regulation of cellular protein metabolic process	0.1	0.164912	0.61	0.814812	0.930476	SoyZH13_18G267700
GO:0042147	retrograde transport, endosome to Golgi	0.1	0.164912	0.61	0.814812	0.930476	SoyZH13_14G135901
GO:0042594	response to starvation	0.1	0.164912	0.61	0.814812	0.930476	SoyZH13_19G193700
GO:0051248	negative regulation of protein metabolic process	0.1	0.164912	0.61	0.814812	0.930476	SoyZH13_18G267700
GO:0048518	positive regulation of biological process	1.1	1.38272	0.8	0.820157	0.931782	SoyZH13_01G091500/SoyZH13_04G102300/SoyZH13_05G011300/SoyZH13_05G229000/SoyZH13_06G292100/SoyZH13_08G087500/SoyZH13_09G020400/SoyZH13_16G049700/SoyZH13_17G005401/SoyZH13_18G148200/SoyZH13_19G228600
GO:0018298	protein-chromophore linkage	0.2	0.308681	0.65	0.820196	0.931782	SoyZH13_13G257400/SoyZH13_U000087
GO:0000381	regulation of alternative mRNA splicing, via spliceosome	0.1	0.16914	0.59	0.822656	0.931782	SoyZH13_14G189700
GO:0006898	receptor-mediated endocytosis	0.1	0.16914	0.59	0.822656	0.931782	SoyZH13_05G132600
GO:0007059	chromosome segregation	0.1	0.16914	0.59	0.822656	0.931782	SoyZH13_18G006200
GO:0009772	photosynthetic electron transport in photosystem II	0.1	0.16914	0.59	0.822656	0.931782	SoyZH13_U000087
GO:0034655	nucleobase-containing compound catabolic process	0.1	0.16914	0.59	0.822656	0.931782	SoyZH13_09G260400
GO:0045595	regulation of cell differentiation	0.1	0.16914	0.59	0.822656	0.931782	SoyZH13_05G007700
GO:0061024	membrane organization	0.1	0.16914	0.59	0.822656	0.931782	SoyZH13_10G134500
GO:0010468	regulation of gene expression	2.2	2.62168	0.84	0.829516	0.936054	NewGene_55/SoyZH13_02G222200/SoyZH13_05G011300/SoyZH13_07G124500/SoyZH13_07G161000/SoyZH13_07G235800/SoyZH13_08G087500/SoyZH13_08G307100/SoyZH13_11G084400/SoyZH13_12G017600/SoyZH13_12G046600/SoyZH13_13G033900/SoyZH13_13G188400/SoyZH13_13G290200/SoyZH13_14G142500/SoyZH13_15G072800/SoyZH13_15G094200/SoyZH13_16G049700/SoyZH13_18G148200/SoyZH13_18G264400/SoyZH13_19G193700/SoyZH13_19G228600
GO:0005985	sucrose metabolic process	0.1	0.173369	0.58	0.830168	0.936054	SoyZH13_06G293300
GO:0006006	glucose metabolic process	0.1	0.173369	0.58	0.830168	0.936054	SoyZH13_14G019900
GO:0051338	regulation of transferase activity	0.1	0.173369	0.58	0.830168	0.936054	SoyZH13_06G163300
GO:0060548	negative regulation of cell death	0.1	0.173369	0.58	0.830168	0.936054	SoyZH13_06G059100
GO:0015986	ATP synthesis coupled proton transport	0.2	0.317138	0.63	0.831665	0.936899	SoyZH13_CG000500/SoyZH13_U000071
GO:0044270	cellular nitrogen compound catabolic process	0.1	0.177597	0.56	0.837361	0.941621	SoyZH13_09G260400
GO:0046700	heterocycle catabolic process	0.1	0.177597	0.56	0.837361	0.941621	SoyZH13_09G260400
GO:0010629	negative regulation of gene expression	0.4	0.583534	0.69	0.840164	0.943924	NewGene_55/SoyZH13_05G011300/SoyZH13_18G148200/SoyZH13_19G193700
GO:0010015	root morphogenesis	0.1	0.181826	0.55	0.844251	0.944278	SoyZH13_19G193700
GO:0010638	positive regulation of organelle organization	0.1	0.181826	0.55	0.844251	0.944278	SoyZH13_05G229000
GO:0019439	aromatic compound catabolic process	0.1	0.181826	0.55	0.844251	0.944278	SoyZH13_09G260400
GO:0042325	regulation of phosphorylation	0.1	0.181826	0.55	0.844251	0.944278	SoyZH13_06G163300
GO:1901361	organic cyclic compound catabolic process	0.1	0.181826	0.55	0.844251	0.944278	SoyZH13_09G260400
GO:0002376	immune system process	0.2	0.329824	0.61	0.847632	0.947213	NewGene_55/SoyZH13_09G020400
GO:0033043	regulation of organelle organization	0.3	0.465136	0.64	0.849237	0.947424	SoyZH13_03G097400/SoyZH13_05G229000/SoyZH13_18G006800
GO:0006338	chromatin remodeling	0.1	0.186054	0.54	0.850849	0.947424	SoyZH13_09G188500
GO:0072657	protein localization to membrane	0.1	0.186054	0.54	0.850849	0.947424	SoyZH13_12G081700
GO:1903046	meiotic cell cycle process	0.1	0.186054	0.54	0.850849	0.947424	SoyZH13_18G006200
GO:0006259	DNA metabolic process	0.3	0.469364	0.64	0.853501	0.948918	NewGene_55/SoyZH13_11G134000/SoyZH13_18G006200
GO:0010035	response to inorganic substance	0.6	0.845702	0.71	0.853925	0.948918	SoyZH13_05G011300/SoyZH13_06G029100/SoyZH13_07G005500/SoyZH13_11G134000/SoyZH13_12G013000/SoyZH13_18G148200
GO:0032446	protein modification by small protein conjugation	0.9	1.20512	0.75	0.855463	0.948918	SoyZH13_02G209901/SoyZH13_06G059100/SoyZH13_07G240900/SoyZH13_08G129402/SoyZH13_14G100400/SoyZH13_15G205900/SoyZH13_18G061800/SoyZH13_18G091000/SoyZH13_19G193700
GO:0006885	regulation of pH	0.1	0.190283	0.53	0.857167	0.948918	SoyZH13_17G041900
GO:0023014	signal transduction by protein phosphorylation	0.1	0.190283	0.53	0.857167	0.948918	SoyZH13_09G005600
GO:0031098	stress-activated protein kinase signaling cascade	0.1	0.190283	0.53	0.857167	0.948918	SoyZH13_09G005600
GO:0048285	organelle fission	0.2	0.338281	0.59	0.857498	0.948918	SoyZH13_03G142400/SoyZH13_18G006200
GO:0009965	leaf morphogenesis	0.1	0.194511	0.51	0.863219	0.952904	SoyZH13_08G087500
GO:0015977	carbon fixation	0.1	0.194511	0.51	0.863219	0.952904	SoyZH13_12G189300
GO:0009057	macromolecule catabolic process	0.9	1.21781	0.74	0.863384	0.952904	SoyZH13_01G044100/SoyZH13_02G098400/SoyZH13_03G142400/SoyZH13_08G129402/SoyZH13_09G020400/SoyZH13_14G100400/SoyZH13_14G132500/SoyZH13_18G091000/SoyZH13_18G218400
GO:0048827	phyllome development	0.3	0.48205	0.62	0.865669	0.953503	SoyZH13_08G087500/SoyZH13_09G260400/SoyZH13_19G193700
GO:0031325	positive regulation of cellular metabolic process	0.4	0.613134	0.65	0.866522	0.953503	SoyZH13_01G091500/SoyZH13_08G087500/SoyZH13_16G049700/SoyZH13_19G228600
GO:0009991	response to extracellular stimulus	0.2	0.346738	0.58	0.866777	0.953503	SoyZH13_16G049700/SoyZH13_19G193700
GO:0065009	regulation of molecular function	0.5	0.739989	0.68	0.866974	0.953503	SoyZH13_01G091500/SoyZH13_06G163300/SoyZH13_15G072800/SoyZH13_17G005401/SoyZH13_18G267700
GO:0010941	regulation of cell death	0.1	0.19874	0.5	0.869014	0.954069	SoyZH13_06G059100
GO:0043067	regulation of programmed cell death	0.1	0.19874	0.5	0.869014	0.954069	SoyZH13_06G059100
GO:0006541	glutamine metabolic process	0.1	0.202968	0.49	0.874563	0.957642	SoyZH13_18G084500
GO:0010016	shoot system morphogenesis	0.1	0.202968	0.49	0.874563	0.957642	SoyZH13_08G087500
GO:0043087	regulation of GTPase activity	0.1	0.202968	0.49	0.874563	0.957642	SoyZH13_17G005401
GO:0016579	protein deubiquitination	0.3	0.494736	0.61	0.876937	0.959402	SoyZH13_04G059600/SoyZH13_09G103600/SoyZH13_10G069500
GO:0007275	multicellular organism development	2.1	2.62168	0.8	0.87871	0.960102	NewGene_252/SoyZH13_02G136600/SoyZH13_03G142400/SoyZH13_05G007700/SoyZH13_05G011300/SoyZH13_05G103400/SoyZH13_06G279900/SoyZH13_08G087500/SoyZH13_09G260400/SoyZH13_10G027600/SoyZH13_13G060100/SoyZH13_13G074700/SoyZH13_14G135901/SoyZH13_16G000700/SoyZH13_16G145500/SoyZH13_17G005401/SoyZH13_17G239400/SoyZH13_18G006200/SoyZH13_18G148200/SoyZH13_19G123400/SoyZH13_19G193700
GO:0055072	iron ion homeostasis	0.2	0.359423	0.56	0.879659	0.960102	SoyZH13_02G205200/SoyZH13_18G159500
GO:0051241	negative regulation of multicellular organismal process	0.1	0.207197	0.48	0.879878	0.960102	SoyZH13_16G084600
GO:0006351	transcription, DNA-templated	0.8	1.12901	0.71	0.881284	0.960634	SoyZH13_01G198200/SoyZH13_06G129600/SoyZH13_09G192900/SoyZH13_10G064000/SoyZH13_10G089500/SoyZH13_14G154000/SoyZH13_19G041300/SoyZH13_U000231
GO:0009415	response to water	0.2	0.363652	0.55	0.88369	0.960634	SoyZH13_05G011300/SoyZH13_18G148200
GO:0015672	monovalent inorganic cation transport	0.1	0.211425	0.47	0.884968	0.960634	SoyZH13_17G041900
GO:0032270	positive regulation of cellular protein metabolic process	0.1	0.211425	0.47	0.884968	0.960634	SoyZH13_01G091500
GO:0051247	positive regulation of protein metabolic process	0.1	0.211425	0.47	0.884968	0.960634	SoyZH13_01G091500
GO:0009888	tissue development	0.5	0.76536	0.65	0.884971	0.960634	SoyZH13_04G157300/SoyZH13_05G007700/SoyZH13_05G011300/SoyZH13_10G231500/SoyZH13_18G148200
GO:0051336	regulation of hydrolase activity	0.2	0.36788	0.54	0.887596	0.962583	SoyZH13_17G005401/SoyZH13_18G267700
GO:0050790	regulation of catalytic activity	0.4	0.642733	0.62	0.889059	0.962583	SoyZH13_01G091500/SoyZH13_06G163300/SoyZH13_17G005401/SoyZH13_18G267700
GO:0022412	cellular process involved in reproduction in multicellular organism	0.1	0.215654	0.46	0.889843	0.962583	SoyZH13_03G142400
GO:1903047	mitotic cell cycle process	0.1	0.215654	0.46	0.889843	0.962583	SoyZH13_03G142400
GO:0010628	positive regulation of gene expression	0.2	0.376337	0.53	0.895046	0.967376	SoyZH13_16G049700/SoyZH13_19G228600
GO:0043547	positive regulation of GTPase activity	0.1	0.224111	0.45	0.898981	0.96935	SoyZH13_17G005401
GO:0044265	cellular macromolecule catabolic process	0.8	1.16284	0.69	0.899327	0.96935	SoyZH13_01G044100/SoyZH13_02G098400/SoyZH13_03G142400/SoyZH13_08G129402/SoyZH13_09G020400/SoyZH13_14G100400/SoyZH13_14G132500/SoyZH13_18G091000
GO:0051301	cell division	0.3	0.524335	0.57	0.900025	0.96935	SoyZH13_12G138000/SoyZH13_16G000700/SoyZH13_19G024700
GO:0009414	response to water deprivation	0.2	0.384794	0.52	0.902035	0.96935	SoyZH13_05G011300/SoyZH13_18G148200
GO:0009416	response to light stimulus	0.6	0.921815	0.65	0.90293	0.96935	NewGene_6334/SoyZH13_08G074600/SoyZH13_12G099800/SoyZH13_13G257400/SoyZH13_13G333700/SoyZH13_18G267700
GO:0042545	cell wall modification	0.4	0.663876	0.6	0.903052	0.96935	SoyZH13_04G212102/SoyZH13_09G212400/SoyZH13_13G096400/SoyZH13_16G012801
GO:0048438	floral whorl development	0.1	0.228339	0.44	0.903262	0.96935	SoyZH13_19G193700
GO:0045935	positive regulation of nucleobase-containing compound metabolic process	0.2	0.389023	0.51	0.905364	0.96935	SoyZH13_16G049700/SoyZH13_19G228600
GO:1905392	plant organ morphogenesis	0.2	0.389023	0.51	0.905364	0.96935	SoyZH13_08G087500/SoyZH13_19G193700
GO:0007276	gamete generation	0.1	0.232568	0.43	0.907362	0.96935	SoyZH13_03G142400
GO:0009834	plant-type secondary cell wall biogenesis	0.1	0.232568	0.43	0.907362	0.96935	SoyZH13_12G063400
GO:0048513	animal organ development	0.1	0.232568	0.43	0.907362	0.96935	SoyZH13_05G007700
GO:0048522	positive regulation of cellular process	0.8	1.18398	0.68	0.909388	0.96935	SoyZH13_01G091500/SoyZH13_05G011300/SoyZH13_05G229000/SoyZH13_08G087500/SoyZH13_16G049700/SoyZH13_17G005401/SoyZH13_18G148200/SoyZH13_19G228600
GO:0010608	posttranscriptional regulation of gene expression	0.1	0.236796	0.42	0.911289	0.96935	NewGene_55
GO:0006888	endoplasmic reticulum to Golgi vesicle-mediated transport	0.3	0.541249	0.55	0.911392	0.96935	NewGene_2812/SoyZH13_03G027900/SoyZH13_10G134500
GO:0010557	positive regulation of macromolecule biosynthetic process	0.2	0.39748	0.5	0.911707	0.96935	SoyZH13_16G049700/SoyZH13_19G228600
GO:0048584	positive regulation of response to stimulus	0.2	0.401708	0.5	0.914727	0.96935	SoyZH13_09G020400/SoyZH13_17G005401
GO:0090567	reproductive shoot system development	0.2	0.401708	0.5	0.914727	0.96935	SoyZH13_08G087500/SoyZH13_19G193700
GO:0000027	ribosomal large subunit assembly	0.1	0.241025	0.41	0.915049	0.96935	SoyZH13_12G215900
GO:0009967	positive regulation of signal transduction	0.1	0.241025	0.41	0.915049	0.96935	SoyZH13_17G005401
GO:0023056	positive regulation of signaling	0.1	0.241025	0.41	0.915049	0.96935	SoyZH13_17G005401
GO:0030433	ubiquitin-dependent ERAD pathway	0.1	0.241025	0.41	0.915049	0.96935	SoyZH13_18G091000
GO:0040029	regulation of gene expression, epigenetic	0.1	0.241025	0.41	0.915049	0.96935	NewGene_55
GO:0009893	positive regulation of metabolic process	0.4	0.685018	0.58	0.915461	0.96935	SoyZH13_01G091500/SoyZH13_08G087500/SoyZH13_16G049700/SoyZH13_19G228600
GO:0008150	biological_process	10.6	11.9244	0.89	0.916424	0.969549	NewGene_1640/NewGene_252/NewGene_3740/NewGene_4549/NewGene_4928/NewGene_55/SoyZH13_01G044100/SoyZH13_01G091500/SoyZH13_01G133600/SoyZH13_01G144900/SoyZH13_01G215600/SoyZH13_02G000300/SoyZH13_02G098400/SoyZH13_02G122700/SoyZH13_02G128501/SoyZH13_02G136600/SoyZH13_02G218700/SoyZH13_02G222200/SoyZH13_03G097400/SoyZH13_03G142400/SoyZH13_04G024900/SoyZH13_04G102300/SoyZH13_04G157300/SoyZH13_05G007700/…
GO:0006289	nucleotide-excision repair	0.1	0.245253	0.41	0.91865	0.971083	SoyZH13_13G162100
GO:0045892	negative regulation of transcription, DNA-templated	0.4	0.693475	0.58	0.920014	0.971704	SoyZH13_05G011300/SoyZH13_05G207500/SoyZH13_18G148200/SoyZH13_19G193700
GO:0071554	cell wall organization or biogenesis	0.1	0.249482	0.4	0.922098	0.973085	SoyZH13_11G095800
GO:0032482	Rab protein signal transduction	0.1	0.253711	0.39	0.9254	0.973157	SoyZH13_19G171300
GO:0007010	cytoskeleton organization	0.2	0.418622	0.48	0.925863	0.973157	SoyZH13_03G121700/SoyZH13_05G229000
GO:0051173	positive regulation of nitrogen compound metabolic process	0.3	0.56662	0.53	0.926253	0.973157	SoyZH13_01G091500/SoyZH13_16G049700/SoyZH13_19G228600
GO:0048869	cellular developmental process	0.6	0.972557	0.62	0.927111	0.973157	NewGene_4549/SoyZH13_04G102300/SoyZH13_05G007700/SoyZH13_06G292100/SoyZH13_18G006200/SoyZH13_18G177900
GO:0006310	DNA recombination	0.2	0.422851	0.47	0.928424	0.973157	SoyZH13_03G177300/SoyZH13_18G006200
GO:0010647	positive regulation of cell communication	0.1	0.257939	0.39	0.928563	0.973157	SoyZH13_17G005401
GO:0006897	endocytosis	0.1	0.262168	0.38	0.931591	0.973157	SoyZH13_20G009800
GO:0019220	regulation of phosphate metabolic process	0.1	0.262168	0.38	0.931591	0.973157	SoyZH13_06G163300
GO:0051174	regulation of phosphorus metabolic process	0.1	0.262168	0.38	0.931591	0.973157	SoyZH13_06G163300
GO:0070925	organelle assembly	0.1	0.262168	0.38	0.931591	0.973157	SoyZH13_05G007700
GO:0043161	proteasome-mediated ubiquitin-dependent protein catabolic process	0.8	1.25164	0.64	0.936021	0.973157	SoyZH13_01G044100/SoyZH13_02G098400/SoyZH13_03G142400/SoyZH13_08G129402/SoyZH13_09G020400/SoyZH13_14G100400/SoyZH13_14G132500/SoyZH13_18G091000
GO:0000724	double-strand break repair via homologous recombination	0.1	0.270625	0.37	0.937269	0.973157	SoyZH13_11G037800
GO:0070647	protein modification by small protein conjugation or removal	0.8	1.25587	0.64	0.937432	0.973157	SoyZH13_06G059100/SoyZH13_07G240900/SoyZH13_08G129402/SoyZH13_14G100400/SoyZH13_15G205900/SoyZH13_18G061800/SoyZH13_18G091000/SoyZH13_19G193700
GO:0006401	RNA catabolic process	0.1	0.274853	0.36	0.939929	0.973157	SoyZH13_19G005700
GO:0022402	cell cycle process	0.2	0.443993	0.45	0.940024	0.973157	SoyZH13_03G142400/SoyZH13_18G006200
GO:0009653	anatomical structure morphogenesis	0.6	1.00639	0.6	0.940127	0.973157	NewGene_4549/SoyZH13_05G007700/SoyZH13_08G087500/SoyZH13_10G084800/SoyZH13_18G177900/SoyZH13_19G193700
GO:0051345	positive regulation of hydrolase activity	0.1	0.279082	0.36	0.942476	0.973157	SoyZH13_17G005401
GO:0044267	cellular protein metabolic process	1.5	2.13117	0.7	0.942631	0.973157	SoyZH13_01G044100/SoyZH13_02G098400/SoyZH13_03G142400/SoyZH13_06G059100/SoyZH13_07G240900/SoyZH13_08G129402/SoyZH13_09G020400/SoyZH13_13G302300/SoyZH13_14G100400/SoyZH13_14G132500/SoyZH13_15G205900/SoyZH13_16G049700/SoyZH13_18G061800/SoyZH13_18G091000/SoyZH13_19G193700
GO:0006457	protein folding	0.7	1.14593	0.61	0.943232	0.973157	NewGene_649/SoyZH13_02G223900/SoyZH13_06G262300/SoyZH13_11G227400/SoyZH13_14G197200/SoyZH13_18G026600/SoyZH13_20G182200
GO:0090501	RNA phosphodiester bond hydrolysis	0.1	0.28331	0.35	0.944915	0.973157	NewGene_55
GO:0006811	ion transport	0.1	0.287539	0.35	0.947251	0.973157	SoyZH13_13G339900
GO:0016071	mRNA metabolic process	0.2	0.460907	0.43	0.947994	0.973157	SoyZH13_16G145500/SoyZH13_19G123400
GO:0000723	telomere maintenance	0.1	0.291767	0.34	0.949488	0.973157	SoyZH13_11G134000
GO:1901564	organonitrogen compound metabolic process	1.9	2.64705	0.72	0.951498	0.973157	SoyZH13_01G044100/SoyZH13_02G098400/SoyZH13_02G222200/SoyZH13_03G142400/SoyZH13_06G059100/SoyZH13_07G161000/SoyZH13_07G240900/SoyZH13_08G129402/SoyZH13_09G020400/SoyZH13_09G260400/SoyZH13_13G302300/SoyZH13_14G100400/SoyZH13_14G132500/SoyZH13_15G205900/SoyZH13_16G049700/SoyZH13_18G061800/SoyZH13_18G091000/SoyZH13_18G218400/SoyZH13_19G193700
GO:0009409	response to cold	0.1	0.295996	0.34	0.95163	0.973157	SoyZH13_07G067200
GO:0009657	plastid organization	0.1	0.295996	0.34	0.95163	0.973157	SoyZH13_02G122700
GO:0048731	system development	1.2	1.8098	0.66	0.952473	0.973157	SoyZH13_02G136600/SoyZH13_03G142400/SoyZH13_05G007700/SoyZH13_05G011300/SoyZH13_08G087500/SoyZH13_09G260400/SoyZH13_10G027600/SoyZH13_16G000700/SoyZH13_17G239400/SoyZH13_18G148200/SoyZH13_19G123400/SoyZH13_19G193700
GO:0009451	RNA modification	2.2	3.01493	0.73	0.95433	0.973157	NewGene_1640/SoyZH13_01G215600/SoyZH13_02G000300/SoyZH13_02G124000/SoyZH13_03G024800/SoyZH13_04G164900/SoyZH13_06G019500/SoyZH13_06G170900/SoyZH13_07G032000/SoyZH13_09G115700/SoyZH13_09G141400/SoyZH13_09G204701/SoyZH13_10G245600/SoyZH13_11G063601/SoyZH13_15G016000/SoyZH13_15G099000/SoyZH13_15G214600/SoyZH13_16G000700/SoyZH13_16G054400/SoyZH13_16G103500/SoyZH13_16G145500/SoyZH13_19G123400
GO:0008152	metabolic process	5.1	6.29625	0.81	0.954752	0.973157	NewGene_1640/NewGene_3740/NewGene_4549/NewGene_4928/NewGene_55/SoyZH13_01G044100/SoyZH13_01G215600/SoyZH13_02G000300/SoyZH13_02G098400/SoyZH13_02G222200/SoyZH13_03G142400/SoyZH13_04G157300/SoyZH13_05G011300/SoyZH13_05G032701/SoyZH13_06G019500/SoyZH13_06G059100/SoyZH13_06G170900/SoyZH13_07G161000/SoyZH13_07G240900/SoyZH13_08G129402/SoyZH13_08G232500/SoyZH13_09G020400/SoyZH13_09G115700/SoyZH13_09G1…
GO:0010604	positive regulation of macromolecule metabolic process	0.3	0.634276	0.47	0.955398	0.973157	SoyZH13_01G091500/SoyZH13_16G049700/SoyZH13_19G228600
GO:0010467	gene expression	0.4	0.799188	0.5	0.96096	0.973157	NewGene_3740/NewGene_55/SoyZH13_16G145500/SoyZH13_19G123400
GO:0000226	microtubule cytoskeleton organization	0.2	0.494736	0.4	0.961008	0.973157	SoyZH13_19G099100/SoyZH13_19G113000
GO:0048646	anatomical structure formation involved in morphogenesis	0.1	0.325595	0.31	0.964288	0.973157	SoyZH13_19G193700
GO:0051321	meiotic cell cycle	0.1	0.334052	0.3	0.967254	0.973157	SoyZH13_18G006200
GO:0009908	flower development	0.2	0.515878	0.39	0.967488	0.973157	SoyZH13_08G087500/SoyZH13_19G193700
GO:0051276	chromosome organization	0.2	0.528564	0.38	0.970864	0.973157	SoyZH13_11G134000/SoyZH13_18G006200
GO:0000209	protein polyubiquitination	0.1	0.350966	0.28	0.972468	0.973157	SoyZH13_18G091000
GO:0055085	transmembrane transport	0.8	1.40809	0.57	0.973027	0.973157	SoyZH13_01G023400/SoyZH13_05G018400/SoyZH13_06G128000/SoyZH13_08G067600/SoyZH13_16G030301/SoyZH13_17G077600/SoyZH13_19G064200/SoyZH13_20G013300
GO:0007049	cell cycle	0.2	0.541249	0.37	0.973901	0.973157	SoyZH13_03G142400/SoyZH13_18G006200
GO:0071702	organic substance transport	0.2	0.541249	0.37	0.973901	0.973157	SoyZH13_13G060100/SoyZH13_15G006800
GO:0048367	shoot system development	0.3	0.723075	0.41	0.977522	0.973157	SoyZH13_08G087500/SoyZH13_09G260400/SoyZH13_19G193700
GO:0019538	protein metabolic process	1.5	2.34259	0.64	0.977741	0.973157	SoyZH13_01G044100/SoyZH13_02G098400/SoyZH13_03G142400/SoyZH13_06G059100/SoyZH13_07G240900/SoyZH13_08G129402/SoyZH13_09G020400/SoyZH13_13G302300/SoyZH13_14G100400/SoyZH13_14G132500/SoyZH13_15G205900/SoyZH13_16G049700/SoyZH13_18G061800/SoyZH13_18G091000/SoyZH13_19G193700
GO:0090305	nucleic acid phosphodiester bond hydrolysis	1.4	2.2242	0.63	0.978453	0.973157	NewGene_1640/NewGene_55/SoyZH13_01G215600/SoyZH13_02G000300/SoyZH13_06G019500/SoyZH13_06G170900/SoyZH13_09G115700/SoyZH13_09G141400/SoyZH13_10G245600/SoyZH13_11G063601/SoyZH13_16G000700/SoyZH13_16G054400/SoyZH13_16G145500/SoyZH13_19G123400
GO:0006357	regulation of transcription by RNA polymerase II	0.4	0.883758	0.45	0.978644	0.973157	SoyZH13_08G161100/SoyZH13_13G140000/SoyZH13_13G286400/SoyZH13_17G203700
GO:0043085	positive regulation of catalytic activity	0.1	0.376337	0.27	0.978775	0.973157	SoyZH13_17G005401
GO:0048364	root development	0.3	0.73576	0.41	0.97966	0.973157	SoyZH13_04G044500/SoyZH13_11G028100/SoyZH13_19G193700
GO:0046907	intracellular transport	0.2	0.570849	0.35	0.979845	0.973157	SoyZH13_01G104100/SoyZH13_14G135901
GO:0015833	peptide transport	0.1	0.389023	0.26	0.981365	0.973157	SoyZH13_15G006800
GO:0042886	amide transport	0.1	0.393251	0.25	0.982156	0.973157	SoyZH13_15G006800
GO:0007346	regulation of mitotic cell cycle	0.1	0.410165	0.24	0.984999	0.973157	SoyZH13_09G005600
GO:0009314	response to radiation	0.2	0.617362	0.32	0.986627	0.973157	SoyZH13_12G099800/SoyZH13_18G267700
GO:0036211	protein modification process	1	1.80134	0.56	0.986897	0.973157	SoyZH13_06G059100/SoyZH13_07G240900/SoyZH13_08G129402/SoyZH13_13G302300/SoyZH13_14G100400/SoyZH13_15G205900/SoyZH13_16G049700/SoyZH13_18G061800/SoyZH13_18G091000/SoyZH13_19G193700
GO:0044093	positive regulation of molecular function	0.1	0.427079	0.23	0.987389	0.973157	SoyZH13_17G005401
GO:0045184	establishment of protein localization	0.1	0.431308	0.23	0.987924	0.973157	SoyZH13_15G006800
GO:0044260	cellular macromolecule metabolic process	1.8	2.85424	0.63	0.988319	0.973157	NewGene_55/SoyZH13_01G044100/SoyZH13_02G098400/SoyZH13_03G142400/SoyZH13_06G059100/SoyZH13_07G240900/SoyZH13_08G129402/SoyZH13_09G020400/SoyZH13_11G134000/SoyZH13_13G302300/SoyZH13_14G100400/SoyZH13_14G132500/SoyZH13_15G205900/SoyZH13_16G049700/SoyZH13_18G006200/SoyZH13_18G061800/SoyZH13_18G091000/SoyZH13_19G193700
GO:0006260	DNA replication	0.1	0.443993	0.23	0.989399	0.973157	SoyZH13_03G177300
GO:0006464	cellular protein modification process	1	1.8394	0.54	0.98946	0.973157	SoyZH13_06G059100/SoyZH13_07G240900/SoyZH13_08G129402/SoyZH13_13G302300/SoyZH13_14G100400/SoyZH13_15G205900/SoyZH13_16G049700/SoyZH13_18G061800/SoyZH13_18G091000/SoyZH13_19G193700
GO:0044237	cellular metabolic process	4.2	5.755	0.73	0.989639	0.973157	NewGene_1640/NewGene_3740/NewGene_4928/NewGene_55/SoyZH13_01G044100/SoyZH13_01G215600/SoyZH13_02G000300/SoyZH13_02G098400/SoyZH13_02G222200/SoyZH13_03G142400/SoyZH13_05G011300/SoyZH13_06G019500/SoyZH13_06G059100/SoyZH13_06G170900/SoyZH13_07G161000/SoyZH13_07G240900/SoyZH13_08G129402/SoyZH13_09G020400/SoyZH13_09G115700/SoyZH13_09G141400/SoyZH13_09G260400/SoyZH13_10G245600/SoyZH13_11G063601/SoyZH13…
GO:0006793	phosphorus metabolic process	0.1	0.448222	0.22	0.989849	0.973157	SoyZH13_18G091000
GO:0071705	nitrogen compound transport	0.1	0.448222	0.22	0.989849	0.973157	SoyZH13_15G006800
GO:0099402	plant organ development	0.4	0.985243	0.41	0.989938	0.973157	SoyZH13_08G087500/SoyZH13_09G260400/SoyZH13_14G097300/SoyZH13_19G193700
GO:0071704	organic substance metabolic process	4.2	5.76346	0.73	0.989941	0.973157	NewGene_1640/NewGene_3740/NewGene_4928/NewGene_55/SoyZH13_01G044100/SoyZH13_01G215600/SoyZH13_02G000300/SoyZH13_02G098400/SoyZH13_02G222200/SoyZH13_03G142400/SoyZH13_05G011300/SoyZH13_06G019500/SoyZH13_06G059100/SoyZH13_06G170900/SoyZH13_07G161000/SoyZH13_07G240900/SoyZH13_08G129402/SoyZH13_09G020400/SoyZH13_09G115700/SoyZH13_09G141400/SoyZH13_09G260400/SoyZH13_10G245600/SoyZH13_11G063601/SoyZH13…
GO:0009058	biosynthetic process	0.8	1.57723	0.51	0.990211	0.973157	SoyZH13_02G120600/SoyZH13_05G197600/SoyZH13_08G017600/SoyZH13_11G020800/SoyZH13_13G290200/SoyZH13_16G000300/SoyZH13_18G045000/SoyZH13_18G091000
GO:0006139	nucleobase-containing compound metabolic process	1.9	3.01916	0.63	0.990306	0.973157	NewGene_1640/NewGene_3740/NewGene_55/SoyZH13_01G215600/SoyZH13_02G000300/SoyZH13_06G019500/SoyZH13_06G170900/SoyZH13_06G283200/SoyZH13_09G115700/SoyZH13_09G141400/SoyZH13_09G260400/SoyZH13_10G245600/SoyZH13_11G063601/SoyZH13_11G134000/SoyZH13_16G000700/SoyZH13_16G054400/SoyZH13_16G145500/SoyZH13_18G006200/SoyZH13_19G123400
GO:0022622	root system development	0.1	0.486278	0.21	0.993132	0.973157	SoyZH13_19G193700
GO:0016043	cellular component organization	1.2	2.1946	0.55	0.993542	0.973157	NewGene_4549/SoyZH13_02G122700/SoyZH13_03G097400/SoyZH13_03G142400/SoyZH13_05G007700/SoyZH13_05G229000/SoyZH13_11G095800/SoyZH13_11G134000/SoyZH13_16G112800/SoyZH13_18G006200/SoyZH13_18G006800/SoyZH13_18G177900
GO:0046483	heterocycle metabolic process	1.9	3.10795	0.61	0.993649	0.973157	NewGene_1640/NewGene_3740/NewGene_55/SoyZH13_01G215600/SoyZH13_02G000300/SoyZH13_06G019500/SoyZH13_06G170900/SoyZH13_09G115700/SoyZH13_09G141400/SoyZH13_09G260400/SoyZH13_10G245600/SoyZH13_11G063601/SoyZH13_11G134000/SoyZH13_15G205900/SoyZH13_16G000700/SoyZH13_16G054400/SoyZH13_16G145500/SoyZH13_18G006200/SoyZH13_19G123400
GO:0006796	phosphate-containing compound metabolic process	0.1	0.494736	0.2	0.993703	0.973157	SoyZH13_18G091000
GO:0008104	protein localization	0.2	0.706161	0.28	0.993962	0.973157	SoyZH13_15G006800/SoyZH13_18G264900
GO:0030001	metal ion transport	0.2	0.714618	0.28	0.994407	0.973157	SoyZH13_09G015900/SoyZH13_09G125000
GO:0016070	RNA metabolic process	1.5	2.6259	0.57	0.994628	0.973157	NewGene_1640/NewGene_3740/NewGene_55/SoyZH13_01G215600/SoyZH13_02G000300/SoyZH13_06G019500/SoyZH13_06G170900/SoyZH13_09G115700/SoyZH13_09G141400/SoyZH13_10G245600/SoyZH13_11G063601/SoyZH13_16G000700/SoyZH13_16G054400/SoyZH13_16G145500/SoyZH13_19G123400
GO:0043170	macromolecule metabolic process	3.5	5.1165	0.68	0.994809	0.973157	NewGene_1640/NewGene_3740/NewGene_55/SoyZH13_01G044100/SoyZH13_01G215600/SoyZH13_02G000300/SoyZH13_02G098400/SoyZH13_03G142400/SoyZH13_05G011300/SoyZH13_06G019500/SoyZH13_06G059100/SoyZH13_06G170900/SoyZH13_07G240900/SoyZH13_08G129402/SoyZH13_09G020400/SoyZH13_09G115700/SoyZH13_09G141400/SoyZH13_10G245600/SoyZH13_11G063601/SoyZH13_11G134000/SoyZH13_13G302300/SoyZH13_14G100400/SoyZH13_14G132500/So…
GO:0006725	cellular aromatic compound metabolic process	1.9	3.15447	0.6	0.994938	0.973157	NewGene_1640/NewGene_3740/NewGene_55/SoyZH13_01G215600/SoyZH13_02G000300/SoyZH13_06G019500/SoyZH13_06G170900/SoyZH13_09G115700/SoyZH13_09G141400/SoyZH13_09G260400/SoyZH13_10G245600/SoyZH13_11G063601/SoyZH13_11G134000/SoyZH13_15G205900/SoyZH13_16G000700/SoyZH13_16G054400/SoyZH13_16G145500/SoyZH13_18G006200/SoyZH13_19G123400
GO:0090304	nucleic acid metabolic process	1.7	2.90076	0.59	0.995018	0.973157	NewGene_1640/NewGene_3740/NewGene_55/SoyZH13_01G215600/SoyZH13_02G000300/SoyZH13_06G019500/SoyZH13_06G170900/SoyZH13_09G115700/SoyZH13_09G141400/SoyZH13_10G245600/SoyZH13_11G063601/SoyZH13_11G134000/SoyZH13_16G000700/SoyZH13_16G054400/SoyZH13_16G145500/SoyZH13_18G006200/SoyZH13_19G123400
GO:0006807	nitrogen compound metabolic process	3.7	5.36598	0.69	0.995025	0.973157	NewGene_1640/NewGene_3740/NewGene_55/SoyZH13_01G044100/SoyZH13_01G215600/SoyZH13_02G000300/SoyZH13_02G098400/SoyZH13_02G222200/SoyZH13_03G142400/SoyZH13_06G019500/SoyZH13_06G059100/SoyZH13_06G170900/SoyZH13_07G161000/SoyZH13_07G240900/SoyZH13_08G129402/SoyZH13_09G020400/SoyZH13_09G115700/SoyZH13_09G141400/SoyZH13_09G260400/SoyZH13_10G245600/SoyZH13_11G063601/SoyZH13_11G134000/SoyZH13_13G302300/So…
GO:0045944	positive regulation of transcription by RNA polymerase II	0.4	1.07827	0.37	0.995069	0.973157	SoyZH13_09G182900/SoyZH13_11G000300/SoyZH13_11G153700/SoyZH13_17G097600
GO:0043933	protein-containing complex subunit organization	0.1	0.528564	0.19	0.995551	0.973157	SoyZH13_05G229000
GO:0033036	macromolecule localization	0.2	0.739989	0.27	0.995556	0.973157	SoyZH13_13G060100/SoyZH13_15G006800
GO:0043412	macromolecule modification	2.3	3.72532	0.62	0.996283	0.973157	NewGene_1640/SoyZH13_01G215600/SoyZH13_02G000300/SoyZH13_06G019500/SoyZH13_06G059100/SoyZH13_06G170900/SoyZH13_07G240900/SoyZH13_08G129402/SoyZH13_09G115700/SoyZH13_09G141400/SoyZH13_10G245600/SoyZH13_11G063601/SoyZH13_13G302300/SoyZH13_14G100400/SoyZH13_15G205900/SoyZH13_16G000700/SoyZH13_16G049700/SoyZH13_16G054400/SoyZH13_16G145500/SoyZH13_18G061800/SoyZH13_18G091000/SoyZH13_19G123400/SoyZH13_…
GO:0044238	primary metabolic process	3.7	5.45478	0.68	0.996501	0.973157	NewGene_1640/NewGene_3740/NewGene_4928/NewGene_55/SoyZH13_01G044100/SoyZH13_01G215600/SoyZH13_02G000300/SoyZH13_02G098400/SoyZH13_03G142400/SoyZH13_05G011300/SoyZH13_06G019500/SoyZH13_06G059100/SoyZH13_06G170900/SoyZH13_07G240900/SoyZH13_08G129402/SoyZH13_09G020400/SoyZH13_09G115700/SoyZH13_09G141400/SoyZH13_09G260400/SoyZH13_10G245600/SoyZH13_11G063601/SoyZH13_11G134000/SoyZH13_13G302300/SoyZH13…
GO:0034641	cellular nitrogen compound metabolic process	1.8	3.0995	0.58	0.996504	0.973157	NewGene_1640/NewGene_3740/NewGene_55/SoyZH13_01G215600/SoyZH13_02G000300/SoyZH13_06G019500/SoyZH13_06G170900/SoyZH13_09G115700/SoyZH13_09G141400/SoyZH13_09G260400/SoyZH13_10G245600/SoyZH13_11G063601/SoyZH13_11G134000/SoyZH13_16G000700/SoyZH13_16G054400/SoyZH13_16G145500/SoyZH13_18G006200/SoyZH13_19G123400
GO:0009987	cellular process	6.4	8.63039	0.74	0.996756	0.973157	NewGene_1640/NewGene_252/NewGene_3740/NewGene_4549/NewGene_4928/NewGene_55/SoyZH13_01G044100/SoyZH13_01G215600/SoyZH13_02G000300/SoyZH13_02G098400/SoyZH13_02G122700/SoyZH13_02G218700/SoyZH13_02G222200/SoyZH13_03G097400/SoyZH13_03G142400/SoyZH13_04G102300/SoyZH13_05G007700/SoyZH13_05G011300/SoyZH13_05G229000/SoyZH13_06G019500/SoyZH13_06G059100/SoyZH13_06G170900/SoyZH13_06G292100/SoyZH13_07G161000/…
GO:1901576	organic substance biosynthetic process	0.3	0.968328	0.31	0.996968	0.973157	SoyZH13_13G290200/SoyZH13_18G045000/SoyZH13_18G091000
GO:0071840	cellular component organization or biogenesis	1.2	2.33414	0.51	0.997109	0.973157	NewGene_4549/SoyZH13_02G122700/SoyZH13_03G097400/SoyZH13_03G142400/SoyZH13_05G007700/SoyZH13_05G229000/SoyZH13_11G095800/SoyZH13_11G134000/SoyZH13_16G112800/SoyZH13_18G006200/SoyZH13_18G006800/SoyZH13_18G177900
GO:1901360	organic cyclic compound metabolic process	1.8	3.14178	0.57	0.99719	0.973157	NewGene_1640/NewGene_3740/NewGene_55/SoyZH13_01G215600/SoyZH13_02G000300/SoyZH13_06G019500/SoyZH13_06G170900/SoyZH13_09G115700/SoyZH13_09G141400/SoyZH13_09G260400/SoyZH13_10G245600/SoyZH13_11G063601/SoyZH13_11G134000/SoyZH13_16G000700/SoyZH13_16G054400/SoyZH13_16G145500/SoyZH13_18G006200/SoyZH13_19G123400
GO:0006996	organelle organization	0.7	1.62375	0.43	0.997208	0.973157	SoyZH13_02G122700/SoyZH13_03G142400/SoyZH13_05G007700/SoyZH13_05G229000/SoyZH13_11G134000/SoyZH13_16G112800/SoyZH13_18G006200
GO:0022607	cellular component assembly	0.2	0.803417	0.25	0.99751	0.973157	SoyZH13_05G007700/SoyZH13_18G006200
GO:0000398	mRNA splicing, via spliceosome	0.1	0.608905	0.16	0.998052	0.973157	SoyZH13_17G111200
GO:0006810	transport	0.4	1.19667	0.33	0.998064	0.973157	SoyZH13_13G060100/SoyZH13_13G246000/SoyZH13_14G135901/SoyZH13_15G006800
GO:0044249	cellular biosynthetic process	0.2	0.892215	0.22	0.998904	0.973157	SoyZH13_18G045000/SoyZH13_18G091000
GO:0051649	establishment of localization in cell	0.1	0.68079	0.15	0.99907	0.973157	SoyZH13_14G135901
GO:0051179	localization	0.6	1.6322	0.37	0.999141	0.973157	SoyZH13_03G097400/SoyZH13_13G060100/SoyZH13_13G246000/SoyZH13_14G135901/SoyZH13_15G006800/SoyZH13_18G006800
GO:0016192	vesicle-mediated transport	0.3	1.16707	0.26	0.999451	0.973157	SoyZH13_02G161900/SoyZH13_14G135901/SoyZH13_20G021300
GO:0044085	cellular component biogenesis	0.2	0.972557	0.21	0.999482	0.973157	SoyZH13_05G007700/SoyZH13_18G006200
GO:0051234	establishment of localization	0.4	1.38695	0.29	0.999591	0.973157	SoyZH13_13G060100/SoyZH13_13G246000/SoyZH13_14G135901/SoyZH13_15G006800
GO:0015074	DNA integration	0.2	1.00216	0.2	0.999608	0.973157	NewGene_2111/SoyZH13_02G168100
GO:0006281	DNA repair	0.2	1.06136	0.19	0.999775	0.973157	SoyZH13_03G177300/SoyZH13_13G204800
GO:0006886	intracellular protein transport	0.7	1.98317	0.35	0.999791	0.973157	NewGene_2812/SoyZH13_01G083908/SoyZH13_04G183300/SoyZH13_06G115000/SoyZH13_08G004900/SoyZH13_10G134500/SoyZH13_19G171300
GO:0051641	cellular localization	0.1	0.84993	0.12	0.999837	0.973157	SoyZH13_14G135901
GO:0006412	translation	1.2	2.90076	0.41	0.999921	0.973157	SoyZH13_01G000009/SoyZH13_02G243301/SoyZH13_06G261900/SoyZH13_06G295101/SoyZH13_08G226000/SoyZH13_09G086500/SoyZH13_12G215900/SoyZH13_14G006100/SoyZH13_16G033900/SoyZH13_17G159500/SoyZH13_19G162602/SoyZH13_20G031900

## Sheet: GO_Cellular_Component
ID	Description	GeneRatio（％）	BgRatio（％）	Rich_factor	pvalue	qvalue	geneID
GO:0009501	amyloplast	0.329218	0.0490901	6.71	0.00232829	0.619326	SoyZH13_06G124400/SoyZH13_07G048200/SoyZH13_16G016500/SoyZH13_18G230700
GO:0019005	SCF ubiquitin ligase complex	0.90535	0.406746	2.23	0.0107069	0.862239	SoyZH13_01G044100/SoyZH13_02G098400/SoyZH13_03G039300/SoyZH13_03G142400/SoyZH13_09G020400/SoyZH13_14G080000/SoyZH13_14G132500/SoyZH13_17G109800/SoyZH13_17G227400/SoyZH13_18G029400/SoyZH13_19G193700
GO:0032040	small-subunit processome	0.576132	0.20688	2.78	0.0123943	0.862239	SoyZH13_01G159900/SoyZH13_02G003200/SoyZH13_04G123400/SoyZH13_05G036600/SoyZH13_07G194200/SoyZH13_08G338400/SoyZH13_17G111200
GO:0031463	Cul3-RING ubiquitin ligase complex	0.329218	0.080648	4.08	0.0151914	0.862239	SoyZH13_01G133600/SoyZH13_09G195600/SoyZH13_14G132500/SoyZH13_19G147000
GO:0005856	cytoskeleton	1.23457	0.669729	1.84	0.0170473	0.862239	SoyZH13_01G071800/SoyZH13_03G160400/SoyZH13_03G196300/SoyZH13_04G024900/SoyZH13_04G151200/SoyZH13_05G027400/SoyZH13_05G033700/SoyZH13_05G229000/SoyZH13_06G181400/SoyZH13_09G176000/SoyZH13_13G268100/SoyZH13_13G308100/SoyZH13_15G037800/SoyZH13_17G126600/SoyZH13_19G200200
GO:0031461	cullin-RING ubiquitin ligase complex	0.987654	0.50142	1.97	0.019449	0.862239	SoyZH13_01G044100/SoyZH13_01G133600/SoyZH13_02G098400/SoyZH13_03G142400/SoyZH13_05G229000/SoyZH13_08G091100/SoyZH13_09G020400/SoyZH13_09G195600/SoyZH13_13G302300/SoyZH13_14G132500/SoyZH13_19G147000/SoyZH13_19G193700
GO:1990246	uniplex complex	0.164609	0.0210386	7.82	0.0242625	0.879628	SoyZH13_02G055800/SoyZH13_14G190600
GO:0005875	microtubule associated complex	0.411523	0.143764	2.86	0.0292906	0.879628	SoyZH13_04G024900/SoyZH13_04G151200/SoyZH13_05G027400/SoyZH13_06G181400/SoyZH13_17G126600
GO:0042025	host cell nucleus	1.893	1.24829	1.52	0.0321777	0.879628	SoyZH13_01G059600/SoyZH13_02G081000/SoyZH13_02G112400/SoyZH13_05G090100/SoyZH13_06G043100/SoyZH13_06G161300/SoyZH13_06G220200/SoyZH13_08G161100/SoyZH13_09G128700/SoyZH13_10G089500/SoyZH13_10G219100/SoyZH13_11G024800/SoyZH13_11G055600/SoyZH13_11G248700/SoyZH13_12G144700/SoyZH13_14G080300/SoyZH13_17G077900/SoyZH13_17G118402/SoyZH13_17G160800/SoyZH13_17G216600/SoyZH13_17G227100/SoyZH13_19G144100/Soy…
GO:0005673	transcription factor TFIIE complex	0.164609	0.0280515	5.87	0.0427989	0.879628	SoyZH13_05G191600/SoyZH13_11G024400
GO:0005884	actin filament	0.164609	0.0280515	5.87	0.0427989	0.879628	SoyZH13_05G229000/SoyZH13_10G084800
GO:0005956	protein kinase CK2 complex	0.164609	0.0280515	5.87	0.0427989	0.879628	SoyZH13_01G175500/SoyZH13_05G065500
GO:0030173	integral component of Golgi membrane	0.329218	0.115712	2.85	0.0503325	0.879628	SoyZH13_02G018600/SoyZH13_02G192900/SoyZH13_06G093800/SoyZH13_10G008305
GO:0005886	plasma membrane	9.46502	8.15597	1.16	0.0516945	0.879628	SoyZH13_01G025400/SoyZH13_02G037900/SoyZH13_02G069502/SoyZH13_02G193400/SoyZH13_02G205200/SoyZH13_03G017900/SoyZH13_04G024900/SoyZH13_04G060000/SoyZH13_04G083000/SoyZH13_04G083600/SoyZH13_04G102300/SoyZH13_04G110600/SoyZH13_04G151200/SoyZH13_04G227400/SoyZH13_05G007700/SoyZH13_05G027400/SoyZH13_05G028500/SoyZH13_05G029400/SoyZH13_05G033700/SoyZH13_05G039900/SoyZH13_06G029100/SoyZH13_06G108300/Soy…
GO:0000151	ubiquitin ligase complex	1.06996	0.645184	1.66	0.0518033	0.879628	SoyZH13_01G044100/SoyZH13_01G133600/SoyZH13_02G098400/SoyZH13_03G142400/SoyZH13_05G229000/SoyZH13_07G030700/SoyZH13_09G020400/SoyZH13_09G195600/SoyZH13_13G138500/SoyZH13_13G302300/SoyZH13_14G132500/SoyZH13_19G147000/SoyZH13_19G193700
GO:0005777	peroxisome	0.576132	0.284021	2.03	0.0571833	0.879628	SoyZH13_01G044100/SoyZH13_01G071800/SoyZH13_02G098400/SoyZH13_02G258900/SoyZH13_05G168300/SoyZH13_13G221000/SoyZH13_17G231200
GO:0042579	microbody	0.246914	0.0771416	3.2	0.065016	0.879628	SoyZH13_01G044100/SoyZH13_02G098400/SoyZH13_17G231200
GO:0009505	plant-type cell wall	0.823045	0.476875	1.73	0.0657133	0.879628	SoyZH13_01G146500/SoyZH13_06G163300/SoyZH13_06G189500/SoyZH13_10G205500/SoyZH13_10G216300/SoyZH13_13G031700/SoyZH13_13G149200/SoyZH13_13G246000/SoyZH13_16G186100/SoyZH13_17G197100
GO:0005811	lipid droplet	0.246914	0.080648	3.06	0.0724897	0.879628	SoyZH13_03G107900/SoyZH13_08G228600/SoyZH13_15G062900
GO:0000110	nucleotide-excision repair factor 1 complex	0.0823045	0.00701287	11.74	0.0833928	0.879628	SoyZH13_11G037800
GO:0005797	Golgi medial cisterna	0.0823045	0.00701287	11.74	0.0833928	0.879628	SoyZH13_03G027900
GO:0010168	ER body	0.0823045	0.00701287	11.74	0.0833928	0.879628	SoyZH13_14G171400
GO:0012506	vesicle membrane	0.0823045	0.00701287	11.74	0.0833928	0.879628	SoyZH13_08G052300
GO:0043527	tRNA methyltransferase complex	0.0823045	0.00701287	11.74	0.0833928	0.879628	SoyZH13_04G074100
GO:0005813	centrosome	0.164609	0.0420772	3.91	0.0902086	0.879628	SoyZH13_03G196300/SoyZH13_19G200200
GO:0010008	endosome membrane	0.329218	0.143764	2.29	0.0958792	0.879628	SoyZH13_13G095900/SoyZH13_15G006800/SoyZH13_16G084600/SoyZH13_20G159300
GO:0071944	cell periphery	2.63374	2.06529	1.28	0.0964302	0.879628	SoyZH13_01G025400/SoyZH13_02G037900/SoyZH13_04G024900/SoyZH13_04G102300/SoyZH13_04G151200/SoyZH13_05G007700/SoyZH13_05G027400/SoyZH13_05G028500/SoyZH13_05G229000/SoyZH13_06G029100/SoyZH13_06G108300/SoyZH13_06G163300/SoyZH13_06G181400/SoyZH13_06G292100/SoyZH13_07G005500/SoyZH13_09G183700/SoyZH13_09G236900/SoyZH13_10G091900/SoyZH13_10G217900/SoyZH13_11G095800/SoyZH13_11G111600/SoyZH13_11G134000/Soy…
GO:0044430	obsolete cytoskeletal part	0.740741	0.448824	1.65	0.0966164	0.879628	SoyZH13_03G160400/SoyZH13_03G196300/SoyZH13_04G024900/SoyZH13_04G151200/SoyZH13_05G027400/SoyZH13_05G229000/SoyZH13_06G181400/SoyZH13_17G126600/SoyZH13_19G200200
GO:0012511	monolayer-surrounded lipid storage body	0.164609	0.0455836	3.61	0.103699	0.879628	SoyZH13_06G074000/SoyZH13_18G248401
GO:0031225	anchored component of membrane	0.411523	0.20688	1.99	0.106027	0.879628	SoyZH13_04G102300/SoyZH13_06G292100/SoyZH13_13G060100/SoyZH13_18G241500/SoyZH13_19G030600
GO:0015630	microtubule cytoskeleton	0.658436	0.40324	1.63	0.118029	0.879628	SoyZH13_03G160400/SoyZH13_03G196300/SoyZH13_04G024900/SoyZH13_04G151200/SoyZH13_05G027400/SoyZH13_06G181400/SoyZH13_17G126600/SoyZH13_19G200200
GO:0000782	telomere cap complex	0.0823045	0.0105193	7.82	0.122446	0.879628	SoyZH13_11G134000
GO:0000811	GINS complex	0.0823045	0.0105193	7.82	0.122446	0.879628	SoyZH13_08G185500
GO:0005947	mitochondrial alpha-ketoglutarate dehydrogenase complex	0.0823045	0.0105193	7.82	0.122446	0.879628	SoyZH13_06G115400
GO:0005953	CAAX-protein geranylgeranyltransferase complex	0.0823045	0.0105193	7.82	0.122446	0.879628	SoyZH13_18G257500
GO:0031332	RNAi effector complex	0.0823045	0.0105193	7.82	0.122446	0.879628	NewGene_55
GO:0042643	actomyosin, actin portion	0.0823045	0.0105193	7.82	0.122446	0.879628	SoyZH13_05G229000
GO:0005764	lysosome	0.329218	0.161296	2.04	0.131461	0.879628	SoyZH13_08G111300/SoyZH13_15G170500/SoyZH13_17G121800/SoyZH13_17G228400
GO:0042765	GPI-anchor transamidase complex	0.164609	0.0525965	3.13	0.13212	0.879628	SoyZH13_13G339500/SoyZH13_16G092100
GO:0042995	cell projection	0.411523	0.224412	1.83	0.136616	0.879628	SoyZH13_04G102300/SoyZH13_05G007700/SoyZH13_05G033700/SoyZH13_06G292100/SoyZH13_13G268100
GO:0000307	cyclin-dependent protein kinase holoenzyme complex	0.411523	0.227918	1.81	0.143158	0.879628	SoyZH13_02G081000/SoyZH13_08G228200/SoyZH13_12G201800/SoyZH13_13G252200/SoyZH13_14G080300
GO:0005815	microtubule organizing center	0.246914	0.108699	2.27	0.144059	0.879628	SoyZH13_03G196300/SoyZH13_19G134900/SoyZH13_19G200200
GO:0000015	phosphopyruvate hydratase complex	0.164609	0.0561029	2.93	0.146921	0.879628	NewGene_5627/SoyZH13_04G137800
GO:1990234	transferase complex	0.987654	0.704793	1.4	0.151374	0.879628	SoyZH13_01G044100/SoyZH13_01G133600/SoyZH13_02G098400/SoyZH13_03G142400/SoyZH13_05G229000/SoyZH13_09G020400/SoyZH13_09G195600/SoyZH13_13G302300/SoyZH13_14G132500/SoyZH13_19G147000/SoyZH13_19G193700/SoyZH13_U000231
GO:0034457	Mpp10 complex	0.0823045	0.0140257	5.87	0.159836	0.879628	SoyZH13_04G123400
GO:0070822	Sin3-type complex	0.0823045	0.0140257	5.87	0.159836	0.879628	SoyZH13_11G000300
GO:0071821	FANCM-MHF complex	0.0823045	0.0140257	5.87	0.159836	0.879628	SoyZH13_06G157300
GO:0010494	cytoplasmic stress granule	0.164609	0.0596094	2.76	0.162037	0.879628	SoyZH13_02G136600/SoyZH13_10G027600
GO:0032300	mismatch repair complex	0.164609	0.0596094	2.76	0.162037	0.879628	SoyZH13_02G202100/SoyZH13_17G117300
GO:0090406	pollen tube	0.164609	0.0666223	2.47	0.193002	0.889106	SoyZH13_04G102300/SoyZH13_06G292100
GO:0000324	fungal-type vacuole	0.0823045	0.0175322	4.69	0.195635	0.889106	SoyZH13_16G112800
GO:0000783	nuclear telomere cap complex	0.0823045	0.0175322	4.69	0.195635	0.889106	SoyZH13_11G134000
GO:0000796	condensin complex	0.0823045	0.0175322	4.69	0.195635	0.889106	SoyZH13_11G047700
GO:0032545	CURI complex	0.0823045	0.0175322	4.69	0.195635	0.889106	SoyZH13_01G159900
GO:0034456	UTP-C complex	0.0823045	0.0175322	4.69	0.195635	0.889106	SoyZH13_01G159900
GO:0042406	extrinsic component of endoplasmic reticulum membrane	0.0823045	0.0175322	4.69	0.195635	0.889106	SoyZH13_03G132400
GO:0080085	signal recognition particle, chloroplast targeting	0.0823045	0.0175322	4.69	0.195635	0.889106	NewGene_6334
GO:0031305	integral component of mitochondrial inner membrane	0.246914	0.129738	1.9	0.208015	0.889106	SoyZH13_02G055800/SoyZH13_14G190600/SoyZH13_16G014100
GO:0044440	obsolete endosomal part	0.246914	0.129738	1.9	0.208015	0.889106	SoyZH13_14G135901/SoyZH13_15G006800/SoyZH13_16G084600
GO:0031965	nuclear membrane	0.164609	0.0701287	2.35	0.208756	0.889106	SoyZH13_11G134000/SoyZH13_19G034600
GO:0044433	obsolete cytoplasmic vesicle part	0.246914	0.133245	1.85	0.21924	0.889106	SoyZH13_14G135901/SoyZH13_15G006800/SoyZH13_16G084600
GO:0000322	storage vacuole	0.0823045	0.0210386	3.91	0.22991	0.889106	SoyZH13_16G112800
GO:0008622	epsilon DNA polymerase complex	0.0823045	0.0210386	3.91	0.22991	0.889106	SoyZH13_12G079600
GO:0042641	actomyosin	0.0823045	0.0210386	3.91	0.22991	0.889106	SoyZH13_05G229000
GO:0055037	recycling endosome	0.0823045	0.0210386	3.91	0.22991	0.889106	SoyZH13_14G135901
GO:0099023	vesicle tethering complex	0.0823045	0.0210386	3.91	0.22991	0.889106	SoyZH13_14G135901
GO:0005739	mitochondrion	2.88066	2.52814	1.14	0.235674	0.889106	NewGene_5518/SoyZH13_01G146100/SoyZH13_01G157600/SoyZH13_02G000300/SoyZH13_02G218700/SoyZH13_02G258900/SoyZH13_03G117102/SoyZH13_04G157300/SoyZH13_04G164900/SoyZH13_06G019500/SoyZH13_06G248300/SoyZH13_07G169600/SoyZH13_08G030600/SoyZH13_08G032100/SoyZH13_08G228600/SoyZH13_09G004900/SoyZH13_09G141400/SoyZH13_09G204701/SoyZH13_10G017500/SoyZH13_10G024900/SoyZH13_11G089200/SoyZH13_12G017200/SoyZH13_…
GO:0035770	ribonucleoprotein granule	0.164609	0.0771416	2.13	0.240595	0.889106	SoyZH13_02G136600/SoyZH13_10G027600
GO:0036464	cytoplasmic ribonucleoprotein granule	0.164609	0.0771416	2.13	0.240595	0.889106	SoyZH13_02G136600/SoyZH13_10G027600
GO:0005615	extracellular space	0.411523	0.277008	1.49	0.246668	0.889106	SoyZH13_08G102800/SoyZH13_08G111300/SoyZH13_15G170500/SoyZH13_17G121800/SoyZH13_17G228400
GO:0005618	cell wall	1.48148	1.23777	1.2	0.249685	0.889106	SoyZH13_01G014100/SoyZH13_01G048800/SoyZH13_02G065200/SoyZH13_02G215900/SoyZH13_06G163300/SoyZH13_07G005500/SoyZH13_07G009200/SoyZH13_09G213700/SoyZH13_10G232600/SoyZH13_11G095800/SoyZH13_12G057800/SoyZH13_13G031700/SoyZH13_13G077300/SoyZH13_13G246000/SoyZH13_14G064200/SoyZH13_16G069200/SoyZH13_18G231600/SoyZH13_19G021801
GO:0009522	photosystem I	0.329218	0.210386	1.56	0.252238	0.889106	SoyZH13_09G081400/SoyZH13_13G257400/SoyZH13_CG004900/SoyZH13_U000220
GO:0005737	cytoplasm	13.5802	12.9212	1.05	0.254044	0.889106	NewGene_3398/NewGene_3740/NewGene_4549/NewGene_4928/NewGene_55/NewGene_5518/NewGene_649/SoyZH13_01G044100/SoyZH13_01G144900/SoyZH13_02G000300/SoyZH13_02G045601/SoyZH13_02G080200/SoyZH13_02G081000/SoyZH13_02G098400/SoyZH13_02G122700/SoyZH13_02G128501/SoyZH13_02G136600/SoyZH13_02G193000/SoyZH13_02G198900/SoyZH13_02G209901/SoyZH13_02G215700/SoyZH13_02G218700/SoyZH13_02G223700/SoyZH13_02G261900/SoyZH…
GO:0009330	DNA topoisomerase type II (double strand cut, ATP-hydrolyzing) complex	0.0823045	0.024545	3.35	0.262725	0.889106	SoyZH13_04G202200
GO:0031429	box H/ACA snoRNP complex	0.0823045	0.024545	3.35	0.262725	0.889106	SoyZH13_16G037800
GO:0033588	Elongator holoenzyme complex	0.0823045	0.024545	3.35	0.262725	0.889106	SoyZH13_03G096700
GO:0034663	endoplasmic reticulum chaperone complex	0.0823045	0.024545	3.35	0.262725	0.889106	SoyZH13_20G059600
GO:1990745	EARP complex	0.0823045	0.024545	3.35	0.262725	0.889106	SoyZH13_14G135901
GO:0044432	obsolete endoplasmic reticulum part	0.246914	0.14727	1.68	0.265186	0.889106	NewGene_4549/SoyZH13_16G084600/SoyZH13_18G177900
GO:0030312	external encapsulating structure	0.411523	0.287528	1.43	0.271033	0.889106	SoyZH13_06G163300/SoyZH13_07G005500/SoyZH13_11G095800/SoyZH13_13G031700/SoyZH13_13G246000
GO:0005788	endoplasmic reticulum lumen	0.164609	0.0841544	1.96	0.272631	0.889106	NewGene_4549/SoyZH13_18G177900
GO:0005736	RNA polymerase I complex	0.164609	0.0876609	1.88	0.288641	0.889106	SoyZH13_10G089500/SoyZH13_18G071800
GO:0001673	male germ cell nucleus	0.0823045	0.0280515	2.93	0.294143	0.889106	SoyZH13_03G142400
GO:0005782	peroxisomal matrix	0.0823045	0.0280515	2.93	0.294143	0.889106	SoyZH13_09G006800
GO:0031307	integral component of mitochondrial outer membrane	0.0823045	0.0280515	2.93	0.294143	0.889106	SoyZH13_02G258900
GO:0031361	integral component of thylakoid membrane	0.0823045	0.0280515	2.93	0.294143	0.889106	SoyZH13_CG005200
GO:0043073	germ cell nucleus	0.0823045	0.0280515	2.93	0.294143	0.889106	SoyZH13_03G142400
GO:0005680	anaphase-promoting complex	0.246914	0.15779	1.56	0.300345	0.889106	SoyZH13_12G138000/SoyZH13_17G197101/SoyZH13_18G035600
GO:0005938	cell cortex	0.246914	0.15779	1.56	0.300345	0.889106	SoyZH13_05G033700/SoyZH13_05G229000/SoyZH13_13G268100
GO:0044444	obsolete cytoplasmic part	5.10288	4.78278	1.07	0.315463	0.889106	NewGene_3740/NewGene_4549/NewGene_4928/SoyZH13_01G044100/SoyZH13_01G144900/SoyZH13_02G000300/SoyZH13_02G045601/SoyZH13_02G098400/SoyZH13_02G122700/SoyZH13_02G128501/SoyZH13_02G136600/SoyZH13_02G198900/SoyZH13_02G218700/SoyZH13_03G212100/SoyZH13_04G024900/SoyZH13_04G151200/SoyZH13_04G157300/SoyZH13_05G007700/SoyZH13_05G027400/SoyZH13_05G028500/SoyZH13_05G145300/SoyZH13_05G229000/SoyZH13_06G019500/…
GO:0005819	spindle	0.246914	0.164802	1.5	0.323922	0.889106	SoyZH13_11G027400/SoyZH13_11G212000/SoyZH13_18G042400
GO:0009707	chloroplast outer membrane	0.246914	0.164802	1.5	0.323922	0.889106	SoyZH13_07G190600/SoyZH13_13G144800/SoyZH13_13G153000
GO:0000127	transcription factor TFIIIC complex	0.0823045	0.0315579	2.61	0.324223	0.889106	SoyZH13_14G136401
GO:0009360	DNA polymerase III complex	0.0823045	0.0315579	2.61	0.324223	0.889106	SoyZH13_13G204800
GO:0030864	cortical actin cytoskeleton	0.0823045	0.0315579	2.61	0.324223	0.889106	SoyZH13_05G229000
GO:0031428	box C/D snoRNP complex	0.0823045	0.0315579	2.61	0.324223	0.889106	SoyZH13_17G111200
GO:0034388	Pwp2p-containing subcomplex of 90S preribosome	0.0823045	0.0315579	2.61	0.324223	0.889106	SoyZH13_08G338400
GO:0000145	exocyst	0.411523	0.319086	1.29	0.346514	0.911689	SoyZH13_03G156900/SoyZH13_07G151200/SoyZH13_08G232200/SoyZH13_14G119400/SoyZH13_17G187100
GO:0005773	vacuole	0.987654	0.85557	1.15	0.347024	0.911689	NewGene_4549/SoyZH13_03G111000/SoyZH13_05G028500/SoyZH13_07G009200/SoyZH13_09G236900/SoyZH13_13G246000/SoyZH13_13G321800/SoyZH13_14G064200/SoyZH13_14G145200/SoyZH13_16G112800/SoyZH13_17G005401/SoyZH13_18G177900
GO:0000938	GARP complex	0.0823045	0.0350643	2.35	0.353022	0.911689	SoyZH13_14G135901
GO:0016363	nuclear matrix	0.0823045	0.0350643	2.35	0.353022	0.911689	SoyZH13_11G235300
GO:0016442	RISC complex	0.0823045	0.0350643	2.35	0.353022	0.911689	NewGene_55
GO:0017087	mitochondrial processing peptidase complex	0.0823045	0.0350643	2.35	0.353022	0.911689	SoyZH13_08G030600
GO:0000932	P-body	0.246914	0.175322	1.41	0.359259	0.918873	SoyZH13_02G136600/SoyZH13_10G027600/SoyZH13_14G150602
GO:0031359	integral component of chloroplast outer membrane	0.0823045	0.0385708	2.13	0.380595	0.947581	SoyZH13_03G136100
GO:0070971	endoplasmic reticulum exit site	0.0823045	0.0385708	2.13	0.380595	0.947581	SoyZH13_10G134500
GO:0016020	membrane	6.58436	6.35366	1.04	0.385318	0.947581	NewGene_2320/NewGene_7021/SoyZH13_01G025400/SoyZH13_01G048800/SoyZH13_02G037900/SoyZH13_02G109200/SoyZH13_02G152900/SoyZH13_02G209000/SoyZH13_02G215900/SoyZH13_03G028800/SoyZH13_03G167100/SoyZH13_04G024900/SoyZH13_04G033300/SoyZH13_04G058800/SoyZH13_04G102300/SoyZH13_04G151200/SoyZH13_05G007700/SoyZH13_05G018300/SoyZH13_05G027400/SoyZH13_05G028500/SoyZH13_05G032701/SoyZH13_05G055600/SoyZH13_05G20…
GO:0120025	plasma membrane bounded cell projection	0.246914	0.185841	1.33	0.394315	0.947581	SoyZH13_04G102300/SoyZH13_05G007700/SoyZH13_06G292100
GO:0000323	lytic vacuole	0.0823045	0.0420772	1.96	0.406994	0.947581	SoyZH13_16G112800
GO:0000439	transcription factor TFIIH core complex	0.0823045	0.0420772	1.96	0.406994	0.947581	SoyZH13_13G162100
GO:0005779	integral component of peroxisomal membrane	0.0823045	0.0420772	1.96	0.406994	0.947581	SoyZH13_02G258900
GO:0032993	protein-DNA complex	0.0823045	0.0420772	1.96	0.406994	0.947581	SoyZH13_11G134000
GO:0034399	nuclear periphery	0.0823045	0.0420772	1.96	0.406994	0.947581	SoyZH13_11G235300
GO:0031410	cytoplasmic vesicle	0.493827	0.424279	1.16	0.411825	0.947581	SoyZH13_05G033700/SoyZH13_06G151400/SoyZH13_13G268100/SoyZH13_14G135901/SoyZH13_15G006800/SoyZH13_16G084600
GO:1902494	catalytic complex	0.987654	0.901154	1.1	0.414442	0.947581	SoyZH13_01G044100/SoyZH13_01G133600/SoyZH13_02G098400/SoyZH13_03G142400/SoyZH13_05G229000/SoyZH13_09G020400/SoyZH13_09G195600/SoyZH13_13G302300/SoyZH13_14G132500/SoyZH13_19G147000/SoyZH13_19G193700/SoyZH13_U000231
GO:0005783	endoplasmic reticulum	1.7284	1.62699	1.06	0.419621	0.947581	NewGene_4549/SoyZH13_02G128501/SoyZH13_05G202500/SoyZH13_06G108100/SoyZH13_07G203300/SoyZH13_08G098900/SoyZH13_09G026200/SoyZH13_09G143900/SoyZH13_10G011000/SoyZH13_10G134500/SoyZH13_11G119200/SoyZH13_14G131101/SoyZH13_14G171400/SoyZH13_15G059700/SoyZH13_15G116900/SoyZH13_15G127800/SoyZH13_16G084600/SoyZH13_17G246300/SoyZH13_18G091000/SoyZH13_18G177900/SoyZH13_20G059600
GO:0005874	microtubule	1.06996	0.992321	1.08	0.430651	0.947581	SoyZH13_03G160400/SoyZH13_06G021900/SoyZH13_08G314600/SoyZH13_11G027400/SoyZH13_11G028100/SoyZH13_11G212000/SoyZH13_12G034100/SoyZH13_13G253100/SoyZH13_16G100300/SoyZH13_18G042400/SoyZH13_19G099100/SoyZH13_19G113000/SoyZH13_19G134900
GO:0015629	actin cytoskeleton	0.329218	0.277008	1.19	0.435953	0.947581	SoyZH13_04G004600/SoyZH13_05G229000/SoyZH13_06G004200/SoyZH13_10G149800
GO:0005741	mitochondrial outer membrane	0.164609	0.122725	1.34	0.442872	0.947581	SoyZH13_02G258900/SoyZH13_04G104701
GO:0030016	myofibril	0.0823045	0.0490901	1.68	0.456467	0.947581	SoyZH13_03G212100
GO:0030017	sarcomere	0.0823045	0.0490901	1.68	0.456467	0.947581	SoyZH13_03G212100
GO:0030018	Z disc	0.0823045	0.0490901	1.68	0.456467	0.947581	SoyZH13_03G212100
GO:0031674	I band	0.0823045	0.0490901	1.68	0.456467	0.947581	SoyZH13_03G212100
GO:0042646	plastid nucleoid	0.0823045	0.0490901	1.68	0.456467	0.947581	SoyZH13_11G235300
GO:0043292	contractile fiber	0.0823045	0.0490901	1.68	0.456467	0.947581	SoyZH13_03G212100
GO:0044449	obsolete contractile fiber part	0.0823045	0.0490901	1.68	0.456467	0.947581	SoyZH13_03G212100
GO:0005634	nucleus	22.2222	22.073	1.01	0.460654	0.947581	NewGene_1326/NewGene_55/NewGene_6716/NewGene_7072/SoyZH13_01G015000/SoyZH13_01G043400/SoyZH13_01G043600/SoyZH13_01G044100/SoyZH13_01G049400/SoyZH13_01G059600/SoyZH13_01G083800/SoyZH13_01G083908/SoyZH13_01G172400/SoyZH13_01G175500/SoyZH13_01G197400/SoyZH13_01G207100/SoyZH13_01G208800/SoyZH13_02G013500/SoyZH13_02G018300/SoyZH13_02G018500/SoyZH13_02G025400/SoyZH13_02G045601/SoyZH13_02G075100/SoyZH13…
GO:0005643	nuclear pore	0.164609	0.129738	1.27	0.471587	0.947581	SoyZH13_15G009800/SoyZH13_15G050300
GO:0043228	non-membrane-bounded organelle	1.31687	1.26933	1.04	0.476273	0.947581	NewGene_55/SoyZH13_02G136600/SoyZH13_03G160400/SoyZH13_03G196300/SoyZH13_03G212100/SoyZH13_04G024900/SoyZH13_04G151200/SoyZH13_05G027400/SoyZH13_05G229000/SoyZH13_06G181400/SoyZH13_10G027600/SoyZH13_11G134000/SoyZH13_11G235300/SoyZH13_17G126600/SoyZH13_18G006200/SoyZH13_19G200200
GO:0043232	intracellular non-membrane-bounded organelle	1.31687	1.26933	1.04	0.476273	0.947581	NewGene_55/SoyZH13_02G136600/SoyZH13_03G160400/SoyZH13_03G196300/SoyZH13_03G212100/SoyZH13_04G024900/SoyZH13_04G151200/SoyZH13_05G027400/SoyZH13_05G229000/SoyZH13_06G181400/SoyZH13_10G027600/SoyZH13_11G134000/SoyZH13_11G235300/SoyZH13_17G126600/SoyZH13_18G006200/SoyZH13_19G200200
GO:0016602	CCAAT-binding factor complex	0.0823045	0.0525965	1.56	0.479634	0.947581	SoyZH13_07G035000
GO:0055035	plastid thylakoid membrane	0.246914	0.213892	1.15	0.484692	0.947581	SoyZH13_11G235300/SoyZH13_14G141300/SoyZH13_18G218400
GO:0005667	transcription regulator complex	0.164609	0.133245	1.24	0.485606	0.947581	SoyZH13_05G207500/SoyZH13_11G089400
GO:0005635	nuclear envelope	0.164609	0.136751	1.2	0.499391	0.947581	SoyZH13_11G134000/SoyZH13_19G034600
GO:0030687	preribosome, large subunit precursor	0.164609	0.136751	1.2	0.499391	0.947581	SoyZH13_13G043700/SoyZH13_20G200500
GO:0000794	condensed nuclear chromosome	0.0823045	0.0561029	1.47	0.501815	0.947581	SoyZH13_18G006200
GO:0030863	cortical cytoskeleton	0.0823045	0.0561029	1.47	0.501815	0.947581	SoyZH13_05G229000
GO:0044448	obsolete cell cortex part	0.0823045	0.0561029	1.47	0.501815	0.947581	SoyZH13_05G229000
GO:0009536	plastid	1.64609	1.63049	1.01	0.514994	0.947581	NewGene_3740/SoyZH13_01G144900/SoyZH13_02G000300/SoyZH13_02G045601/SoyZH13_02G122700/SoyZH13_02G198900/SoyZH13_04G024900/SoyZH13_06G185200/SoyZH13_07G182900/SoyZH13_11G052900/SoyZH13_11G080100/SoyZH13_11G102800/SoyZH13_11G235300/SoyZH13_12G099800/SoyZH13_13G189000/SoyZH13_14G141300/SoyZH13_16G038400/SoyZH13_18G091000/SoyZH13_18G218400/SoyZH13_U000231
GO:0000781	chromosome, telomeric region	0.0823045	0.0596094	1.38	0.523051	0.947581	SoyZH13_11G134000
GO:0005663	DNA replication factor C complex	0.0823045	0.0596094	1.38	0.523051	0.947581	SoyZH13_13G204800
GO:0031298	replication fork protection complex	0.0823045	0.0596094	1.38	0.523051	0.947581	SoyZH13_08G185500
GO:0032991	protein-containing complex	1.8107	1.80581	1	0.525777	0.947581	NewGene_55/SoyZH13_01G044100/SoyZH13_01G133600/SoyZH13_02G098400/SoyZH13_02G136600/SoyZH13_03G142400/SoyZH13_04G024900/SoyZH13_04G151200/SoyZH13_05G027400/SoyZH13_05G229000/SoyZH13_06G181400/SoyZH13_09G020400/SoyZH13_09G195600/SoyZH13_10G027600/SoyZH13_11G134000/SoyZH13_13G302300/SoyZH13_14G132500/SoyZH13_14G135901/SoyZH13_17G126600/SoyZH13_19G147000/SoyZH13_19G193700/SoyZH13_U000231
GO:0099081	supramolecular polymer	0.246914	0.231425	1.07	0.537776	0.947581	SoyZH13_03G160400/SoyZH13_03G212100/SoyZH13_05G229000
GO:0099512	supramolecular fiber	0.246914	0.231425	1.07	0.537776	0.947581	SoyZH13_03G160400/SoyZH13_03G212100/SoyZH13_05G229000
GO:0005794	Golgi apparatus	2.22222	2.23711	0.99	0.542352	0.947581	NewGene_3398/SoyZH13_01G033600/SoyZH13_01G047500/SoyZH13_02G024000/SoyZH13_02G026100/SoyZH13_04G064400/SoyZH13_04G072001/SoyZH13_05G028500/SoyZH13_05G178200/SoyZH13_06G179100/SoyZH13_10G134500/SoyZH13_10G185800/SoyZH13_12G172200/SoyZH13_12G172202/SoyZH13_12G209200/SoyZH13_12G209300/SoyZH13_13G031700/SoyZH13_13G241800/SoyZH13_13G246000/SoyZH13_13G292700/SoyZH13_14G023800/SoyZH13_14G085700/SoyZH13_…
GO:0000178	exosome (RNase complex)	0.0823045	0.0631158	1.3	0.543383	0.947581	SoyZH13_14G150602
GO:0000922	spindle pole	0.0823045	0.0631158	1.3	0.543383	0.947581	SoyZH13_19G134900
GO:0099080	supramolecular complex	0.246914	0.234931	1.05	0.548013	0.947581	SoyZH13_03G160400/SoyZH13_03G212100/SoyZH13_05G229000
GO:0031982	vesicle	0.493827	0.490901	1.01	0.552367	0.947581	SoyZH13_05G132600/SoyZH13_06G151400/SoyZH13_10G149800/SoyZH13_14G135901/SoyZH13_15G006800/SoyZH13_16G084600
GO:0034357	photosynthetic membrane	0.246914	0.238438	1.04	0.558115	0.947581	SoyZH13_11G235300/SoyZH13_14G141300/SoyZH13_18G218400
GO:0000793	condensed chromosome	0.0823045	0.0666223	1.24	0.562849	0.947581	SoyZH13_18G006200
GO:0005801	cis-Golgi network	0.0823045	0.0666223	1.24	0.562849	0.947581	SoyZH13_03G027900
GO:0005885	Arp2/3 protein complex	0.0823045	0.0666223	1.24	0.562849	0.947581	SoyZH13_10G125100
GO:0009539	photosystem II reaction center	0.0823045	0.0666223	1.24	0.562849	0.947581	NewGene_6282
GO:0031464	Cul4A-RING E3 ubiquitin ligase complex	0.0823045	0.0666223	1.24	0.562849	0.947581	SoyZH13_13G129900
GO:0035097	histone methyltransferase complex	0.0823045	0.0666223	1.24	0.562849	0.947581	SoyZH13_09G188500
GO:0098687	chromosomal region	0.0823045	0.0666223	1.24	0.562849	0.947581	SoyZH13_11G134000
GO:0005871	kinesin complex	0.329218	0.333111	0.99	0.580456	0.949206	SoyZH13_06G021900/SoyZH13_08G314600/SoyZH13_12G034100/SoyZH13_16G100300
GO:0000118	histone deacetylase complex	0.0823045	0.0701287	1.17	0.581485	0.949206	SoyZH13_11G000300
GO:0005576	extracellular region	2.30453	2.37035	0.97	0.588596	0.949206	SoyZH13_01G048800/SoyZH13_01G146500/SoyZH13_02G117700/SoyZH13_02G214300/SoyZH13_02G215900/SoyZH13_05G190901/SoyZH13_06G022200/SoyZH13_06G252800/SoyZH13_07G244600/SoyZH13_08G050900/SoyZH13_08G286100/SoyZH13_09G213700/SoyZH13_10G205500/SoyZH13_10G216300/SoyZH13_11G048600/SoyZH13_11G078300/SoyZH13_12G057800/SoyZH13_12G183000/SoyZH13_13G149200/SoyZH13_13G246000/SoyZH13_15G124500/SoyZH13_16G069200/Soy…
GO:0005929	cilium	0.0823045	0.0736351	1.12	0.599328	0.949206	SoyZH13_05G007700
GO:0009295	nucleoid	0.0823045	0.0736351	1.12	0.599328	0.949206	SoyZH13_11G235300
GO:0055044	symplast	0.493827	0.515446	0.96	0.600248	0.949206	NewGene_4549/SoyZH13_05G028500/SoyZH13_07G005500/SoyZH13_09G236900/SoyZH13_13G031700/SoyZH13_18G177900
GO:0016459	myosin complex	0.164609	0.164802	1	0.600747	0.949206	SoyZH13_10G149800/SoyZH13_15G245000
GO:0097708	intracellular vesicle	0.329218	0.343631	0.96	0.605122	0.949206	SoyZH13_06G151400/SoyZH13_14G135901/SoyZH13_15G006800/SoyZH13_16G084600
GO:0044436	obsolete thylakoid part	0.246914	0.25597	0.96	0.606523	0.949206	SoyZH13_11G235300/SoyZH13_14G141300/SoyZH13_18G218400
GO:0030286	dynein complex	0.0823045	0.0771416	1.07	0.61641	0.949206	SoyZH13_13G253100
GO:0090575	RNA polymerase II transcription regulator complex	0.0823045	0.0771416	1.07	0.61641	0.949206	SoyZH13_11G153700
GO:0031090	organelle membrane	0.576132	0.613626	0.94	0.620738	0.949206	SoyZH13_05G028500/SoyZH13_11G134000/SoyZH13_13G246000/SoyZH13_15G006800/SoyZH13_16G084600/SoyZH13_18G091000/SoyZH13_19G034600
GO:1990904	ribonucleoprotein complex	0.658436	0.701287	0.94	0.622036	0.949206	NewGene_55/SoyZH13_02G136600/SoyZH13_08G083400/SoyZH13_10G027600/SoyZH13_11G114200/SoyZH13_11G114400/SoyZH13_12G211700/SoyZH13_13G072400
GO:0031976	plastid thylakoid	0.246914	0.262983	0.94	0.62487	0.949206	SoyZH13_11G235300/SoyZH13_14G141300/SoyZH13_18G218400
GO:0005905	clathrin-coated pit	0.0823045	0.080648	1.02	0.632765	0.949206	SoyZH13_20G009800
GO:0005759	mitochondrial matrix	0.246914	0.266489	0.93	0.63382	0.949206	SoyZH13_06G248300/SoyZH13_09G006800/SoyZH13_18G094700
GO:0045261	proton-transporting ATP synthase complex, catalytic core F(1)	0.164609	0.175322	0.94	0.634549	0.949206	SoyZH13_CG000500/SoyZH13_U000071
GO:0005887	integral component of plasma membrane	0.576132	0.624145	0.92	0.638454	0.949206	SoyZH13_04G055700/SoyZH13_11G106900/SoyZH13_11G131900/SoyZH13_13G069800/SoyZH13_16G140200/SoyZH13_19G207300/SoyZH13_20G060800
GO:0009506	plasmodesma	1.15226	1.23426	0.93	0.641789	0.949206	NewGene_4549/SoyZH13_01G146500/SoyZH13_05G028500/SoyZH13_05G220400/SoyZH13_07G005500/SoyZH13_08G236200/SoyZH13_09G236900/SoyZH13_10G205500/SoyZH13_12G183000/SoyZH13_13G031700/SoyZH13_13G149200/SoyZH13_18G177900/SoyZH13_18G242000/SoyZH13_20G148600
GO:0030127	COPII vesicle coat	0.0823045	0.0841544	0.98	0.648423	0.949206	SoyZH13_10G134500
GO:0009579	thylakoid	0.329218	0.364669	0.9	0.651711	0.949206	SoyZH13_11G219000/SoyZH13_11G235300/SoyZH13_14G141300/SoyZH13_18G218400
GO:0044437	obsolete vacuolar part	0.164609	0.182335	0.9	0.655812	0.949206	SoyZH13_05G028500/SoyZH13_13G246000
GO:0099513	polymeric cytoskeletal fiber	0.164609	0.182335	0.9	0.655812	0.949206	SoyZH13_03G160400/SoyZH13_05G229000
GO:0005911	cell-cell junction	0.493827	0.55051	0.9	0.663542	0.949206	NewGene_4549/SoyZH13_05G028500/SoyZH13_07G005500/SoyZH13_09G236900/SoyZH13_13G031700/SoyZH13_18G177900
GO:0080008	Cul4-RING E3 ubiquitin ligase complex	0.164609	0.185841	0.89	0.666067	0.949206	SoyZH13_05G229000/SoyZH13_13G302300
GO:0030054	cell junction	0.493827	0.557523	0.89	0.675415	0.949206	NewGene_4549/SoyZH13_05G028500/SoyZH13_07G005500/SoyZH13_09G236900/SoyZH13_13G031700/SoyZH13_18G177900
GO:0030176	integral component of endoplasmic reticulum membrane	0.164609	0.189347	0.87	0.676073	0.949206	SoyZH13_02G018600/SoyZH13_16G126100
GO:0031967	organelle envelope	0.493827	0.564536	0.87	0.687016	0.949206	SoyZH13_02G000300/SoyZH13_04G024900/SoyZH13_11G134000/SoyZH13_14G141300/SoyZH13_18G091000/SoyZH13_19G034600
GO:0000428	DNA-directed RNA polymerase complex	0.0823045	0.0946737	0.87	0.691507	0.949206	SoyZH13_U000231
GO:0046658	anchored component of plasma membrane	0.576132	0.65921	0.87	0.693917	0.949206	SoyZH13_05G145600/SoyZH13_05G158900/SoyZH13_08G108200/SoyZH13_13G060100/SoyZH13_17G109000/SoyZH13_18G195700/SoyZH13_20G082400
GO:0009705	plant-type vacuole membrane	0.164609	0.19636	0.84	0.695352	0.949206	SoyZH13_13G167102/SoyZH13_19G207300
GO:0031224	intrinsic component of membrane	0.246914	0.29454	0.84	0.700006	0.949206	SoyZH13_04G102300/SoyZH13_06G292100/SoyZH13_13G060100
GO:0009535	chloroplast thylakoid membrane	0.823045	0.932712	0.88	0.700741	0.949206	NewGene_6282/SoyZH13_11G235300/SoyZH13_12G151900/SoyZH13_13G257400/SoyZH13_14G141300/SoyZH13_18G218400/SoyZH13_CG000500/SoyZH13_CG004900/SoyZH13_CG005200/SoyZH13_U000087
GO:0031201	SNARE complex	0.164609	0.199867	0.82	0.70463	0.949206	NewGene_2812/SoyZH13_03G027900
GO:0005623	obsolete cell	9.71193	10.1406	0.96	0.707541	0.949206	NewGene_1640/NewGene_3740/NewGene_4549/NewGene_4928/NewGene_55/SoyZH13_01G025400/SoyZH13_01G044100/SoyZH13_01G133600/SoyZH13_01G144900/SoyZH13_01G215600/SoyZH13_02G000300/SoyZH13_02G037900/SoyZH13_02G045601/SoyZH13_02G098400/SoyZH13_02G122700/SoyZH13_02G128501/SoyZH13_02G136600/SoyZH13_02G198900/SoyZH13_02G218700/SoyZH13_02G222200/SoyZH13_03G097400/SoyZH13_03G142400/SoyZH13_03G160400/SoyZH13_03G1…
GO:0044464	obsolete cell part	9.71193	10.1406	0.96	0.707541	0.949206	NewGene_1640/NewGene_3740/NewGene_4549/NewGene_4928/NewGene_55/SoyZH13_01G025400/SoyZH13_01G044100/SoyZH13_01G133600/SoyZH13_01G144900/SoyZH13_01G215600/SoyZH13_02G000300/SoyZH13_02G037900/SoyZH13_02G045601/SoyZH13_02G098400/SoyZH13_02G122700/SoyZH13_02G128501/SoyZH13_02G136600/SoyZH13_02G198900/SoyZH13_02G218700/SoyZH13_02G222200/SoyZH13_03G097400/SoyZH13_03G142400/SoyZH13_03G160400/SoyZH13_03G1…
GO:0098805	whole membrane	0.329218	0.392721	0.84	0.707873	0.949206	SoyZH13_05G028500/SoyZH13_13G246000/SoyZH13_15G006800/SoyZH13_16G084600
GO:0031975	envelope	0.493827	0.578562	0.85	0.709388	0.949206	SoyZH13_02G000300/SoyZH13_04G024900/SoyZH13_11G134000/SoyZH13_14G141300/SoyZH13_18G091000/SoyZH13_19G034600
GO:0009526	plastid envelope	0.329218	0.396227	0.83	0.714407	0.949206	SoyZH13_02G000300/SoyZH13_04G024900/SoyZH13_14G141300/SoyZH13_18G091000
GO:0098588	bounding membrane of organelle	0.329218	0.396227	0.83	0.714407	0.949206	SoyZH13_05G028500/SoyZH13_13G246000/SoyZH13_15G006800/SoyZH13_16G084600
GO:0009941	chloroplast envelope	0.493827	0.582068	0.85	0.714806	0.949206	SoyZH13_02G000300/SoyZH13_04G024900/SoyZH13_08G297800/SoyZH13_13G257400/SoyZH13_14G141300/SoyZH13_18G091000
GO:0035267	NuA4 histone acetyltransferase complex	0.0823045	0.101687	0.81	0.717257	0.949206	SoyZH13_15G066600
GO:0061695	transferase complex, transferring phosphorus-containing groups	0.0823045	0.101687	0.81	0.717257	0.949206	SoyZH13_U000231
GO:0046540	U4/U6 x U5 tri-snRNP complex	0.0823045	0.115712	0.71	0.762492	0.980298	SoyZH13_17G111200
GO:0071011	precatalytic spliceosome	0.0823045	0.115712	0.71	0.762492	0.980298	SoyZH13_17G111200
GO:0009534	chloroplast thylakoid	0.246914	0.326098	0.76	0.763119	0.980298	SoyZH13_11G235300/SoyZH13_14G141300/SoyZH13_18G218400
GO:0042651	thylakoid membrane	0.246914	0.326098	0.76	0.763119	0.980298	SoyZH13_11G235300/SoyZH13_14G141300/SoyZH13_18G218400
GO:0005802	trans-Golgi network	0.411523	0.522459	0.79	0.76558	0.980298	NewGene_3398/SoyZH13_04G044500/SoyZH13_04G064400/SoyZH13_12G172200/SoyZH13_12G172202
GO:0098827	endoplasmic reticulum subcompartment	0.0823045	0.119219	0.69	0.772623	0.980298	SoyZH13_16G084600
GO:0099568	cytoplasmic region	0.0823045	0.119219	0.69	0.772623	0.980298	SoyZH13_05G229000
GO:0005768	endosome	0.493827	0.624145	0.79	0.774378	0.980298	NewGene_3398/SoyZH13_04G044500/SoyZH13_04G064400/SoyZH13_14G135901/SoyZH13_15G006800/SoyZH13_16G084600
GO:0000790	nuclear chromatin	0.246914	0.333111	0.74	0.77558	0.980298	SoyZH13_08G228200/SoyZH13_12G201800/SoyZH13_13G252200
GO:0005575	cellular_component	9.71193	10.3405	0.94	0.782023	0.980298	NewGene_1640/NewGene_3740/NewGene_4549/NewGene_4928/NewGene_55/SoyZH13_01G025400/SoyZH13_01G044100/SoyZH13_01G133600/SoyZH13_01G144900/SoyZH13_01G215600/SoyZH13_02G000300/SoyZH13_02G037900/SoyZH13_02G045601/SoyZH13_02G098400/SoyZH13_02G122700/SoyZH13_02G128501/SoyZH13_02G136600/SoyZH13_02G198900/SoyZH13_02G218700/SoyZH13_02G222200/SoyZH13_03G097400/SoyZH13_03G142400/SoyZH13_03G160400/SoyZH13_03G1…
GO:0030880	RNA polymerase complex	0.0823045	0.122725	0.67	0.782321	0.980298	SoyZH13_U000231
GO:0000228	nuclear chromosome	0.164609	0.234931	0.7	0.784975	0.980298	SoyZH13_11G134000/SoyZH13_18G006200
GO:0009507	chloroplast	3.29218	3.7063	0.89	0.803177	0.98172	NewGene_3740/NewGene_6334/SoyZH13_01G008800/SoyZH13_01G144900/SoyZH13_02G000300/SoyZH13_02G045601/SoyZH13_02G122700/SoyZH13_02G198900/SoyZH13_04G024900/SoyZH13_06G010700/SoyZH13_06G124400/SoyZH13_06G185200/SoyZH13_06G228000/SoyZH13_07G038300/SoyZH13_07G048200/SoyZH13_07G069300/SoyZH13_07G182900/SoyZH13_08G070800/SoyZH13_08G103700/SoyZH13_08G203801/SoyZH13_10G001000/SoyZH13_10G012700/SoyZH13_11G05…
GO:0005789	endoplasmic reticulum membrane	0.823045	1.02739	0.8	0.804434	0.98172	SoyZH13_01G097400/SoyZH13_03G071500/SoyZH13_06G012400/SoyZH13_06G206100/SoyZH13_07G009000/SoyZH13_09G062000/SoyZH13_12G098000/SoyZH13_13G048600/SoyZH13_16G084600/SoyZH13_19G204200
GO:0042175	nuclear outer membrane-endoplasmic reticulum membrane network	0.0823045	0.133245	0.62	0.809007	0.98172	SoyZH13_16G084600
GO:0005774	vacuolar membrane	0.493827	0.655703	0.75	0.812565	0.98172	SoyZH13_01G177800/SoyZH13_05G028500/SoyZH13_06G135700/SoyZH13_12G183900/SoyZH13_13G246000/SoyZH13_18G127300
GO:0048046	apoplast	0.823045	1.0379	0.79	0.814094	0.98172	SoyZH13_01G014100/SoyZH13_01G099000/SoyZH13_02G065200/SoyZH13_02G205200/SoyZH13_03G072900/SoyZH13_10G232600/SoyZH13_12G189300/SoyZH13_13G077300/SoyZH13_13G246000/SoyZH13_18G159500
GO:0022627	cytosolic small ribosomal subunit	0.164609	0.252463	0.65	0.81744	0.98172	SoyZH13_17G159500/SoyZH13_20G031900
GO:0009654	photosystem II oxygen evolving complex	0.0823045	0.140257	0.59	0.824955	0.98172	SoyZH13_13G261500
GO:0044431	obsolete Golgi apparatus part	0.0823045	0.140257	0.59	0.824955	0.98172	SoyZH13_14G135901
GO:0009706	chloroplast inner membrane	0.0823045	0.143764	0.57	0.832423	0.98172	SoyZH13_CG009700
GO:0000784	nuclear chromosome, telomeric region	0.0823045	0.14727	0.56	0.839572	0.98172	SoyZH13_11G134000
GO:0000139	Golgi membrane	0.493827	0.683755	0.72	0.842077	0.98172	NewGene_2812/SoyZH13_03G027900/SoyZH13_06G078800/SoyZH13_09G016400/SoyZH13_12G193000/SoyZH13_13G261900
GO:0044424	obsolete intracellular part	8.47737	9.25348	0.92	0.842567	0.98172	NewGene_1640/NewGene_3740/NewGene_4549/NewGene_4928/NewGene_55/SoyZH13_01G044100/SoyZH13_01G133600/SoyZH13_01G144900/SoyZH13_01G215600/SoyZH13_02G000300/SoyZH13_02G045601/SoyZH13_02G098400/SoyZH13_02G122700/SoyZH13_02G128501/SoyZH13_02G136600/SoyZH13_02G198900/SoyZH13_02G218700/SoyZH13_02G222200/SoyZH13_03G097400/SoyZH13_03G142400/SoyZH13_03G160400/SoyZH13_03G196300/SoyZH13_03G212100/SoyZH13_04G0…
GO:0043226	organelle	7.48971	8.23661	0.91	0.846618	0.98172	NewGene_1640/NewGene_3740/NewGene_4549/NewGene_55/SoyZH13_01G044100/SoyZH13_01G144900/SoyZH13_01G215600/SoyZH13_02G000300/SoyZH13_02G045601/SoyZH13_02G098400/SoyZH13_02G122700/SoyZH13_02G128501/SoyZH13_02G136600/SoyZH13_02G198900/SoyZH13_02G218700/SoyZH13_02G222200/SoyZH13_03G142400/SoyZH13_03G160400/SoyZH13_03G196300/SoyZH13_03G212100/SoyZH13_04G024900/SoyZH13_04G151200/SoyZH13_04G157300/SoyZH13…
GO:0005622	intracellular	8.47737	9.27101	0.91	0.847625	0.98172	NewGene_1640/NewGene_3740/NewGene_4549/NewGene_4928/NewGene_55/SoyZH13_01G044100/SoyZH13_01G133600/SoyZH13_01G144900/SoyZH13_01G215600/SoyZH13_02G000300/SoyZH13_02G045601/SoyZH13_02G098400/SoyZH13_02G122700/SoyZH13_02G128501/SoyZH13_02G136600/SoyZH13_02G198900/SoyZH13_02G218700/SoyZH13_02G222200/SoyZH13_03G097400/SoyZH13_03G142400/SoyZH13_03G160400/SoyZH13_03G196300/SoyZH13_03G212100/SoyZH13_04G0…
GO:0031226	intrinsic component of plasma membrane	0.0823045	0.154283	0.53	0.85297	0.98172	SoyZH13_13G060100
GO:0012505	endomembrane system	1.31687	1.65153	0.8	0.854564	0.98172	NewGene_2812/NewGene_4549/SoyZH13_02G128501/SoyZH13_05G028500/SoyZH13_11G134000/SoyZH13_13G031700/SoyZH13_13G246000/SoyZH13_14G135901/SoyZH13_15G006800/SoyZH13_15G116900/SoyZH13_16G084600/SoyZH13_17G041900/SoyZH13_18G091000/SoyZH13_18G177900/SoyZH13_19G034600/SoyZH13_19G171300
GO:0031984	organelle subcompartment	0.329218	0.494407	0.67	0.855847	0.98172	SoyZH13_11G235300/SoyZH13_14G141300/SoyZH13_16G084600/SoyZH13_18G218400
GO:0043229	intracellular organelle	7.40741	8.19103	0.9	0.858554	0.98172	NewGene_1640/NewGene_3740/NewGene_4549/NewGene_55/SoyZH13_01G044100/SoyZH13_01G144900/SoyZH13_01G215600/SoyZH13_02G000300/SoyZH13_02G045601/SoyZH13_02G098400/SoyZH13_02G122700/SoyZH13_02G128501/SoyZH13_02G136600/SoyZH13_02G198900/SoyZH13_02G218700/SoyZH13_02G222200/SoyZH13_03G142400/SoyZH13_03G160400/SoyZH13_03G196300/SoyZH13_03G212100/SoyZH13_04G024900/SoyZH13_04G151200/SoyZH13_04G157300/SoyZH13…
GO:0030136	clathrin-coated vesicle	0.0823045	0.15779	0.52	0.859244	0.98172	SoyZH13_20G009800
GO:0009523	photosystem II	0.164609	0.284021	0.58	0.864972	0.98172	SoyZH13_13G257400/SoyZH13_U000087
GO:0042170	plastid membrane	0.0823045	0.161296	0.51	0.86525	0.98172	SoyZH13_18G091000
GO:0044427	obsolete chromosomal part	0.164609	0.287528	0.57	0.869487	0.98172	SoyZH13_11G134000/SoyZH13_18G006200
GO:0044454	obsolete nuclear chromosome part	0.0823045	0.164802	0.5	0.871	0.98172	SoyZH13_11G134000
GO:0000325	plant-type vacuole	0.0823045	0.168309	0.49	0.876505	0.983757	SoyZH13_12G183900
GO:0010287	plastoglobule	0.0823045	0.171815	0.48	0.881775	0.984696	SoyZH13_13G257400
GO:0044435	obsolete plastid part	0.576132	0.834531	0.69	0.884746	0.984696	NewGene_3740/SoyZH13_02G000300/SoyZH13_04G024900/SoyZH13_11G235300/SoyZH13_14G141300/SoyZH13_18G091000/SoyZH13_18G218400
GO:0022625	cytosolic large ribosomal subunit	0.246914	0.441811	0.56	0.908453	0.997943	SoyZH13_12G215900/SoyZH13_16G033900/SoyZH13_19G162602
GO:0016607	nuclear speck	0.0823045	0.192854	0.43	0.908998	0.997943	SoyZH13_02G219700
GO:0005829	cytosol	4.11523	4.88797	0.84	0.913363	0.997943	NewGene_4928/SoyZH13_01G090700/SoyZH13_01G146100/SoyZH13_01G175500/SoyZH13_01G201400/SoyZH13_02G198900/SoyZH13_02G256500/SoyZH13_03G062000/SoyZH13_04G007800/SoyZH13_04G024900/SoyZH13_04G050200/SoyZH13_04G084400/SoyZH13_04G151200/SoyZH13_05G007700/SoyZH13_05G027400/SoyZH13_05G145300/SoyZH13_05G203100/SoyZH13_05G229000/SoyZH13_06G059100/SoyZH13_06G181400/SoyZH13_07G005500/SoyZH13_07G142500/SoyZH13_…
GO:0043231	intracellular membrane-bounded organelle	8.55967	9.65672	0.89	0.916895	0.997943	NewGene_1640/NewGene_3740/NewGene_4549/NewGene_55/SoyZH13_01G044100/SoyZH13_01G144900/SoyZH13_01G215600/SoyZH13_02G000300/SoyZH13_02G045601/SoyZH13_02G097500/SoyZH13_02G098400/SoyZH13_02G122700/SoyZH13_02G124000/SoyZH13_02G128501/SoyZH13_02G198900/SoyZH13_02G218700/SoyZH13_02G222200/SoyZH13_03G024800/SoyZH13_03G142400/SoyZH13_03G160400/SoyZH13_03G168500/SoyZH13_03G168701/SoyZH13_04G024900/SoyZH13…
GO:0031969	chloroplast membrane	0.0823045	0.203373	0.4	0.920161	0.997943	SoyZH13_18G091000
GO:0044434	obsolete chloroplast part	0.493827	0.809986	0.61	0.931686	0.997943	SoyZH13_02G000300/SoyZH13_04G024900/SoyZH13_11G235300/SoyZH13_14G141300/SoyZH13_18G091000/SoyZH13_18G218400
GO:0044422	obsolete organelle part	2.38683	3.06813	0.78	0.936637	0.997943	NewGene_3740/NewGene_4549/NewGene_55/SoyZH13_02G000300/SoyZH13_03G160400/SoyZH13_03G196300/SoyZH13_03G212100/SoyZH13_04G024900/SoyZH13_04G151200/SoyZH13_05G027400/SoyZH13_05G028500/SoyZH13_05G229000/SoyZH13_06G181400/SoyZH13_11G134000/SoyZH13_11G235300/SoyZH13_13G223800/SoyZH13_13G246000/SoyZH13_13G302300/SoyZH13_14G135901/SoyZH13_14G141300/SoyZH13_15G006800/SoyZH13_16G084600/SoyZH13_17G126600/So…
GO:0031974	membrane-enclosed lumen	0.658436	1.05193	0.63	0.944238	0.997943	NewGene_4549/NewGene_55/SoyZH13_11G134000/SoyZH13_11G235300/SoyZH13_13G223800/SoyZH13_13G302300/SoyZH13_18G006200/SoyZH13_18G177900
GO:0043233	organelle lumen	0.658436	1.05193	0.63	0.944238	0.997943	NewGene_4549/NewGene_55/SoyZH13_11G134000/SoyZH13_11G235300/SoyZH13_13G223800/SoyZH13_13G302300/SoyZH13_18G006200/SoyZH13_18G177900
GO:0070013	intracellular organelle lumen	0.658436	1.05193	0.63	0.944238	0.997943	NewGene_4549/NewGene_55/SoyZH13_11G134000/SoyZH13_11G235300/SoyZH13_13G223800/SoyZH13_13G302300/SoyZH13_18G006200/SoyZH13_18G177900
GO:0044446	obsolete intracellular organelle part	2.30453	3.02605	0.76	0.948391	0.997943	NewGene_3740/NewGene_4549/NewGene_55/SoyZH13_02G000300/SoyZH13_03G160400/SoyZH13_03G196300/SoyZH13_04G024900/SoyZH13_04G151200/SoyZH13_05G027400/SoyZH13_05G028500/SoyZH13_05G229000/SoyZH13_06G181400/SoyZH13_11G134000/SoyZH13_11G235300/SoyZH13_13G223800/SoyZH13_13G246000/SoyZH13_13G302300/SoyZH13_14G135901/SoyZH13_14G141300/SoyZH13_15G006800/SoyZH13_16G084600/SoyZH13_17G126600/SoyZH13_18G006200/So…
GO:0005666	RNA polymerase III complex	0.0823045	0.248957	0.33	0.954727	0.997943	SoyZH13_18G071800
GO:0016592	mediator complex	0.0823045	0.25597	0.32	0.958511	0.997943	SoyZH13_13G187900
GO:0009570	chloroplast stroma	0.493827	0.887128	0.56	0.960926	0.997943	SoyZH13_03G117102/SoyZH13_07G189800/SoyZH13_11G219000/SoyZH13_13G292300/SoyZH13_17G215600/SoyZH13_19G212700
GO:0019898	extrinsic component of membrane	0.0823045	0.269995	0.3	0.965159	0.997943	SoyZH13_13G261500
GO:0043227	membrane-bounded organelle	6.58436	7.91402	0.83	0.967395	0.997943	NewGene_1640/NewGene_3740/NewGene_4549/NewGene_55/SoyZH13_01G044100/SoyZH13_01G144900/SoyZH13_01G215600/SoyZH13_02G000300/SoyZH13_02G045601/SoyZH13_02G098400/SoyZH13_02G122700/SoyZH13_02G128501/SoyZH13_02G198900/SoyZH13_02G218700/SoyZH13_02G222200/SoyZH13_03G142400/SoyZH13_03G160400/SoyZH13_04G024900/SoyZH13_04G157300/SoyZH13_05G028500/SoyZH13_06G019500/SoyZH13_06G059100/SoyZH13_06G151400/SoyZH13…
GO:0005743	mitochondrial inner membrane	0.164609	0.448824	0.37	0.974778	0.997943	SoyZH13_04G049400/SoyZH13_08G030600
GO:0009532	plastid stroma	0.164609	0.466356	0.35	0.979055	0.997943	NewGene_3740/SoyZH13_11G235300
GO:0044459	obsolete plasma membrane part	0.0823045	0.319086	0.26	0.981094	0.997943	SoyZH13_13G060100
GO:0044425	obsolete membrane part	0.329218	0.743364	0.44	0.981415	0.997943	SoyZH13_04G102300/SoyZH13_06G292100/SoyZH13_13G060100/SoyZH13_16G084600
GO:0031981	nuclear lumen	0.493827	0.992321	0.5	0.982598	0.997943	NewGene_55/SoyZH13_11G134000/SoyZH13_11G235300/SoyZH13_13G223800/SoyZH13_13G302300/SoyZH13_18G006200
GO:0000785	chromatin	0.0823045	0.333111	0.25	0.984125	0.997943	SoyZH13_18G006200
GO:0005654	nucleoplasm	0.329218	0.824012	0.4	0.991047	0.997943	SoyZH13_13G043700/SoyZH13_13G223800/SoyZH13_13G302300/SoyZH13_18G006200
GO:0005694	chromosome	0.164609	0.554017	0.3	0.991852	0.997943	SoyZH13_11G134000/SoyZH13_18G006200
GO:0005730	nucleolus	0.411523	0.999334	0.41	0.99411	0.997943	NewGene_55/SoyZH13_04G123400/SoyZH13_07G194200/SoyZH13_13G043700/SoyZH13_20G200500
GO:0044428	obsolete nuclear part	0.576132	1.24829	0.46	0.994191	0.997943	NewGene_55/SoyZH13_11G134000/SoyZH13_11G235300/SoyZH13_13G223800/SoyZH13_13G302300/SoyZH13_18G006200/SoyZH13_19G034600
GO:0005840	ribosome	0.576132	1.77075	0.33	0.999941	0.999941	SoyZH13_01G000009/SoyZH13_02G243301/SoyZH13_06G261900/SoyZH13_06G295101/SoyZH13_08G226000/SoyZH13_09G086500/SoyZH13_14G006100

## Sheet: GO_Molecular_Function
ID	Description	GeneRatio（％）	BgRatio（％）	Rich_factor	pvalue	qvalue	geneID
GO:0019139	cytokinin dehydrogenase activity	0.38961	0.0596117	6.54	0.000212739	0.102772	NewGene_5048/SoyZH13_04G053100/SoyZH13_09G060800/SoyZH13_09G203400/SoyZH13_12G011300/SoyZH13_13G086400
GO:0016702	oxidoreductase activity, acting on single donors with incorporation of molecular oxygen, incorporation of two atoms of oxygen	0.844156	0.278188	3.03	0.000342573	0.102772	NewGene_5996/SoyZH13_01G138300/SoyZH13_07G006000/SoyZH13_07G006100/SoyZH13_07G033500/SoyZH13_08G097100/SoyZH13_08G264700/SoyZH13_13G319900/SoyZH13_13G320000/SoyZH13_15G025800/SoyZH13_16G087400/SoyZH13_20G048700/SoyZH13_20G131200
GO:0004144	diacylglycerol O-acyltransferase activity	0.324675	0.0539344	6.02	0.00110324	0.191984	SoyZH13_06G264500/SoyZH13_09G062000/SoyZH13_12G104700/SoyZH13_13G270800/SoyZH13_19G041900
GO:0004788	thiamine diphosphokinase activity	0.12987	0.0056773	22.88	0.00190983	0.191984	SoyZH13_03G193100/SoyZH13_19G196900
GO:0030975	thiamine binding	0.12987	0.0056773	22.88	0.00190983	0.191984	SoyZH13_03G193100/SoyZH13_19G196900
GO:0016831	carboxy-lyase activity	0.38961	0.0908368	4.29	0.00235465	0.191984	NewGene_4928/SoyZH13_07G142500/SoyZH13_09G021200/SoyZH13_13G210200/SoyZH13_15G123300/SoyZH13_18G253300
GO:0005460	UDP-glucose transmembrane transporter activity	0.194805	0.0198706	9.8	0.00255596	0.191984	SoyZH13_02G018600/SoyZH13_04G072001/SoyZH13_08G052300
GO:0047617	acyl-CoA hydrolase activity	0.25974	0.0397411	6.54	0.00255979	0.191984	SoyZH13_03G014300/SoyZH13_04G181600/SoyZH13_07G071000/SoyZH13_08G195000
GO:0004373	glycogen (starch) synthase activity	0.25974	0.0425798	6.1	0.00337072	0.224715	SoyZH13_06G124400/SoyZH13_07G048200/SoyZH13_16G016500/SoyZH13_18G230700
GO:0004499	N,N-dimethylaniline monooxygenase activity	0.38961	0.102191	3.81	0.00436274	0.245944	SoyZH13_04G074900/SoyZH13_04G144500/SoyZH13_06G188300/SoyZH13_09G171700/SoyZH13_14G124200/SoyZH13_19G192904
GO:0003700	DNA-binding transcription factor activity	6.36364	4.87964	1.3	0.00450897	0.245944	SoyZH13_01G172400/SoyZH13_01G207100/SoyZH13_01G208800/SoyZH13_02G012300/SoyZH13_02G075100/SoyZH13_02G098800/SoyZH13_02G149500/SoyZH13_02G177601/SoyZH13_02G222200/SoyZH13_02G252300/SoyZH13_03G068700/SoyZH13_03G146100/SoyZH13_04G034800/SoyZH13_04G039000/SoyZH13_04G141700/SoyZH13_04G154800/SoyZH13_04G182500/SoyZH13_04G194900/SoyZH13_04G214500/SoyZH13_05G025900/SoyZH13_05G060500/SoyZH13_05G061800/Soy…
GO:0016747	transferase activity, transferring acyl groups other than amino-acyl groups	1.2987	0.686954	1.89	0.00502659	0.25133	SoyZH13_02G001200/SoyZH13_02G120600/SoyZH13_02G196200/SoyZH13_02G233700/SoyZH13_02G261500/SoyZH13_04G038100/SoyZH13_05G189800/SoyZH13_06G011300/SoyZH13_06G038900/SoyZH13_06G044200/SoyZH13_08G236600/SoyZH13_08G294100/SoyZH13_10G145400/SoyZH13_10G253701/SoyZH13_11G139800/SoyZH13_12G068900/SoyZH13_13G276400/SoyZH13_19G027900/SoyZH13_19G227200/SoyZH13_19G227300
GO:0080132	fatty acid alpha-hydroxylase activity	0.12987	0.00851595	15.25	0.00556273	0.256742	SoyZH13_09G026200/SoyZH13_15G127800
GO:0005509	calcium ion binding	2.20779	1.41365	1.56	0.00736079	0.294623	SoyZH13_01G169000/SoyZH13_02G056400/SoyZH13_03G116100/SoyZH13_04G220500/SoyZH13_05G032701/SoyZH13_05G185100/SoyZH13_06G006000/SoyZH13_06G194300/SoyZH13_07G009700/SoyZH13_07G029900/SoyZH13_07G115604/SoyZH13_08G056400/SoyZH13_08G173000/SoyZH13_08G201800/SoyZH13_09G249200/SoyZH13_11G055700/SoyZH13_11G125000/SoyZH13_12G183900/SoyZH13_13G025100/SoyZH13_13G071400/SoyZH13_13G142001/SoyZH13_13G178100/Soy…
GO:0004861	cyclin-dependent protein serine/threonine kinase inhibitor activity	0.194805	0.0283865	6.86	0.00793992	0.294623	SoyZH13_02G124700/SoyZH13_05G084200/SoyZH13_18G147800
GO:0004467	long-chain fatty acid-CoA ligase activity	0.324675	0.0851595	3.81	0.00908123	0.294623	SoyZH13_05G202500/SoyZH13_06G108100/SoyZH13_10G011000/SoyZH13_11G119200/SoyZH13_14G131101
GO:0050660	flavin adenine dinucleotide binding	0.909091	0.445668	2.04	0.0091805	0.294623	SoyZH13_02G101100/SoyZH13_03G188700/SoyZH13_04G007100/SoyZH13_04G074900/SoyZH13_04G144500/SoyZH13_05G048700/SoyZH13_05G168300/SoyZH13_06G188300/SoyZH13_06G248300/SoyZH13_08G184400/SoyZH13_09G171700/SoyZH13_14G124200/SoyZH13_15G059700/SoyZH13_19G192904
GO:0004707	MAP kinase activity	0.38961	0.122062	3.19	0.0105456	0.294623	SoyZH13_07G095900/SoyZH13_08G017000/SoyZH13_08G049800/SoyZH13_11G084400/SoyZH13_13G188400/SoyZH13_13G240000
GO:0008553	proton-exporting ATPase activity, phosphorylative mechanism	0.38961	0.122062	3.19	0.0105456	0.294623	SoyZH13_04G044500/SoyZH13_05G029400/SoyZH13_06G180200/SoyZH13_13G079900/SoyZH13_17G059400/SoyZH13_17G092800
GO:0003978	UDP-glucose 4-epimerase activity	0.194805	0.0312252	6.24	0.0105658	0.294623	SoyZH13_05G203100/SoyZH13_07G255200/SoyZH13_11G016400
GO:0000285	1-phosphatidylinositol-3-phosphate 5-kinase activity	0.12987	0.0113546	11.44	0.0108028	0.294623	SoyZH13_13G095900/SoyZH13_20G159300
GO:0010487	thermospermine synthase activity	0.12987	0.0113546	11.44	0.0108028	0.294623	SoyZH13_14G094200/SoyZH13_17G214300
GO:0043565	sequence-specific DNA binding	4.15584	3.12252	1.33	0.0129139	0.336884	NewGene_6613/SoyZH13_01G043600/SoyZH13_01G172400/SoyZH13_01G208800/SoyZH13_02G018300/SoyZH13_02G098800/SoyZH13_02G222200/SoyZH13_03G068700/SoyZH13_03G146100/SoyZH13_04G034800/SoyZH13_04G141700/SoyZH13_04G152500/SoyZH13_04G182500/SoyZH13_04G194900/SoyZH13_05G025900/SoyZH13_05G219900/SoyZH13_06G004100/SoyZH13_06G058100/SoyZH13_06G128800/SoyZH13_07G018300/SoyZH13_07G055200/SoyZH13_07G072200/SoyZH13_…
GO:0000978	RNA polymerase II cis-regulatory region sequence-specific DNA binding	0.649351	0.289542	2.24	0.0138499	0.346247	SoyZH13_09G128700/SoyZH13_10G219100/SoyZH13_11G055600/SoyZH13_12G217905/SoyZH13_13G140000/SoyZH13_13G286400/SoyZH13_17G203700/SoyZH13_17G216600/SoyZH13_19G144100/SoyZH13_20G143500
GO:0004047	aminomethyltransferase activity	0.12987	0.0141933	9.15	0.0174846	0.40349	SoyZH13_01G194700/SoyZH13_09G004900
GO:0008381	mechanosensitive ion channel activity	0.12987	0.0141933	9.15	0.0174846	0.40349	SoyZH13_16G068400/SoyZH13_16G094900
GO:0004356	glutamate-ammonia ligase activity	0.194805	0.0397411	4.9	0.0211389	0.420616	SoyZH13_09G155700/SoyZH13_10G057000/SoyZH13_18G040500
GO:0016799	hydrolase activity, hydrolyzing N-glycosyl compounds	0.194805	0.0397411	4.9	0.0211389	0.420616	SoyZH13_04G050200/SoyZH13_09G260400/SoyZH13_17G244400
GO:0016757	transferase activity, transferring glycosyl groups	1.55844	1.00488	1.55	0.0232517	0.420616	SoyZH13_01G047500/SoyZH13_01G096800/SoyZH13_02G024000/SoyZH13_02G026100/SoyZH13_04G017400/SoyZH13_04G078700/SoyZH13_04G223200/SoyZH13_05G003800/SoyZH13_05G213900/SoyZH13_06G179100/SoyZH13_08G127000/SoyZH13_08G237200/SoyZH13_08G314700/SoyZH13_09G260400/SoyZH13_10G185800/SoyZH13_11G033000/SoyZH13_12G158800/SoyZH13_13G292700/SoyZH13_13G344000/SoyZH13_14G070700/SoyZH13_14G085700/SoyZH13_17G184200/Soy…
GO:0008097	5S rRNA binding	0.194805	0.0425798	4.58	0.025581	0.420616	SoyZH13_08G226000/SoyZH13_14G006100/SoyZH13_16G033900
GO:0080031	methyl salicylate esterase activity	0.194805	0.0425798	4.58	0.025581	0.420616	SoyZH13_01G166101/SoyZH13_02G200800/SoyZH13_11G058200
GO:0080032	methyl jasmonate esterase activity	0.194805	0.0425798	4.58	0.025581	0.420616	SoyZH13_01G166101/SoyZH13_02G200800/SoyZH13_11G058200
GO:0005524	ATP binding	16.039	14.3011	1.12	0.0265951	0.420616	NewGene_17/NewGene_2071/NewGene_4519/NewGene_4891/NewGene_5450/NewGene_5518/NewGene_649/SoyZH13_01G087800/SoyZH13_01G157600/SoyZH13_01G175500/SoyZH13_02G010400/SoyZH13_02G014900/SoyZH13_02G050500/SoyZH13_02G080200/SoyZH13_02G119500/SoyZH13_02G151600/SoyZH13_02G193400/SoyZH13_02G202100/SoyZH13_02G207500/SoyZH13_02G209901/SoyZH13_02G215700/SoyZH13_02G252200/SoyZH13_02G282702/SoyZH13_03G060200/SoyZH…
GO:0071949	FAD binding	0.714286	0.371863	1.92	0.0288904	0.420616	NewGene_5048/SoyZH13_04G053100/SoyZH13_05G115000/SoyZH13_05G115100/SoyZH13_05G168300/SoyZH13_09G000700/SoyZH13_09G060800/SoyZH13_09G203400/SoyZH13_11G036700/SoyZH13_12G011300/SoyZH13_13G086400
GO:0044389	ubiquitin-like protein ligase binding	0.38961	0.156126	2.5	0.0323472	0.420616	SoyZH13_01G044100/SoyZH13_01G091500/SoyZH13_02G098400/SoyZH13_09G020400/SoyZH13_14G132500/SoyZH13_18G091000
GO:0004767	sphingomyelin phosphodiesterase activity	0.12987	0.0198706	6.54	0.0346385	0.420616	SoyZH13_05G067500/SoyZH13_17G145900
GO:0005459	UDP-galactose transmembrane transporter activity	0.12987	0.0198706	6.54	0.0346385	0.420616	SoyZH13_02G018600/SoyZH13_04G072001
GO:0008176	tRNA (guanine-N7-)-methyltransferase activity	0.12987	0.0198706	6.54	0.0346385	0.420616	SoyZH13_04G074100/SoyZH13_13G032900
GO:0050661	NADP binding	0.584416	0.289542	2.02	0.0346666	0.420616	SoyZH13_03G188700/SoyZH13_04G074900/SoyZH13_04G144500/SoyZH13_06G188300/SoyZH13_08G061200/SoyZH13_09G171700/SoyZH13_14G124200/SoyZH13_19G035200/SoyZH13_19G192904
GO:0030976	thiamine pyrophosphate binding	0.324675	0.119223	2.72	0.0353476	0.420616	SoyZH13_01G000009/SoyZH13_02G218800/SoyZH13_06G295101/SoyZH13_07G142500/SoyZH13_13G210200
GO:0031625	ubiquitin protein ligase binding	0.649351	0.337799	1.92	0.0359631	0.420616	SoyZH13_01G044100/SoyZH13_01G091500/SoyZH13_02G098400/SoyZH13_07G185300/SoyZH13_08G091100/SoyZH13_09G020400/SoyZH13_14G132500/SoyZH13_18G035600/SoyZH13_18G091000/SoyZH13_20G017700
GO:0004630	phospholipase D activity	0.25974	0.0823209	3.16	0.0361807	0.420616	SoyZH13_03G017900/SoyZH13_07G009700/SoyZH13_07G029900/SoyZH13_08G201800
GO:0016614	oxidoreductase activity, acting on CH-OH group of donors	0.25974	0.0823209	3.16	0.0361807	0.420616	SoyZH13_02G101100/SoyZH13_05G048700/SoyZH13_08G184400/SoyZH13_16G038400
GO:0016717	oxidoreductase activity, acting on paired donors, with oxidation of a pair of donors resulting in the reduction of molecular oxygen to two molecules of water	0.194805	0.0510957	3.81	0.0416469	0.420616	SoyZH13_07G140800/SoyZH13_18G060600/SoyZH13_19G133002
GO:0004490	methylglutaconyl-CoA hydratase activity	0.0649351	0.00283865	22.88	0.0437152	0.420616	SoyZH13_05G062300
GO:0004611	phosphoenolpyruvate carboxykinase activity	0.0649351	0.00283865	22.88	0.0437152	0.420616	NewGene_4928
GO:0004839	ubiquitin activating enzyme activity	0.0649351	0.00283865	22.88	0.0437152	0.420616	SoyZH13_02G209901
GO:0005274	allantoin:proton symporter activity	0.0649351	0.00283865	22.88	0.0437152	0.420616	SoyZH13_02G109200
GO:0008301	DNA binding, bending	0.0649351	0.00283865	22.88	0.0437152	0.420616	SoyZH13_11G134000
GO:0010331	gibberellin binding	0.0649351	0.00283865	22.88	0.0437152	0.420616	SoyZH13_10G022800
GO:0010486	manganese:proton antiporter activity	0.0649351	0.00283865	22.88	0.0437152	0.420616	SoyZH13_18G254300
GO:0015204	urea transmembrane transporter activity	0.0649351	0.00283865	22.88	0.0437152	0.420616	SoyZH13_04G110600
GO:0015410	manganese transmembrane transporter activity, phosphorylative mechanism	0.0649351	0.00283865	22.88	0.0437152	0.420616	SoyZH13_04G044500
GO:0015505	uracil:cation symporter activity	0.0649351	0.00283865	22.88	0.0437152	0.420616	SoyZH13_02G109200
GO:0034722	gamma-glutamyl-peptidase activity	0.0649351	0.00283865	22.88	0.0437152	0.420616	SoyZH13_13G243800
GO:0048244	phytanoyl-CoA dioxygenase activity	0.0649351	0.00283865	22.88	0.0437152	0.420616	SoyZH13_20G016800
GO:0050449	casbene synthase activity	0.0649351	0.00283865	22.88	0.0437152	0.420616	SoyZH13_12G123600
GO:0050551	myrcene synthase activity	0.0649351	0.00283865	22.88	0.0437152	0.420616	SoyZH13_08G058301
GO:0102773	dihydroceramide kinase activity	0.0649351	0.00283865	22.88	0.0437152	0.420616	SoyZH13_04G108700
GO:0106050	tRNA 2'-O-methyltransferase activity	0.0649351	0.00283865	22.88	0.0437152	0.420616	SoyZH13_07G157600
GO:0016620	oxidoreductase activity, acting on the aldehyde or oxo group of donors, NAD or NADP as acceptor	0.25974	0.0879982	2.95	0.0447801	0.420616	SoyZH13_02G032600/SoyZH13_04G223600/SoyZH13_09G067200/SoyZH13_17G087500
GO:0004473	malate dehydrogenase (decarboxylating) (NADP+) activity	0.12987	0.0227092	5.72	0.0448657	0.420616	SoyZH13_01G008800/SoyZH13_15G018700
GO:0005344	oxygen carrier activity	0.12987	0.0227092	5.72	0.0448657	0.420616	SoyZH13_11G118500/SoyZH13_11G118600
GO:0016782	transferase activity, transferring sulfur-containing groups	0.12987	0.0227092	5.72	0.0448657	0.420616	SoyZH13_01G144900/SoyZH13_11G080100
GO:0080030	methyl indole-3-acetate esterase activity	0.194805	0.0539344	3.61	0.0478943	0.431196	SoyZH13_01G166101/SoyZH13_02G200800/SoyZH13_11G058200
GO:0003872	6-phosphofructokinase activity	0.25974	0.0908368	2.86	0.049471	0.431196	SoyZH13_08G030500/SoyZH13_08G190800/SoyZH13_13G325400/SoyZH13_18G128800
GO:0015250	water channel activity	0.25974	0.0908368	2.86	0.049471	0.431196	SoyZH13_02G069502/SoyZH13_10G194400/SoyZH13_11G138400/SoyZH13_12G069200
GO:0030246	carbohydrate binding	1.55844	1.09004	1.43	0.0516934	0.431196	SoyZH13_01G047500/SoyZH13_01G206000/SoyZH13_02G024000/SoyZH13_03G060200/SoyZH13_04G178500/SoyZH13_06G150102/SoyZH13_06G179100/SoyZH13_07G009200/SoyZH13_08G021600/SoyZH13_09G131100/SoyZH13_10G217900/SoyZH13_11G018500/SoyZH13_12G104000/SoyZH13_13G130200/SoyZH13_13G271100/SoyZH13_13G324300/SoyZH13_15G021700/SoyZH13_16G174700/SoyZH13_17G127100/SoyZH13_17G239400/SoyZH13_18G035200/SoyZH13_18G060400/Soy…
GO:0004568	chitinase activity	0.324675	0.133417	2.43	0.0534526	0.431196	SoyZH13_10G209800/SoyZH13_15G138600/SoyZH13_16G106700/SoyZH13_18G218400/SoyZH13_20G150900
GO:0004180	carboxypeptidase activity	0.12987	0.0255479	5.08	0.0560435	0.431196	SoyZH13_03G179700/SoyZH13_03G186000
GO:0004612	phosphoenolpyruvate carboxykinase (ATP) activity	0.12987	0.0255479	5.08	0.0560435	0.431196	SoyZH13_04G084400/SoyZH13_09G184600
GO:0004792	thiosulfate sulfurtransferase activity	0.12987	0.0255479	5.08	0.0560435	0.431196	SoyZH13_01G144900/SoyZH13_11G080100
GO:0047780	citrate dehydratase activity	0.12987	0.0255479	5.08	0.0560435	0.431196	SoyZH13_01G146100/SoyZH13_11G078600
GO:0004089	carbonate dehydratase activity	0.25974	0.0965141	2.69	0.0596288	0.431196	SoyZH13_06G173700/SoyZH13_10G069600/SoyZH13_13G234600/SoyZH13_15G055600
GO:0008061	chitin binding	0.194805	0.0596117	3.27	0.0616676	0.431196	SoyZH13_16G106700/SoyZH13_18G218400/SoyZH13_19G230500
GO:0005544	calcium-dependent phospholipid binding	0.25974	0.0993528	2.61	0.0650911	0.431196	SoyZH13_06G194300/SoyZH13_13G071400/SoyZH13_13G178100/SoyZH13_15G221900
GO:0004672	protein kinase activity	4.48052	3.72999	1.2	0.0670759	0.431196	NewGene_17/NewGene_2071/NewGene_4891/NewGene_5450/SoyZH13_02G119500/SoyZH13_02G252200/SoyZH13_03G060200/SoyZH13_03G140300/SoyZH13_03G170800/SoyZH13_04G089900/SoyZH13_05G041500/SoyZH13_06G075600/SoyZH13_06G135500/SoyZH13_06G169800/SoyZH13_06G173900/SoyZH13_06G187200/SoyZH13_06G269400/SoyZH13_07G089600/SoyZH13_07G145200/SoyZH13_07G254601/SoyZH13_08G012700/SoyZH13_08G057900/SoyZH13_08G178900/SoyZH13…
GO:0016783	sulfurtransferase activity	0.12987	0.0283865	4.58	0.0680694	0.431196	SoyZH13_01G144900/SoyZH13_11G080100
GO:0016891	endoribonuclease activity, producing 5'-phosphomonoesters	0.12987	0.0283865	4.58	0.0680694	0.431196	NewGene_55/SoyZH13_15G017200
GO:0080139	borate efflux transmembrane transporter activity	0.12987	0.0283865	4.58	0.0680694	0.431196	SoyZH13_04G066100/SoyZH13_15G010800
GO:0004471	malate dehydrogenase (decarboxylating) (NAD+) activity	0.194805	0.0624503	3.12	0.0691677	0.431196	SoyZH13_01G008800/SoyZH13_04G081100/SoyZH13_15G018700
GO:0015036	disulfide oxidoreductase activity	0.194805	0.0624503	3.12	0.0691677	0.431196	SoyZH13_04G157300/SoyZH13_12G193300/SoyZH13_19G134600
GO:0047134	protein-disulfide reductase activity	0.194805	0.0624503	3.12	0.0691677	0.431196	SoyZH13_10G206900/SoyZH13_12G193300/SoyZH13_19G134600
GO:0070290	N-acylphosphatidylethanolamine-specific phospholipase D activity	0.194805	0.0624503	3.12	0.0691677	0.431196	SoyZH13_07G009700/SoyZH13_07G029900/SoyZH13_08G201800
GO:0050897	cobalt ion binding	0.194805	0.065289	2.98	0.0770578	0.431196	SoyZH13_02G218700/SoyZH13_14G190800/SoyZH13_15G070300
GO:0004553	hydrolase activity, hydrolyzing O-glycosyl compounds	1.23377	0.865789	1.43	0.0783578	0.431196	NewGene_561/SoyZH13_01G014100/SoyZH13_02G065200/SoyZH13_03G001900/SoyZH13_04G028900/SoyZH13_04G092400/SoyZH13_05G145600/SoyZH13_06G016700/SoyZH13_06G073700/SoyZH13_06G150102/SoyZH13_08G108200/SoyZH13_09G036800/SoyZH13_10G232600/SoyZH13_11G128500/SoyZH13_13G077300/SoyZH13_13G141000/SoyZH13_14G194300/SoyZH13_17G220800/SoyZH13_18G218400
GO:0022857	transmembrane transporter activity	2.33766	1.82525	1.28	0.0788548	0.431196	NewGene_2320/NewGene_7021/SoyZH13_01G063300/SoyZH13_01G220300/SoyZH13_02G018600/SoyZH13_02G032700/SoyZH13_02G152900/SoyZH13_04G064400/SoyZH13_04G072001/SoyZH13_04G157600/SoyZH13_06G118500/SoyZH13_06G175800/SoyZH13_06G284300/SoyZH13_07G079200/SoyZH13_07G136300/SoyZH13_08G131200/SoyZH13_09G081100/SoyZH13_11G070900/SoyZH13_11G129900/SoyZH13_12G041400/SoyZH13_12G053400/SoyZH13_13G054000/SoyZH13_13G06…
GO:0003997	acyl-CoA oxidase activity	0.12987	0.0312252	4.16	0.080848	0.431196	SoyZH13_05G168300/SoyZH13_06G220600
GO:0015292	uniporter activity	0.12987	0.0312252	4.16	0.080848	0.431196	SoyZH13_02G055800/SoyZH13_14G190600
GO:0016872	intramolecular lyase activity	0.12987	0.0312252	4.16	0.080848	0.431196	SoyZH13_17G215600/SoyZH13_20G225200
GO:0019825	oxygen binding	0.12987	0.0312252	4.16	0.080848	0.431196	SoyZH13_11G118500/SoyZH13_11G118600
GO:0016667	oxidoreductase activity, acting on a sulfur group of donors	0.194805	0.0681276	2.86	0.0853219	0.431196	SoyZH13_04G157300/SoyZH13_12G193300/SoyZH13_19G134600
GO:0001729	ceramide kinase activity	0.0649351	0.0056773	11.44	0.0855206	0.431196	SoyZH13_04G108700
GO:0004121	cystathionine beta-lyase activity	0.0649351	0.0056773	11.44	0.0855206	0.431196	SoyZH13_19G117000
GO:0004165	dodecenoyl-CoA delta-isomerase activity	0.0649351	0.0056773	11.44	0.0855206	0.431196	SoyZH13_13G221000
GO:0004314	[acyl-carrier-protein] S-malonyltransferase activity	0.0649351	0.0056773	11.44	0.0855206	0.431196	SoyZH13_18G056600
GO:0004398	histidine decarboxylase activity	0.0649351	0.0056773	11.44	0.0855206	0.431196	SoyZH13_11G178502
GO:0004485	methylcrotonoyl-CoA carboxylase activity	0.0649351	0.0056773	11.44	0.0855206	0.431196	SoyZH13_02G122600
GO:0004661	protein geranylgeranyltransferase activity	0.0649351	0.0056773	11.44	0.0855206	0.431196	SoyZH13_18G257500
GO:0005245	voltage-gated calcium channel activity	0.0649351	0.0056773	11.44	0.0855206	0.431196	SoyZH13_12G183900
GO:0008967	phosphoglycolate phosphatase activity	0.0649351	0.0056773	11.44	0.0855206	0.431196	SoyZH13_15G116700
GO:0009702	L-arabinokinase activity	0.0649351	0.0056773	11.44	0.0855206	0.431196	SoyZH13_14G121900
GO:0015205	nucleobase transmembrane transporter activity	0.0649351	0.0056773	11.44	0.0855206	0.431196	SoyZH13_10G059800
GO:0016833	oxo-acid-lyase activity	0.0649351	0.0056773	11.44	0.0855206	0.431196	SoyZH13_18G084500
GO:0019172	glyoxalase III activity	0.0649351	0.0056773	11.44	0.0855206	0.431196	SoyZH13_18G045000
GO:0030732	methionine S-methyltransferase activity	0.0649351	0.0056773	11.44	0.0855206	0.431196	SoyZH13_16G000300
GO:0035251	UDP-glucosyltransferase activity	0.0649351	0.0056773	11.44	0.0855206	0.431196	SoyZH13_09G260400
GO:0036033	mediator complex binding	0.0649351	0.0056773	11.44	0.0855206	0.431196	SoyZH13_02G127700
GO:0042409	caffeoyl-CoA O-methyltransferase activity	0.0649351	0.0056773	11.44	0.0855206	0.431196	SoyZH13_01G004600
GO:0044548	S100 protein binding	0.0649351	0.0056773	11.44	0.0855206	0.431196	SoyZH13_20G017700
GO:0046593	mandelonitrile lyase activity	0.0649351	0.0056773	11.44	0.0855206	0.431196	SoyZH13_02G101100
GO:0047793	cycloeucalenol cycloisomerase activity	0.0649351	0.0056773	11.44	0.0855206	0.431196	SoyZH13_04G172300
GO:0050174	phenylalanine decarboxylase activity	0.0649351	0.0056773	11.44	0.0855206	0.431196	SoyZH13_11G178502
GO:0050515	4-(cytidine 5'-diphospho)-2-C-methyl-D-erythritol kinase activity	0.0649351	0.0056773	11.44	0.0855206	0.431196	SoyZH13_20G042600
GO:0052637	delta 3-trans-hexadecenoic acid phosphatidylglycerol desaturase activity	0.0649351	0.0056773	11.44	0.0855206	0.431196	SoyZH13_18G091000
GO:0052862	glucan endo-1,4-beta-glucanase activity, C-3 substituted reducing group	0.0649351	0.0056773	11.44	0.0855206	0.431196	SoyZH13_08G232500
GO:0098973	structural constituent of postsynaptic actin cytoskeleton	0.0649351	0.0056773	11.44	0.0855206	0.431196	SoyZH13_10G084800
GO:0102752	1,4-alpha-glucan branching enzyme activity (using a glucosylated glycogenin as primer for glycogen synthesis)	0.0649351	0.0056773	11.44	0.0855206	0.431196	SoyZH13_06G016700
GO:1901149	salicylic acid binding	0.0649351	0.0056773	11.44	0.0855206	0.431196	SoyZH13_09G020400
GO:0016491	oxidoreductase activity	2.66234	2.1375	1.25	0.0890419	0.443361	NewGene_4549/SoyZH13_01G045200/SoyZH13_01G090700/SoyZH13_02G283600/SoyZH13_03G062000/SoyZH13_03G062500/SoyZH13_03G088300/SoyZH13_03G188700/SoyZH13_04G157300/SoyZH13_05G039900/SoyZH13_05G115000/SoyZH13_05G115100/SoyZH13_05G190000/SoyZH13_06G131900/SoyZH13_07G151600/SoyZH13_07G176900/SoyZH13_07G198400/SoyZH13_08G056400/SoyZH13_08G228600/SoyZH13_09G118900/SoyZH13_09G121800/SoyZH13_09G130200/SoyZH13_…
GO:0005504	fatty acid binding	0.25974	0.110707	2.35	0.0894111	0.443361	SoyZH13_05G168300/SoyZH13_07G130400/SoyZH13_17G215600/SoyZH13_18G166302
GO:0005249	voltage-gated potassium channel activity	0.194805	0.0709663	2.75	0.0939438	0.458262	SoyZH13_08G179100/SoyZH13_14G195100/SoyZH13_17G114500
GO:0008106	alcohol dehydrogenase (NADP+) activity	0.194805	0.0709663	2.75	0.0939438	0.458262	SoyZH13_01G090700/SoyZH13_03G062000/SoyZH13_16G038400
GO:0004805	trehalose-phosphatase activity	0.25974	0.113546	2.29	0.0960849	0.464927	SoyZH13_06G288300/SoyZH13_07G159300/SoyZH13_12G005600/SoyZH13_18G016500
GO:0008194	UDP-glycosyltransferase activity	1.03896	0.732372	1.42	0.102522	0.4677	NewGene_1491/SoyZH13_02G097500/SoyZH13_03G067100/SoyZH13_03G168500/SoyZH13_03G168701/SoyZH13_05G140400/SoyZH13_06G194700/SoyZH13_06G237100/SoyZH13_09G260400/SoyZH13_13G038801/SoyZH13_13G043600/SoyZH13_14G161500/SoyZH13_14G181300/SoyZH13_16G156101/SoyZH13_18G003000/SoyZH13_19G023000
GO:0004332	fructose-bisphosphate aldolase activity	0.12987	0.0369025	3.52	0.108315	0.4677	SoyZH13_04G007800/SoyZH13_12G034300
GO:0004470	malic enzyme activity	0.12987	0.0369025	3.52	0.108315	0.4677	SoyZH13_01G008800/SoyZH13_15G018700
GO:0042300	beta-amyrin synthase activity	0.12987	0.0369025	3.52	0.108315	0.4677	SoyZH13_03G107900/SoyZH13_15G062900
GO:0080019	fatty-acyl-CoA reductase (alcohol-forming) activity	0.12987	0.0369025	3.52	0.108315	0.4677	SoyZH13_12G163900/SoyZH13_13G290900
GO:0102965	alcohol-forming fatty acyl-CoA reductase activity	0.12987	0.0369025	3.52	0.108315	0.4677	SoyZH13_12G163900/SoyZH13_13G290900
GO:0009931	calcium-dependent protein serine/threonine kinase activity	0.324675	0.164642	1.97	0.108927	0.4677	SoyZH13_05G185100/SoyZH13_10G170900/SoyZH13_10G220900/SoyZH13_11G125000/SoyZH13_15G208700
GO:0046872	metal ion binding	7.01299	6.24787	1.12	0.113395	0.4677	NewGene_1326/NewGene_5996/SoyZH13_01G008800/SoyZH13_01G059600/SoyZH13_01G138300/SoyZH13_01G146500/SoyZH13_01G152200/SoyZH13_01G152300/SoyZH13_01G174700/SoyZH13_02G112400/SoyZH13_02G117700/SoyZH13_02G192300/SoyZH13_02G214300/SoyZH13_02G218700/SoyZH13_02G245800/SoyZH13_03G026102/SoyZH13_03G164000/SoyZH13_04G007100/SoyZH13_04G053600/SoyZH13_04G066500/SoyZH13_04G067000/SoyZH13_04G081100/SoyZH13_04G17…
GO:0043531	ADP binding	1.75325	1.37391	1.28	0.11806	0.4677	NewGene_2257/NewGene_707/SoyZH13_01G098700/SoyZH13_02G029500/SoyZH13_03G032409/SoyZH13_03G036400/SoyZH13_03G043701/SoyZH13_03G070201/SoyZH13_03G070700/SoyZH13_06G243300/SoyZH13_06G246700/SoyZH13_06G246900/SoyZH13_06G247000/SoyZH13_12G118100/SoyZH13_13G060400/SoyZH13_15G122000/SoyZH13_15G146001/SoyZH13_15G161000/SoyZH13_15G216500/SoyZH13_15G217800/SoyZH13_16G079200/SoyZH13_16G175501/SoyZH13_16G187…
GO:0004364	glutathione transferase activity	0.38961	0.218576	1.78	0.120389	0.4677	SoyZH13_02G261900/SoyZH13_08G113100/SoyZH13_08G166800/SoyZH13_15G232300/SoyZH13_18G100400/SoyZH13_18G165600
GO:0031406	carboxylic acid binding	0.194805	0.0794822	2.45	0.121782	0.4677	SoyZH13_09G020400/SoyZH13_10G217900/SoyZH13_16G049700
GO:0043177	organic acid binding	0.194805	0.0794822	2.45	0.121782	0.4677	SoyZH13_09G020400/SoyZH13_10G217900/SoyZH13_16G049700
GO:0000250	lanosterol synthase activity	0.12987	0.0397411	3.27	0.122844	0.4677	SoyZH13_03G107900/SoyZH13_15G062900
GO:0051753	mannan synthase activity	0.12987	0.0397411	3.27	0.122844	0.4677	SoyZH13_10G185800/SoyZH13_13G292700
GO:0000048	peptidyltransferase activity	0.0649351	0.00851595	7.63	0.1255	0.4677	SoyZH13_07G118300
GO:0000213	tRNA-intron endonuclease activity	0.0649351	0.00851595	7.63	0.1255	0.4677	SoyZH13_04G167300
GO:0003691	double-stranded telomeric DNA binding	0.0649351	0.00851595	7.63	0.1255	0.4677	SoyZH13_11G134000
GO:0003826	alpha-ketoacid dehydrogenase activity	0.0649351	0.00851595	7.63	0.1255	0.4677	SoyZH13_06G115400
GO:0003839	gamma-glutamylcyclotransferase activity	0.0649351	0.00851595	7.63	0.1255	0.4677	SoyZH13_06G073700
GO:0003980	UDP-glucose:glycoprotein glucosyltransferase activity	0.0649351	0.00851595	7.63	0.1255	0.4677	SoyZH13_05G157800
GO:0004053	arginase activity	0.0649351	0.00851595	7.63	0.1255	0.4677	SoyZH13_03G026102
GO:0004123	cystathionine gamma-lyase activity	0.0649351	0.00851595	7.63	0.1255	0.4677	SoyZH13_19G117000
GO:0004844	uracil DNA N-glycosylase activity	0.0649351	0.00851595	7.63	0.1255	0.4677	SoyZH13_11G100701
GO:0008310	single-stranded DNA 3'-5' exodeoxyribonuclease activity	0.0649351	0.00851595	7.63	0.1255	0.4677	SoyZH13_12G079600
GO:0008479	queuine tRNA-ribosyltransferase activity	0.0649351	0.00851595	7.63	0.1255	0.4677	SoyZH13_06G095600
GO:0016630	protochlorophyllide reductase activity	0.0649351	0.00851595	7.63	0.1255	0.4677	SoyZH13_06G228000
GO:0016812	hydrolase activity, acting on carbon-nitrogen (but not peptide) bonds, in cyclic amides	0.0649351	0.00851595	7.63	0.1255	0.4677	SoyZH13_02G256500
GO:0022821	potassium ion antiporter activity	0.0649351	0.00851595	7.63	0.1255	0.4677	SoyZH13_13G167102
GO:0030414	peptidase inhibitor activity	0.0649351	0.00851595	7.63	0.1255	0.4677	SoyZH13_18G267700
GO:0031956	medium-chain fatty acid-CoA ligase activity	0.0649351	0.00851595	7.63	0.1255	0.4677	SoyZH13_09G124500
GO:0035299	inositol pentakisphosphate 2-kinase activity	0.0649351	0.00851595	7.63	0.1255	0.4677	SoyZH13_06G028300
GO:0036456	L-methionine-(S)-S-oxide reductase activity	0.0649351	0.00851595	7.63	0.1255	0.4677	SoyZH13_04G168800
GO:0042577	lipid phosphatase activity	0.0649351	0.00851595	7.63	0.1255	0.4677	SoyZH13_05G055600
GO:0047724	inosine nucleosidase activity	0.0649351	0.00851595	7.63	0.1255	0.4677	SoyZH13_09G260400
GO:0050080	malonyl-CoA decarboxylase activity	0.0649351	0.00851595	7.63	0.1255	0.4677	SoyZH13_09G006800
GO:0061929	gamma-glutamylaminecyclotransferase activity	0.0649351	0.00851595	7.63	0.1255	0.4677	SoyZH13_12G015400
GO:0070273	phosphatidylinositol-4-phosphate binding	0.0649351	0.00851595	7.63	0.1255	0.4677	SoyZH13_16G084600
GO:0030247	polysaccharide binding	0.454545	0.272511	1.67	0.127222	0.471192	SoyZH13_01G038900/SoyZH13_02G168100/SoyZH13_07G053900/SoyZH13_08G022100/SoyZH13_09G014600/SoyZH13_13G025100/SoyZH13_14G139200
GO:0043168	anion binding	0.649351	0.431475	1.5	0.130109	0.478623	SoyZH13_07G005500/SoyZH13_07G235800/SoyZH13_09G020400/SoyZH13_10G217900/SoyZH13_14G193900/SoyZH13_15G094200/SoyZH13_16G049700/SoyZH13_16G084600/SoyZH13_17G005401/SoyZH13_19G193700
GO:0052886	9,9'-dicis-carotene:quinone oxidoreductase activity	0.194805	0.0823209	2.37	0.131659	0.478623	SoyZH13_03G233700/SoyZH13_05G106500/SoyZH13_15G078200
GO:0052887	7,9,9'-tricis-neurosporene:quinone oxidoreductase activity	0.194805	0.0823209	2.37	0.131659	0.478623	SoyZH13_03G233700/SoyZH13_05G106500/SoyZH13_15G078200
GO:0004674	protein serine/threonine kinase activity	3.44156	2.938	1.17	0.132419	0.478623	SoyZH13_01G087800/SoyZH13_01G175500/SoyZH13_02G215700/SoyZH13_02G282702/SoyZH13_03G241400/SoyZH13_04G077900/SoyZH13_04G083600/SoyZH13_06G050200/SoyZH13_06G060100/SoyZH13_06G079200/SoyZH13_06G119200/SoyZH13_06G169800/SoyZH13_06G241400/SoyZH13_07G195300/SoyZH13_08G334400/SoyZH13_09G005600/SoyZH13_09G033800/SoyZH13_09G248600/SoyZH13_10G101900/SoyZH13_10G229200/SoyZH13_11G038100/SoyZH13_11G043301/Soy…
GO:0004340	glucokinase activity	0.12987	0.0425798	3.05	0.137808	0.480724	SoyZH13_08G032100/SoyZH13_17G245000
GO:0005262	calcium channel activity	0.12987	0.0425798	3.05	0.137808	0.480724	SoyZH13_02G055800/SoyZH13_14G190600
GO:0005452	inorganic anion exchanger activity	0.12987	0.0425798	3.05	0.137808	0.480724	SoyZH13_04G066100/SoyZH13_15G010800
GO:0019158	mannokinase activity	0.12987	0.0425798	3.05	0.137808	0.480724	SoyZH13_08G032100/SoyZH13_17G245000
GO:0032934	sterol binding	0.12987	0.0425798	3.05	0.137808	0.480724	SoyZH13_12G087400/SoyZH13_17G057701
GO:0033293	monocarboxylic acid binding	0.12987	0.0425798	3.05	0.137808	0.480724	SoyZH13_09G020400/SoyZH13_10G217900
GO:0008144	drug binding	0.324675	0.178835	1.82	0.14075	0.483424	SoyZH13_07G005500/SoyZH13_09G020400/SoyZH13_14G193900/SoyZH13_18G218400/SoyZH13_19G193700
GO:0008083	growth factor activity	0.194805	0.0851595	2.29	0.141804	0.483424	NewGene_1224/SoyZH13_05G174001/SoyZH13_05G174002
GO:0016671	oxidoreductase activity, acting on a sulfur group of donors, disulfide as acceptor	0.194805	0.0851595	2.29	0.141804	0.483424	SoyZH13_10G206900/SoyZH13_12G193300/SoyZH13_19G134600
GO:0051787	misfolded protein binding	0.194805	0.0851595	2.29	0.141804	0.483424	SoyZH13_02G080200/SoyZH13_03G154200/SoyZH13_18G256101
GO:0043167	ion binding	0.779221	0.553537	1.41	0.148041	0.498676	SoyZH13_02G218700/SoyZH13_07G005500/SoyZH13_07G235800/SoyZH13_09G020400/SoyZH13_10G217900/SoyZH13_14G190800/SoyZH13_14G193900/SoyZH13_15G094200/SoyZH13_16G049700/SoyZH13_16G084600/SoyZH13_17G005401/SoyZH13_19G193700
GO:0004525	ribonuclease III activity	0.194805	0.0879982	2.21	0.1522	0.498676	NewGene_55/SoyZH13_04G089600/SoyZH13_09G024600
GO:0003994	aconitate hydratase activity	0.12987	0.0454184	2.86	0.15314	0.498676	SoyZH13_01G146100/SoyZH13_11G078600
GO:0019887	protein kinase regulator activity	0.12987	0.0454184	2.86	0.15314	0.498676	SoyZH13_05G065500/SoyZH13_06G163300
GO:0045159	myosin II binding	0.12987	0.0454184	2.86	0.15314	0.498676	SoyZH13_03G097400/SoyZH13_18G006800
GO:0044183	protein folding chaperone	0.194805	0.0908368	2.14	0.162827	0.498676	SoyZH13_02G080200/SoyZH13_03G154200/SoyZH13_18G256101
GO:0004033	aldo-keto reductase (NADP) activity	0.0649351	0.0113546	5.72	0.163732	0.498676	SoyZH13_16G038400
GO:0004038	allantoinase activity	0.0649351	0.0113546	5.72	0.163732	0.498676	SoyZH13_15G070300
GO:0004300	enoyl-CoA hydratase activity	0.0649351	0.0113546	5.72	0.163732	0.498676	SoyZH13_13G221000
GO:0004411	homogentisate 1,2-dioxygenase activity	0.0649351	0.0113546	5.72	0.163732	0.498676	SoyZH13_06G216600
GO:0008477	purine nucleosidase activity	0.0649351	0.0113546	5.72	0.163732	0.498676	SoyZH13_09G260400
GO:0008515	sucrose transmembrane transporter activity	0.0649351	0.0113546	5.72	0.163732	0.498676	SoyZH13_16G140200
GO:0009922	fatty acid elongase activity	0.0649351	0.0113546	5.72	0.163732	0.498676	SoyZH13_16G126100
GO:0016841	ammonia-lyase activity	0.0649351	0.0113546	5.72	0.163732	0.498676	SoyZH13_19G167300
GO:0034513	box H/ACA snoRNA binding	0.0649351	0.0113546	5.72	0.163732	0.498676	SoyZH13_16G037800
GO:0042937	tripeptide transmembrane transporter activity	0.0649351	0.0113546	5.72	0.163732	0.498676	SoyZH13_10G005700
GO:0046863	ribulose-1,5-bisphosphate carboxylase/oxygenase activator activity	0.0649351	0.0113546	5.72	0.163732	0.498676	SoyZH13_11G219000
GO:0047215	indole-3-acetate beta-glucosyltransferase activity	0.0649351	0.0113546	5.72	0.163732	0.498676	SoyZH13_14G002900
GO:0048032	galacturonate binding	0.0649351	0.0113546	5.72	0.163732	0.498676	SoyZH13_10G217900
GO:0052747	sinapyl alcohol dehydrogenase activity	0.0649351	0.0113546	5.72	0.163732	0.498676	SoyZH13_13G232700
GO:0080048	GDP-D-glucose phosphorylase activity	0.0649351	0.0113546	5.72	0.163732	0.498676	SoyZH13_14G019900
GO:0004634	phosphopyruvate hydratase activity	0.12987	0.0482571	2.69	0.16878	0.508883	NewGene_5627/SoyZH13_04G137800
GO:0047938	glucose-6-phosphate 1-epimerase activity	0.12987	0.0482571	2.69	0.16878	0.508883	SoyZH13_01G206000/SoyZH13_11G018500
GO:0017022	myosin binding	0.194805	0.0936755	2.08	0.173668	0.518411	SoyZH13_03G097400/SoyZH13_09G108800/SoyZH13_18G006800
GO:0051119	sugar transmembrane transporter activity	0.194805	0.0936755	2.08	0.173668	0.518411	SoyZH13_06G120800/SoyZH13_U000437/SoyZH13_U000438
GO:0016413	O-acetyltransferase activity	0.454545	0.300897	1.51	0.18204	0.53065	SoyZH13_01G033600/SoyZH13_05G178200/SoyZH13_12G209200/SoyZH13_12G209300/SoyZH13_13G241800/SoyZH13_14G023800/SoyZH13_18G248300
GO:0004032	alditol:NADP+ 1-oxidoreductase activity	0.12987	0.0510957	2.54	0.184671	0.53065	SoyZH13_01G090700/SoyZH13_03G062000
GO:0070204	2-succinyl-5-enolpyruvyl-6-hydroxy-3-cyclohexene-1-carboxylic-acid synthase activity	0.12987	0.0510957	2.54	0.184671	0.53065	SoyZH13_01G000009/SoyZH13_06G295101
GO:0008353	RNA polymerase II CTD heptapeptide repeat kinase activity	0.194805	0.0965141	2.02	0.184704	0.53065	SoyZH13_08G228200/SoyZH13_12G201800/SoyZH13_13G252200
GO:0080043	quercetin 3-O-glucosyltransferase activity	0.194805	0.0965141	2.02	0.184704	0.53065	SoyZH13_14G161500/SoyZH13_18G003000/SoyZH13_19G023000
GO:0080044	quercetin 7-O-glucosyltransferase activity	0.194805	0.0965141	2.02	0.184704	0.53065	SoyZH13_14G161500/SoyZH13_18G003000/SoyZH13_19G023000
GO:0004565	beta-galactosidase activity	0.324675	0.198706	1.63	0.191091	0.53065	SoyZH13_07G009200/SoyZH13_09G059700/SoyZH13_13G321800/SoyZH13_14G064200/SoyZH13_17G241700
GO:0140326	ATPase-coupled intramembrane lipid transporter activity	0.194805	0.0993528	1.96	0.195917	0.53065	SoyZH13_05G006800/SoyZH13_08G181900/SoyZH13_13G320400
GO:0000014	single-stranded DNA endodeoxyribonuclease activity	0.0649351	0.0141933	4.58	0.200294	0.53065	SoyZH13_11G037800
GO:0000107	imidazoleglycerol-phosphate synthase activity	0.0649351	0.0141933	4.58	0.200294	0.53065	SoyZH13_18G084500
GO:0003988	acetyl-CoA C-acyltransferase activity	0.0649351	0.0141933	4.58	0.200294	0.53065	SoyZH13_20G008500
GO:0004070	aspartate carbamoyltransferase activity	0.0649351	0.0141933	4.58	0.200294	0.53065	SoyZH13_08G081600
GO:0004108	citrate (Si)-synthase activity	0.0649351	0.0141933	4.58	0.200294	0.53065	SoyZH13_18G094700
GO:0004157	dihydropyrimidinase activity	0.0649351	0.0141933	4.58	0.200294	0.53065	SoyZH13_02G256500
GO:0004616	phosphogluconate dehydrogenase (decarboxylating) activity	0.0649351	0.0141933	4.58	0.200294	0.53065	SoyZH13_19G035200
GO:0008897	holo-[acyl-carrier-protein] synthase activity	0.0649351	0.0141933	4.58	0.200294	0.53065	SoyZH13_02G152400
GO:0010295	(+)-abscisic acid 8'-hydroxylase activity	0.0649351	0.0141933	4.58	0.200294	0.53065	SoyZH13_09G198800
GO:0016830	carbon-carbon lyase activity	0.0649351	0.0141933	4.58	0.200294	0.53065	NewGene_4928
GO:0018478	malonate-semialdehyde dehydrogenase (acetylating) activity	0.0649351	0.0141933	4.58	0.200294	0.53065	SoyZH13_07G169600
GO:0031405	lipoic acid binding	0.0649351	0.0141933	4.58	0.200294	0.53065	SoyZH13_17G026900
GO:0036374	glutathione hydrolase activity	0.0649351	0.0141933	4.58	0.200294	0.53065	SoyZH13_07G118300
GO:0038198	auxin receptor activity	0.0649351	0.0141933	4.58	0.200294	0.53065	SoyZH13_19G193700
GO:0103025	alpha-amylase activity (releasing maltohexaose)	0.0649351	0.0141933	4.58	0.200294	0.53065	SoyZH13_17G248600
GO:0008661	1-deoxy-D-xylulose-5-phosphate synthase activity	0.12987	0.0539344	2.41	0.200763	0.53065	SoyZH13_04G066200/SoyZH13_17G064000
GO:0016668	oxidoreductase activity, acting on a sulfur group of donors, NAD(P) as acceptor	0.12987	0.0539344	2.41	0.200763	0.53065	SoyZH13_12G193300/SoyZH13_19G134600
GO:0101005	ubiquitinyl hydrolase activity	0.12987	0.0539344	2.41	0.200763	0.53065	SoyZH13_04G059600/SoyZH13_09G103600
GO:0008810	cellulase activity	0.25974	0.153287	1.69	0.209948	0.552494	SoyZH13_02G271500/SoyZH13_06G023400/SoyZH13_08G021600/SoyZH13_11G108500
GO:0003725	double-stranded RNA binding	0.12987	0.056773	2.29	0.217006	0.56237	NewGene_55/SoyZH13_04G089600
GO:0016274	protein-arginine N-methyltransferase activity	0.12987	0.056773	2.29	0.217006	0.56237	SoyZH13_04G119400/SoyZH13_07G120100
GO:0030983	mismatched DNA binding	0.194805	0.10503	1.85	0.218808	0.56237	SoyZH13_02G202100/SoyZH13_10G113506/SoyZH13_17G117300
GO:0005516	calmodulin binding	0.649351	0.488248	1.33	0.221481	0.56237	SoyZH13_03G211800/SoyZH13_03G212000/SoyZH13_05G185100/SoyZH13_10G170900/SoyZH13_10G220900/SoyZH13_11G125000/SoyZH13_15G208700/SoyZH13_16G129600/SoyZH13_19G215300/SoyZH13_19G228600
GO:0038023	signaling receptor activity	0.38961	0.263995	1.48	0.221603	0.56237	SoyZH13_09G038400/SoyZH13_13G144200/SoyZH13_13G207700/SoyZH13_13G211600/SoyZH13_18G180000/SoyZH13_19G193700
GO:0052716	hydroquinone:oxygen oxidoreductase activity	0.25974	0.158964	1.63	0.228598	0.56237	SoyZH13_01G099000/SoyZH13_02G205200/SoyZH13_03G072900/SoyZH13_18G159500
GO:0001671	ATPase activator activity	0.12987	0.0596117	2.18	0.233357	0.56237	SoyZH13_03G130200/SoyZH13_13G162100
GO:0003989	acetyl-CoA carboxylase activity	0.12987	0.0596117	2.18	0.233357	0.56237	SoyZH13_02G122600/SoyZH13_06G100900
GO:0005536	glucose binding	0.12987	0.0596117	2.18	0.233357	0.56237	SoyZH13_08G032100/SoyZH13_17G245000
GO:0003844	1,4-alpha-glucan branching enzyme activity	0.0649351	0.0170319	3.81	0.235258	0.56237	SoyZH13_06G016700
GO:0004385	guanylate kinase activity	0.0649351	0.0170319	3.81	0.235258	0.56237	SoyZH13_03G123300
GO:0004474	malate synthase activity	0.0649351	0.0170319	3.81	0.235258	0.56237	SoyZH13_05G044500
GO:0004654	polyribonucleotide nucleotidyltransferase activity	0.0649351	0.0170319	3.81	0.235258	0.56237	SoyZH13_19G005700
GO:0008240	tripeptidyl-peptidase activity	0.0649351	0.0170319	3.81	0.235258	0.56237	SoyZH13_20G146300
GO:0008883	glutamyl-tRNA reductase activity	0.0649351	0.0170319	3.81	0.235258	0.56237	SoyZH13_08G061200
GO:0008934	inositol monophosphate 1-phosphatase activity	0.0649351	0.0170319	3.81	0.235258	0.56237	SoyZH13_20G030600
GO:0016624	oxidoreductase activity, acting on the aldehyde or oxo group of donors, disulfide as acceptor	0.0649351	0.0170319	3.81	0.235258	0.56237	SoyZH13_06G115400
GO:0016920	pyroglutamyl-peptidase activity	0.0649351	0.0170319	3.81	0.235258	0.56237	SoyZH13_18G124600
GO:0032296	double-stranded RNA-specific ribonuclease activity	0.0649351	0.0170319	3.81	0.235258	0.56237	NewGene_55
GO:0048040	UDP-glucuronate decarboxylase activity	0.0649351	0.0170319	3.81	0.235258	0.56237	SoyZH13_19G198000
GO:0052832	inositol monophosphate 3-phosphatase activity	0.0649351	0.0170319	3.81	0.235258	0.56237	SoyZH13_20G030600
GO:0052833	inositol monophosphate 4-phosphatase activity	0.0649351	0.0170319	3.81	0.235258	0.56237	SoyZH13_20G030600
GO:0102148	N-acetyl-beta-D-galactosaminidase activity	0.0649351	0.0170319	3.81	0.235258	0.56237	SoyZH13_18G254400
GO:0019899	enzyme binding	0.519481	0.383218	1.36	0.2389	0.568809	SoyZH13_01G044100/SoyZH13_01G091500/SoyZH13_02G098400/SoyZH13_05G028500/SoyZH13_09G020400/SoyZH13_13G223800/SoyZH13_14G132500/SoyZH13_18G091000
GO:0004190	aspartic-type endopeptidase activity	0.714286	0.556376	1.28	0.240114	0.569441	SoyZH13_01G146400/SoyZH13_03G169400/SoyZH13_03G236900/SoyZH13_05G182300/SoyZH13_08G209900/SoyZH13_11G213700/SoyZH13_11G218200/SoyZH13_13G097800/SoyZH13_13G129000/SoyZH13_13G294100/SoyZH13_15G119200
GO:0016798	hydrolase activity, acting on glycosyl bonds	0.194805	0.110707	1.76	0.242205	0.572137	SoyZH13_09G260400/SoyZH13_17G073900/SoyZH13_18G218400
GO:0016760	cellulose synthase (UDP-forming) activity	0.324675	0.218576	1.49	0.246713	0.572229	SoyZH13_08G285400/SoyZH13_09G093700/SoyZH13_12G172200/SoyZH13_12G172202/SoyZH13_14G012500
GO:0004791	thioredoxin-disulfide reductase activity	0.12987	0.0624503	2.08	0.249776	0.572229	SoyZH13_12G193300/SoyZH13_19G134600
GO:0005315	inorganic phosphate transmembrane transporter activity	0.12987	0.0624503	2.08	0.249776	0.572229	SoyZH13_08G052300/SoyZH13_20G189300
GO:0015086	cadmium ion transmembrane transporter activity	0.12987	0.0624503	2.08	0.249776	0.572229	SoyZH13_13G081700/SoyZH13_18G254300
GO:0016651	oxidoreductase activity, acting on NAD(P)H	0.194805	0.116385	1.67	0.265979	0.572229	SoyZH13_12G193300/SoyZH13_19G134600/SoyZH13_U000574
GO:0030570	pectate lyase activity	0.194805	0.116385	1.67	0.265979	0.572229	SoyZH13_06G167000/SoyZH13_08G336100/SoyZH13_18G151500
GO:0042973	glucan endo-1,3-beta-D-glucosidase activity	0.194805	0.116385	1.67	0.265979	0.572229	SoyZH13_02G247100/SoyZH13_16G136000/SoyZH13_19G042102
GO:0047262	polygalacturonate 4-alpha-galacturonosyltransferase activity	0.194805	0.116385	1.67	0.265979	0.572229	SoyZH13_09G016400/SoyZH13_12G193000/SoyZH13_13G261900
GO:0008865	fructokinase activity	0.12987	0.065289	1.99	0.266226	0.572229	SoyZH13_08G032100/SoyZH13_17G245000
GO:0008964	phosphoenolpyruvate carboxylase activity	0.12987	0.065289	1.99	0.266226	0.572229	NewGene_4928/SoyZH13_12G189300
GO:0046873	metal ion transmembrane transporter activity	0.12987	0.065289	1.99	0.266226	0.572229	SoyZH13_13G341400/SoyZH13_19G167200
GO:0004601	peroxidase activity	0.909091	0.749404	1.21	0.267145	0.572229	SoyZH13_01G146500/SoyZH13_01G201400/SoyZH13_02G117700/SoyZH13_02G214300/SoyZH13_06G252800/SoyZH13_07G244600/SoyZH13_10G205500/SoyZH13_11G048600/SoyZH13_11G078300/SoyZH13_13G149200/SoyZH13_15G124500/SoyZH13_17G156000/SoyZH13_19G011100/SoyZH13_19G219600
GO:0004335	galactokinase activity	0.0649351	0.0198706	3.27	0.268694	0.572229	SoyZH13_14G121900
GO:0004566	beta-glucuronidase activity	0.0649351	0.0198706	3.27	0.268694	0.572229	SoyZH13_06G189500
GO:0004609	phosphatidylserine decarboxylase activity	0.0649351	0.0198706	3.27	0.268694	0.572229	SoyZH13_08G173000
GO:0004618	phosphoglycerate kinase activity	0.0649351	0.0198706	3.27	0.268694	0.572229	SoyZH13_13G032900
GO:0004781	sulfate adenylyltransferase (ATP) activity	0.0649351	0.0198706	3.27	0.268694	0.572229	NewGene_6316
GO:0008184	glycogen phosphorylase activity	0.0649351	0.0198706	3.27	0.268694	0.572229	SoyZH13_20G025600
GO:0016629	12-oxophytodienoate reductase activity	0.0649351	0.0198706	3.27	0.268694	0.572229	SoyZH13_14G113300
GO:0047196	long-chain-alcohol O-fatty-acyltransferase activity	0.0649351	0.0198706	3.27	0.268694	0.572229	SoyZH13_13G270800
GO:0047268	galactinol-raffinose galactosyltransferase activity	0.0649351	0.0198706	3.27	0.268694	0.572229	SoyZH13_14G010300
GO:0050113	inositol oxygenase activity	0.0649351	0.0198706	3.27	0.268694	0.572229	SoyZH13_08G190300
GO:0102250	linear malto-oligosaccharide phosphorylase activity	0.0649351	0.0198706	3.27	0.268694	0.572229	SoyZH13_20G025600
GO:0102499	SHG alpha-glucan phosphorylase activity	0.0649351	0.0198706	3.27	0.268694	0.572229	SoyZH13_20G025600
GO:0120013	lipid transfer activity	0.0649351	0.0198706	3.27	0.268694	0.572229	SoyZH13_04G216000
GO:1902387	ceramide 1-phosphate binding	0.0649351	0.0198706	3.27	0.268694	0.572229	SoyZH13_10G005000
GO:1902388	ceramide 1-phosphate transfer activity	0.0649351	0.0198706	3.27	0.268694	0.572229	SoyZH13_10G005000
GO:0003677	DNA binding	7.53247	7.11082	1.06	0.268948	0.572229	NewGene_1018/NewGene_7072/SoyZH13_01G015000/SoyZH13_01G043400/SoyZH13_01G047000/SoyZH13_01G049400/SoyZH13_01G059600/SoyZH13_01G152200/SoyZH13_01G197400/SoyZH13_01G198200/SoyZH13_01G207100/SoyZH13_02G013500/SoyZH13_02G018500/SoyZH13_02G025400/SoyZH13_02G075100/SoyZH13_02G086100/SoyZH13_02G112400/SoyZH13_02G126600/SoyZH13_02G222200/SoyZH13_02G252300/SoyZH13_03G177300/SoyZH13_03G182900/SoyZH13_03G20…
GO:0046556	alpha-L-arabinofuranosidase activity	0.12987	0.0681276	1.91	0.282672	0.589549	SoyZH13_11G127800/SoyZH13_11G128000
GO:0015035	protein disulfide oxidoreductase activity	0.519481	0.405927	1.28	0.288604	0.589549	SoyZH13_03G018500/SoyZH13_04G157300/SoyZH13_05G204400/SoyZH13_07G031300/SoyZH13_10G206900/SoyZH13_12G193300/SoyZH13_18G114600/SoyZH13_19G134600
GO:0015079	potassium ion transmembrane transporter activity	0.194805	0.122062	1.6	0.290009	0.589549	SoyZH13_02G209000/SoyZH13_08G272100/SoyZH13_19G092600
GO:0008289	lipid binding	0.844156	0.706824	1.19	0.295599	0.589549	SoyZH13_07G018300/SoyZH13_07G072200/SoyZH13_07G235800/SoyZH13_09G143900/SoyZH13_10G005000/SoyZH13_12G027300/SoyZH13_12G174500/SoyZH13_13G060100/SoyZH13_15G094200/SoyZH13_16G084600/SoyZH13_17G005401/SoyZH13_17G057701/SoyZH13_17G246300
GO:0042562	hormone binding	0.12987	0.0709663	1.83	0.299083	0.589549	SoyZH13_09G020400/SoyZH13_19G193700
GO:0003830	beta-1,4-mannosylglycoprotein 4-beta-N-acetylglucosaminyltransferase activity	0.0649351	0.0227092	2.86	0.30067	0.589549	SoyZH13_08G127000
GO:0003855	3-dehydroquinate dehydratase activity	0.0649351	0.0227092	2.86	0.30067	0.589549	SoyZH13_19G224900
GO:0004028	3-chloroallyl aldehyde dehydrogenase activity	0.0649351	0.0227092	2.86	0.30067	0.589549	SoyZH13_16G116900
GO:0004084	branched-chain-amino-acid transaminase activity	0.0649351	0.0227092	2.86	0.30067	0.589549	SoyZH13_06G046500
GO:0004349	glutamate 5-kinase activity	0.0649351	0.0227092	2.86	0.30067	0.589549	SoyZH13_07G128500
GO:0004350	glutamate-5-semialdehyde dehydrogenase activity	0.0649351	0.0227092	2.86	0.30067	0.589549	SoyZH13_07G128500
GO:0004506	squalene monooxygenase activity	0.0649351	0.0227092	2.86	0.30067	0.589549	SoyZH13_15G059700
GO:0004556	alpha-amylase activity	0.0649351	0.0227092	2.86	0.30067	0.589549	SoyZH13_17G248600
GO:0004563	beta-N-acetylhexosaminidase activity	0.0649351	0.0227092	2.86	0.30067	0.589549	SoyZH13_18G254400
GO:0004564	beta-fructofuranosidase activity	0.0649351	0.0227092	2.86	0.30067	0.589549	SoyZH13_17G217000
GO:0004652	polynucleotide adenylyltransferase activity	0.0649351	0.0227092	2.86	0.30067	0.589549	SoyZH13_08G191500
GO:0004764	shikimate 3-dehydrogenase (NADP+) activity	0.0649351	0.0227092	2.86	0.30067	0.589549	SoyZH13_19G224900
GO:0005534	galactose binding	0.0649351	0.0227092	2.86	0.30067	0.589549	SoyZH13_14G121900
GO:0008113	peptide-methionine (S)-S-oxide reductase activity	0.0649351	0.0227092	2.86	0.30067	0.589549	SoyZH13_04G168800
GO:0015189	L-lysine transmembrane transporter activity	0.0649351	0.0227092	2.86	0.30067	0.589549	SoyZH13_09G047800
GO:0016151	nickel cation binding	0.0649351	0.0227092	2.86	0.30067	0.589549	SoyZH13_20G065702
GO:0017176	phosphatidylinositol N-acetylglucosaminyltransferase activity	0.0649351	0.0227092	2.86	0.30067	0.589549	SoyZH13_03G117000
GO:0022841	potassium ion leak channel activity	0.0649351	0.0227092	2.86	0.30067	0.589549	SoyZH13_19G207300
GO:0045548	phenylalanine ammonia-lyase activity	0.0649351	0.0227092	2.86	0.30067	0.589549	SoyZH13_19G167300
GO:0003714	transcription corepressor activity	0.25974	0.181674	1.43	0.30646	0.598945	SoyZH13_08G041200/SoyZH13_08G276800/SoyZH13_17G024400/SoyZH13_17G193800
GO:0016209	antioxidant activity	0.12987	0.0738049	1.76	0.315431	0.614417	SoyZH13_12G193300/SoyZH13_19G134600
GO:0016762	xyloglucan:xyloglucosyl transferase activity	0.25974	0.184512	1.41	0.316425	0.614417	SoyZH13_01G014100/SoyZH13_02G065200/SoyZH13_10G232600/SoyZH13_13G077300
GO:0015276	ligand-gated ion channel activity	0.194805	0.130578	1.49	0.32629	0.621091	SoyZH13_11G084900/SoyZH13_13G211300/SoyZH13_13G211600
GO:0004185	serine-type carboxypeptidase activity	0.454545	0.363347	1.25	0.32743	0.621091	SoyZH13_03G111000/SoyZH13_06G044200/SoyZH13_11G096801/SoyZH13_11G209501/SoyZH13_13G294800/SoyZH13_14G145200/SoyZH13_18G236700
GO:0003876	AMP deaminase activity	0.0649351	0.0255479	2.54	0.331248	0.621091	SoyZH13_01G104400
GO:0004066	asparagine synthase (glutamine-hydrolyzing) activity	0.0649351	0.0255479	2.54	0.331248	0.621091	SoyZH13_12G132900
GO:0004619	phosphoglycerate mutase activity	0.0649351	0.0255479	2.54	0.331248	0.621091	SoyZH13_06G100600
GO:0016763	transferase activity, transferring pentosyl groups	0.0649351	0.0255479	2.54	0.331248	0.621091	SoyZH13_08G345301
GO:0016893	endonuclease activity, active with either ribo- or deoxyribonucleic acids and producing 5'-phosphomonoesters	0.0649351	0.0255479	2.54	0.331248	0.621091	NewGene_55
GO:0046524	sucrose-phosphate synthase activity	0.0649351	0.0255479	2.54	0.331248	0.621091	SoyZH13_06G293300
GO:0046592	polyamine oxidase activity	0.0649351	0.0255479	2.54	0.331248	0.621091	SoyZH13_10G086000
GO:0050664	oxidoreductase activity, acting on NAD(P)H, oxygen as acceptor	0.0649351	0.0255479	2.54	0.331248	0.621091	SoyZH13_19G219600
GO:0052635	C-20 gibberellin 2-beta-dioxygenase activity	0.0649351	0.0255479	2.54	0.331248	0.621091	SoyZH13_11G003000
GO:0016829	lyase activity	0.25974	0.19019	1.37	0.336425	0.628832	NewGene_4928/SoyZH13_02G218800/SoyZH13_16G145500/SoyZH13_18G045000
GO:0004693	cyclin-dependent protein serine/threonine kinase activity	0.194805	0.136255	1.43	0.350485	0.643581	SoyZH13_08G228200/SoyZH13_12G201800/SoyZH13_13G252200
GO:0003979	UDP-glucose 6-dehydrogenase activity	0.0649351	0.0283865	2.29	0.36049	0.643581	SoyZH13_19G026100
GO:0004014	adenosylmethionine decarboxylase activity	0.0649351	0.0283865	2.29	0.36049	0.643581	SoyZH13_08G242500
GO:0004326	tetrahydrofolylpolyglutamate synthase activity	0.0649351	0.0283865	2.29	0.36049	0.643581	SoyZH13_03G157001
GO:0015093	ferrous iron transmembrane transporter activity	0.0649351	0.0283865	2.29	0.36049	0.643581	SoyZH13_18G254300
GO:0015341	zinc efflux active transmembrane transporter activity	0.0649351	0.0283865	2.29	0.36049	0.643581	SoyZH13_18G254300
GO:0016730	oxidoreductase activity, acting on iron-sulfur proteins as donors	0.0649351	0.0283865	2.29	0.36049	0.643581	SoyZH13_12G151900
GO:0016864	intramolecular oxidoreductase activity, transposing S-S bonds	0.0649351	0.0283865	2.29	0.36049	0.643581	SoyZH13_12G193300
GO:0043682	copper transmembrane transporter activity, phosphorylative mechanism	0.0649351	0.0283865	2.29	0.36049	0.643581	SoyZH13_04G053600
GO:0048029	monosaccharide binding	0.0649351	0.0283865	2.29	0.36049	0.643581	SoyZH13_10G217900
GO:0052654	L-leucine transaminase activity	0.0649351	0.0283865	2.29	0.36049	0.643581	SoyZH13_06G046500
GO:0052655	L-valine transaminase activity	0.0649351	0.0283865	2.29	0.36049	0.643581	SoyZH13_06G046500
GO:0052656	L-isoleucine transaminase activity	0.0649351	0.0283865	2.29	0.36049	0.643581	SoyZH13_06G046500
GO:0052691	UDP-arabinopyranose mutase activity	0.0649351	0.0283865	2.29	0.36049	0.643581	SoyZH13_08G237200
GO:0052793	pectin acetylesterase activity	0.0649351	0.0283865	2.29	0.36049	0.643581	SoyZH13_10G216300
GO:0005200	structural constituent of cytoskeleton	0.194805	0.139094	1.4	0.36255	0.643581	SoyZH13_10G125100/SoyZH13_19G099100/SoyZH13_19G113000
GO:0010427	abscisic acid binding	0.194805	0.139094	1.4	0.36255	0.643581	SoyZH13_09G038400/SoyZH13_13G207700/SoyZH13_18G180000
GO:0016758	transferase activity, transferring hexosyl groups	0.12987	0.0823209	1.58	0.36385	0.643982	SoyZH13_09G229200/SoyZH13_09G260400
GO:0036094	small molecule binding	0.38961	0.317929	1.23	0.365332	0.644704	SoyZH13_07G005500/SoyZH13_09G020400/SoyZH13_10G217900/SoyZH13_14G193900/SoyZH13_16G049700/SoyZH13_19G193700
GO:0051087	chaperone binding	0.25974	0.198706	1.31	0.366494	0.644857	SoyZH13_03G130200/SoyZH13_12G107700/SoyZH13_17G127300/SoyZH13_18G253101
GO:0043621	protein self-association	0.194805	0.141933	1.37	0.374579	0.654699	SoyZH13_02G223900/SoyZH13_08G087500/SoyZH13_14G197200
GO:0016759	cellulose synthase activity	0.12987	0.0851595	1.53	0.37971	0.654699	SoyZH13_12G172200/SoyZH13_12G172202
GO:0001067	regulatory region nucleic acid binding	0.25974	0.204383	1.27	0.386507	0.654699	SoyZH13_02G222200/SoyZH13_07G161000/SoyZH13_08G087500/SoyZH13_19G228600
GO:0005543	phospholipid binding	0.25974	0.204383	1.27	0.386507	0.654699	SoyZH13_07G235800/SoyZH13_15G094200/SoyZH13_16G084600/SoyZH13_17G005401
GO:0004866	endopeptidase inhibitor activity	0.194805	0.144771	1.35	0.386562	0.654699	SoyZH13_01G086100/SoyZH13_08G322001/SoyZH13_16G188700
GO:0004359	glutaminase activity	0.0649351	0.0312252	2.08	0.388455	0.654699	SoyZH13_18G084500
GO:0004673	protein histidine kinase activity	0.0649351	0.0312252	2.08	0.388455	0.654699	SoyZH13_04G055700
GO:0004748	ribonucleoside-diphosphate reductase activity, thioredoxin disulfide as acceptor	0.0649351	0.0312252	2.08	0.388455	0.654699	SoyZH13_16G052000
GO:0004820	glycine-tRNA ligase activity	0.0649351	0.0312252	2.08	0.388455	0.654699	NewGene_5518
GO:0004849	uridine kinase activity	0.0649351	0.0312252	2.08	0.388455	0.654699	SoyZH13_08G314700
GO:0009678	pyrophosphate hydrolysis-driven proton transmembrane transporter activity	0.0649351	0.0312252	2.08	0.388455	0.654699	SoyZH13_07G146000
GO:0016860	intramolecular oxidoreductase activity	0.0649351	0.0312252	2.08	0.388455	0.654699	SoyZH13_12G193300
GO:0032041	NAD-dependent histone deacetylase activity (H3-K14 specific)	0.0649351	0.0312252	2.08	0.388455	0.654699	SoyZH13_11G000300
GO:0042277	peptide binding	0.0649351	0.0312252	2.08	0.388455	0.654699	SoyZH13_07G033900
GO:0070006	metalloaminopeptidase activity	0.0649351	0.0312252	2.08	0.388455	0.654699	SoyZH13_07G033900
GO:0001228	DNA-binding transcription activator activity, RNA polymerase II-specific	0.194805	0.14761	1.32	0.398489	0.669729	SoyZH13_02G162100/SoyZH13_07G078200/SoyZH13_15G250000
GO:0000175	3'-5'-exoribonuclease activity	0.12987	0.0908368	1.43	0.410906	0.675117	SoyZH13_14G150602/SoyZH13_19G005700
GO:0003860	3-hydroxyisobutyryl-CoA hydrolase activity	0.0649351	0.0340638	1.91	0.415197	0.675117	SoyZH13_16G185600
GO:0004801	sedoheptulose-7-phosphate:D-glyceraldehyde-3-phosphate glyceronetransferase activity	0.0649351	0.0340638	1.91	0.415197	0.675117	SoyZH13_18G266400
GO:0008641	ubiquitin-like modifier activating enzyme activity	0.0649351	0.0340638	1.91	0.415197	0.675117	SoyZH13_05G046501
GO:0015248	sterol transporter activity	0.0649351	0.0340638	1.91	0.415197	0.675117	SoyZH13_17G057701
GO:0015386	potassium:proton antiporter activity	0.0649351	0.0340638	1.91	0.415197	0.675117	SoyZH13_07G069300
GO:0016706	2-oxoglutarate-dependent dioxygenase activity	0.0649351	0.0340638	1.91	0.415197	0.675117	SoyZH13_20G016800
GO:0016707	gibberellin 3-beta-dioxygenase activity	0.0649351	0.0340638	1.91	0.415197	0.675117	SoyZH13_13G333700
GO:0017150	tRNA dihydrouridine synthase activity	0.0649351	0.0340638	1.91	0.415197	0.675117	SoyZH13_04G007100
GO:0034647	histone demethylase activity (H3-trimethyl-K4 specific)	0.0649351	0.0340638	1.91	0.415197	0.675117	SoyZH13_09G188500
GO:0043015	gamma-tubulin binding	0.0649351	0.0340638	1.91	0.415197	0.675117	SoyZH13_19G134900
GO:0044390	ubiquitin-like protein conjugating enzyme binding	0.0649351	0.0340638	1.91	0.415197	0.675117	SoyZH13_13G161300
GO:0004097	catechol oxidase activity	0.12987	0.0936755	1.39	0.426211	0.68929	SoyZH13_13G164300/SoyZH13_18G198400
GO:0016597	amino acid binding	0.12987	0.0936755	1.39	0.426211	0.68929	SoyZH13_08G081600/SoyZH13_16G049700
GO:0016538	cyclin-dependent protein serine/threonine kinase regulator activity	0.194805	0.156126	1.25	0.433846	0.694127	SoyZH13_02G081000/SoyZH13_08G161100/SoyZH13_14G080300
GO:0004407	histone deacetylase activity	0.0649351	0.0369025	1.76	0.44077	0.694127	SoyZH13_11G000300
GO:0004491	methylmalonate-semialdehyde dehydrogenase (acylating) activity	0.0649351	0.0369025	1.76	0.44077	0.694127	SoyZH13_07G169600
GO:0004559	alpha-mannosidase activity	0.0649351	0.0369025	1.76	0.44077	0.694127	SoyZH13_04G178500
GO:0005247	voltage-gated chloride channel activity	0.0649351	0.0369025	1.76	0.44077	0.694127	SoyZH13_16G053300
GO:0009001	serine O-acetyltransferase activity	0.0649351	0.0369025	1.76	0.44077	0.694127	SoyZH13_16G106200
GO:0015018	galactosylgalactosylxylosylprotein 3-beta-glucuronosyltransferase activity	0.0649351	0.0369025	1.76	0.44077	0.694127	SoyZH13_06G078800
GO:0031386	protein tag	0.0649351	0.0369025	1.76	0.44077	0.694127	SoyZH13_07G185300
GO:0045551	cinnamyl-alcohol dehydrogenase activity	0.0649351	0.0369025	1.76	0.44077	0.694127	SoyZH13_13G232700
GO:0070403	NAD+ binding	0.0649351	0.0369025	1.76	0.44077	0.694127	SoyZH13_19G198000
GO:0008757	S-adenosylmethionine-dependent methyltransferase activity	0.194805	0.158964	1.23	0.445464	0.699681	SoyZH13_02G050800/SoyZH13_02G112100/SoyZH13_14G065700
GO:0061630	ubiquitin protein ligase activity	0.649351	0.604633	1.07	0.45455	0.703437	SoyZH13_07G138502/SoyZH13_07G235000/SoyZH13_11G021600/SoyZH13_13G161300/SoyZH13_13G193800/SoyZH13_15G035200/SoyZH13_15G070100/SoyZH13_15G246800/SoyZH13_18G091000/SoyZH13_20G068300
GO:0035673	oligopeptide transmembrane transporter activity	0.25974	0.224253	1.16	0.455596	0.703437	SoyZH13_05G028600/SoyZH13_10G005700/SoyZH13_18G019900/SoyZH13_20G060800
GO:0003713	transcription coactivator activity	0.12987	0.0993528	1.31	0.456177	0.703437	SoyZH13_03G230700/SoyZH13_16G018300
GO:0005216	ion channel activity	0.12987	0.0993528	1.31	0.456177	0.703437	SoyZH13_09G151300/SoyZH13_12G134700
GO:2001070	starch binding	0.12987	0.0993528	1.31	0.456177	0.703437	SoyZH13_03G056900/SoyZH13_03G057200
GO:0001085	RNA polymerase II transcription factor binding	0.0649351	0.0397411	1.63	0.465226	0.703437	SoyZH13_17G024400
GO:0003747	translation release factor activity	0.0649351	0.0397411	1.63	0.465226	0.703437	SoyZH13_03G210900
GO:0003825	alpha,alpha-trehalose-phosphate synthase (UDP-forming) activity	0.0649351	0.0397411	1.63	0.465226	0.703437	SoyZH13_07G159300
GO:0008725	DNA-3-methyladenine glycosylase activity	0.0649351	0.0397411	1.63	0.465226	0.703437	SoyZH13_08G154800
GO:0010011	auxin binding	0.0649351	0.0397411	1.63	0.465226	0.703437	SoyZH13_19G193700
GO:0016018	cyclosporin A binding	0.0649351	0.0397411	1.63	0.465226	0.703437	SoyZH13_18G026600
GO:0043295	glutathione binding	0.0649351	0.0397411	1.63	0.465226	0.703437	SoyZH13_02G261900
GO:0061134	peptidase regulator activity	0.0649351	0.0397411	1.63	0.465226	0.703437	SoyZH13_18G267700
GO:0097602	cullin family protein binding	0.0649351	0.0397411	1.63	0.465226	0.703437	SoyZH13_13G138500
GO:0000287	magnesium ion binding	0.779221	0.738049	1.06	0.465441	0.703437	NewGene_5627/SoyZH13_02G152400/SoyZH13_02G218800/SoyZH13_04G137800/SoyZH13_05G006800/SoyZH13_07G142500/SoyZH13_08G058301/SoyZH13_08G181900/SoyZH13_12G123200/SoyZH13_12G123600/SoyZH13_13G210200/SoyZH13_13G320400
GO:0004864	protein phosphatase inhibitor activity	0.194805	0.164642	1.18	0.468404	0.705848	SoyZH13_09G038400/SoyZH13_13G207700/SoyZH13_18G180000
GO:0140110	transcription regulator activity	0.909091	0.868627	1.05	0.469389	0.705848	SoyZH13_02G222200/SoyZH13_07G124500/SoyZH13_07G161000/SoyZH13_07G235800/SoyZH13_08G041200/SoyZH13_08G087500/SoyZH13_08G307100/SoyZH13_12G017600/SoyZH13_12G046600/SoyZH13_13G290200/SoyZH13_14G142500/SoyZH13_15G094200/SoyZH13_17G193800/SoyZH13_19G228600
GO:0008092	cytoskeletal protein binding	0.25974	0.229931	1.13	0.474888	0.712331	SoyZH13_03G097400/SoyZH13_03G160400/SoyZH13_05G229000/SoyZH13_18G006800
GO:0015171	amino acid transmembrane transporter activity	0.324675	0.298058	1.09	0.487539	0.721925	SoyZH13_02G239200/SoyZH13_03G185900/SoyZH13_04G083000/SoyZH13_04G227400/SoyZH13_09G047800
GO:0004367	glycerol-3-phosphate dehydrogenase [NAD+] activity	0.0649351	0.0425798	1.53	0.488613	0.721925	SoyZH13_11G172100
GO:0004571	mannosyl-oligosaccharide 1,2-alpha-mannosidase activity	0.0649351	0.0425798	1.53	0.488613	0.721925	SoyZH13_05G032701
GO:0032452	histone demethylase activity	0.0649351	0.0425798	1.53	0.488613	0.721925	SoyZH13_09G188500
GO:0047769	arogenate dehydratase activity	0.0649351	0.0425798	1.53	0.488613	0.721925	SoyZH13_13G292300
GO:0070696	transmembrane receptor protein serine/threonine kinase binding	0.0649351	0.0425798	1.53	0.488613	0.721925	SoyZH13_06G059100
GO:0003712	transcription coregulator activity	0.38961	0.363347	1.07	0.489816	0.721925	SoyZH13_03G068700/SoyZH13_04G034800/SoyZH13_08G041200/SoyZH13_08G090800/SoyZH13_17G193800/SoyZH13_17G227500
GO:0035091	phosphatidylinositol binding	0.194805	0.170319	1.14	0.490909	0.721925	SoyZH13_07G235800/SoyZH13_15G094200/SoyZH13_16G084600
GO:0003887	DNA-directed DNA polymerase activity	0.38961	0.366186	1.06	0.497391	0.729669	NewGene_5627/SoyZH13_02G070003/SoyZH13_02G168100/SoyZH13_12G079600/SoyZH13_13G204800/SoyZH13_14G088101
GO:0003756	protein disulfide isomerase activity	0.12987	0.107869	1.2	0.499372	0.730789	SoyZH13_04G223200/SoyZH13_12G193300
GO:0043169	cation binding	0.25974	0.238447	1.09	0.503317	0.732762	SoyZH13_02G218700/SoyZH13_06G016700/SoyZH13_14G190800/SoyZH13_14G193900
GO:0016788	hydrolase activity, acting on ester bonds	2.07792	2.05802	1.01	0.503452	0.732762	NewGene_1640/NewGene_55/SoyZH13_01G215600/SoyZH13_02G000300/SoyZH13_03G233700/SoyZH13_05G106500/SoyZH13_05G152600/SoyZH13_06G019500/SoyZH13_06G170900/SoyZH13_07G057700/SoyZH13_08G115200/SoyZH13_08G290100/SoyZH13_09G115700/SoyZH13_09G141400/SoyZH13_10G245600/SoyZH13_11G063601/SoyZH13_11G077300/SoyZH13_13G154300/SoyZH13_13G209900/SoyZH13_13G210000/SoyZH13_13G210100/SoyZH13_13G211800/SoyZH13_14G0205…
GO:0008526	phosphatidylinositol transfer activity	0.0649351	0.0454184	1.43	0.510978	0.732762	SoyZH13_04G097500
GO:0010329	auxin efflux transmembrane transporter activity	0.0649351	0.0454184	1.43	0.510978	0.732762	SoyZH13_07G203300
GO:0016835	carbon-oxygen lyase activity	0.0649351	0.0454184	1.43	0.510978	0.732762	SoyZH13_18G045000
GO:0016851	magnesium chelatase activity	0.0649351	0.0454184	1.43	0.510978	0.732762	SoyZH13_07G189800
GO:0032182	ubiquitin-like protein binding	0.0649351	0.0454184	1.43	0.510978	0.732762	SoyZH13_13G138500
GO:0030170	pyridoxal phosphate binding	0.584416	0.56773	1.03	0.512564	0.732762	SoyZH13_05G197600/SoyZH13_08G017600/SoyZH13_09G021200/SoyZH13_11G020800/SoyZH13_11G178502/SoyZH13_15G123300/SoyZH13_16G000300/SoyZH13_19G117000/SoyZH13_20G025600
GO:0004197	cysteine-type endopeptidase activity	0.25974	0.241285	1.08	0.512642	0.732762	SoyZH13_08G111300/SoyZH13_15G170500/SoyZH13_17G121800/SoyZH13_17G228400
GO:0019901	protein kinase binding	0.194805	0.175996	1.11	0.512933	0.732762	SoyZH13_05G028500/SoyZH13_05G033700/SoyZH13_13G268100
GO:0000976	transcription regulatory region sequence-specific DNA binding	1.2987	1.28591	1.01	0.514223	0.73286	SoyZH13_02G222200/SoyZH13_03G068700/SoyZH13_03G146100/SoyZH13_04G034800/SoyZH13_04G182500/SoyZH13_05G025900/SoyZH13_05G207500/SoyZH13_06G004100/SoyZH13_07G161000/SoyZH13_08G087500/SoyZH13_09G188400/SoyZH13_09G231100/SoyZH13_11G104200/SoyZH13_11G214300/SoyZH13_12G178800/SoyZH13_17G096500/SoyZH13_17G097600/SoyZH13_17G227500/SoyZH13_19G105000/SoyZH13_19G228600
GO:0004675	transmembrane receptor protein serine/threonine kinase activity	0.649351	0.635858	1.02	0.518391	0.737049	SoyZH13_02G193400/SoyZH13_04G060000/SoyZH13_08G242100/SoyZH13_09G006900/SoyZH13_10G142000/SoyZH13_11G141100/SoyZH13_11G215600/SoyZH13_12G168500/SoyZH13_13G322200/SoyZH13_20G216200
GO:0004602	glutathione peroxidase activity	0.0649351	0.0482571	1.35	0.532366	0.742836	SoyZH13_01G201400
GO:0004664	prephenate dehydratase activity	0.0649351	0.0482571	1.35	0.532366	0.742836	SoyZH13_13G292300
GO:0008199	ferric iron binding	0.0649351	0.0482571	1.35	0.532366	0.742836	SoyZH13_11G230200
GO:0008878	glucose-1-phosphate adenylyltransferase activity	0.0649351	0.0482571	1.35	0.532366	0.742836	SoyZH13_06G010700
GO:0019207	kinase regulator activity	0.0649351	0.0482571	1.35	0.532366	0.742836	SoyZH13_06G163300
GO:0051879	Hsp90 protein binding	0.0649351	0.0482571	1.35	0.532366	0.742836	SoyZH13_03G130200
GO:0052381	tRNA dimethylallyltransferase activity	0.0649351	0.0482571	1.35	0.532366	0.742836	SoyZH13_10G024900
GO:0052692	raffinose alpha-galactosidase activity	0.0649351	0.0482571	1.35	0.532366	0.742836	SoyZH13_16G186100
GO:0016616	oxidoreductase activity, acting on the CH-OH group of donors, NAD or NADP as acceptor	0.194805	0.181674	1.07	0.53444	0.744	SoyZH13_16G038400/SoyZH13_18G194100/SoyZH13_19G238900
GO:0004722	protein serine/threonine phosphatase activity	0.519481	0.513796	1.01	0.53796	0.746634	SoyZH13_01G174700/SoyZH13_04G066500/SoyZH13_06G067200/SoyZH13_10G009900/SoyZH13_14G075600/SoyZH13_17G231800/SoyZH13_19G161500/SoyZH13_20G189100
GO:0004497	monooxygenase activity	0.779221	0.77779	1	0.538821	0.746634	SoyZH13_01G136700/SoyZH13_02G216500/SoyZH13_03G028100/SoyZH13_06G220600/SoyZH13_07G151600/SoyZH13_08G230800/SoyZH13_09G198800/SoyZH13_13G038700/SoyZH13_13G154803/SoyZH13_13G238200/SoyZH13_15G048700/SoyZH13_16G098400
GO:0031072	heat shock protein binding	0.194805	0.184512	1.06	0.544989	0.753441	SoyZH13_02G080200/SoyZH13_03G154200/SoyZH13_18G256101
GO:0004435	phosphatidylinositol phospholipase C activity	0.0649351	0.0510957	1.27	0.552818	0.756375	SoyZH13_11G227600
GO:0016208	AMP binding	0.0649351	0.0510957	1.27	0.552818	0.756375	SoyZH13_14G193900
GO:0030515	snoRNA binding	0.0649351	0.0510957	1.27	0.552818	0.756375	SoyZH13_04G123400
GO:0020037	heme binding	2.20779	2.23402	0.99	0.553373	0.756375	SoyZH13_01G136700/SoyZH13_01G146500/SoyZH13_02G117700/SoyZH13_02G214300/SoyZH13_02G216500/SoyZH13_03G028100/SoyZH13_03G028800/SoyZH13_04G033300/SoyZH13_05G018300/SoyZH13_06G220600/SoyZH13_06G252800/SoyZH13_07G151600/SoyZH13_07G198400/SoyZH13_07G244600/SoyZH13_08G230800/SoyZH13_09G198800/SoyZH13_10G205500/SoyZH13_11G048600/SoyZH13_11G050900/SoyZH13_11G078300/SoyZH13_11G118500/SoyZH13_11G118600/Soy…
GO:0032440	2-alkenal reductase [NAD(P)+] activity	0.12987	0.119223	1.09	0.553414	0.756375	SoyZH13_03G087400/SoyZH13_15G013900
GO:0097367	carbohydrate derivative binding	0.194805	0.19019	1.02	0.565662	0.768683	SoyZH13_07G005500/SoyZH13_14G193900/SoyZH13_18G218400
GO:0000987	cis-regulatory region sequence-specific DNA binding	0.12987	0.122062	1.06	0.566263	0.768683	SoyZH13_17G097600/SoyZH13_19G228600
GO:0045156	electron transporter, transferring electrons within the cyclic electron transport pathway of photosynthesis activity	0.12987	0.122062	1.06	0.566263	0.768683	SoyZH13_13G261500/SoyZH13_U000087
GO:0004715	non-membrane spanning protein tyrosine kinase activity	0.0649351	0.0539344	1.2	0.572377	0.771744	SoyZH13_06G245200
GO:0042162	telomeric DNA binding	0.0649351	0.0539344	1.2	0.572377	0.771744	SoyZH13_11G134000
GO:0043023	ribosomal large subunit binding	0.0649351	0.0539344	1.2	0.572377	0.771744	SoyZH13_20G200500
GO:0046910	pectinesterase inhibitor activity	0.25974	0.261156	0.99	0.575477	0.773581	SoyZH13_02G011300/SoyZH13_04G212102/SoyZH13_13G096400/SoyZH13_16G012801
GO:0051015	actin filament binding	0.324675	0.329284	0.99	0.576318	0.773581	SoyZH13_03G121700/SoyZH13_05G229000/SoyZH13_08G324100/SoyZH13_10G125100/SoyZH13_10G149800
GO:0005384	manganese ion transmembrane transporter activity	0.12987	0.124901	1.04	0.578843	0.775236	SoyZH13_10G208300/SoyZH13_14G171400
GO:0003779	actin binding	0.25974	0.263995	0.98	0.584073	0.777738	SoyZH13_04G004600/SoyZH13_05G229000/SoyZH13_06G004200/SoyZH13_15G245000
GO:0051287	NAD binding	0.38961	0.40025	0.97	0.584694	0.777738	SoyZH13_01G008800/SoyZH13_04G081100/SoyZH13_11G172100/SoyZH13_15G018700/SoyZH13_19G026100/SoyZH13_U000574
GO:0005086	ARF guanyl-nucleotide exchange factor activity	0.0649351	0.056773	1.14	0.591081	0.777738	SoyZH13_03G021500
GO:0008253	5'-nucleotidase activity	0.0649351	0.056773	1.14	0.591081	0.777738	SoyZH13_07G007700
GO:0009927	histidine phosphotransfer kinase activity	0.0649351	0.056773	1.14	0.591081	0.777738	SoyZH13_04G055700
GO:0046527	glucosyltransferase activity	0.0649351	0.056773	1.14	0.591081	0.777738	SoyZH13_09G260400
GO:0051903	S-(hydroxymethyl)glutathione dehydrogenase activity	0.0649351	0.056773	1.14	0.591081	0.777738	SoyZH13_12G015000
GO:1901981	phosphatidylinositol phosphate binding	0.0649351	0.056773	1.14	0.591081	0.777738	SoyZH13_16G084600
GO:0016887	ATPase activity	1.55844	1.60952	0.97	0.593931	0.779778	NewGene_4519/SoyZH13_02G080200/SoyZH13_02G151600/SoyZH13_03G154200/SoyZH13_03G203800/SoyZH13_04G044500/SoyZH13_04G113300/SoyZH13_04G151100/SoyZH13_05G018400/SoyZH13_06G021900/SoyZH13_06G127600/SoyZH13_06G283300/SoyZH13_07G114300/SoyZH13_08G052300/SoyZH13_08G067600/SoyZH13_08G314600/SoyZH13_12G019900/SoyZH13_12G034100/SoyZH13_13G198600/SoyZH13_16G100300/SoyZH13_17G077600/SoyZH13_17G116100/SoyZH13_…
GO:0008171	O-methyltransferase activity	0.194805	0.198706	0.98	0.595565	0.780217	SoyZH13_07G047200/SoyZH13_13G155301/SoyZH13_14G004903
GO:0003774	motor activity	0.12987	0.130578	0.99	0.603192	0.781675	SoyZH13_13G253100/SoyZH13_15G245000
GO:0008324	cation transmembrane transporter activity	0.12987	0.130578	0.99	0.603192	0.781675	SoyZH13_02G088900/SoyZH13_18G254300
GO:0030554	adenyl nucleotide binding	0.12987	0.130578	0.99	0.603192	0.781675	SoyZH13_07G005500/SoyZH13_14G193900
GO:0032559	adenyl ribonucleotide binding	0.12987	0.130578	0.99	0.603192	0.781675	SoyZH13_07G005500/SoyZH13_14G193900
GO:0052689	carboxylic ester hydrolase activity	0.12987	0.130578	0.99	0.603192	0.781675	SoyZH13_09G212400/SoyZH13_10G216300
GO:0031624	ubiquitin conjugating enzyme binding	0.0649351	0.0596117	1.09	0.608967	0.787457	SoyZH13_13G138500
GO:0042910	xenobiotic transmembrane transporter activity	0.324675	0.346315	0.94	0.62115	0.796347	NewGene_2320/SoyZH13_08G266600/SoyZH13_13G312200/SoyZH13_15G102801/SoyZH13_18G127300
GO:0004322	ferroxidase activity	0.194805	0.207222	0.94	0.624093	0.796347	SoyZH13_02G205200/SoyZH13_11G230200/SoyZH13_18G159500
GO:0004124	cysteine synthase activity	0.0649351	0.0624503	1.04	0.626071	0.796347	SoyZH13_10G145500
GO:0015301	anion:anion antiporter activity	0.0649351	0.0624503	1.04	0.626071	0.796347	SoyZH13_13G069800
GO:0016849	phosphorus-oxygen lyase activity	0.0649351	0.0624503	1.04	0.626071	0.796347	SoyZH13_16G145500
GO:0043178	alcohol binding	0.0649351	0.0624503	1.04	0.626071	0.796347	SoyZH13_19G193700
GO:1990837	sequence-specific double-stranded DNA binding	0.0649351	0.0624503	1.04	0.626071	0.796347	SoyZH13_19G228600
GO:0032555	purine ribonucleotide binding	0.12987	0.136255	0.95	0.62646	0.796347	SoyZH13_07G005500/SoyZH13_14G193900
GO:0003690	double-stranded DNA binding	0.324675	0.349154	0.93	0.628342	0.797051	SoyZH13_01G048600/SoyZH13_04G202200/SoyZH13_11G134000/SoyZH13_15G000900/SoyZH13_19G228600
GO:0004724	magnesium-dependent protein serine/threonine phosphatase activity	0.194805	0.21006	0.93	0.63329	0.797113	SoyZH13_06G067200/SoyZH13_10G009900/SoyZH13_17G231800
GO:0015333	peptide:proton symporter activity	0.194805	0.21006	0.93	0.63329	0.797113	SoyZH13_05G028600/SoyZH13_10G005700/SoyZH13_18G019900
GO:0005525	GTP binding	1.36364	1.44203	0.95	0.634905	0.797113	SoyZH13_01G177800/SoyZH13_03G117102/SoyZH13_03G168000/SoyZH13_04G065900/SoyZH13_05G009900/SoyZH13_05G033700/SoyZH13_05G067500/SoyZH13_05G074400/SoyZH13_06G290400/SoyZH13_07G009000/SoyZH13_10G134500/SoyZH13_11G129500/SoyZH13_13G144800/SoyZH13_13G212700/SoyZH13_13G268100/SoyZH13_17G145900/SoyZH13_19G099100/SoyZH13_19G113000/SoyZH13_19G138700/SoyZH13_19G171300/SoyZH13_20G120901
GO:0042626	ATPase-coupled transmembrane transporter activity	0.649351	0.698308	0.93	0.637349	0.797113	SoyZH13_03G203800/SoyZH13_04G113300/SoyZH13_04G151100/SoyZH13_05G018400/SoyZH13_06G283300/SoyZH13_07G114300/SoyZH13_08G067600/SoyZH13_13G198600/SoyZH13_17G077600/SoyZH13_19G153700
GO:0000155	phosphorelay sensor kinase activity	0.12987	0.139094	0.93	0.63769	0.797113	SoyZH13_03G196100/SoyZH13_04G055700
GO:0017076	purine nucleotide binding	0.12987	0.139094	0.93	0.63769	0.797113	SoyZH13_07G005500/SoyZH13_14G193900
GO:0032553	ribonucleotide binding	0.12987	0.139094	0.93	0.63769	0.797113	SoyZH13_07G005500/SoyZH13_14G193900
GO:0016810	hydrolase activity, acting on carbon-nitrogen (but not peptide) bonds	0.0649351	0.065289	0.99	0.642428	0.79766	SoyZH13_05G139000
GO:0016836	hydro-lyase activity	0.0649351	0.065289	0.99	0.642428	0.79766	SoyZH13_18G045000
GO:0016846	carbon-sulfur lyase activity	0.0649351	0.065289	0.99	0.642428	0.79766	SoyZH13_19G117000
GO:0051082	unfolded protein binding	0.584416	0.633019	0.92	0.643446	0.79766	NewGene_649/SoyZH13_02G080200/SoyZH13_02G223900/SoyZH13_03G132400/SoyZH13_03G154200/SoyZH13_06G262300/SoyZH13_12G107700/SoyZH13_14G197200/SoyZH13_18G256101
GO:0016705	oxidoreductase activity, acting on paired donors, with incorporation or reduction of molecular oxygen	0.909091	0.976496	0.93	0.645711	0.798818	SoyZH13_01G136700/SoyZH13_02G216500/SoyZH13_03G028100/SoyZH13_06G220600/SoyZH13_07G151600/SoyZH13_08G230800/SoyZH13_11G159200/SoyZH13_13G038700/SoyZH13_13G154803/SoyZH13_13G238200/SoyZH13_14G013901/SoyZH13_15G048700/SoyZH13_16G098400/SoyZH13_18G091000
GO:0000822	inositol hexakisphosphate binding	0.0649351	0.0681276	0.95	0.658069	0.804158	SoyZH13_19G193700
GO:0004016	adenylate cyclase activity	0.0649351	0.0681276	0.95	0.658069	0.804158	SoyZH13_16G145500
GO:0005381	iron ion transmembrane transporter activity	0.0649351	0.0681276	0.95	0.658069	0.804158	SoyZH13_14G171400
GO:0015369	calcium:proton antiporter activity	0.0649351	0.0681276	0.95	0.658069	0.804158	SoyZH13_08G317900
GO:0043021	ribonucleoprotein complex binding	0.0649351	0.0681276	0.95	0.658069	0.804158	SoyZH13_13G043700
GO:0052861	glucan endo-1,3-beta-glucanase activity, C-3 substituted reducing group	0.0649351	0.0681276	0.95	0.658069	0.804158	SoyZH13_08G232500
GO:1904680	peptide transmembrane transporter activity	0.194805	0.218576	0.89	0.659931	0.804794	SoyZH13_05G028600/SoyZH13_10G005700/SoyZH13_18G019900
GO:0005488	binding	3.76623	3.94572	0.95	0.663335	0.807304	NewGene_1640/NewGene_55/SoyZH13_01G044100/SoyZH13_01G091500/SoyZH13_01G215600/SoyZH13_02G000300/SoyZH13_02G098400/SoyZH13_02G218700/SoyZH13_02G222200/SoyZH13_03G097400/SoyZH13_03G160400/SoyZH13_05G028500/SoyZH13_05G229000/SoyZH13_06G019500/SoyZH13_06G059100/SoyZH13_06G151400/SoyZH13_06G170900/SoyZH13_07G005500/SoyZH13_07G124500/SoyZH13_07G161000/SoyZH13_07G235800/SoyZH13_08G041200/SoyZH13_08G0875…
GO:0015297	antiporter activity	0.454545	0.508119	0.89	0.670589	0.814481	NewGene_2320/SoyZH13_04G064400/SoyZH13_04G072001/SoyZH13_08G266600/SoyZH13_13G312200/SoyZH13_15G102801/SoyZH13_18G127300
GO:0009975	cyclase activity	0.0649351	0.0709663	0.92	0.673027	0.81579	SoyZH13_16G145500
GO:0004721	phosphoprotein phosphatase activity	0.194805	0.224253	0.87	0.676898	0.818828	SoyZH13_07G241200/SoyZH13_14G059300/SoyZH13_15G096700
GO:0004177	aminopeptidase activity	0.0649351	0.0738049	0.88	0.687331	0.821511	SoyZH13_11G063100
GO:0016161	beta-amylase activity	0.0649351	0.0738049	0.88	0.687331	0.821511	SoyZH13_15G094100
GO:0016811	hydrolase activity, acting on carbon-nitrogen (but not peptide) bonds, in linear amides	0.0649351	0.0738049	0.88	0.687331	0.821511	SoyZH13_05G139000
GO:0030674	protein-macromolecule adaptor activity	0.0649351	0.0738049	0.88	0.687331	0.821511	SoyZH13_06G151400
GO:0032050	clathrin heavy chain binding	0.0649351	0.0738049	0.88	0.687331	0.821511	SoyZH13_20G009800
GO:0102229	amylopectin maltohydrolase activity	0.0649351	0.0738049	0.88	0.687331	0.821511	SoyZH13_15G094100
GO:0051539	4 iron, 4 sulfur cluster binding	0.324675	0.374702	0.87	0.689219	0.82213	SoyZH13_01G146100/SoyZH13_11G078600/SoyZH13_12G079600/SoyZH13_17G086800/SoyZH13_20G088500
GO:0003924	GTPase activity	0.974026	1.07869	0.9	0.693285	0.825339	SoyZH13_03G168000/SoyZH13_04G065900/SoyZH13_05G009900/SoyZH13_05G033700/SoyZH13_05G067500/SoyZH13_05G074400/SoyZH13_07G009000/SoyZH13_10G134500/SoyZH13_13G212700/SoyZH13_13G268100/SoyZH13_17G145900/SoyZH13_19G099100/SoyZH13_19G113000/SoyZH13_19G138700/SoyZH13_19G171300
GO:0003899	DNA-directed 5'-3' RNA polymerase activity	0.324675	0.377541	0.86	0.695545	0.82639	SoyZH13_01G198200/SoyZH13_10G089500/SoyZH13_18G071800/SoyZH13_19G041300/SoyZH13_U000231
GO:0046914	transition metal ion binding	0.12987	0.156126	0.83	0.699537	0.827964	SoyZH13_02G218700/SoyZH13_14G190800
GO:0004439	phosphatidylinositol-4,5-bisphosphate 5-phosphatase activity	0.0649351	0.0766436	0.85	0.701009	0.827964	SoyZH13_01G217000
GO:0019900	kinase binding	0.0649351	0.0766436	0.85	0.701009	0.827964	SoyZH13_05G028500
GO:0005347	ATP transmembrane transporter activity	0.194805	0.235608	0.83	0.70893	0.835193	SoyZH13_04G049400/SoyZH13_17G111400/SoyZH13_19G092200
GO:0008234	cysteine-type peptidase activity	0.324675	0.386057	0.84	0.713987	0.835193	NewGene_1369/NewGene_3594/NewGene_607/SoyZH13_04G027000/SoyZH13_09G066700
GO:0004427	inorganic diphosphatase activity	0.0649351	0.0794822	0.82	0.71409	0.835193	SoyZH13_07G146000
GO:0005546	phosphatidylinositol-4,5-bisphosphate binding	0.0649351	0.0794822	0.82	0.71409	0.835193	SoyZH13_20G009800
GO:0016407	acetyltransferase activity	0.0649351	0.0794822	0.82	0.71409	0.835193	SoyZH13_17G026900
GO:0003746	translation elongation factor activity	0.12987	0.161803	0.8	0.718109	0.836632	SoyZH13_06G283200/SoyZH13_19G138700
GO:0015631	tubulin binding	0.12987	0.161803	0.8	0.718109	0.836632	SoyZH13_03G160400/SoyZH13_20G017700
GO:0000146	microfilament motor activity	0.0649351	0.0823209	0.79	0.726598	0.841961	SoyZH13_10G149800
GO:0030898	actin-dependent ATPase activity	0.0649351	0.0823209	0.79	0.726598	0.841961	SoyZH13_10G149800
GO:0000981	DNA-binding transcription factor activity, RNA polymerase II-specific	0.38961	0.465539	0.84	0.726893	0.841961	SoyZH13_05G207500/SoyZH13_11G153700/SoyZH13_13G140000/SoyZH13_13G286400/SoyZH13_17G097600/SoyZH13_17G203700
GO:0016787	hydrolase activity	3.31169	3.57102	0.93	0.732045	0.846295	NewGene_1640/NewGene_55/SoyZH13_01G088000/SoyZH13_01G166101/SoyZH13_01G184100/SoyZH13_01G215600/SoyZH13_02G000300/SoyZH13_02G141400/SoyZH13_02G200800/SoyZH13_02G201400/SoyZH13_02G223700/SoyZH13_03G077200/SoyZH13_03G132500/SoyZH13_04G035500/SoyZH13_05G105200/SoyZH13_05G139000/SoyZH13_06G019500/SoyZH13_06G023500/SoyZH13_06G170900/SoyZH13_06G190700/SoyZH13_06G267900/SoyZH13_07G108300/SoyZH13_07G1966…
GO:0016791	phosphatase activity	0.12987	0.16748	0.78	0.735705	0.84889	SoyZH13_01G203200/SoyZH13_08G186200
GO:0004521	endoribonuclease activity	0.0649351	0.0851595	0.76	0.73856	0.84892	NewGene_55
GO:0016627	oxidoreductase activity, acting on the CH-CH group of donors	0.0649351	0.0851595	0.76	0.73856	0.84892	SoyZH13_14G010200
GO:0005506	iron ion binding	1.55844	1.74577	0.89	0.74453	0.853888	SoyZH13_01G136700/SoyZH13_02G216500/SoyZH13_03G028100/SoyZH13_03G028800/SoyZH13_04G033300/SoyZH13_05G018300/SoyZH13_06G220600/SoyZH13_07G151600/SoyZH13_08G190300/SoyZH13_08G230800/SoyZH13_09G026200/SoyZH13_09G118900/SoyZH13_09G198800/SoyZH13_11G050900/SoyZH13_11G159200/SoyZH13_13G038700/SoyZH13_13G154803/SoyZH13_13G238200/SoyZH13_14G013901/SoyZH13_15G048700/SoyZH13_15G127800/SoyZH13_16G098400/Soy…
GO:0003951	NAD+ kinase activity	0.0649351	0.0879982	0.74	0.749999	0.853888	SoyZH13_04G108700
GO:0009982	pseudouridine synthase activity	0.0649351	0.0879982	0.74	0.749999	0.853888	SoyZH13_20G168500
GO:0035639	purine ribonucleoside triphosphate binding	0.0649351	0.0879982	0.74	0.749999	0.853888	SoyZH13_07G005500
GO:0060089	molecular transducer activity	0.0649351	0.0879982	0.74	0.749999	0.853888	SoyZH13_19G193700
GO:0030234	enzyme regulator activity	0.324675	0.405927	0.8	0.753893	0.856696	SoyZH13_01G091500/SoyZH13_06G163300/SoyZH13_08G162100/SoyZH13_17G005401/SoyZH13_18G267700
GO:0015267	channel activity	0.12987	0.175996	0.74	0.760336	0.859816	SoyZH13_16G138202/SoyZH13_18G230100
GO:0046933	proton-transporting ATP synthase activity, rotational mechanism	0.12987	0.175996	0.74	0.760336	0.859816	SoyZH13_CG000500/SoyZH13_U000071
GO:0005385	zinc ion transmembrane transporter activity	0.0649351	0.0908368	0.71	0.760937	0.859816	SoyZH13_13G081700
GO:0004842	ubiquitin-protein transferase activity	1.2987	1.48745	0.87	0.763837	0.86147	SoyZH13_04G055500/SoyZH13_05G177100/SoyZH13_06G044500/SoyZH13_06G059100/SoyZH13_07G030700/SoyZH13_07G240900/SoyZH13_08G091100/SoyZH13_08G129402/SoyZH13_08G140800/SoyZH13_08G146700/SoyZH13_10G080400/SoyZH13_11G088800/SoyZH13_13G184700/SoyZH13_14G100400/SoyZH13_15G062200/SoyZH13_15G205900/SoyZH13_15G250203/SoyZH13_18G061800/SoyZH13_18G091000/SoyZH13_19G193700
GO:0008536	Ran GTPase binding	0.0649351	0.0936755	0.69	0.771397	0.868365	SoyZH13_01G083908
GO:0005351	carbohydrate:proton symporter activity	0.12987	0.181674	0.71	0.77563	0.871494	SoyZH13_11G106900/SoyZH13_11G131900
GO:0004252	serine-type endopeptidase activity	0.584416	0.718179	0.81	0.780219	0.873073	SoyZH13_05G159600/SoyZH13_07G146000/SoyZH13_08G102800/SoyZH13_09G056000/SoyZH13_13G034400/SoyZH13_13G097402/SoyZH13_16G103800/SoyZH13_17G041800/SoyZH13_20G146300
GO:0008138	protein tyrosine/serine/threonine phosphatase activity	0.0649351	0.0965141	0.67	0.7814	0.873073	SoyZH13_07G241200
GO:0043424	protein histidine kinase binding	0.0649351	0.0965141	0.67	0.7814	0.873073	SoyZH13_05G028500
GO:0004386	helicase activity	0.25974	0.346315	0.75	0.785511	0.874409	NewGene_215/SoyZH13_03G164000/SoyZH13_10G011100/SoyZH13_18G105500
GO:0098772	molecular function regulator	0.25974	0.346315	0.75	0.785511	0.874409	SoyZH13_01G091500/SoyZH13_06G163300/SoyZH13_17G005401/SoyZH13_18G267700
GO:0008236	serine-type peptidase activity	0.0649351	0.0993528	0.65	0.790966	0.875608	SoyZH13_03G179700
GO:0019829	ATPase-coupled cation transmembrane transporter activity	0.0649351	0.0993528	0.65	0.790966	0.875608	SoyZH13_13G081700
GO:0033612	receptor serine/threonine kinase binding	0.0649351	0.0993528	0.65	0.790966	0.875608	SoyZH13_06G059100
GO:0005484	SNAP receptor activity	0.12987	0.19019	0.68	0.796967	0.880627	NewGene_2812/SoyZH13_03G027900
GO:0005388	calcium transmembrane transporter activity, phosphorylative mechanism	0.0649351	0.102191	0.64	0.800113	0.882477	SoyZH13_04G044500
GO:1901265	nucleoside phosphate binding	0.12987	0.193028	0.67	0.80367	0.884774	SoyZH13_07G005500/SoyZH13_14G193900
GO:0010333	terpene synthase activity	0.0649351	0.10503	0.62	0.80886	0.887053	SoyZH13_12G123200
GO:0017056	structural constituent of nuclear pore	0.0649351	0.10503	0.62	0.80886	0.887053	SoyZH13_15G009800
GO:0016168	chlorophyll binding	0.12987	0.195867	0.66	0.810175	0.887053	SoyZH13_13G257400/SoyZH13_U000087
GO:0005089	Rho guanyl-nucleotide exchange factor activity	0.0649351	0.107869	0.6	0.817224	0.889899	SoyZH13_09G197700
GO:0008271	secondary active sulfate transmembrane transporter activity	0.0649351	0.107869	0.6	0.817224	0.889899	SoyZH13_13G069800
GO:0016298	lipase activity	0.0649351	0.107869	0.6	0.817224	0.889899	SoyZH13_17G246701
GO:0016157	sucrose synthase activity	0.0649351	0.110707	0.59	0.825223	0.895359	SoyZH13_06G293300
GO:0060090	molecular adaptor activity	0.0649351	0.110707	0.59	0.825223	0.895359	SoyZH13_06G151400
GO:0005545	1-phosphatidylinositol binding	0.0649351	0.113546	0.57	0.832872	0.901956	SoyZH13_20G009800
GO:0004714	transmembrane receptor protein tyrosine kinase activity	0.12987	0.207222	0.63	0.834309	0.901956	SoyZH13_08G189500/SoyZH13_12G104000
GO:0051536	iron-sulfur cluster binding	0.0649351	0.116385	0.56	0.840186	0.906552	SoyZH13_07G198400
GO:0009055	electron transfer activity	0.584416	0.769274	0.76	0.841582	0.906552	SoyZH13_03G018500/SoyZH13_05G158900/SoyZH13_05G204400/SoyZH13_06G248300/SoyZH13_07G031300/SoyZH13_13G141000/SoyZH13_17G108900/SoyZH13_17G109000/SoyZH13_CG005200
GO:0016709	oxidoreductase activity, acting on paired donors, with incorporation or reduction of molecular oxygen, NAD(P)H as one donor, and incorporation of one atom of oxygen	0.324675	0.4627	0.7	0.844768	0.908353	SoyZH13_03G028800/SoyZH13_04G033300/SoyZH13_05G018300/SoyZH13_09G198800/SoyZH13_11G050900
GO:0008137	NADH dehydrogenase (ubiquinone) activity	0.0649351	0.119223	0.54	0.847181	0.909317	SoyZH13_U000579
GO:0016740	transferase activity	1.55844	1.87635	0.83	0.850767	0.911536	SoyZH13_01G039200/SoyZH13_01G097400/SoyZH13_01G144900/SoyZH13_05G182300/SoyZH13_06G059100/SoyZH13_06G073700/SoyZH13_06G113200/SoyZH13_06G203400/SoyZH13_07G053900/SoyZH13_07G240900/SoyZH13_08G129402/SoyZH13_09G260400/SoyZH13_10G058200/SoyZH13_10G248000/SoyZH13_11G080100/SoyZH13_12G015400/SoyZH13_14G100400/SoyZH13_14G106800/SoyZH13_15G205900/SoyZH13_18G061800/SoyZH13_18G091000/SoyZH13_18G167400/Soy…
GO:0030695	GTPase regulator activity	0.0649351	0.122062	0.53	0.853869	0.913229	SoyZH13_17G005401
GO:0003724	RNA helicase activity	0.194805	0.306574	0.64	0.856205	0.913583	SoyZH13_02G010400/SoyZH13_05G192000/SoyZH13_11G055601
GO:0008374	O-acyltransferase activity	0.0649351	0.124901	0.52	0.860265	0.913583	SoyZH13_03G215000
GO:0003755	peptidyl-prolyl cis-trans isomerase activity	0.194805	0.312252	0.62	0.864547	0.913583	SoyZH13_03G079900/SoyZH13_11G227400/SoyZH13_18G026600
GO:0004519	endonuclease activity	1.1039	1.39094	0.79	0.865183	0.913583	NewGene_1640/NewGene_55/SoyZH13_01G215600/SoyZH13_02G000300/SoyZH13_02G202100/SoyZH13_06G019500/SoyZH13_06G170900/SoyZH13_07G048600/SoyZH13_09G115700/SoyZH13_09G141400/SoyZH13_10G245600/SoyZH13_11G063601/SoyZH13_16G000700/SoyZH13_16G054400/SoyZH13_16G145500/SoyZH13_19G123400/SoyZH13_20G104100
GO:0003777	microtubule motor activity	0.454545	0.638696	0.71	0.865703	0.913583	SoyZH13_02G014900/SoyZH13_06G021900/SoyZH13_08G314600/SoyZH13_09G176000/SoyZH13_11G028100/SoyZH13_12G034100/SoyZH13_16G100300
GO:0008408	3'-5' exonuclease activity	0.0649351	0.127739	0.51	0.866381	0.913583	SoyZH13_14G131900
GO:0030276	clathrin binding	0.0649351	0.127739	0.51	0.866381	0.913583	SoyZH13_05G132600
GO:0042578	phosphoric ester hydrolase activity	0.0649351	0.127739	0.51	0.866381	0.913583	SoyZH13_10G058200
GO:0019787	ubiquitin-like protein transferase activity	0.519481	0.721017	0.72	0.86994	0.914133	SoyZH13_06G059100/SoyZH13_07G240900/SoyZH13_08G129402/SoyZH13_14G100400/SoyZH13_15G205900/SoyZH13_18G061800/SoyZH13_18G091000/SoyZH13_19G193700
GO:0000149	SNARE binding	0.12987	0.227092	0.57	0.86995	0.914133	NewGene_2812/SoyZH13_20G009800
GO:0016746	transferase activity, transferring acyl groups	0.0649351	0.133417	0.49	0.877823	0.919186	SoyZH13_04G025500
GO:0044877	protein-containing complex binding	0.0649351	0.133417	0.49	0.877823	0.919186	SoyZH13_05G229000
GO:0030599	pectinesterase activity	0.324675	0.493925	0.66	0.881646	0.91931	SoyZH13_02G011300/SoyZH13_04G212102/SoyZH13_09G212400/SoyZH13_13G096400/SoyZH13_16G012801
GO:0046983	protein dimerization activity	2.20779	2.64846	0.83	0.883674	0.91931	SoyZH13_01G018600/SoyZH13_01G038100/SoyZH13_01G083800/SoyZH13_02G162100/SoyZH13_03G093800/SoyZH13_04G154800/SoyZH13_05G017000/SoyZH13_06G011200/SoyZH13_07G047200/SoyZH13_07G078200/SoyZH13_07G161000/SoyZH13_08G014500/SoyZH13_08G087500/SoyZH13_09G182900/SoyZH13_10G158800/SoyZH13_11G029700/SoyZH13_11G127400/SoyZH13_11G152800/SoyZH13_11G153700/SoyZH13_12G039400/SoyZH13_12G051200/SoyZH13_12G214100/Soy…
GO:0004725	protein tyrosine phosphatase activity	0.0649351	0.139094	0.47	0.888285	0.91931	SoyZH13_05G103400
GO:0045330	aspartyl esterase activity	0.25974	0.417282	0.62	0.888882	0.91931	SoyZH13_04G212102/SoyZH13_09G212400/SoyZH13_13G096400/SoyZH13_16G012801
GO:0008483	transaminase activity	0.0649351	0.141933	0.46	0.893175	0.91931	SoyZH13_09G004900
GO:0016853	isomerase activity	0.0649351	0.141933	0.46	0.893175	0.91931	SoyZH13_12G193300
GO:0036459	thiol-dependent ubiquitinyl hydrolase activity	0.0649351	0.141933	0.46	0.893175	0.91931	SoyZH13_10G069500
GO:0048038	quinone binding	0.0649351	0.141933	0.46	0.893175	0.91931	SoyZH13_U000574
GO:0060589	nucleoside-triphosphatase regulator activity	0.0649351	0.141933	0.46	0.893175	0.91931	SoyZH13_17G005401
GO:0051213	dioxygenase activity	0.38961	0.587601	0.66	0.893263	0.91931	SoyZH13_02G192300/SoyZH13_04G067000/SoyZH13_07G195100/SoyZH13_11G003000/SoyZH13_13G333700/SoyZH13_16G071200
GO:0003680	AT DNA binding	0.12987	0.246963	0.53	0.898412	0.923027	SoyZH13_09G235900/SoyZH13_20G197700
GO:0008094	DNA-dependent ATPase activity	0.0649351	0.150449	0.43	0.9066	0.929846	SoyZH13_02G202100
GO:0051537	2 iron, 2 sulfur cluster binding	0.0649351	0.153287	0.42	0.910689	0.931544	SoyZH13_07G031300
GO:0003743	translation initiation factor activity	0.324675	0.527989	0.61	0.913072	0.931544	SoyZH13_08G298700/SoyZH13_10G260400/SoyZH13_12G120900/SoyZH13_18G087400/SoyZH13_20G200500
GO:0005102	signaling receptor binding	0.0649351	0.156126	0.42	0.914599	0.931544	SoyZH13_06G059100
GO:0042802	identical protein binding	0.12987	0.261156	0.5	0.915065	0.931544	SoyZH13_08G041200/SoyZH13_09G020400
GO:0018024	histone-lysine N-methyltransferase activity	0.0649351	0.158964	0.41	0.918339	0.931544	SoyZH13_16G109400
GO:0004857	enzyme inhibitor activity	0.194805	0.360509	0.54	0.919813	0.931544	SoyZH13_01G091500/SoyZH13_09G209400/SoyZH13_18G267700
GO:0000049	tRNA binding	0.0649351	0.161803	0.4	0.921914	0.931544	SoyZH13_04G074100
GO:0043022	ribosome binding	0.0649351	0.161803	0.4	0.921914	0.931544	SoyZH13_20G200500
GO:0016874	ligase activity	0.324675	0.542182	0.6	0.923836	0.931544	SoyZH13_06G217000/SoyZH13_08G313600/SoyZH13_09G080703/SoyZH13_17G065800/SoyZH13_20G145800
GO:0004175	endopeptidase activity	0.0649351	0.164642	0.39	0.925333	0.931544	SoyZH13_13G097402
GO:0043130	ubiquitin binding	0.0649351	0.164642	0.39	0.925333	0.931544	SoyZH13_15G050300
GO:0004540	ribonuclease activity	0.0649351	0.16748	0.39	0.928603	0.931834	NewGene_55
GO:0061659	ubiquitin-like protein ligase activity	0.0649351	0.170319	0.38	0.931729	0.931834	SoyZH13_18G091000
GO:0005515	protein binding	3.37662	4.07063	0.83	0.933141	0.931834	SoyZH13_01G044100/SoyZH13_01G091500/SoyZH13_02G098400/SoyZH13_02G141201/SoyZH13_02G253300/SoyZH13_03G097400/SoyZH13_03G142400/SoyZH13_03G160400/SoyZH13_04G024900/SoyZH13_04G097400/SoyZH13_04G151200/SoyZH13_04G208900/SoyZH13_05G007700/SoyZH13_05G011300/SoyZH13_05G027400/SoyZH13_05G028500/SoyZH13_05G145300/SoyZH13_05G229000/SoyZH13_06G059100/SoyZH13_06G100200/SoyZH13_06G124300/SoyZH13_06G151400/Soy…
GO:0008168	methyltransferase activity	0.649351	0.970819	0.67	0.933776	0.931834	NewGene_3398/SoyZH13_02G003000/SoyZH13_04G030400/SoyZH13_04G096102/SoyZH13_05G068300/SoyZH13_05G072700/SoyZH13_10G093900/SoyZH13_10G262100/SoyZH13_12G198400/SoyZH13_20G093300
GO:0017137	Rab GTPase binding	0.0649351	0.173158	0.38	0.934719	0.931834	SoyZH13_06G145100
GO:0003674	molecular_function	5.19481	6.052	0.86	0.935388	0.931834	NewGene_1640/NewGene_4549/NewGene_4928/NewGene_55/SoyZH13_01G044100/SoyZH13_01G091500/SoyZH13_01G144900/SoyZH13_01G215600/SoyZH13_02G000300/SoyZH13_02G098400/SoyZH13_02G218700/SoyZH13_02G222200/SoyZH13_03G097400/SoyZH13_03G160400/SoyZH13_04G157300/SoyZH13_05G028500/SoyZH13_05G139000/SoyZH13_05G229000/SoyZH13_06G019500/SoyZH13_06G059100/SoyZH13_06G151400/SoyZH13_06G163300/SoyZH13_06G170900/SoyZH13…
GO:0003684	damaged DNA binding	0.0649351	0.175996	0.37	0.937577	0.931834	SoyZH13_11G037800
GO:0016301	kinase activity	0.714286	1.06166	0.67	0.938895	0.931834	SoyZH13_03G193100/SoyZH13_04G173000/SoyZH13_05G002600/SoyZH13_05G004700/SoyZH13_13G224700/SoyZH13_14G030800/SoyZH13_18G109600/SoyZH13_18G159200/SoyZH13_19G196900/SoyZH13_20G156600/SoyZH13_20G191100
GO:0003729	mRNA binding	0.519481	0.82037	0.63	0.939599	0.931834	SoyZH13_02G245800/SoyZH13_04G206000/SoyZH13_11G114200/SoyZH13_11G114400/SoyZH13_12G211700/SoyZH13_13G072400/SoyZH13_14G189700/SoyZH13_17G159500
GO:0000166	nucleotide binding	0.194805	0.391734	0.5	0.943656	0.931912	SoyZH13_07G005500/SoyZH13_12G079600/SoyZH13_14G193900
GO:0005507	copper ion binding	0.25974	0.485409	0.54	0.944163	0.931912	SoyZH13_01G099000/SoyZH13_02G205200/SoyZH13_03G072900/SoyZH13_18G159500
GO:0004518	nuclease activity	1.03896	1.46758	0.71	0.944337	0.931912	NewGene_1640/NewGene_55/SoyZH13_01G215600/SoyZH13_02G000300/SoyZH13_06G019500/SoyZH13_06G170900/SoyZH13_09G115700/SoyZH13_09G141400/SoyZH13_10G245600/SoyZH13_11G063601/SoyZH13_14G065200/SoyZH13_16G000700/SoyZH13_16G054400/SoyZH13_16G145500/SoyZH13_17G240600/SoyZH13_19G123400
GO:0045735	nutrient reservoir activity	0.12987	0.298058	0.44	0.947142	0.933145	SoyZH13_08G191300/SoyZH13_15G040900
GO:0140098	catalytic activity, acting on RNA	0.0649351	0.19019	0.34	0.9501	0.933614	NewGene_55
GO:0008047	enzyme activator activity	0.0649351	0.193028	0.34	0.952286	0.933614	SoyZH13_17G005401
GO:0008080	N-acetyltransferase activity	0.0649351	0.193028	0.34	0.952286	0.933614	SoyZH13_20G165800
GO:0015299	solute:proton antiporter activity	0.0649351	0.195867	0.33	0.954376	0.934136	SoyZH13_17G041900
GO:0004843	thiol-dependent ubiquitin-specific protease activity	0.0649351	0.204383	0.32	0.960112	0.93822	SoyZH13_05G062200
GO:0097159	organic cyclic compound binding	1.75325	2.37879	0.74	0.963364	0.939868	NewGene_1640/NewGene_55/SoyZH13_01G215600/SoyZH13_02G000300/SoyZH13_02G222200/SoyZH13_06G019500/SoyZH13_06G170900/SoyZH13_07G005500/SoyZH13_07G124500/SoyZH13_07G161000/SoyZH13_08G087500/SoyZH13_08G307100/SoyZH13_09G020400/SoyZH13_09G115700/SoyZH13_09G141400/SoyZH13_10G245600/SoyZH13_11G063601/SoyZH13_11G134000/SoyZH13_11G235300/SoyZH13_12G017600/SoyZH13_14G142500/SoyZH13_14G193900/SoyZH13_16G0007…
GO:0008134	transcription factor binding	0.194805	0.434314	0.45	0.96568	0.939919	SoyZH13_10G057000/SoyZH13_11G153700/SoyZH13_17G097600
GO:0046982	protein heterodimerization activity	0.25974	0.533666	0.49	0.966621	0.939919	SoyZH13_06G157300/SoyZH13_07G161000/SoyZH13_08G087500/SoyZH13_11G171300
GO:0016817	hydrolase activity, acting on acid anhydrides	0.0649351	0.218576	0.3	0.968116	0.939919	SoyZH13_13G144800
GO:0010181	FMN binding	0.0649351	0.227092	0.29	0.972126	0.940181	SoyZH13_14G113300
GO:1901363	heterocyclic compound binding	1.68831	2.37027	0.71	0.974992	0.940181	NewGene_1640/NewGene_55/SoyZH13_01G215600/SoyZH13_02G000300/SoyZH13_02G222200/SoyZH13_06G019500/SoyZH13_06G170900/SoyZH13_07G005500/SoyZH13_07G124500/SoyZH13_07G161000/SoyZH13_08G087500/SoyZH13_08G307100/SoyZH13_09G115700/SoyZH13_09G141400/SoyZH13_10G245600/SoyZH13_11G063601/SoyZH13_11G134000/SoyZH13_11G235300/SoyZH13_12G017600/SoyZH13_14G142500/SoyZH13_14G193900/SoyZH13_16G000700/SoyZH13_16G0544…
GO:0003678	DNA helicase activity	0.0649351	0.238447	0.27	0.9767	0.940181	SoyZH13_20G183600
GO:0004222	metalloendopeptidase activity	0.12987	0.360509	0.36	0.976863	0.940181	SoyZH13_08G030600/SoyZH13_19G224500
GO:0008233	peptidase activity	0.12987	0.363347	0.36	0.977728	0.940181	SoyZH13_05G054600/SoyZH13_06G203400
GO:0005096	GTPase activator activity	0.12987	0.366186	0.35	0.978563	0.940181	SoyZH13_04G178500/SoyZH13_17G005401
GO:0008270	zinc ion binding	3.37662	4.35165	0.78	0.979355	0.940181	NewGene_2111/NewGene_6122/NewGene_6675/NewGene_7072/SoyZH13_01G157600/SoyZH13_02G045300/SoyZH13_02G124000/SoyZH13_02G168100/SoyZH13_03G189600/SoyZH13_04G060500/SoyZH13_06G137800/SoyZH13_06G151600/SoyZH13_06G173700/SoyZH13_07G032000/SoyZH13_07G033900/SoyZH13_07G053900/SoyZH13_07G054800/SoyZH13_07G102700/SoyZH13_07G235000/SoyZH13_08G146700/SoyZH13_09G204701/SoyZH13_09G260800/SoyZH13_10G069500/SoyZH…
GO:0030145	manganese ion binding	0.0649351	0.266833	0.24	0.985116	0.941915	SoyZH13_16G139200
GO:0003824	catalytic activity	3.18182	4.22675	0.75	0.986914	0.941915	NewGene_1640/NewGene_4549/NewGene_4928/NewGene_55/SoyZH13_01G068100/SoyZH13_01G144900/SoyZH13_01G215600/SoyZH13_02G000300/SoyZH13_04G157300/SoyZH13_04G173700/SoyZH13_05G139000/SoyZH13_05G197600/SoyZH13_06G005800/SoyZH13_06G019500/SoyZH13_06G059100/SoyZH13_06G170900/SoyZH13_07G223400/SoyZH13_07G240900/SoyZH13_08G017600/SoyZH13_08G064200/SoyZH13_08G129402/SoyZH13_08G203801/SoyZH13_09G115700/SoyZH13…
GO:0140096	catalytic activity, acting on a protein	0.584416	1.10424	0.53	0.989143	0.941915	SoyZH13_06G059100/SoyZH13_07G240900/SoyZH13_08G129402/SoyZH13_12G193300/SoyZH13_14G100400/SoyZH13_15G205900/SoyZH13_18G061800/SoyZH13_18G091000/SoyZH13_19G193700
GO:0003697	single-stranded DNA binding	0.0649351	0.289542	0.22	0.989601	0.941915	SoyZH13_11G037800
GO:0005198	structural molecule activity	0.0649351	0.289542	0.22	0.989601	0.941915	SoyZH13_19G123400
GO:0008017	microtubule binding	0.519481	1.0503	0.49	0.992295	0.941915	SoyZH13_02G014900/SoyZH13_03G160400/SoyZH13_06G021900/SoyZH13_08G314600/SoyZH13_09G176000/SoyZH13_11G028100/SoyZH13_12G034100/SoyZH13_16G100300
GO:0004650	polygalacturonase activity	0.0649351	0.337799	0.19	0.995148	0.941915	SoyZH13_08G286100
GO:0000977	RNA polymerase II transcription regulatory region sequence-specific DNA binding	0.12987	0.604633	0.21	0.999231	0.941915	SoyZH13_09G182900/SoyZH13_17G097600
GO:0003723	RNA binding	2.98701	4.97899	0.6	0.999968	0.941915	NewGene_1640/NewGene_2773/NewGene_55/NewGene_6303/SoyZH13_01G159900/SoyZH13_01G215600/SoyZH13_02G000300/SoyZH13_02G003600/SoyZH13_03G242100/SoyZH13_04G051400/SoyZH13_05G002900/SoyZH13_05G203100/SoyZH13_06G019500/SoyZH13_06G170900/SoyZH13_07G036200/SoyZH13_07G255200/SoyZH13_08G083400/SoyZH13_08G191500/SoyZH13_08G298700/SoyZH13_09G024600/SoyZH13_09G115700/SoyZH13_09G141400/SoyZH13_10G245600/SoyZH13…
GO:0003735	structural constituent of ribosome	0.844156	2.09209	0.4	0.999973	0.941915	SoyZH13_01G000009/SoyZH13_02G243301/SoyZH13_06G261900/SoyZH13_06G295101/SoyZH13_08G226000/SoyZH13_09G086500/SoyZH13_12G215900/SoyZH13_14G006100/SoyZH13_16G033900/SoyZH13_17G159500/SoyZH13_19G123400/SoyZH13_19G162602/SoyZH13_20G031900
GO:0004523	RNA-DNA hybrid ribonuclease activity	0.12987	1.10991	0.12	1	0.941915	NewGene_1140/SoyZH13_16G187300
GO:0003676	nucleic acid binding	2.66234	5.47008	0.49	1	0.941915	NewGene_1140/NewGene_1640/NewGene_2111/NewGene_55/NewGene_6122/SoyZH13_01G050900/SoyZH13_01G215600/SoyZH13_02G000300/SoyZH13_02G012300/SoyZH13_02G045300/SoyZH13_02G168100/SoyZH13_02G222200/SoyZH13_04G167300/SoyZH13_05G192000/SoyZH13_06G019500/SoyZH13_06G170900/SoyZH13_07G048600/SoyZH13_07G124500/SoyZH13_07G161000/SoyZH13_08G087500/SoyZH13_08G307100/SoyZH13_09G115700/SoyZH13_09G141400/SoyZH13_10G2…
