# Supplementary material for: Comparative Transcriptome Analysis of Salt-Tolerant and -Sensitive Soybean Cultivars under Salt Stress
Source: Int J Mol Sci. 2024 Sep 11;25(18):9818. doi: 10.3390/ijms25189818 (PMC11432363; doi:10.3390/ijms25189818)
Supplement: Supplementary file 1 [file ijms-25-09818-s001.zip › Supplementary_TableS4.xlsx]

## Sheet: GO_Biological_Process
Table S4. GO enrichment for DEGs between XRC and XRS
ID	Description	GeneRatio（％）	BgRatio（％）	Rich_factor	pvalue	qvalue	geneID
GO:0007165	signal transduction	4.50539	2.51173	1.79	2.59689e-08	2.71202e-05	NewGene_2980/NewGene_4478/NewGene_4730/NewGene_707/SoyZH13_01G032100/SoyZH13_01G098600/SoyZH13_01G110400/SoyZH13_01G189702/SoyZH13_01G202700/SoyZH13_02G142900/SoyZH13_02G184300/SoyZH13_02G220900/SoyZH13_02G261902/SoyZH13_03G048201/SoyZH13_03G048206/SoyZH13_03G185300/SoyZH13_03G193800/SoyZH13_04G058400/SoyZH13_04G086401/SoyZH13_04G096700/SoyZH13_04G188104/SoyZH13_06G058300/SoyZH13_06G090100/SoyZH1…
GO:0048544	recognition of pollen	1.81195	0.68079	2.66	2.73941e-08	2.71202e-05	NewGene_1174/NewGene_2834/NewGene_3403/SoyZH13_01G103500/SoyZH13_03G123500/SoyZH13_03G172400/SoyZH13_06G235700/SoyZH13_06G240703/SoyZH13_06G240900/SoyZH13_06G241002/SoyZH13_06G272600/SoyZH13_07G075200/SoyZH13_07G102200/SoyZH13_07G174500/SoyZH13_08G331600/SoyZH13_08G331800/SoyZH13_08G334700/SoyZH13_10G211300/SoyZH13_12G095400/SoyZH13_12G125600/SoyZH13_12G125700/SoyZH13_12G126500/SoyZH13_12G177900/…
GO:0030001	metal ion transport	1.81195	0.714618	2.54	1.04479e-07	6.89564e-05	NewGene_2297/SoyZH13_02G203300/SoyZH13_03G156800/SoyZH13_04G201800/SoyZH13_05G197500/SoyZH13_05G217800/SoyZH13_07G061300/SoyZH13_07G083200/SoyZH13_07G227901/SoyZH13_07G241000/SoyZH13_08G010800/SoyZH13_08G017500/SoyZH13_08G038000/SoyZH13_08G170900/SoyZH13_09G107900/SoyZH13_09G108300/SoyZH13_09G116600/SoyZH13_09G117501/SoyZH13_09G124900/SoyZH13_09G231300/SoyZH13_10G137800/SoyZH13_10G141900/SoyZH13_…
GO:0006468	protein phosphorylation	3.67287	2.15654	1.7	3.62066e-06	0.00179223	NewGene_4856/SoyZH13_01G170500/SoyZH13_01G222200/SoyZH13_02G008400/SoyZH13_02G193400/SoyZH13_02G198600/SoyZH13_03G158900/SoyZH13_03G174100/SoyZH13_04G085200/SoyZH13_04G087600/SoyZH13_04G113700/SoyZH13_04G130800/SoyZH13_04G212700/SoyZH13_05G009000/SoyZH13_05G140600/SoyZH13_06G089700/SoyZH13_06G113300/SoyZH13_06G123000/SoyZH13_06G148900/SoyZH13_06G235700/SoyZH13_06G240703/SoyZH13_06G240900/SoyZH13_…
GO:0044772	mitotic cell cycle phase transition	0.685602	0.177597	3.86	6.3568e-06	0.00251729	SoyZH13_02G255500/SoyZH13_04G001200/SoyZH13_04G039800/SoyZH13_04G067700/SoyZH13_04G222000/SoyZH13_06G089400/SoyZH13_06G111600/SoyZH13_08G264900/SoyZH13_11G047900/SoyZH13_11G082300/SoyZH13_13G277100/SoyZH13_14G080300/SoyZH13_14G135200/SoyZH13_18G128900
GO:0002239	response to oomycetes	0.195886	0.016914	11.58	5.54377e-05	0.0182944	SoyZH13_08G068100/SoyZH13_08G169900/SoyZH13_13G031700/SoyZH13_15G053100
GO:0006629	lipid metabolic process	2.15475	1.19244	1.81	9.00506e-05	0.023585	SoyZH13_01G045200/SoyZH13_02G013300/SoyZH13_02G076000/SoyZH13_02G096200/SoyZH13_02G099200/SoyZH13_02G109700/SoyZH13_02G132501/SoyZH13_03G051100/SoyZH13_03G128600/SoyZH13_03G142500/SoyZH13_03G148300/SoyZH13_03G235700/SoyZH13_04G155500/SoyZH13_04G186800/SoyZH13_05G181500/SoyZH13_05G218101/SoyZH13_06G041600/SoyZH13_06G177900/SoyZH13_06G178000/SoyZH13_06G178100/SoyZH13_07G083900/SoyZH13_07G140800/Soy…
GO:0042744	hydrogen peroxide catabolic process	1.61606	0.811874	1.99	0.000103815	0.023585	SoyZH13_01G148100/SoyZH13_01G154300/SoyZH13_02G049700/SoyZH13_02G126201/SoyZH13_02G214000/SoyZH13_02G214300/SoyZH13_02G238500/SoyZH13_04G203700/SoyZH13_05G095700/SoyZH13_06G109600/SoyZH13_06G274800/SoyZH13_07G244600/SoyZH13_09G022200/SoyZH13_09G022400/SoyZH13_09G252600/SoyZH13_11G057100/SoyZH13_11G070300/SoyZH13_11G076100/SoyZH13_12G092600/SoyZH13_12G175003/SoyZH13_13G149200/SoyZH13_13G154100/Soy…
GO:0000079	regulation of cyclin-dependent protein serine/threonine kinase activity	0.685602	0.224111	3.06	0.000116952	0.023585	SoyZH13_02G255500/SoyZH13_04G001200/SoyZH13_04G039800/SoyZH13_04G067700/SoyZH13_04G222000/SoyZH13_06G089400/SoyZH13_06G111600/SoyZH13_08G264900/SoyZH13_11G047900/SoyZH13_11G082300/SoyZH13_13G277100/SoyZH13_14G080300/SoyZH13_14G135200/SoyZH13_18G128900
GO:0006952	defense response	3.13418	1.9578	1.6	0.000119116	0.023585	NewGene_55/SoyZH13_01G010800/SoyZH13_01G148900/SoyZH13_01G154200/SoyZH13_02G060200/SoyZH13_02G202600/SoyZH13_03G118601/SoyZH13_03G122400/SoyZH13_04G022700/SoyZH13_04G058900/SoyZH13_05G040000/SoyZH13_06G022200/SoyZH13_06G260600/SoyZH13_06G271300/SoyZH13_06G282000/SoyZH13_06G282100/SoyZH13_07G126800/SoyZH13_07G227600/SoyZH13_07G227700/SoyZH13_07G227800/SoyZH13_07G227900/SoyZH13_08G218200/SoyZH13_08…
GO:0010200	response to chitin	0.587659	0.186054	3.16	0.000255972	0.0425824	SoyZH13_03G156200/SoyZH13_06G042400/SoyZH13_10G267800/SoyZH13_12G057200/SoyZH13_12G066900/SoyZH13_13G114500/SoyZH13_13G114600/SoyZH13_17G226000/SoyZH13_18G255400/SoyZH13_19G159200/SoyZH13_19G177400/SoyZH13_20G119700
GO:0009119	ribonucleoside metabolic process	0.195886	0.0211425	9.27	0.000258075	0.0425824	SoyZH13_03G174800/SoyZH13_09G260400/SoyZH13_18G105400/SoyZH13_19G178800
GO:0006979	response to oxidative stress	2.30167	1.41232	1.63	0.000606507	0.0669973	SoyZH13_01G154300/SoyZH13_01G201400/SoyZH13_02G049700/SoyZH13_02G126201/SoyZH13_02G214000/SoyZH13_02G214300/SoyZH13_02G219700/SoyZH13_02G238500/SoyZH13_04G203700/SoyZH13_04G206200/SoyZH13_05G095700/SoyZH13_06G274800/SoyZH13_07G186100/SoyZH13_07G244600/SoyZH13_08G044900/SoyZH13_08G223800/SoyZH13_09G022200/SoyZH13_09G022400/SoyZH13_09G252600/SoyZH13_11G023100/SoyZH13_11G023200/SoyZH13_11G057100/Soy…
GO:0006213	pyrimidine nucleoside metabolic process	0.146915	0.0126855	11.58	0.000642903	0.0669973	SoyZH13_03G174800/SoyZH13_18G105400/SoyZH13_19G178800
GO:0009164	nucleoside catabolic process	0.146915	0.0126855	11.58	0.000642903	0.0669973	SoyZH13_03G174800/SoyZH13_09G260400/SoyZH13_19G178800
GO:0034656	nucleobase-containing small molecule catabolic process	0.146915	0.0126855	11.58	0.000642903	0.0669973	SoyZH13_03G174800/SoyZH13_09G260400/SoyZH13_19G178800
GO:0042454	ribonucleoside catabolic process	0.146915	0.0126855	11.58	0.000642903	0.0669973	SoyZH13_03G174800/SoyZH13_09G260400/SoyZH13_19G178800
GO:0046108	uridine metabolic process	0.146915	0.0126855	11.58	0.000642903	0.0669973	SoyZH13_03G174800/SoyZH13_18G105400/SoyZH13_19G178800
GO:0046131	pyrimidine ribonucleoside metabolic process	0.146915	0.0126855	11.58	0.000642903	0.0669973	SoyZH13_03G174800/SoyZH13_18G105400/SoyZH13_19G178800
GO:0046777	protein autophosphorylation	1.32223	0.685018	1.93	0.000693201	0.0686269	SoyZH13_01G149700/SoyZH13_02G042500/SoyZH13_03G025400/SoyZH13_03G162900/SoyZH13_03G230200/SoyZH13_04G153400/SoyZH13_04G168400/SoyZH13_06G167500/SoyZH13_06G180000/SoyZH13_08G215600/SoyZH13_08G280900/SoyZH13_09G091000/SoyZH13_10G082700/SoyZH13_11G075000/SoyZH13_11G206500/SoyZH13_11G208200/SoyZH13_11G208300/SoyZH13_13G040800/SoyZH13_13G041000/SoyZH13_14G100000/SoyZH13_15G044200/SoyZH13_15G208700/Soy…
GO:0006355	regulation of transcription, DNA-templated	9.25563	7.46332	1.24	0.000983612	0.0927406	NewGene_271/NewGene_6434/NewGene_6913/NewGene_6953/NewGene_732/SoyZH13_01G064100/SoyZH13_01G091700/SoyZH13_01G133800/SoyZH13_01G163500/SoyZH13_01G188000/SoyZH13_02G018300/SoyZH13_02G054501/SoyZH13_02G054701/SoyZH13_02G055000/SoyZH13_02G058900/SoyZH13_02G066500/SoyZH13_02G093400/SoyZH13_02G101300/SoyZH13_02G102300/SoyZH13_02G142900/SoyZH13_02G158000/SoyZH13_02G178800/SoyZH13_02G215500/SoyZH13_02G2…
GO:0006044	N-acetylglucosamine metabolic process	0.195886	0.0295996	6.62	0.00156705	0.134903	SoyZH13_05G163600/SoyZH13_08G127000/SoyZH13_11G240700/SoyZH13_18G012800
GO:0006152	purine nucleoside catabolic process	0.195886	0.0295996	6.62	0.00156705	0.134903	SoyZH13_03G174800/SoyZH13_09G260400/SoyZH13_19G178800/SoyZH13_20G000100
GO:0009741	response to brassinosteroid	0.342801	0.0930272	3.68	0.00188936	0.155872	NewGene_2980/SoyZH13_03G117102/SoyZH13_04G093800/SoyZH13_04G096700/SoyZH13_06G096900/SoyZH13_13G071100/SoyZH13_14G158100
GO:0042278	purine nucleoside metabolic process	0.146915	0.016914	8.69	0.0024053	0.170089	SoyZH13_03G174800/SoyZH13_09G260400/SoyZH13_19G178800
GO:0072523	purine-containing compound catabolic process	0.146915	0.016914	8.69	0.0024053	0.170089	SoyZH13_03G174800/SoyZH13_09G260400/SoyZH13_19G178800
GO:0072527	pyrimidine-containing compound metabolic process	0.146915	0.016914	8.69	0.0024053	0.170089	SoyZH13_03G174800/SoyZH13_18G105400/SoyZH13_19G178800
GO:1901658	glycosyl compound catabolic process	0.146915	0.016914	8.69	0.0024053	0.170089	SoyZH13_03G174800/SoyZH13_09G260400/SoyZH13_19G178800
GO:0009734	auxin-activated signaling pathway	1.46915	0.858387	1.71	0.00260266	0.177699	NewGene_2980/SoyZH13_01G091700/SoyZH13_02G142900/SoyZH13_02G220900/SoyZH13_03G111500/SoyZH13_03G141900/SoyZH13_04G052600/SoyZH13_04G096700/SoyZH13_06G090100/SoyZH13_08G051900/SoyZH13_08G094500/SoyZH13_09G106500/SoyZH13_10G031100/SoyZH13_10G038900/SoyZH13_10G051100/SoyZH13_10G164700/SoyZH13_10G225900/SoyZH13_11G205700/SoyZH13_12G065000/SoyZH13_12G152300/SoyZH13_13G071100/SoyZH13_13G093900/SoyZH13_…
GO:0009800	cinnamic acid biosynthetic process	0.195886	0.0338281	5.79	0.00292001	0.192721	SoyZH13_03G163701/SoyZH13_10G193100/SoyZH13_13G125800/SoyZH13_20G166900
GO:0000302	response to reactive oxygen species	0.685602	0.304453	2.25	0.00308682	0.197158	SoyZH13_01G148100/SoyZH13_04G206200/SoyZH13_06G109600/SoyZH13_07G186100/SoyZH13_08G202100/SoyZH13_10G161102/SoyZH13_11G076100/SoyZH13_13G157801/SoyZH13_14G057800/SoyZH13_14G057900/SoyZH13_15G243800/SoyZH13_18G214000/SoyZH13_20G014800/SoyZH13_20G192800
GO:1901657	glycosyl compound metabolic process	0.342801	0.101484	3.38	0.00329004	0.203571	SoyZH13_03G174800/SoyZH13_07G161000/SoyZH13_09G260400/SoyZH13_11G212800/SoyZH13_18G041600/SoyZH13_18G105400/SoyZH13_19G178800
GO:0016036	cellular response to phosphate starvation	0.440744	0.160683	2.74	0.00426894	0.256136	SoyZH13_02G142900/SoyZH13_02G197101/SoyZH13_03G030600/SoyZH13_07G182000/SoyZH13_10G005300/SoyZH13_13G148900/SoyZH13_13G161000/SoyZH13_18G105400/SoyZH13_19G193700
GO:0071367	cellular response to brassinosteroid stimulus	0.195886	0.0380566	5.15	0.00489812	0.285244	NewGene_2980/SoyZH13_04G096700/SoyZH13_13G071100/SoyZH13_14G158100
GO:0042542	response to hydrogen peroxide	0.440744	0.164912	2.67	0.00513227	0.29034	SoyZH13_04G206200/SoyZH13_07G186100/SoyZH13_08G202100/SoyZH13_10G161102/SoyZH13_13G157801/SoyZH13_14G057800/SoyZH13_14G057900/SoyZH13_15G243800/SoyZH13_20G014800
GO:1905775	negative regulation of DNA helicase activity	0.146915	0.0211425	6.95	0.00562614	0.309438	SoyZH13_07G222600/SoyZH13_07G222700/SoyZH13_17G033500
GO:0009834	plant-type secondary cell wall biogenesis	0.538688	0.232568	2.32	0.00663285	0.343153	SoyZH13_02G098200/SoyZH13_05G151002/SoyZH13_05G151200/SoyZH13_08G113700/SoyZH13_11G171600/SoyZH13_11G171700/SoyZH13_11G171900/SoyZH13_12G064400/SoyZH13_12G155000/SoyZH13_13G268400/SoyZH13_13G300200
GO:0006218	uridine catabolic process	0.0979432	0.00845702	11.58	0.00745232	0.343153	SoyZH13_03G174800/SoyZH13_19G178800
GO:0010600	regulation of auxin biosynthetic process	0.0979432	0.00845702	11.58	0.00745232	0.343153	SoyZH13_02G220900/SoyZH13_08G087500
GO:0046133	pyrimidine ribonucleoside catabolic process	0.0979432	0.00845702	11.58	0.00745232	0.343153	SoyZH13_03G174800/SoyZH13_19G178800
GO:0046135	pyrimidine nucleoside catabolic process	0.0979432	0.00845702	11.58	0.00745232	0.343153	SoyZH13_03G174800/SoyZH13_19G178800
GO:0072529	pyrimidine-containing compound catabolic process	0.0979432	0.00845702	11.58	0.00745232	0.343153	SoyZH13_03G174800/SoyZH13_19G178800
GO:0090354	regulation of auxin metabolic process	0.0979432	0.00845702	11.58	0.00745232	0.343153	SoyZH13_02G220900/SoyZH13_08G087500
GO:0016125	sterol metabolic process	0.489716	0.207197	2.36	0.00815957	0.367181	SoyZH13_01G159100/SoyZH13_02G048600/SoyZH13_02G267700/SoyZH13_06G281800/SoyZH13_09G198800/SoyZH13_11G066100/SoyZH13_11G119400/SoyZH13_13G195500/SoyZH13_14G054500/SoyZH13_15G130400
GO:0043618	regulation of transcription from RNA polymerase II promoter in response to stress	0.391773	0.147998	2.65	0.0086588	0.380987	SoyZH13_02G256300/SoyZH13_03G172200/SoyZH13_06G038500/SoyZH13_08G102400/SoyZH13_09G171500/SoyZH13_10G099600/SoyZH13_11G055600/SoyZH13_13G131900
GO:0044182	filamentous growth of a population of unicellular organisms	0.146915	0.0253711	5.79	0.0105313	0.441498	SoyZH13_01G149400/SoyZH13_16G112800/SoyZH13_18G105400
GO:0043401	steroid hormone mediated signaling pathway	0.195886	0.0465136	4.21	0.011149	0.441498	NewGene_2980/SoyZH13_04G096700/SoyZH13_13G071100/SoyZH13_14G158100
GO:0051513	regulation of monopolar cell growth	0.195886	0.0465136	4.21	0.011149	0.441498	SoyZH13_04G141600/SoyZH13_05G018800/SoyZH13_06G192700/SoyZH13_17G077200
GO:0071383	cellular response to steroid hormone stimulus	0.195886	0.0465136	4.21	0.011149	0.441498	NewGene_2980/SoyZH13_04G096700/SoyZH13_13G071100/SoyZH13_14G158100
GO:1902975	mitotic DNA replication initiation	0.195886	0.0465136	4.21	0.011149	0.441498	SoyZH13_07G222600/SoyZH13_07G222700/SoyZH13_11G110400/SoyZH13_17G033500
GO:0009959	negative gravitropism	0.29383	0.0972557	3.02	0.0115015	0.44653	SoyZH13_02G215400/SoyZH13_08G087500/SoyZH13_08G112900/SoyZH13_11G149200/SoyZH13_14G186600/SoyZH13_18G065700
GO:0071365	cellular response to auxin stimulus	0.391773	0.156455	2.5	0.0121808	0.458169	NewGene_2980/SoyZH13_02G142900/SoyZH13_02G220900/SoyZH13_04G096700/SoyZH13_06G090100/SoyZH13_13G071100/SoyZH13_14G158100/SoyZH13_19G193700
GO:0061408	positive regulation of transcription from RNA polymerase II promoter in response to heat stress	0.342801	0.126855	2.7	0.0122641	0.458169	SoyZH13_02G256300/SoyZH13_03G172200/SoyZH13_06G038500/SoyZH13_08G102400/SoyZH13_09G171500/SoyZH13_11G055600/SoyZH13_13G131900
GO:0030162	regulation of proteolysis	0.489716	0.224111	2.19	0.0141493	0.518807	NewGene_833/SoyZH13_01G044100/SoyZH13_04G150500/SoyZH13_07G033100/SoyZH13_08G162900/SoyZH13_08G282100/SoyZH13_08G339900/SoyZH13_11G232800/SoyZH13_18G020300/SoyZH13_18G267700
GO:0046417	chorismate metabolic process	0.195886	0.0507421	3.86	0.0155961	0.557224	SoyZH13_04G058000/SoyZH13_13G045800/SoyZH13_14G097500/SoyZH13_17G211300
GO:0030574	collagen catabolic process	0.244858	0.0761132	3.22	0.0157599	0.557224	SoyZH13_01G035900/SoyZH13_01G191600/SoyZH13_02G026801/SoyZH13_08G276100/SoyZH13_18G117800
GO:0046323	glucose import	0.587659	0.295996	1.99	0.016044	0.557318	SoyZH13_03G220800/SoyZH13_05G131600/SoyZH13_05G131700/SoyZH13_06G287100/SoyZH13_08G056700/SoyZH13_11G064900/SoyZH13_11G131900/SoyZH13_12G055200/SoyZH13_15G095500/SoyZH13_15G095501/SoyZH13_17G238800/SoyZH13_19G137700
GO:0042594	response to starvation	0.391773	0.164912	2.38	0.0166541	0.568536	SoyZH13_02G142900/SoyZH13_02G197101/SoyZH13_05G044300/SoyZH13_07G182000/SoyZH13_12G192900/SoyZH13_13G161000/SoyZH13_18G105400/SoyZH13_19G193700
GO:0008202	steroid metabolic process	0.146915	0.0295996	4.96	0.0172544	0.569396	SoyZH13_02G109700/SoyZH13_06G041600/SoyZH13_12G027400
GO:0030447	filamentous growth	0.146915	0.0295996	4.96	0.0172544	0.569396	SoyZH13_01G149400/SoyZH13_16G112800/SoyZH13_18G105400
GO:0009073	aromatic amino acid family biosynthetic process	0.342801	0.139541	2.46	0.0205256	0.587618	SoyZH13_02G190000/SoyZH13_03G025600/SoyZH13_04G058000/SoyZH13_13G045800/SoyZH13_14G097500/SoyZH13_17G211300/SoyZH13_19G019000
GO:0009267	cellular response to starvation	0.342801	0.139541	2.46	0.0205256	0.587618	SoyZH13_02G142900/SoyZH13_02G197101/SoyZH13_05G044300/SoyZH13_07G182000/SoyZH13_13G161000/SoyZH13_18G105400/SoyZH13_19G193700
GO:0071577	zinc ion transmembrane transport	0.29383	0.109941	2.67	0.0210072	0.587618	SoyZH13_06G048200/SoyZH13_11G128600/SoyZH13_13G313400/SoyZH13_17G217402/SoyZH13_18G074900/SoyZH13_20G021700
GO:0010966	regulation of phosphate transport	0.0979432	0.0126855	7.72	0.0210712	0.587618	SoyZH13_07G182000/SoyZH13_13G161000
GO:0036529	protein deglycation, glyoxal removal	0.0979432	0.0126855	7.72	0.0210712	0.587618	SoyZH13_12G205700/SoyZH13_13G247100
GO:0046656	folic acid biosynthetic process	0.0979432	0.0126855	7.72	0.0210712	0.587618	SoyZH13_03G184200/SoyZH13_07G064000
GO:0051457	maintenance of protein location in nucleus	0.0979432	0.0126855	7.72	0.0210712	0.587618	SoyZH13_09G245100/SoyZH13_18G193700
GO:0106046	guanine deglycation, glyoxal removal	0.0979432	0.0126855	7.72	0.0210712	0.587618	SoyZH13_12G205700/SoyZH13_13G247100
GO:1903795	regulation of inorganic anion transmembrane transport	0.0979432	0.0126855	7.72	0.0210712	0.587618	SoyZH13_07G182000/SoyZH13_13G161000
GO:1903959	regulation of anion transmembrane transport	0.0979432	0.0126855	7.72	0.0210712	0.587618	SoyZH13_07G182000/SoyZH13_13G161000
GO:2000185	regulation of phosphate transmembrane transport	0.0979432	0.0126855	7.72	0.0210712	0.587618	SoyZH13_07G182000/SoyZH13_13G161000
GO:0080167	response to karrikin	0.29383	0.11417	2.57	0.0250904	0.682574	SoyZH13_01G133600/SoyZH13_13G245300/SoyZH13_17G065200/SoyZH13_17G157500/SoyZH13_18G091000/SoyZH13_18G133900
GO:0010133	proline catabolic process to glutamate	0.146915	0.0338281	4.34	0.0258551	0.682574	SoyZH13_05G027900/SoyZH13_08G242700/SoyZH13_13G037000
GO:0010466	negative regulation of peptidase activity	0.146915	0.0338281	4.34	0.0258551	0.682574	SoyZH13_08G162900/SoyZH13_08G339900/SoyZH13_18G267700
GO:0051571	positive regulation of histone H3-K4 methylation	0.146915	0.0338281	4.34	0.0258551	0.682574	SoyZH13_02G196300/SoyZH13_14G167300/SoyZH13_17G060100
GO:2000022	regulation of jasmonic acid mediated signaling pathway	0.342801	0.147998	2.32	0.0278062	0.686368	SoyZH13_02G286201/SoyZH13_06G068200/SoyZH13_09G073500/SoyZH13_09G110900/SoyZH13_13G097100/SoyZH13_17G042100/SoyZH13_20G059200
GO:0006817	phosphate ion transport	0.29383	0.118398	2.48	0.0296697	0.686368	SoyZH13_07G182000/SoyZH13_10G005300/SoyZH13_10G171300/SoyZH13_10G171400/SoyZH13_13G161000/SoyZH13_20G189200
GO:0033554	cellular response to stress	1.32223	0.904901	1.46	0.0297875	0.686368	SoyZH13_01G020100/SoyZH13_02G142900/SoyZH13_02G195300/SoyZH13_02G196300/SoyZH13_02G197101/SoyZH13_03G152100/SoyZH13_05G044300/SoyZH13_06G137500/SoyZH13_07G016500/SoyZH13_07G182000/SoyZH13_09G183700/SoyZH13_12G193300/SoyZH13_13G026212/SoyZH13_13G161000/SoyZH13_13G261600/SoyZH13_14G167300/SoyZH13_16G139800/SoyZH13_17G060100/SoyZH13_18G080500/SoyZH13_18G080902/SoyZH13_18G091000/SoyZH13_18G105400/Soy…
GO:0045927	positive regulation of growth	0.489716	0.253711	1.93	0.0317211	0.686368	SoyZH13_02G197101/SoyZH13_03G061500/SoyZH13_04G183700/SoyZH13_05G183700/SoyZH13_08G004300/SoyZH13_10G008303/SoyZH13_10G062100/SoyZH13_15G070700/SoyZH13_16G180101/SoyZH13_17G245700
GO:0009742	brassinosteroid mediated signaling pathway	0.342801	0.152226	2.25	0.0320297	0.686368	NewGene_2980/NewGene_4891/SoyZH13_03G117102/SoyZH13_04G096700/SoyZH13_08G013600/SoyZH13_13G071100/SoyZH13_14G158100
GO:0051259	protein complex oligomerization	0.440744	0.219882	2	0.0325549	0.686368	SoyZH13_02G109700/SoyZH13_08G202100/SoyZH13_10G161102/SoyZH13_13G157801/SoyZH13_14G057800/SoyZH13_14G057900/SoyZH13_15G149400/SoyZH13_15G243800/SoyZH13_20G014800
GO:0031669	cellular response to nutrient levels	0.391773	0.186054	2.11	0.032785	0.686368	SoyZH13_02G142900/SoyZH13_02G197101/SoyZH13_05G044300/SoyZH13_07G182000/SoyZH13_13G161000/SoyZH13_18G105400/SoyZH13_18G214000/SoyZH13_19G193700
GO:0043086	negative regulation of catalytic activity	0.538688	0.291767	1.85	0.0335838	0.686368	NewGene_6434/SoyZH13_05G054200/SoyZH13_06G289400/SoyZH13_07G221600/SoyZH13_08G042000/SoyZH13_08G075101/SoyZH13_08G162900/SoyZH13_08G339900/SoyZH13_09G109500/SoyZH13_15G173100/SoyZH13_18G267700
GO:0031408	oxylipin biosynthetic process	0.440744	0.224111	1.97	0.0363197	0.686368	NewGene_5996/SoyZH13_07G005900/SoyZH13_07G006000/SoyZH13_08G097100/SoyZH13_13G019300/SoyZH13_13G319800/SoyZH13_15G025800/SoyZH13_20G048300/SoyZH13_20G131200
GO:0006221	pyrimidine nucleotide biosynthetic process	0.146915	0.0380566	3.86	0.0363336	0.686368	SoyZH13_03G091000/SoyZH13_07G113900/SoyZH13_18G105400
GO:0010048	vernalization response	0.146915	0.0380566	3.86	0.0363336	0.686368	SoyZH13_02G196300/SoyZH13_14G167300/SoyZH13_17G060100
GO:0040017	positive regulation of locomotion	0.146915	0.0380566	3.86	0.0363336	0.686368	SoyZH13_13G168500/SoyZH13_13G168801/SoyZH13_20G069200
GO:0071248	cellular response to metal ion	0.146915	0.0380566	3.86	0.0363336	0.686368	SoyZH13_04G201800/SoyZH13_13G114600/SoyZH13_19G075500
GO:0006760	folic acid-containing compound metabolic process	0.0979432	0.016914	5.79	0.039737	0.686368	SoyZH13_03G184200/SoyZH13_07G064000
GO:0007189	adenylate cyclase-activating G protein-coupled receptor signaling pathway	0.0979432	0.016914	5.79	0.039737	0.686368	SoyZH13_08G157000/SoyZH13_15G241700
GO:0009937	regulation of gibberellic acid mediated signaling pathway	0.0979432	0.016914	5.79	0.039737	0.686368	SoyZH13_02G054501/SoyZH13_02G054701
GO:0019367	fatty acid elongation, saturated fatty acid	0.0979432	0.016914	5.79	0.039737	0.686368	SoyZH13_02G055900/SoyZH13_11G062200
GO:0034625	fatty acid elongation, monounsaturated fatty acid	0.0979432	0.016914	5.79	0.039737	0.686368	SoyZH13_02G055900/SoyZH13_11G062200
GO:0034626	fatty acid elongation, polyunsaturated fatty acid	0.0979432	0.016914	5.79	0.039737	0.686368	SoyZH13_02G055900/SoyZH13_11G062200
GO:0060295	regulation of cilium movement involved in cell motility	0.0979432	0.016914	5.79	0.039737	0.686368	SoyZH13_13G168500/SoyZH13_13G168801
GO:0060296	regulation of cilium beat frequency involved in ciliary motility	0.0979432	0.016914	5.79	0.039737	0.686368	SoyZH13_13G168500/SoyZH13_13G168801
GO:1902019	regulation of cilium-dependent cell motility	0.0979432	0.016914	5.79	0.039737	0.686368	SoyZH13_13G168500/SoyZH13_13G168801
GO:2000155	positive regulation of cilium-dependent cell motility	0.0979432	0.016914	5.79	0.039737	0.686368	SoyZH13_13G168500/SoyZH13_13G168801
GO:0009116	nucleoside metabolic process	0.440744	0.228339	1.93	0.0403717	0.686368	SoyZH13_02G036500/SoyZH13_03G174800/SoyZH13_05G137600/SoyZH13_06G005800/SoyZH13_07G078700/SoyZH13_09G260400/SoyZH13_17G134300/SoyZH13_18G105400/SoyZH13_19G178800
GO:0009630	gravitropism	0.29383	0.126855	2.32	0.0403889	0.686368	NewGene_1396/SoyZH13_05G096800/SoyZH13_08G087500/SoyZH13_09G245100/SoyZH13_17G154800/SoyZH13_18G193700
GO:0006887	exocytosis	0.783546	0.490507	1.6	0.0412448	0.686368	SoyZH13_02G065600/SoyZH13_04G142400/SoyZH13_05G046300/SoyZH13_06G189800/SoyZH13_06G192200/SoyZH13_08G232200/SoyZH13_10G078200/SoyZH13_11G139700/SoyZH13_12G069000/SoyZH13_12G217907/SoyZH13_13G107700/SoyZH13_13G115300/SoyZH13_14G182300/SoyZH13_14G182600/SoyZH13_15G041300/SoyZH13_19G160100
GO:0009611	response to wounding	0.685602	0.414394	1.65	0.0418519	0.686368	SoyZH13_02G286201/SoyZH13_06G041600/SoyZH13_06G068200/SoyZH13_07G096500/SoyZH13_07G175900/SoyZH13_09G073500/SoyZH13_09G110900/SoyZH13_11G174000/SoyZH13_12G066900/SoyZH13_13G097100/SoyZH13_17G042100/SoyZH13_20G059200/SoyZH13_20G191500/SoyZH13_20G191600
GO:0000727	double-strand break repair via break-induced replication	0.195886	0.0676561	2.9	0.0434862	0.686368	SoyZH13_07G222600/SoyZH13_07G222700/SoyZH13_11G110400/SoyZH13_17G033500
GO:0006267	pre-replicative complex assembly involved in nuclear cell cycle DNA replication	0.195886	0.0676561	2.9	0.0434862	0.686368	SoyZH13_07G222600/SoyZH13_07G222700/SoyZH13_11G110400/SoyZH13_17G033500
GO:0009629	response to gravity	0.195886	0.0676561	2.9	0.0434862	0.686368	NewGene_1396/SoyZH13_05G096800/SoyZH13_08G087500/SoyZH13_17G154800
GO:0048545	response to steroid hormone	0.195886	0.0676561	2.9	0.0434862	0.686368	NewGene_2980/SoyZH13_04G096700/SoyZH13_13G071100/SoyZH13_14G158100
GO:0019856	pyrimidine nucleobase biosynthetic process	0.146915	0.0422851	3.47	0.0486439	0.686368	SoyZH13_02G013800/SoyZH13_16G087600/SoyZH13_18G105400
GO:0031060	regulation of histone methylation	0.146915	0.0422851	3.47	0.0486439	0.686368	SoyZH13_02G196300/SoyZH13_14G167300/SoyZH13_17G060100
GO:0031062	positive regulation of histone methylation	0.146915	0.0422851	3.47	0.0486439	0.686368	SoyZH13_02G196300/SoyZH13_14G167300/SoyZH13_17G060100
GO:0033499	galactose catabolic process via UDP-galactose	0.146915	0.0422851	3.47	0.0486439	0.686368	SoyZH13_09G216900/SoyZH13_13G050102/SoyZH13_19G018900
GO:0044210	'de novo' CTP biosynthetic process	0.146915	0.0422851	3.47	0.0486439	0.686368	SoyZH13_02G013800/SoyZH13_08G250900/SoyZH13_16G087600
GO:0045861	negative regulation of proteolysis	0.146915	0.0422851	3.47	0.0486439	0.686368	SoyZH13_08G162900/SoyZH13_08G339900/SoyZH13_18G267700
GO:0051569	regulation of histone H3-K4 methylation	0.146915	0.0422851	3.47	0.0486439	0.686368	SoyZH13_02G196300/SoyZH13_14G167300/SoyZH13_17G060100
GO:0061085	regulation of histone H3-K27 methylation	0.146915	0.0422851	3.47	0.0486439	0.686368	SoyZH13_02G196300/SoyZH13_14G167300/SoyZH13_17G060100
GO:0061087	positive regulation of histone H3-K27 methylation	0.146915	0.0422851	3.47	0.0486439	0.686368	SoyZH13_02G196300/SoyZH13_14G167300/SoyZH13_17G060100
GO:0080090	regulation of primary metabolic process	3.23213	2.63859	1.22	0.0496928	0.686368	NewGene_6434/NewGene_833/SoyZH13_01G044100/SoyZH13_01G133800/SoyZH13_02G041700/SoyZH13_02G054501/SoyZH13_02G054701/SoyZH13_02G142900/SoyZH13_02G196300/SoyZH13_02G215500/SoyZH13_02G220900/SoyZH13_03G032900/SoyZH13_03G137700/SoyZH13_03G152100/SoyZH13_04G087400/SoyZH13_04G150500/SoyZH13_04G192700/SoyZH13_04G206200/SoyZH13_04G218000/SoyZH13_05G044300/SoyZH13_05G047900/SoyZH13_05G095500/SoyZH13_06G068…
GO:0034620	cellular response to unfolded protein	0.244858	0.101484	2.41	0.0508825	0.686368	SoyZH13_02G187100/SoyZH13_07G016500/SoyZH13_15G084400/SoyZH13_18G255801/SoyZH13_18G256101
GO:0044403	symbiotic process	0.244858	0.101484	2.41	0.0508825	0.686368	NewGene_55/SoyZH13_04G116200/SoyZH13_17G157500/SoyZH13_18G105400/SoyZH13_20G069200
GO:0055086	nucleobase-containing small molecule metabolic process	0.244858	0.101484	2.41	0.0508825	0.686368	SoyZH13_03G174800/SoyZH13_09G260400/SoyZH13_18G012200/SoyZH13_18G105400/SoyZH13_19G178800
GO:0006749	glutathione metabolic process	0.391773	0.202968	1.93	0.0515972	0.686368	NewGene_5830/SoyZH13_02G023700/SoyZH13_05G150500/SoyZH13_05G150600/SoyZH13_08G167200/SoyZH13_10G019800/SoyZH13_15G232200/SoyZH13_18G165300
GO:0016042	lipid catabolic process	0.685602	0.427079	1.61	0.0518838	0.686368	SoyZH13_02G137600/SoyZH13_03G137900/SoyZH13_07G039100/SoyZH13_08G201800/SoyZH13_10G194600/SoyZH13_10G243400/SoyZH13_11G227700/SoyZH13_14G074601/SoyZH13_15G123600/SoyZH13_16G007900/SoyZH13_16G053700/SoyZH13_19G117800/SoyZH13_19G141500/SoyZH13_20G114300
GO:0006559	L-phenylalanine catabolic process	0.195886	0.0718846	2.73	0.0531018	0.686368	SoyZH13_03G163701/SoyZH13_10G193100/SoyZH13_13G125800/SoyZH13_20G166900
GO:0060236	regulation of mitotic spindle organization	0.195886	0.0718846	2.73	0.0531018	0.686368	SoyZH13_05G053600/SoyZH13_06G263600/SoyZH13_11G027400/SoyZH13_19G026200
GO:0051171	regulation of nitrogen compound metabolic process	3.08521	2.51596	1.23	0.053147	0.686368	NewGene_6434/NewGene_833/SoyZH13_01G044100/SoyZH13_01G133800/SoyZH13_02G054501/SoyZH13_02G054701/SoyZH13_02G142900/SoyZH13_02G196300/SoyZH13_02G215500/SoyZH13_02G220900/SoyZH13_03G032900/SoyZH13_03G137700/SoyZH13_04G087400/SoyZH13_04G150500/SoyZH13_04G192700/SoyZH13_04G206200/SoyZH13_04G218000/SoyZH13_05G044300/SoyZH13_05G047900/SoyZH13_05G095500/SoyZH13_06G068200/SoyZH13_06G124900/SoyZH13_06G143…
GO:2000028	regulation of photoperiodism, flowering	0.29383	0.135312	2.17	0.0532773	0.686368	SoyZH13_01G020100/SoyZH13_04G058900/SoyZH13_09G183700/SoyZH13_16G146100/SoyZH13_17G060100/SoyZH13_17G206300
GO:1903506	regulation of nucleic acid-templated transcription	2.35064	1.869	1.26	0.0587776	0.686368	NewGene_6434/SoyZH13_01G133800/SoyZH13_02G054501/SoyZH13_02G054701/SoyZH13_02G142900/SoyZH13_02G215500/SoyZH13_02G220900/SoyZH13_04G087400/SoyZH13_04G192700/SoyZH13_04G206200/SoyZH13_04G218000/SoyZH13_05G044300/SoyZH13_05G047900/SoyZH13_05G095500/SoyZH13_06G068200/SoyZH13_06G124900/SoyZH13_06G143700/SoyZH13_07G016500/SoyZH13_07G147100/SoyZH13_07G147900/SoyZH13_07G161000/SoyZH13_08G066500/SoyZH13_…
GO:2001141	regulation of RNA biosynthetic process	2.35064	1.869	1.26	0.0587776	0.686368	NewGene_6434/SoyZH13_01G133800/SoyZH13_02G054501/SoyZH13_02G054701/SoyZH13_02G142900/SoyZH13_02G215500/SoyZH13_02G220900/SoyZH13_04G087400/SoyZH13_04G192700/SoyZH13_04G206200/SoyZH13_04G218000/SoyZH13_05G044300/SoyZH13_05G047900/SoyZH13_05G095500/SoyZH13_06G068200/SoyZH13_06G124900/SoyZH13_06G143700/SoyZH13_07G016500/SoyZH13_07G147100/SoyZH13_07G147900/SoyZH13_07G161000/SoyZH13_08G066500/SoyZH13_…
GO:0019252	starch biosynthetic process	0.29383	0.139541	2.11	0.0605554	0.686368	SoyZH13_02G281200/SoyZH13_06G124400/SoyZH13_07G048200/SoyZH13_10G157400/SoyZH13_14G009200/SoyZH13_18G039200
GO:0060255	regulation of macromolecule metabolic process	3.23213	2.67242	1.21	0.0612416	0.686368	NewGene_55/NewGene_6434/NewGene_833/SoyZH13_01G044100/SoyZH13_01G133800/SoyZH13_02G054501/SoyZH13_02G054701/SoyZH13_02G142900/SoyZH13_02G196300/SoyZH13_02G215500/SoyZH13_02G220900/SoyZH13_03G032900/SoyZH13_03G137700/SoyZH13_04G087400/SoyZH13_04G150500/SoyZH13_04G192700/SoyZH13_04G206200/SoyZH13_04G218000/SoyZH13_05G044300/SoyZH13_05G047900/SoyZH13_05G095500/SoyZH13_06G068200/SoyZH13_06G124900/Soy…
GO:0000011	vacuole inheritance	0.0979432	0.0211425	4.63	0.0624776	0.686368	SoyZH13_01G149400/SoyZH13_16G112800
GO:0010928	regulation of auxin mediated signaling pathway	0.0979432	0.0211425	4.63	0.0624776	0.686368	SoyZH13_01G020100/SoyZH13_09G183700
GO:0030418	nicotianamine biosynthetic process	0.0979432	0.0211425	4.63	0.0624776	0.686368	SoyZH13_09G034700/SoyZH13_19G214300
GO:0030448	hyphal growth	0.0979432	0.0211425	4.63	0.0624776	0.686368	SoyZH13_01G149400/SoyZH13_16G112800
GO:0036180	filamentous growth of a population of unicellular organisms in response to biotic stimulus	0.0979432	0.0211425	4.63	0.0624776	0.686368	SoyZH13_01G149400/SoyZH13_16G112800
GO:0045014	carbon catabolite repression of transcription by glucose	0.0979432	0.0211425	4.63	0.0624776	0.686368	SoyZH13_02G142900/SoyZH13_19G193700
GO:0046015	regulation of transcription by glucose	0.0979432	0.0211425	4.63	0.0624776	0.686368	SoyZH13_02G142900/SoyZH13_19G193700
GO:0048308	organelle inheritance	0.0979432	0.0211425	4.63	0.0624776	0.686368	SoyZH13_01G149400/SoyZH13_16G112800
GO:0052837	thiazole biosynthetic process	0.0979432	0.0211425	4.63	0.0624776	0.686368	SoyZH13_06G247900/SoyZH13_12G120800
GO:0055075	potassium ion homeostasis	0.0979432	0.0211425	4.63	0.0624776	0.686368	SoyZH13_07G235900/SoyZH13_17G021400
GO:0061986	negative regulation of transcription by glucose	0.0979432	0.0211425	4.63	0.0624776	0.686368	SoyZH13_02G142900/SoyZH13_19G193700
GO:0031058	positive regulation of histone modification	0.146915	0.0465136	3.16	0.0627045	0.686368	SoyZH13_02G196300/SoyZH13_14G167300/SoyZH13_17G060100
GO:0040012	regulation of locomotion	0.146915	0.0465136	3.16	0.0627045	0.686368	SoyZH13_13G168500/SoyZH13_13G168801/SoyZH13_20G069200
GO:0051235	maintenance of location	0.146915	0.0465136	3.16	0.0627045	0.686368	SoyZH13_04G201800/SoyZH13_15G070700/SoyZH13_19G075500
GO:1901136	carbohydrate derivative catabolic process	0.146915	0.0465136	3.16	0.0627045	0.686368	SoyZH13_03G174800/SoyZH13_09G260400/SoyZH13_19G178800
GO:1905269	positive regulation of chromatin organization	0.146915	0.0465136	3.16	0.0627045	0.686368	SoyZH13_02G196300/SoyZH13_14G167300/SoyZH13_17G060100
GO:0042742	defense response to bacterium	0.881489	0.600448	1.47	0.0639555	0.686368	SoyZH13_02G202600/SoyZH13_04G058900/SoyZH13_05G040000/SoyZH13_07G126800/SoyZH13_08G339900/SoyZH13_10G101900/SoyZH13_12G066900/SoyZH13_17G081800/SoyZH13_17G206300/SoyZH13_18G193000/SoyZH13_18G193100/SoyZH13_18G193101/SoyZH13_18G267700/SoyZH13_19G230500/SoyZH13_19G230600/SoyZH13_20G125600/SoyZH13_20G192800/SoyZH13_20G210000
GO:0006986	response to unfolded protein	0.244858	0.109941	2.23	0.0683599	0.686368	SoyZH13_02G187100/SoyZH13_07G016500/SoyZH13_15G084400/SoyZH13_18G255801/SoyZH13_18G256101
GO:0010268	brassinosteroid homeostasis	0.244858	0.109941	2.23	0.0683599	0.686368	SoyZH13_01G159100/SoyZH13_02G048600/SoyZH13_11G066100/SoyZH13_14G054500/SoyZH13_15G130400
GO:0016132	brassinosteroid biosynthetic process	0.244858	0.109941	2.23	0.0683599	0.686368	SoyZH13_01G159100/SoyZH13_02G048600/SoyZH13_11G066100/SoyZH13_14G054500/SoyZH13_15G130400
GO:0044419	interspecies interaction between organisms	0.244858	0.109941	2.23	0.0683599	0.686368	NewGene_55/SoyZH13_04G116200/SoyZH13_17G157500/SoyZH13_18G105400/SoyZH13_20G069200
GO:0001666	response to hypoxia	0.29383	0.143769	2.04	0.0683937	0.686368	SoyZH13_02G196300/SoyZH13_04G093800/SoyZH13_06G096900/SoyZH13_13G026212/SoyZH13_14G167300/SoyZH13_17G060100
GO:0010556	regulation of macromolecule biosynthetic process	2.49755	2.03391	1.23	0.0737237	0.686368	NewGene_6434/SoyZH13_01G133800/SoyZH13_02G054501/SoyZH13_02G054701/SoyZH13_02G142900/SoyZH13_02G215500/SoyZH13_02G220900/SoyZH13_03G032900/SoyZH13_03G137700/SoyZH13_04G087400/SoyZH13_04G192700/SoyZH13_04G206200/SoyZH13_04G218000/SoyZH13_05G044300/SoyZH13_05G047900/SoyZH13_05G095500/SoyZH13_06G068200/SoyZH13_06G124900/SoyZH13_06G143700/SoyZH13_07G016500/SoyZH13_07G147100/SoyZH13_07G147900/SoyZH13_…
GO:0050789	regulation of biological process	5.48482	4.80359	1.14	0.0751929	0.686368	NewGene_2980/NewGene_55/NewGene_6434/NewGene_833/SoyZH13_01G020100/SoyZH13_01G044100/SoyZH13_01G133800/SoyZH13_02G041700/SoyZH13_02G054501/SoyZH13_02G054701/SoyZH13_02G097400/SoyZH13_02G116200/SoyZH13_02G142900/SoyZH13_02G196300/SoyZH13_02G197101/SoyZH13_02G215500/SoyZH13_02G220900/SoyZH13_03G032900/SoyZH13_03G137700/SoyZH13_03G152100/SoyZH13_03G193800/SoyZH13_04G058900/SoyZH13_04G087400/SoyZH13_…
GO:0014070	response to organic cyclic compound	0.587659	0.372109	1.58	0.0753876	0.686368	NewGene_2980/NewGene_55/SoyZH13_02G109700/SoyZH13_02G220900/SoyZH13_04G093800/SoyZH13_04G096700/SoyZH13_06G096900/SoyZH13_07G175900/SoyZH13_13G026212/SoyZH13_13G071100/SoyZH13_14G158100/SoyZH13_17G065200
GO:0009606	tropism	0.195886	0.0803417	2.44	0.0754697	0.686368	NewGene_1396/SoyZH13_05G096800/SoyZH13_08G087500/SoyZH13_17G154800
GO:0052547	regulation of peptidase activity	0.195886	0.0803417	2.44	0.0754697	0.686368	NewGene_833/SoyZH13_08G162900/SoyZH13_08G339900/SoyZH13_18G267700
GO:0019222	regulation of metabolic process	3.47698	2.93458	1.18	0.0759173	0.686368	NewGene_55/NewGene_6434/NewGene_833/SoyZH13_01G044100/SoyZH13_01G133800/SoyZH13_02G041700/SoyZH13_02G054501/SoyZH13_02G054701/SoyZH13_02G142900/SoyZH13_02G196300/SoyZH13_02G215500/SoyZH13_02G220900/SoyZH13_03G032900/SoyZH13_03G137700/SoyZH13_03G152100/SoyZH13_04G087400/SoyZH13_04G150500/SoyZH13_04G192700/SoyZH13_04G206200/SoyZH13_04G218000/SoyZH13_05G044300/SoyZH13_05G047900/SoyZH13_05G095500/Soy…
GO:0009738	abscisic acid-activated signaling pathway	0.489716	0.295996	1.65	0.0773112	0.686368	SoyZH13_02G240800/SoyZH13_07G227600/SoyZH13_07G227700/SoyZH13_07G227800/SoyZH13_07G227900/SoyZH13_08G339900/SoyZH13_10G091900/SoyZH13_14G051000/SoyZH13_17G028900/SoyZH13_18G267700
GO:0009626	plant-type hypersensitive response	0.244858	0.11417	2.14	0.0781938	0.686368	SoyZH13_07G185200/SoyZH13_13G158400/SoyZH13_18G004200/SoyZH13_18G080500/SoyZH13_18G080902
GO:0071407	cellular response to organic cyclic compound	0.244858	0.11417	2.14	0.0781938	0.686368	NewGene_2980/NewGene_55/SoyZH13_04G096700/SoyZH13_13G071100/SoyZH13_14G158100
GO:0006878	cellular copper ion homeostasis	0.146915	0.0507421	2.9	0.0784073	0.686368	SoyZH13_11G130500/SoyZH13_14G102000/SoyZH13_18G166800
GO:2000112	regulation of cellular macromolecule biosynthetic process	2.39961	1.9578	1.23	0.0801423	0.686368	NewGene_6434/SoyZH13_01G133800/SoyZH13_02G054501/SoyZH13_02G054701/SoyZH13_02G142900/SoyZH13_02G215500/SoyZH13_02G220900/SoyZH13_03G032900/SoyZH13_03G137700/SoyZH13_04G087400/SoyZH13_04G192700/SoyZH13_04G206200/SoyZH13_04G218000/SoyZH13_05G044300/SoyZH13_05G047900/SoyZH13_05G095500/SoyZH13_06G124900/SoyZH13_06G143700/SoyZH13_07G016500/SoyZH13_07G147100/SoyZH13_07G147900/SoyZH13_07G161000/SoyZH13_…
GO:0036293	response to decreased oxygen levels	0.29383	0.152226	1.93	0.0857435	0.686368	SoyZH13_02G196300/SoyZH13_04G093800/SoyZH13_06G096900/SoyZH13_13G026212/SoyZH13_14G167300/SoyZH13_17G060100
GO:0000379	tRNA-type intron splice site recognition and cleavage	0.0489716	0.00422851	11.58	0.0863461	0.686368	NewGene_5791
GO:0000909	sporocarp development involved in sexual reproduction	0.0489716	0.00422851	11.58	0.0863461	0.686368	SoyZH13_18G105400
GO:0006148	inosine catabolic process	0.0489716	0.00422851	11.58	0.0863461	0.686368	SoyZH13_09G260400
GO:0006206	pyrimidine nucleobase metabolic process	0.0489716	0.00422851	11.58	0.0863461	0.686368	SoyZH13_18G105400
GO:0006226	dUMP biosynthetic process	0.0489716	0.00422851	11.58	0.0863461	0.686368	SoyZH13_18G047700
GO:0006531	aspartate metabolic process	0.0489716	0.00422851	11.58	0.0863461	0.686368	SoyZH13_18G012200
GO:0009066	aspartate family amino acid metabolic process	0.0489716	0.00422851	11.58	0.0863461	0.686368	SoyZH13_18G012200
GO:0009129	pyrimidine nucleoside monophosphate metabolic process	0.0489716	0.00422851	11.58	0.0863461	0.686368	SoyZH13_18G105400
GO:0009130	pyrimidine nucleoside monophosphate biosynthetic process	0.0489716	0.00422851	11.58	0.0863461	0.686368	SoyZH13_18G105400
GO:0009163	nucleoside biosynthetic process	0.0489716	0.00422851	11.58	0.0863461	0.686368	SoyZH13_18G105400
GO:0009173	pyrimidine ribonucleoside monophosphate metabolic process	0.0489716	0.00422851	11.58	0.0863461	0.686368	SoyZH13_18G105400
GO:0009174	pyrimidine ribonucleoside monophosphate biosynthetic process	0.0489716	0.00422851	11.58	0.0863461	0.686368	SoyZH13_18G105400
GO:0009218	pyrimidine ribonucleotide metabolic process	0.0489716	0.00422851	11.58	0.0863461	0.686368	SoyZH13_18G105400
GO:0009590	detection of gravity	0.0489716	0.00422851	11.58	0.0863461	0.686368	SoyZH13_08G087500
GO:0009972	cytidine deamination	0.0489716	0.00422851	11.58	0.0863461	0.686368	SoyZH13_07G121300
GO:0010045	response to nickel cation	0.0489716	0.00422851	11.58	0.0863461	0.686368	SoyZH13_13G114600
GO:0010120	camalexin biosynthetic process	0.0489716	0.00422851	11.58	0.0863461	0.686368	SoyZH13_12G066900
GO:0010241	ent-kaurene oxidation to kaurenoic acid	0.0489716	0.00422851	11.58	0.0863461	0.686368	SoyZH13_15G002202
GO:0010478	chlororespiration	0.0489716	0.00422851	11.58	0.0863461	0.686368	SoyZH13_07G028700
GO:0010601	positive regulation of auxin biosynthetic process	0.0489716	0.00422851	11.58	0.0863461	0.686368	SoyZH13_08G087500
GO:0015741	fumarate transport	0.0489716	0.00422851	11.58	0.0863461	0.686368	SoyZH13_14G165000
GO:0015744	succinate transport	0.0489716	0.00422851	11.58	0.0863461	0.686368	SoyZH13_14G165000
GO:0015867	ATP transport	0.0489716	0.00422851	11.58	0.0863461	0.686368	SoyZH13_01G045000
GO:0017198	N-terminal peptidyl-serine acetylation	0.0489716	0.00422851	11.58	0.0863461	0.686368	SoyZH13_04G125400
GO:0018002	N-terminal peptidyl-glutamic acid acetylation	0.0489716	0.00422851	11.58	0.0863461	0.686368	SoyZH13_04G125400
GO:0019068	virion assembly	0.0489716	0.00422851	11.58	0.0863461	0.686368	SoyZH13_20G069200
GO:0019355	nicotinamide nucleotide biosynthetic process from aspartate	0.0489716	0.00422851	11.58	0.0863461	0.686368	SoyZH13_18G012200
GO:0019482	beta-alanine metabolic process	0.0489716	0.00422851	11.58	0.0863461	0.686368	SoyZH13_07G168300
GO:0019805	quinolinate biosynthetic process	0.0489716	0.00422851	11.58	0.0863461	0.686368	SoyZH13_18G012200
GO:0019860	uracil metabolic process	0.0489716	0.00422851	11.58	0.0863461	0.686368	SoyZH13_18G105400
GO:0030974	thiamine pyrophosphate transmembrane transport	0.0489716	0.00422851	11.58	0.0863461	0.686368	SoyZH13_09G043900
GO:0032352	positive regulation of hormone metabolic process	0.0489716	0.00422851	11.58	0.0863461	0.686368	SoyZH13_08G087500
GO:0032801	receptor catabolic process	0.0489716	0.00422851	11.58	0.0863461	0.686368	SoyZH13_20G069200
GO:0033387	putrescine biosynthetic process from ornithine	0.0489716	0.00422851	11.58	0.0863461	0.686368	SoyZH13_06G018900
GO:0033396	beta-alanine biosynthetic process via 3-ureidopropionate	0.0489716	0.00422851	11.58	0.0863461	0.686368	SoyZH13_07G168300
GO:0033614	chloroplast proton-transporting ATP synthase complex assembly	0.0489716	0.00422851	11.58	0.0863461	0.686368	SoyZH13_06G254500
GO:0034627	'de novo' NAD biosynthetic process	0.0489716	0.00422851	11.58	0.0863461	0.686368	SoyZH13_18G012200
GO:0034755	iron ion transmembrane transport	0.0489716	0.00422851	11.58	0.0863461	0.686368	SoyZH13_04G201800
GO:0036261	7-methylguanosine cap hypermethylation	0.0489716	0.00422851	11.58	0.0863461	0.686368	SoyZH13_17G230402
GO:0039702	viral budding via host ESCRT complex	0.0489716	0.00422851	11.58	0.0863461	0.686368	SoyZH13_20G069200
GO:0042455	ribonucleoside biosynthetic process	0.0489716	0.00422851	11.58	0.0863461	0.686368	SoyZH13_18G105400
GO:0043112	receptor metabolic process	0.0489716	0.00422851	11.58	0.0863461	0.686368	SoyZH13_20G069200
GO:0043903	regulation of symbiotic process	0.0489716	0.00422851	11.58	0.0863461	0.686368	SoyZH13_20G069200
GO:0044406	adhesion of symbiont to host	0.0489716	0.00422851	11.58	0.0863461	0.686368	SoyZH13_18G105400
GO:0046049	UMP metabolic process	0.0489716	0.00422851	11.58	0.0863461	0.686368	SoyZH13_18G105400
GO:0046081	dUTP catabolic process	0.0489716	0.00422851	11.58	0.0863461	0.686368	SoyZH13_18G047700
GO:0046102	inosine metabolic process	0.0489716	0.00422851	11.58	0.0863461	0.686368	SoyZH13_09G260400
GO:0046107	uracil biosynthetic process	0.0489716	0.00422851	11.58	0.0863461	0.686368	SoyZH13_18G105400
GO:0046109	uridine biosynthetic process	0.0489716	0.00422851	11.58	0.0863461	0.686368	SoyZH13_18G105400
GO:0046112	nucleobase biosynthetic process	0.0489716	0.00422851	11.58	0.0863461	0.686368	SoyZH13_18G105400
GO:0046130	purine ribonucleoside catabolic process	0.0489716	0.00422851	11.58	0.0863461	0.686368	SoyZH13_09G260400
GO:0046132	pyrimidine ribonucleoside biosynthetic process	0.0489716	0.00422851	11.58	0.0863461	0.686368	SoyZH13_18G105400
GO:0046134	pyrimidine nucleoside biosynthetic process	0.0489716	0.00422851	11.58	0.0863461	0.686368	SoyZH13_18G105400
GO:0046755	viral budding	0.0489716	0.00422851	11.58	0.0863461	0.686368	SoyZH13_20G069200
GO:0046874	quinolinate metabolic process	0.0489716	0.00422851	11.58	0.0863461	0.686368	SoyZH13_18G012200
GO:0046886	positive regulation of hormone biosynthetic process	0.0489716	0.00422851	11.58	0.0863461	0.686368	SoyZH13_08G087500
GO:0048524	positive regulation of viral process	0.0489716	0.00422851	11.58	0.0863461	0.686368	SoyZH13_20G069200
GO:0050792	regulation of viral process	0.0489716	0.00422851	11.58	0.0863461	0.686368	SoyZH13_20G069200
GO:0050879	multicellular organismal movement	0.0489716	0.00422851	11.58	0.0863461	0.686368	SoyZH13_08G087500
GO:0051238	sequestering of metal ion	0.0489716	0.00422851	11.58	0.0863461	0.686368	SoyZH13_04G201800
GO:0071289	cellular response to nickel ion	0.0489716	0.00422851	11.58	0.0863461	0.686368	SoyZH13_13G114600
GO:0080024	indolebutyric acid metabolic process	0.0489716	0.00422851	11.58	0.0863461	0.686368	SoyZH13_02G109700
GO:0080026	response to indolebutyric acid	0.0489716	0.00422851	11.58	0.0863461	0.686368	SoyZH13_02G109700
GO:0080136	priming of cellular response to stress	0.0489716	0.00422851	11.58	0.0863461	0.686368	SoyZH13_12G066900
GO:0090355	positive regulation of auxin metabolic process	0.0489716	0.00422851	11.58	0.0863461	0.686368	SoyZH13_08G087500
GO:0097577	sequestering of iron ion	0.0489716	0.00422851	11.58	0.0863461	0.686368	SoyZH13_04G201800
GO:1901255	nucleotide-excision repair involved in interstrand cross-link repair	0.0489716	0.00422851	11.58	0.0863461	0.686368	SoyZH13_11G037800
GO:1901522	positive regulation of transcription from RNA polymerase II promoter involved in cellular response to chemical stimulus	0.0489716	0.00422851	11.58	0.0863461	0.686368	SoyZH13_07G016500
GO:1902065	response to L-glutamate	0.0489716	0.00422851	11.58	0.0863461	0.686368	SoyZH13_12G066900
GO:1902186	regulation of viral release from host cell	0.0489716	0.00422851	11.58	0.0863461	0.686368	SoyZH13_20G069200
GO:1902188	positive regulation of viral release from host cell	0.0489716	0.00422851	11.58	0.0863461	0.686368	SoyZH13_20G069200
GO:1903772	regulation of viral budding via host ESCRT complex	0.0489716	0.00422851	11.58	0.0863461	0.686368	SoyZH13_20G069200
GO:1903774	positive regulation of viral budding via host ESCRT complex	0.0489716	0.00422851	11.58	0.0863461	0.686368	SoyZH13_20G069200
GO:1903900	regulation of viral life cycle	0.0489716	0.00422851	11.58	0.0863461	0.686368	SoyZH13_20G069200
GO:1903902	positive regulation of viral life cycle	0.0489716	0.00422851	11.58	0.0863461	0.686368	SoyZH13_20G069200
GO:0010411	xyloglucan metabolic process	0.538688	0.342509	1.57	0.0881017	0.686368	SoyZH13_01G033700/SoyZH13_02G030600/SoyZH13_02G065200/SoyZH13_05G140200/SoyZH13_10G232600/SoyZH13_11G165300/SoyZH13_13G077000/SoyZH13_13G085000/SoyZH13_17G062400/SoyZH13_17G062800/SoyZH13_17G062900
GO:0003352	regulation of cilium movement	0.0979432	0.0253711	3.86	0.0884508	0.686368	SoyZH13_13G168500/SoyZH13_13G168801
GO:0003356	regulation of cilium beat frequency	0.0979432	0.0253711	3.86	0.0884508	0.686368	SoyZH13_13G168500/SoyZH13_13G168801
GO:0009958	positive gravitropism	0.0979432	0.0253711	3.86	0.0884508	0.686368	SoyZH13_05G096800/SoyZH13_17G154800
GO:0019430	removal of superoxide radicals	0.0979432	0.0253711	3.86	0.0884508	0.686368	SoyZH13_01G139500/SoyZH13_16G102200
GO:0033314	mitotic DNA replication checkpoint	0.0979432	0.0253711	3.86	0.0884508	0.686368	SoyZH13_08G315000/SoyZH13_16G063600
GO:0043620	regulation of DNA-templated transcription in response to stress	0.0979432	0.0253711	3.86	0.0884508	0.686368	SoyZH13_16G139800/SoyZH13_20G162300
GO:0044070	regulation of anion transport	0.0979432	0.0253711	3.86	0.0884508	0.686368	SoyZH13_07G182000/SoyZH13_13G161000
GO:0050826	response to freezing	0.0979432	0.0253711	3.86	0.0884508	0.686368	SoyZH13_12G066900/SoyZH13_19G057000
GO:0052746	inositol phosphorylation	0.0979432	0.0253711	3.86	0.0884508	0.686368	SoyZH13_09G186900/SoyZH13_14G065600
GO:0055083	monovalent inorganic anion homeostasis	0.0979432	0.0253711	3.86	0.0884508	0.686368	SoyZH13_07G182000/SoyZH13_13G161000
GO:0071163	DNA replication preinitiation complex assembly	0.0979432	0.0253711	3.86	0.0884508	0.686368	SoyZH13_10G034500/SoyZH13_13G103100
GO:0072505	divalent inorganic anion homeostasis	0.0979432	0.0253711	3.86	0.0884508	0.686368	SoyZH13_07G182000/SoyZH13_13G161000
GO:0072506	trivalent inorganic anion homeostasis	0.0979432	0.0253711	3.86	0.0884508	0.686368	SoyZH13_07G182000/SoyZH13_13G161000
GO:0090610	bundle sheath cell fate specification	0.0979432	0.0253711	3.86	0.0884508	0.686368	SoyZH13_09G245100/SoyZH13_18G193700
GO:1901293	nucleoside phosphate biosynthetic process	0.0979432	0.0253711	3.86	0.0884508	0.686368	SoyZH13_18G012200/SoyZH13_18G105400
GO:2000904	regulation of starch metabolic process	0.0979432	0.0253711	3.86	0.0884508	0.686368	SoyZH13_08G087500/SoyZH13_18G039200
GO:0030198	extracellular matrix organization	0.244858	0.118398	2.07	0.0887425	0.686368	SoyZH13_01G035900/SoyZH13_01G191600/SoyZH13_02G026801/SoyZH13_08G276100/SoyZH13_18G117800
GO:0034605	cellular response to heat	0.391773	0.228339	1.72	0.090797	0.699525	SoyZH13_02G256300/SoyZH13_03G172200/SoyZH13_06G038500/SoyZH13_08G102400/SoyZH13_09G171500/SoyZH13_11G055600/SoyZH13_13G131900/SoyZH13_18G177900
GO:0008356	asymmetric cell division	0.29383	0.156455	1.88	0.0952433	0.722663	SoyZH13_06G192000/SoyZH13_07G147100/SoyZH13_09G245100/SoyZH13_15G149400/SoyZH13_17G154200/SoyZH13_18G193700
GO:0009809	lignin biosynthetic process	0.146915	0.0549706	2.67	0.0956252	0.722663	NewGene_5547/NewGene_814/SoyZH13_01G021200
GO:0045487	gibberellin catabolic process	0.146915	0.0549706	2.67	0.0956252	0.722663	SoyZH13_05G119600/SoyZH13_13G196700/SoyZH13_15G229600
GO:0046654	tetrahydrofolate biosynthetic process	0.146915	0.0549706	2.67	0.0956252	0.722663	SoyZH13_03G184200/SoyZH13_07G064000/SoyZH13_08G327300
GO:0080143	regulation of amino acid export	0.146915	0.0549706	2.67	0.0956252	0.722663	SoyZH13_13G075500/SoyZH13_18G246700/SoyZH13_18G246800
GO:0080163	regulation of protein serine/threonine phosphatase activity	0.244858	0.122627	2	0.0999881	0.752762	SoyZH13_02G240800/SoyZH13_07G227800/SoyZH13_07G227900/SoyZH13_14G051000/SoyZH13_17G028900
GO:0010646	regulation of cell communication	1.07738	0.807645	1.33	0.100907	0.756803	SoyZH13_01G020100/SoyZH13_02G054501/SoyZH13_02G054701/SoyZH13_02G197101/SoyZH13_05G047900/SoyZH13_05G134400/SoyZH13_05G188600/SoyZH13_06G003800/SoyZH13_06G068200/SoyZH13_07G033100/SoyZH13_07G096500/SoyZH13_07G161000/SoyZH13_09G073500/SoyZH13_09G183700/SoyZH13_10G091900/SoyZH13_11G212800/SoyZH13_15G149400/SoyZH13_16G020600/SoyZH13_17G005401/SoyZH13_17G205000/SoyZH13_18G041600/SoyZH13_19G075500
GO:0031326	regulation of cellular biosynthetic process	2.54652	2.13117	1.19	0.102436	0.763513	NewGene_6434/SoyZH13_01G133800/SoyZH13_02G041700/SoyZH13_02G054501/SoyZH13_02G054701/SoyZH13_02G142900/SoyZH13_02G215500/SoyZH13_02G220900/SoyZH13_03G032900/SoyZH13_03G137700/SoyZH13_04G087400/SoyZH13_04G192700/SoyZH13_04G206200/SoyZH13_04G218000/SoyZH13_05G044300/SoyZH13_05G047900/SoyZH13_05G095500/SoyZH13_06G068200/SoyZH13_06G124900/SoyZH13_06G143700/SoyZH13_07G016500/SoyZH13_07G147100/SoyZH13_…
GO:0009628	response to abiotic stimulus	2.30167	1.90706	1.21	0.102573	0.763513	NewGene_1396/NewGene_2980/NewGene_6434/NewGene_7113/SoyZH13_01G020100/SoyZH13_01G133600/SoyZH13_02G196300/SoyZH13_02G220900/SoyZH13_03G193800/SoyZH13_04G093800/SoyZH13_04G096700/SoyZH13_04G206200/SoyZH13_05G044300/SoyZH13_05G096800/SoyZH13_06G029500/SoyZH13_06G096900/SoyZH13_06G269100/SoyZH13_07G016500/SoyZH13_07G020700/SoyZH13_07G067100/SoyZH13_07G067200/SoyZH13_07G096500/SoyZH13_07G175900/SoyZH…
GO:0035556	intracellular signal transduction	1.17532	0.896444	1.31	0.10398	0.769207	SoyZH13_01G149700/SoyZH13_02G198600/SoyZH13_03G018500/SoyZH13_03G230200/SoyZH13_04G085200/SoyZH13_04G153400/SoyZH13_06G180000/SoyZH13_08G215600/SoyZH13_09G062800/SoyZH13_09G089500/SoyZH13_09G255300/SoyZH13_10G082700/SoyZH13_10G146200/SoyZH13_10G164201/SoyZH13_11G075000/SoyZH13_11G118800/SoyZH13_12G043901/SoyZH13_12G066900/SoyZH13_15G178000/SoyZH13_15G208700/SoyZH13_17G230900/SoyZH13_19G005200/Soy…
GO:0019219	regulation of nucleobase-containing compound metabolic process	2.39961	2.00008	1.2	0.104735	0.769207	NewGene_6434/SoyZH13_01G133800/SoyZH13_02G054501/SoyZH13_02G054701/SoyZH13_02G142900/SoyZH13_02G215500/SoyZH13_02G220900/SoyZH13_03G137700/SoyZH13_04G087400/SoyZH13_04G192700/SoyZH13_04G206200/SoyZH13_04G218000/SoyZH13_05G044300/SoyZH13_05G047900/SoyZH13_05G095500/SoyZH13_06G068200/SoyZH13_06G124900/SoyZH13_06G143700/SoyZH13_07G016500/SoyZH13_07G147100/SoyZH13_07G147900/SoyZH13_07G161000/SoyZH13_…
GO:0008283	cell population proliferation	0.29383	0.160683	1.83	0.10528	0.769207	SoyZH13_01G179001/SoyZH13_10G236500/SoyZH13_13G132100/SoyZH13_14G083901/SoyZH13_17G152500/SoyZH13_20G121501
GO:0010305	leaf vascular tissue pattern formation	0.29383	0.160683	1.83	0.10528	0.769207	NewGene_2980/SoyZH13_04G096700/SoyZH13_10G225900/SoyZH13_13G071100/SoyZH13_14G158100/SoyZH13_19G143800
GO:0070482	response to oxygen levels	0.29383	0.160683	1.83	0.10528	0.769207	SoyZH13_02G196300/SoyZH13_04G093800/SoyZH13_06G096900/SoyZH13_13G026212/SoyZH13_14G167300/SoyZH13_17G060100
GO:0046274	lignin catabolic process	0.391773	0.236796	1.65	0.106852	0.776577	SoyZH13_01G095200/SoyZH13_02G211800/SoyZH13_07G051900/SoyZH13_07G133300/SoyZH13_11G067800/SoyZH13_14G175600/SoyZH13_14G182000/SoyZH13_18G168000
GO:0043067	regulation of programmed cell death	0.342801	0.19874	1.72	0.107074	0.776577	SoyZH13_03G152100/SoyZH13_04G058900/SoyZH13_07G208200/SoyZH13_08G162900/SoyZH13_15G121500/SoyZH13_15G236800/SoyZH13_17G206300
GO:0006790	sulfur compound metabolic process	0.244858	0.126855	1.93	0.111908	0.787483	NewGene_5830/SoyZH13_07G161000/SoyZH13_11G212800/SoyZH13_12G130800/SoyZH13_18G041600
GO:0048580	regulation of post-embryonic development	0.636631	0.439765	1.45	0.112357	0.787483	SoyZH13_01G020100/SoyZH13_02G054501/SoyZH13_02G054701/SoyZH13_02G220900/SoyZH13_03G193800/SoyZH13_04G058900/SoyZH13_09G183700/SoyZH13_12G164600/SoyZH13_13G026212/SoyZH13_15G149400/SoyZH13_17G060100/SoyZH13_17G206300/SoyZH13_19G177400
GO:0009165	nucleotide biosynthetic process	0.146915	0.0591991	2.48	0.114218	0.787483	SoyZH13_02G036500/SoyZH13_18G012200/SoyZH13_18G105400
GO:0031056	regulation of histone modification	0.146915	0.0591991	2.48	0.114218	0.787483	SoyZH13_02G196300/SoyZH13_14G167300/SoyZH13_17G060100
GO:0034762	regulation of transmembrane transport	0.146915	0.0591991	2.48	0.114218	0.787483	SoyZH13_07G182000/SoyZH13_13G161000/SoyZH13_19G075500
GO:0044282	small molecule catabolic process	0.146915	0.0591991	2.48	0.114218	0.787483	SoyZH13_03G174800/SoyZH13_09G260400/SoyZH13_19G178800
GO:0045168	cell-cell signaling involved in cell fate commitment	0.146915	0.0591991	2.48	0.114218	0.787483	SoyZH13_12G187702/SoyZH13_13G052601/SoyZH13_13G267302
GO:0070417	cellular response to cold	0.146915	0.0591991	2.48	0.114218	0.787483	SoyZH13_02G196300/SoyZH13_14G167300/SoyZH13_17G060100
GO:0072521	purine-containing compound metabolic process	0.146915	0.0591991	2.48	0.114218	0.787483	SoyZH13_03G174800/SoyZH13_09G260400/SoyZH13_19G178800
GO:0009889	regulation of biosynthetic process	2.54652	2.15231	1.18	0.115775	0.787483	NewGene_6434/SoyZH13_01G133800/SoyZH13_02G041700/SoyZH13_02G054501/SoyZH13_02G054701/SoyZH13_02G142900/SoyZH13_02G215500/SoyZH13_02G220900/SoyZH13_03G032900/SoyZH13_03G137700/SoyZH13_04G087400/SoyZH13_04G192700/SoyZH13_04G206200/SoyZH13_04G218000/SoyZH13_05G044300/SoyZH13_05G047900/SoyZH13_05G095500/SoyZH13_06G068200/SoyZH13_06G124900/SoyZH13_06G143700/SoyZH13_07G016500/SoyZH13_07G147100/SoyZH13_…
GO:0098869	cellular oxidant detoxification	0.195886	0.0930272	2.11	0.116357	0.787483	SoyZH13_06G134000/SoyZH13_12G193300/SoyZH13_13G261600/SoyZH13_14G172300
GO:0007043	cell-cell junction assembly	0.0979432	0.0295996	3.31	0.116929	0.787483	SoyZH13_13G288300/SoyZH13_20G032600
GO:0015698	inorganic anion transport	0.0979432	0.0295996	3.31	0.116929	0.787483	SoyZH13_07G182000/SoyZH13_13G161000
GO:0030522	intracellular receptor signaling pathway	0.0979432	0.0295996	3.31	0.116929	0.787483	SoyZH13_08G339900/SoyZH13_18G267700
GO:0032881	regulation of polysaccharide metabolic process	0.0979432	0.0295996	3.31	0.116929	0.787483	SoyZH13_08G087500/SoyZH13_18G039200
GO:0042761	very long-chain fatty acid biosynthetic process	0.0979432	0.0295996	3.31	0.116929	0.787483	SoyZH13_02G055900/SoyZH13_11G062200
GO:0046177	D-gluconate catabolic process	0.0979432	0.0295996	3.31	0.116929	0.787483	SoyZH13_08G273200/SoyZH13_18G120100
GO:0051651	maintenance of location in cell	0.0979432	0.0295996	3.31	0.116929	0.787483	SoyZH13_04G201800/SoyZH13_19G075500
GO:0055062	phosphate ion homeostasis	0.0979432	0.0295996	3.31	0.116929	0.787483	SoyZH13_07G182000/SoyZH13_13G161000
GO:0060632	regulation of microtubule-based movement	0.0979432	0.0295996	3.31	0.116929	0.787483	SoyZH13_13G168500/SoyZH13_13G168801
GO:0071483	cellular response to blue light	0.0979432	0.0295996	3.31	0.116929	0.787483	SoyZH13_08G339900/SoyZH13_18G267700
GO:0006826	iron ion transport	0.489716	0.321367	1.52	0.117883	0.791216	SoyZH13_01G095200/SoyZH13_01G166600/SoyZH13_02G211800/SoyZH13_04G201800/SoyZH13_07G051900/SoyZH13_07G133300/SoyZH13_10G133300/SoyZH13_11G067800/SoyZH13_14G175600/SoyZH13_17G012200
GO:0065007	biological regulation	5.72968	5.15455	1.11	0.120429	0.805572	NewGene_2980/NewGene_55/NewGene_6434/NewGene_833/SoyZH13_01G020100/SoyZH13_01G044100/SoyZH13_01G133800/SoyZH13_02G041700/SoyZH13_02G054501/SoyZH13_02G054701/SoyZH13_02G097400/SoyZH13_02G109700/SoyZH13_02G116200/SoyZH13_02G142900/SoyZH13_02G195300/SoyZH13_02G196300/SoyZH13_02G197101/SoyZH13_02G215500/SoyZH13_02G220900/SoyZH13_03G032900/SoyZH13_03G137700/SoyZH13_03G152100/SoyZH13_03G193800/SoyZH13_…
GO:0023051	regulation of signaling	1.0284	0.790731	1.3	0.129128	0.828291	SoyZH13_01G020100/SoyZH13_02G054501/SoyZH13_02G054701/SoyZH13_02G197101/SoyZH13_05G047900/SoyZH13_05G134400/SoyZH13_05G188600/SoyZH13_06G003800/SoyZH13_06G068200/SoyZH13_07G033100/SoyZH13_07G096500/SoyZH13_07G161000/SoyZH13_09G073500/SoyZH13_09G183700/SoyZH13_10G091900/SoyZH13_11G212800/SoyZH13_15G149400/SoyZH13_16G020600/SoyZH13_17G005401/SoyZH13_17G205000/SoyZH13_18G041600
GO:0051252	regulation of RNA metabolic process	2.49755	2.12694	1.17	0.129408	0.828291	NewGene_6434/SoyZH13_01G133800/SoyZH13_02G054501/SoyZH13_02G054701/SoyZH13_02G142900/SoyZH13_02G215500/SoyZH13_02G220900/SoyZH13_04G087400/SoyZH13_04G192700/SoyZH13_04G206200/SoyZH13_04G218000/SoyZH13_05G044300/SoyZH13_05G047900/SoyZH13_05G095500/SoyZH13_05G174301/SoyZH13_06G068200/SoyZH13_06G124900/SoyZH13_06G143700/SoyZH13_07G016500/SoyZH13_07G147100/SoyZH13_07G147900/SoyZH13_07G161000/SoyZH13_…
GO:0055114	oxidation-reduction process	1.51812	1.2305	1.23	0.130799	0.828291	SoyZH13_01G159100/SoyZH13_02G048600/SoyZH13_02G109700/SoyZH13_02G115500/SoyZH13_02G267700/SoyZH13_03G215600/SoyZH13_05G020000/SoyZH13_06G041600/SoyZH13_06G235500/SoyZH13_06G281800/SoyZH13_07G069700/SoyZH13_07G250600/SoyZH13_08G096400/SoyZH13_08G144400/SoyZH13_09G198800/SoyZH13_09G237900/SoyZH13_09G238000/SoyZH13_11G066100/SoyZH13_11G119400/SoyZH13_12G193300/SoyZH13_13G195500/SoyZH13_13G261600/Soy…
GO:0031667	response to nutrient levels	0.391773	0.249482	1.57	0.133647	0.828291	SoyZH13_02G142900/SoyZH13_02G197101/SoyZH13_05G044300/SoyZH13_07G182000/SoyZH13_13G161000/SoyZH13_18G105400/SoyZH13_18G214000/SoyZH13_19G193700
GO:0043269	regulation of ion transport	0.146915	0.0634276	2.32	0.134039	0.828291	SoyZH13_07G182000/SoyZH13_13G161000/SoyZH13_19G075500
GO:0009755	hormone-mediated signaling pathway	1.0284	0.79496	1.29	0.134191	0.828291	NewGene_2980/SoyZH13_02G142900/SoyZH13_02G220900/SoyZH13_03G144700/SoyZH13_04G096700/SoyZH13_05G126300/SoyZH13_06G090100/SoyZH13_06G141800/SoyZH13_07G218000/SoyZH13_08G339900/SoyZH13_09G207900/SoyZH13_10G034000/SoyZH13_10G091900/SoyZH13_10G150100/SoyZH13_11G043200/SoyZH13_13G071100/SoyZH13_14G043400/SoyZH13_14G158100/SoyZH13_18G267700/SoyZH13_19G071000/SoyZH13_19G193700
GO:0050794	regulation of cellular process	4.79922	4.30039	1.12	0.135083	0.828291	NewGene_2980/NewGene_6434/NewGene_833/SoyZH13_01G020100/SoyZH13_01G133800/SoyZH13_02G041700/SoyZH13_02G054501/SoyZH13_02G054701/SoyZH13_02G097400/SoyZH13_02G116200/SoyZH13_02G142900/SoyZH13_02G196300/SoyZH13_02G197101/SoyZH13_02G215500/SoyZH13_02G220900/SoyZH13_03G032900/SoyZH13_03G137700/SoyZH13_03G152100/SoyZH13_03G193800/SoyZH13_04G058900/SoyZH13_04G087400/SoyZH13_04G096700/SoyZH13_04G188104/S…
GO:0000272	polysaccharide catabolic process	0.244858	0.135312	1.81	0.13766	0.828291	SoyZH13_05G066300/SoyZH13_11G038700/SoyZH13_15G094100/SoyZH13_16G193100/SoyZH13_17G144600
GO:0009691	cytokinin biosynthetic process	0.244858	0.135312	1.81	0.13766	0.828291	SoyZH13_03G163500/SoyZH13_04G024200/SoyZH13_09G206900/SoyZH13_10G051400/SoyZH13_12G070302
GO:0018105	peptidyl-serine phosphorylation	0.587659	0.414394	1.42	0.137843	0.828291	SoyZH13_01G149700/SoyZH13_03G230200/SoyZH13_04G153400/SoyZH13_06G079200/SoyZH13_06G180000/SoyZH13_08G215600/SoyZH13_09G062800/SoyZH13_10G082700/SoyZH13_11G075000/SoyZH13_15G208700/SoyZH13_17G230900/SoyZH13_20G160900
GO:0045454	cell redox homeostasis	0.783546	0.583534	1.34	0.138911	0.828291	SoyZH13_01G039700/SoyZH13_01G153500/SoyZH13_02G097400/SoyZH13_04G096700/SoyZH13_04G231100/SoyZH13_06G029500/SoyZH13_07G200800/SoyZH13_09G218000/SoyZH13_10G069200/SoyZH13_11G071100/SoyZH13_12G193300/SoyZH13_13G061700/SoyZH13_13G261600/SoyZH13_14G064100/SoyZH13_14G158100/SoyZH13_17G036400
GO:0009966	regulation of signal transduction	1.0284	0.803417	1.28	0.144661	0.828291	SoyZH13_01G020100/SoyZH13_02G054501/SoyZH13_02G054701/SoyZH13_02G197101/SoyZH13_05G047900/SoyZH13_05G134400/SoyZH13_05G188600/SoyZH13_06G003800/SoyZH13_06G068200/SoyZH13_07G033100/SoyZH13_07G096500/SoyZH13_07G161000/SoyZH13_09G073500/SoyZH13_09G183700/SoyZH13_10G091900/SoyZH13_11G212800/SoyZH13_15G149400/SoyZH13_16G020600/SoyZH13_17G005401/SoyZH13_17G205000/SoyZH13_18G041600
GO:0006598	polyamine catabolic process	0.0979432	0.0338281	2.9	0.147287	0.828291	SoyZH13_02G018000/SoyZH13_09G205400
GO:0030174	regulation of DNA-dependent DNA replication initiation	0.0979432	0.0338281	2.9	0.147287	0.828291	SoyZH13_10G034500/SoyZH13_13G103100
GO:0031109	microtubule polymerization or depolymerization	0.0979432	0.0338281	2.9	0.147287	0.828291	SoyZH13_04G024300/SoyZH13_17G244200
GO:0036377	arbuscular mycorrhizal association	0.0979432	0.0338281	2.9	0.147287	0.828291	SoyZH13_09G193800/SoyZH13_17G157500
GO:0051091	positive regulation of DNA-binding transcription factor activity	0.0979432	0.0338281	2.9	0.147287	0.828291	SoyZH13_03G227900/SoyZH13_19G115500
GO:0051272	positive regulation of cellular component movement	0.0979432	0.0338281	2.9	0.147287	0.828291	SoyZH13_13G168500/SoyZH13_13G168801
GO:1900457	regulation of brassinosteroid mediated signaling pathway	0.0979432	0.0338281	2.9	0.147287	0.828291	SoyZH13_05G047900/SoyZH13_10G091900
GO:1901002	positive regulation of response to salt stress	0.0979432	0.0338281	2.9	0.147287	0.828291	SoyZH13_07G096500/SoyZH13_12G066900
GO:2000147	positive regulation of cell motility	0.0979432	0.0338281	2.9	0.147287	0.828291	SoyZH13_13G168500/SoyZH13_13G168801
GO:0030245	cellulose catabolic process	0.342801	0.215654	1.59	0.147431	0.828291	SoyZH13_02G015800/SoyZH13_02G247500/SoyZH13_02G271500/SoyZH13_03G195600/SoyZH13_06G007300/SoyZH13_10G016900/SoyZH13_14G042900
GO:0009409	response to cold	0.440744	0.295996	1.49	0.147605	0.828291	NewGene_6434/SoyZH13_02G196300/SoyZH13_05G044300/SoyZH13_07G067100/SoyZH13_07G067200/SoyZH13_09G006700/SoyZH13_14G167300/SoyZH13_15G108000/SoyZH13_17G060100
GO:0031323	regulation of cellular metabolic process	3.03624	2.6555	1.14	0.147703	0.828291	NewGene_6434/NewGene_833/SoyZH13_01G133800/SoyZH13_02G041700/SoyZH13_02G054501/SoyZH13_02G054701/SoyZH13_02G142900/SoyZH13_02G196300/SoyZH13_02G215500/SoyZH13_02G220900/SoyZH13_03G032900/SoyZH13_03G137700/SoyZH13_03G152100/SoyZH13_04G087400/SoyZH13_04G192700/SoyZH13_04G206200/SoyZH13_04G218000/SoyZH13_05G044300/SoyZH13_05G047900/SoyZH13_05G095500/SoyZH13_06G068200/SoyZH13_06G124900/SoyZH13_06G143…
GO:0034440	lipid oxidation	0.29383	0.177597	1.65	0.150501	0.828291	NewGene_5996/SoyZH13_08G097100/SoyZH13_13G019300/SoyZH13_13G319800/SoyZH13_20G048300/SoyZH13_20G131200
GO:0006970	response to osmotic stress	0.783546	0.591991	1.32	0.151534	0.828291	NewGene_2980/SoyZH13_01G020100/SoyZH13_02G220900/SoyZH13_03G107100/SoyZH13_04G096700/SoyZH13_05G044300/SoyZH13_06G029500/SoyZH13_07G016500/SoyZH13_07G096500/SoyZH13_07G175900/SoyZH13_09G006700/SoyZH13_09G183700/SoyZH13_12G066900/SoyZH13_13G071100/SoyZH13_14G158100/SoyZH13_19G110700
GO:0009968	negative regulation of signal transduction	0.538688	0.380566	1.42	0.152085	0.828291	SoyZH13_02G197101/SoyZH13_05G134400/SoyZH13_05G188600/SoyZH13_06G003800/SoyZH13_07G033100/SoyZH13_07G161000/SoyZH13_10G091900/SoyZH13_11G212800/SoyZH13_16G020600/SoyZH13_17G205000/SoyZH13_18G041600
GO:0051716	cellular response to stimulus	2.15475	1.8394	1.17	0.153127	0.828291	NewGene_2980/NewGene_55/SoyZH13_01G020100/SoyZH13_02G142900/SoyZH13_02G195300/SoyZH13_02G196300/SoyZH13_02G197101/SoyZH13_02G220900/SoyZH13_03G152100/SoyZH13_03G193800/SoyZH13_04G096700/SoyZH13_04G188104/SoyZH13_04G201800/SoyZH13_05G044300/SoyZH13_06G090100/SoyZH13_06G137500/SoyZH13_07G016500/SoyZH13_07G182000/SoyZH13_07G218000/SoyZH13_08G339900/SoyZH13_09G183700/SoyZH13_10G091900/SoyZH13_11G0857…
GO:0009094	L-phenylalanine biosynthetic process	0.146915	0.0676561	2.17	0.154935	0.828291	SoyZH13_12G078200/SoyZH13_12G173300/SoyZH13_13G282700
GO:0009910	negative regulation of flower development	0.146915	0.0676561	2.17	0.154935	0.828291	SoyZH13_03G175400/SoyZH13_12G164600/SoyZH13_19G179500
GO:0071241	cellular response to inorganic substance	0.146915	0.0676561	2.17	0.154935	0.828291	SoyZH13_04G201800/SoyZH13_13G114600/SoyZH13_19G075500
GO:0071396	cellular response to lipid	0.342801	0.219882	1.56	0.158506	0.828291	NewGene_2980/SoyZH13_04G096700/SoyZH13_08G339900/SoyZH13_10G091900/SoyZH13_13G071100/SoyZH13_14G158100/SoyZH13_18G267700
GO:0009909	regulation of flower development	0.391773	0.262168	1.49	0.163508	0.828291	SoyZH13_02G220900/SoyZH13_05G196000/SoyZH13_07G020200/SoyZH13_12G164600/SoyZH13_13G026212/SoyZH13_13G075800/SoyZH13_13G303700/SoyZH13_19G177400
GO:0048511	rhythmic process	0.195886	0.105713	1.85	0.164811	0.828291	SoyZH13_02G220900/SoyZH13_11G131600/SoyZH13_17G060100/SoyZH13_17G065200
GO:2001252	positive regulation of chromosome organization	0.195886	0.105713	1.85	0.164811	0.828291	NewGene_833/SoyZH13_02G196300/SoyZH13_14G167300/SoyZH13_17G060100
GO:0000041	transition metal ion transport	0.0489716	0.00845702	5.79	0.16524	0.828291	SoyZH13_04G201800
GO:0001523	retinoid metabolic process	0.0489716	0.00845702	5.79	0.16524	0.828291	SoyZH13_02G109700
GO:0006828	manganese ion transport	0.0489716	0.00845702	5.79	0.16524	0.828291	SoyZH13_04G201800
GO:0006990	positive regulation of transcription from RNA polymerase II promoter involved in unfolded protein response	0.0489716	0.00845702	5.79	0.16524	0.828291	SoyZH13_07G016500
GO:0009112	nucleobase metabolic process	0.0489716	0.00845702	5.79	0.16524	0.828291	SoyZH13_18G105400
GO:0009124	nucleoside monophosphate biosynthetic process	0.0489716	0.00845702	5.79	0.16524	0.828291	SoyZH13_18G105400
GO:0009220	pyrimidine ribonucleotide biosynthetic process	0.0489716	0.00845702	5.79	0.16524	0.828291	SoyZH13_18G105400
GO:0010031	circumnutation	0.0489716	0.00845702	5.79	0.16524	0.828291	SoyZH13_08G087500
GO:0010230	alternative respiration	0.0489716	0.00845702	5.79	0.16524	0.828291	SoyZH13_08G068800
GO:0010656	negative regulation of muscle cell apoptotic process	0.0489716	0.00845702	5.79	0.16524	0.828291	SoyZH13_03G152100
GO:0010660	regulation of muscle cell apoptotic process	0.0489716	0.00845702	5.79	0.16524	0.828291	SoyZH13_03G152100
GO:0010662	regulation of striated muscle cell apoptotic process	0.0489716	0.00845702	5.79	0.16524	0.828291	SoyZH13_03G152100
GO:0010664	negative regulation of striated muscle cell apoptotic process	0.0489716	0.00845702	5.79	0.16524	0.828291	SoyZH13_03G152100
GO:0010665	regulation of cardiac muscle cell apoptotic process	0.0489716	0.00845702	5.79	0.16524	0.828291	SoyZH13_03G152100
GO:0010667	negative regulation of cardiac muscle cell apoptotic process	0.0489716	0.00845702	5.79	0.16524	0.828291	SoyZH13_03G152100
GO:0015853	adenine transport	0.0489716	0.00845702	5.79	0.16524	0.828291	SoyZH13_04G170400
GO:0015854	guanine transport	0.0489716	0.00845702	5.79	0.16524	0.828291	SoyZH13_04G170400
GO:0019354	siroheme biosynthetic process	0.0489716	0.00845702	5.79	0.16524	0.828291	SoyZH13_08G144400
GO:0021915	neural tube development	0.0489716	0.00845702	5.79	0.16524	0.828291	SoyZH13_03G152100
GO:0030656	regulation of vitamin metabolic process	0.0489716	0.00845702	5.79	0.16524	0.828291	SoyZH13_02G041700
GO:0031572	G2 DNA damage checkpoint	0.0489716	0.00845702	5.79	0.16524	0.828291	SoyZH13_19G005200
GO:0032922	circadian regulation of gene expression	0.0489716	0.00845702	5.79	0.16524	0.828291	SoyZH13_17G060100
GO:0034398	telomere tethering at nuclear periphery	0.0489716	0.00845702	5.79	0.16524	0.828291	NewGene_2244
GO:0034404	nucleobase-containing small molecule biosynthetic process	0.0489716	0.00845702	5.79	0.16524	0.828291	SoyZH13_18G105400
GO:0034628	'de novo' NAD biosynthetic process from aspartate	0.0489716	0.00845702	5.79	0.16524	0.828291	SoyZH13_18G012200
GO:0042572	retinol metabolic process	0.0489716	0.00845702	5.79	0.16524	0.828291	SoyZH13_02G109700
GO:0043155	negative regulation of photosynthesis, light reaction	0.0489716	0.00845702	5.79	0.16524	0.828291	SoyZH13_15G108000
GO:0043523	regulation of neuron apoptotic process	0.0489716	0.00845702	5.79	0.16524	0.828291	SoyZH13_03G152100
GO:0043524	negative regulation of neuron apoptotic process	0.0489716	0.00845702	5.79	0.16524	0.828291	SoyZH13_03G152100
GO:0043552	positive regulation of phosphatidylinositol 3-kinase activity	0.0489716	0.00845702	5.79	0.16524	0.828291	SoyZH13_03G152100
GO:0045471	response to ethanol	0.0489716	0.00845702	5.79	0.16524	0.828291	SoyZH13_07G186100
GO:0045834	positive regulation of lipid metabolic process	0.0489716	0.00845702	5.79	0.16524	0.828291	SoyZH13_03G152100
GO:0045948	positive regulation of translational initiation	0.0489716	0.00845702	5.79	0.16524	0.828291	SoyZH13_03G032900
GO:0046128	purine ribonucleoside metabolic process	0.0489716	0.00845702	5.79	0.16524	0.828291	SoyZH13_09G260400
GO:0046137	negative regulation of vitamin metabolic process	0.0489716	0.00845702	5.79	0.16524	0.828291	SoyZH13_02G041700
GO:0046471	phosphatidylglycerol metabolic process	0.0489716	0.00845702	5.79	0.16524	0.828291	SoyZH13_18G091000
GO:0048250	iron import into the mitochondrion	0.0489716	0.00845702	5.79	0.16524	0.828291	SoyZH13_14G181900
GO:0048587	regulation of short-day photoperiodism, flowering	0.0489716	0.00845702	5.79	0.16524	0.828291	SoyZH13_17G060100
GO:0051195	obsolete negative regulation of cofactor metabolic process	0.0489716	0.00845702	5.79	0.16524	0.828291	SoyZH13_02G041700
GO:0051198	obsolete negative regulation of coenzyme metabolic process	0.0489716	0.00845702	5.79	0.16524	0.828291	SoyZH13_02G041700
GO:0051214	RNA virus induced gene silencing	0.0489716	0.00845702	5.79	0.16524	0.828291	NewGene_55
GO:0060623	regulation of chromosome condensation	0.0489716	0.00845702	5.79	0.16524	0.828291	SoyZH13_13G163100
GO:0070129	regulation of mitochondrial translation	0.0489716	0.00845702	5.79	0.16524	0.828291	SoyZH13_03G032900
GO:0070132	regulation of mitochondrial translational initiation	0.0489716	0.00845702	5.79	0.16524	0.828291	SoyZH13_03G032900
GO:0070134	positive regulation of mitochondrial translational initiation	0.0489716	0.00845702	5.79	0.16524	0.828291	SoyZH13_03G032900
GO:0071281	cellular response to iron ion	0.0489716	0.00845702	5.79	0.16524	0.828291	SoyZH13_04G201800
GO:0071922	regulation of cohesin loading	0.0489716	0.00845702	5.79	0.16524	0.828291	SoyZH13_13G163100
GO:0072395	signal transduction involved in cell cycle checkpoint	0.0489716	0.00845702	5.79	0.16524	0.828291	SoyZH13_19G005200
GO:0072401	signal transduction involved in DNA integrity checkpoint	0.0489716	0.00845702	5.79	0.16524	0.828291	SoyZH13_19G005200
GO:0072422	signal transduction involved in DNA damage checkpoint	0.0489716	0.00845702	5.79	0.16524	0.828291	SoyZH13_19G005200
GO:0072425	signal transduction involved in G2 DNA damage checkpoint	0.0489716	0.00845702	5.79	0.16524	0.828291	SoyZH13_19G005200
GO:0072528	pyrimidine-containing compound biosynthetic process	0.0489716	0.00845702	5.79	0.16524	0.828291	SoyZH13_18G105400
GO:0090218	positive regulation of lipid kinase activity	0.0489716	0.00845702	5.79	0.16524	0.828291	SoyZH13_03G152100
GO:0098780	response to mitochondrial depolarisation	0.0489716	0.00845702	5.79	0.16524	0.828291	SoyZH13_03G152100
GO:1901214	regulation of neuron death	0.0489716	0.00845702	5.79	0.16524	0.828291	SoyZH13_03G152100
GO:1901215	negative regulation of neuron death	0.0489716	0.00845702	5.79	0.16524	0.828291	SoyZH13_03G152100
GO:1902749	regulation of cell cycle G2/M phase transition	0.0489716	0.00845702	5.79	0.16524	0.828291	SoyZH13_19G005200
GO:1902750	negative regulation of cell cycle G2/M phase transition	0.0489716	0.00845702	5.79	0.16524	0.828291	SoyZH13_19G005200
GO:1903727	positive regulation of phospholipid metabolic process	0.0489716	0.00845702	5.79	0.16524	0.828291	SoyZH13_03G152100
GO:1904263	positive regulation of TORC1 signaling	0.0489716	0.00845702	5.79	0.16524	0.828291	SoyZH13_01G206800
GO:1904667	negative regulation of ubiquitin protein ligase activity	0.0489716	0.00845702	5.79	0.16524	0.828291	SoyZH13_19G130100
GO:1990074	polyuridylation-dependent mRNA catabolic process	0.0489716	0.00845702	5.79	0.16524	0.828291	SoyZH13_13G065800
GO:2000082	regulation of L-ascorbic acid biosynthetic process	0.0489716	0.00845702	5.79	0.16524	0.828291	SoyZH13_02G041700
GO:2000083	negative regulation of L-ascorbic acid biosynthetic process	0.0489716	0.00845702	5.79	0.16524	0.828291	SoyZH13_02G041700
GO:0003333	amino acid transmembrane transport	0.538688	0.389023	1.38	0.168889	0.8402	SoyZH13_01G144600/SoyZH13_02G164800/SoyZH13_02G280400/SoyZH13_05G201500/SoyZH13_11G080500/SoyZH13_11G103100/SoyZH13_12G029900/SoyZH13_17G121200/SoyZH13_18G058000/SoyZH13_19G073200/SoyZH13_19G190400
GO:0010648	negative regulation of cell communication	0.538688	0.389023	1.38	0.168889	0.8402	SoyZH13_02G197101/SoyZH13_05G134400/SoyZH13_05G188600/SoyZH13_06G003800/SoyZH13_07G033100/SoyZH13_07G161000/SoyZH13_10G091900/SoyZH13_11G212800/SoyZH13_16G020600/SoyZH13_17G205000/SoyZH13_18G041600
GO:0023057	negative regulation of signaling	0.538688	0.389023	1.38	0.168889	0.8402	SoyZH13_02G197101/SoyZH13_05G134400/SoyZH13_05G188600/SoyZH13_06G003800/SoyZH13_07G033100/SoyZH13_07G161000/SoyZH13_10G091900/SoyZH13_11G212800/SoyZH13_16G020600/SoyZH13_17G205000/SoyZH13_18G041600
GO:0006950	response to stress	2.64447	2.31722	1.14	0.170105	0.844129	NewGene_2980/NewGene_55/NewGene_6434/SoyZH13_01G020100/SoyZH13_02G142900/SoyZH13_02G195300/SoyZH13_02G196300/SoyZH13_02G197101/SoyZH13_02G220900/SoyZH13_03G152100/SoyZH13_04G058900/SoyZH13_04G093800/SoyZH13_04G096700/SoyZH13_04G206200/SoyZH13_05G044300/SoyZH13_06G029500/SoyZH13_06G041600/SoyZH13_06G068200/SoyZH13_06G096900/SoyZH13_06G137500/SoyZH13_07G016500/SoyZH13_07G067100/SoyZH13_07G067200/So…
GO:0006839	mitochondrial transport	0.146915	0.0718846	2.04	0.176757	0.858104	SoyZH13_03G071400/SoyZH13_15G052300/SoyZH13_18G169800
GO:0007140	male meiotic nuclear division	0.146915	0.0718846	2.04	0.176757	0.858104	SoyZH13_11G211700/SoyZH13_15G126900/SoyZH13_18G144200
GO:0031047	gene silencing by RNA	0.587659	0.435536	1.35	0.17714	0.858104	NewGene_4196/NewGene_55/SoyZH13_02G002600/SoyZH13_02G080700/SoyZH13_04G064000/SoyZH13_08G176400/SoyZH13_10G003200/SoyZH13_11G217100/SoyZH13_14G038100/SoyZH13_18G037600/SoyZH13_19G239200/SoyZH13_20G022100
GO:0006308	DNA catabolic process	0.0979432	0.0380566	2.57	0.178988	0.858104	SoyZH13_07G048600/SoyZH13_20G104100
GO:0006370	7-methylguanosine mRNA capping	0.0979432	0.0380566	2.57	0.178988	0.858104	SoyZH13_03G135900/SoyZH13_19G139700
GO:0009269	response to desiccation	0.0979432	0.0380566	2.57	0.178988	0.858104	SoyZH13_09G230600/SoyZH13_18G210900
GO:0009581	detection of external stimulus	0.0979432	0.0380566	2.57	0.178988	0.858104	SoyZH13_03G193800/SoyZH13_08G087500
GO:0009582	detection of abiotic stimulus	0.0979432	0.0380566	2.57	0.178988	0.858104	SoyZH13_03G193800/SoyZH13_08G087500
GO:0016032	viral process	0.0979432	0.0380566	2.57	0.178988	0.858104	SoyZH13_04G116200/SoyZH13_20G069200
GO:0045013	carbon catabolite repression of transcription	0.0979432	0.0380566	2.57	0.178988	0.858104	SoyZH13_02G142900/SoyZH13_19G193700
GO:0045990	carbon catabolite regulation of transcription	0.0979432	0.0380566	2.57	0.178988	0.858104	SoyZH13_02G142900/SoyZH13_19G193700
GO:0051258	protein polymerization	0.0979432	0.0380566	2.57	0.178988	0.858104	SoyZH13_04G024300/SoyZH13_17G244200
GO:0061984	catabolite repression	0.0979432	0.0380566	2.57	0.178988	0.858104	SoyZH13_02G142900/SoyZH13_19G193700
GO:0061985	carbon catabolite repression	0.0979432	0.0380566	2.57	0.178988	0.858104	SoyZH13_02G142900/SoyZH13_19G193700
GO:0006487	protein N-linked glycosylation	0.244858	0.147998	1.65	0.180571	0.863601	SoyZH13_05G136000/SoyZH13_05G163600/SoyZH13_08G127000/SoyZH13_11G240700/SoyZH13_18G012800
GO:0009639	response to red or far red light	0.342801	0.228339	1.5	0.181735	0.867072	SoyZH13_02G215400/SoyZH13_03G193800/SoyZH13_08G112900/SoyZH13_11G149200/SoyZH13_14G186600/SoyZH13_17G157500/SoyZH13_18G065700
GO:0009607	response to biotic stimulus	1.27326	1.05713	1.2	0.185859	0.884616	NewGene_55/NewGene_900/SoyZH13_01G149400/SoyZH13_02G060200/SoyZH13_04G058900/SoyZH13_04G116200/SoyZH13_06G260600/SoyZH13_07G175900/SoyZH13_07G227600/SoyZH13_07G227700/SoyZH13_07G227800/SoyZH13_08G068100/SoyZH13_08G169900/SoyZH13_08G339900/SoyZH13_11G085300/SoyZH13_12G200502/SoyZH13_13G026212/SoyZH13_13G031700/SoyZH13_13G212500/SoyZH13_15G053100/SoyZH13_16G112800/SoyZH13_16G129600/SoyZH13_17G02890…
GO:0006885	regulation of pH	0.29383	0.190283	1.54	0.189182	0.896125	SoyZH13_01G205600/SoyZH13_06G147700/SoyZH13_11G019200/SoyZH13_11G232000/SoyZH13_13G113000/SoyZH13_18G021200
GO:0021700	developmental maturation	0.29383	0.190283	1.54	0.189182	0.896125	SoyZH13_02G054501/SoyZH13_02G054701/SoyZH13_02G109700/SoyZH13_02G142900/SoyZH13_02G197101/SoyZH13_19G193700
GO:0051246	regulation of protein metabolic process	0.685602	0.528564	1.3	0.190328	0.899403	NewGene_833/SoyZH13_01G044100/SoyZH13_02G196300/SoyZH13_03G032900/SoyZH13_04G150500/SoyZH13_07G033100/SoyZH13_08G162900/SoyZH13_08G282100/SoyZH13_08G339900/SoyZH13_11G232800/SoyZH13_14G167300/SoyZH13_17G060100/SoyZH13_18G020300/SoyZH13_18G267700
GO:0043069	negative regulation of programmed cell death	0.244858	0.152226	1.61	0.195866	0.899829	SoyZH13_03G152100/SoyZH13_04G058900/SoyZH13_08G162900/SoyZH13_10G111800/SoyZH13_17G206300
GO:0055072	iron ion homeostasis	0.489716	0.359423	1.36	0.196652	0.899829	SoyZH13_01G095200/SoyZH13_01G166600/SoyZH13_02G211800/SoyZH13_04G201800/SoyZH13_07G051900/SoyZH13_07G133300/SoyZH13_11G067800/SoyZH13_14G175600/SoyZH13_17G012200/SoyZH13_17G154200
GO:1901419	regulation of response to alcohol	0.440744	0.317138	1.39	0.19691	0.899829	SoyZH13_01G020100/SoyZH13_05G134400/SoyZH13_07G096500/SoyZH13_07G161000/SoyZH13_09G183700/SoyZH13_11G212800/SoyZH13_17G005401/SoyZH13_17G205000/SoyZH13_18G041600
GO:1905957	regulation of cellular response to alcohol	0.440744	0.317138	1.39	0.19691	0.899829	SoyZH13_01G020100/SoyZH13_05G134400/SoyZH13_07G096500/SoyZH13_07G161000/SoyZH13_09G183700/SoyZH13_11G212800/SoyZH13_17G005401/SoyZH13_17G205000/SoyZH13_18G041600
GO:2000241	regulation of reproductive process	0.440744	0.317138	1.39	0.19691	0.899829	SoyZH13_01G020100/SoyZH13_02G220900/SoyZH13_04G058900/SoyZH13_09G183700/SoyZH13_12G164600/SoyZH13_13G026212/SoyZH13_17G060100/SoyZH13_17G206300/SoyZH13_19G177400
GO:0016143	S-glycoside metabolic process	0.146915	0.0761132	1.93	0.199354	0.899829	SoyZH13_07G161000/SoyZH13_11G212800/SoyZH13_18G041600
GO:0019757	glycosinolate metabolic process	0.146915	0.0761132	1.93	0.199354	0.899829	SoyZH13_07G161000/SoyZH13_11G212800/SoyZH13_18G041600
GO:0019760	glucosinolate metabolic process	0.146915	0.0761132	1.93	0.199354	0.899829	SoyZH13_07G161000/SoyZH13_11G212800/SoyZH13_18G041600
GO:0031670	cellular response to nutrient	0.146915	0.0761132	1.93	0.199354	0.899829	SoyZH13_02G142900/SoyZH13_18G214000/SoyZH13_19G193700
GO:0010228	vegetative to reproductive phase transition of meristem	0.195886	0.11417	1.72	0.200462	0.899829	SoyZH13_03G193800/SoyZH13_12G164600/SoyZH13_15G031900/SoyZH13_16G173400
GO:0043066	negative regulation of apoptotic process	0.195886	0.11417	1.72	0.200462	0.899829	SoyZH13_03G152100/SoyZH13_04G058900/SoyZH13_08G162900/SoyZH13_17G206300
GO:0000904	cell morphogenesis involved in differentiation	0.342801	0.236796	1.45	0.206281	0.899829	SoyZH13_02G197101/SoyZH13_04G024300/SoyZH13_17G244200/SoyZH13_18G177900/SoyZH13_19G075500/SoyZH13_19G194800/SoyZH13_20G128800
GO:0009651	response to salt stress	0.783546	0.625819	1.25	0.207819	0.899829	SoyZH13_02G220900/SoyZH13_05G044300/SoyZH13_06G029500/SoyZH13_07G016500/SoyZH13_07G096500/SoyZH13_07G175900/SoyZH13_07G235900/SoyZH13_08G202100/SoyZH13_09G006700/SoyZH13_10G161102/SoyZH13_13G157801/SoyZH13_14G057800/SoyZH13_14G057900/SoyZH13_15G243800/SoyZH13_17G021400/SoyZH13_20G014800
GO:0006557	S-adenosylmethioninamine biosynthetic process	0.0979432	0.0422851	2.32	0.211575	0.899829	SoyZH13_08G242500/SoyZH13_18G247500
GO:0006597	spermine biosynthetic process	0.0979432	0.0422851	2.32	0.211575	0.899829	SoyZH13_08G242500/SoyZH13_18G247500
GO:0007188	adenylate cyclase-modulating G protein-coupled receptor signaling pathway	0.0979432	0.0422851	2.32	0.211575	0.899829	SoyZH13_07G151700/SoyZH13_12G044800
GO:0009268	response to pH	0.0979432	0.0422851	2.32	0.211575	0.899829	SoyZH13_16G139800/SoyZH13_20G162300
GO:0009785	blue light signaling pathway	0.0979432	0.0422851	2.32	0.211575	0.899829	SoyZH13_08G339900/SoyZH13_18G267700
GO:0009853	photorespiration	0.0979432	0.0422851	2.32	0.211575	0.899829	SoyZH13_13G033700/SoyZH13_13G079200
GO:0010152	pollen maturation	0.0979432	0.0422851	2.32	0.211575	0.899829	SoyZH13_02G142900/SoyZH13_19G193700
GO:0010447	response to acidic pH	0.0979432	0.0422851	2.32	0.211575	0.899829	SoyZH13_16G139800/SoyZH13_20G162300
GO:0015936	coenzyme A metabolic process	0.0979432	0.0422851	2.32	0.211575	0.899829	SoyZH13_01G139600/SoyZH13_11G085800
GO:0030148	sphingolipid biosynthetic process	0.0979432	0.0422851	2.32	0.211575	0.899829	SoyZH13_02G055900/SoyZH13_11G062200
GO:0035082	axoneme assembly	0.0979432	0.0422851	2.32	0.211575	0.899829	SoyZH13_13G168500/SoyZH13_13G168801
GO:0098719	sodium ion import across plasma membrane	0.0979432	0.0422851	2.32	0.211575	0.899829	SoyZH13_07G235900/SoyZH13_17G021400
GO:2000145	regulation of cell motility	0.0979432	0.0422851	2.32	0.211575	0.899829	SoyZH13_13G168500/SoyZH13_13G168801
GO:0015743	malate transport	0.244858	0.156455	1.57	0.211588	0.899829	SoyZH13_03G182800/SoyZH13_07G084700/SoyZH13_11G152900/SoyZH13_19G187100/SoyZH13_20G090300
GO:0030163	protein catabolic process	1.76298	1.53495	1.15	0.213971	0.899829	NewGene_833/SoyZH13_01G044100/SoyZH13_02G043000/SoyZH13_02G133100/SoyZH13_02G195300/SoyZH13_02G262700/SoyZH13_04G042800/SoyZH13_04G086300/SoyZH13_04G150500/SoyZH13_04G223800/SoyZH13_07G033100/SoyZH13_07G182000/SoyZH13_07G241201/SoyZH13_08G282100/SoyZH13_08G302800/SoyZH13_08G302900/SoyZH13_09G233100/SoyZH13_10G265800/SoyZH13_11G213700/SoyZH13_11G218200/SoyZH13_11G232800/SoyZH13_13G161000/SoyZH13_1…
GO:0042546	cell wall biogenesis	0.538688	0.410165	1.31	0.214537	0.899829	SoyZH13_02G065200/SoyZH13_05G024600/SoyZH13_05G140200/SoyZH13_10G232600/SoyZH13_11G165300/SoyZH13_12G155000/SoyZH13_13G077000/SoyZH13_13G085000/SoyZH13_17G062400/SoyZH13_17G062800/SoyZH13_17G062900
GO:1901135	carbohydrate derivative metabolic process	0.342801	0.241025	1.42	0.219001	0.899829	SoyZH13_03G174800/SoyZH13_07G161000/SoyZH13_09G260400/SoyZH13_11G212800/SoyZH13_18G041600/SoyZH13_18G105400/SoyZH13_19G178800
GO:0009690	cytokinin metabolic process	0.195886	0.118398	1.65	0.219082	0.899829	SoyZH13_04G053100/SoyZH13_06G027100/SoyZH13_12G011300/SoyZH13_14G094000
GO:0010026	trichome differentiation	0.195886	0.118398	1.65	0.219082	0.899829	SoyZH13_01G035400/SoyZH13_04G024300/SoyZH13_17G244200/SoyZH13_19G201300
GO:0031668	cellular response to extracellular stimulus	0.391773	0.28331	1.38	0.219267	0.899829	SoyZH13_02G142900/SoyZH13_02G197101/SoyZH13_05G044300/SoyZH13_07G182000/SoyZH13_13G161000/SoyZH13_18G105400/SoyZH13_18G214000/SoyZH13_19G193700
GO:0006109	regulation of carbohydrate metabolic process	0.146915	0.0803417	1.83	0.222582	0.899829	SoyZH13_02G041700/SoyZH13_08G087500/SoyZH13_18G039200
GO:0006896	Golgi to vacuole transport	0.146915	0.0803417	1.83	0.222582	0.899829	SoyZH13_03G002800/SoyZH13_08G287300/SoyZH13_18G103600
GO:0019915	lipid storage	0.146915	0.0803417	1.83	0.222582	0.899829	SoyZH13_15G070700/SoyZH13_17G118000/SoyZH13_19G057000
GO:0009266	response to temperature stimulus	0.636631	0.503193	1.27	0.226772	0.899829	NewGene_6434/SoyZH13_02G196300/SoyZH13_04G206200/SoyZH13_05G044300/SoyZH13_07G016500/SoyZH13_07G067100/SoyZH13_07G067200/SoyZH13_07G186100/SoyZH13_09G006700/SoyZH13_14G167300/SoyZH13_15G108000/SoyZH13_17G060100/SoyZH13_18G177900
GO:0009787	regulation of abscisic acid-activated signaling pathway	0.440744	0.329824	1.34	0.229422	0.899829	SoyZH13_01G020100/SoyZH13_05G134400/SoyZH13_07G096500/SoyZH13_07G161000/SoyZH13_09G183700/SoyZH13_11G212800/SoyZH13_17G005401/SoyZH13_17G205000/SoyZH13_18G041600
GO:0000160	phosphorelay signal transduction system	0.587659	0.460907	1.28	0.230487	0.899829	SoyZH13_01G008600/SoyZH13_03G240300/SoyZH13_06G059500/SoyZH13_06G136600/SoyZH13_07G073800/SoyZH13_08G095300/SoyZH13_13G138100/SoyZH13_15G095700/SoyZH13_17G098600/SoyZH13_17G205300/SoyZH13_19G117300/SoyZH13_19G244500
GO:0009408	response to heat	0.587659	0.460907	1.28	0.230487	0.899829	SoyZH13_04G206200/SoyZH13_07G016500/SoyZH13_07G186100/SoyZH13_07G211900/SoyZH13_08G202100/SoyZH13_10G161102/SoyZH13_13G157801/SoyZH13_14G057800/SoyZH13_14G057900/SoyZH13_15G243800/SoyZH13_18G177900/SoyZH13_20G014800
GO:0006208	pyrimidine nucleobase catabolic process	0.0489716	0.0126855	3.86	0.237324	0.899829	SoyZH13_02G256500
GO:0006222	UMP biosynthetic process	0.0489716	0.0126855	3.86	0.237324	0.899829	SoyZH13_18G105400
GO:0006636	unsaturated fatty acid biosynthetic process	0.0489716	0.0126855	3.86	0.237324	0.899829	SoyZH13_18G091000
GO:0006733	obsolete oxidoreduction coenzyme metabolic process	0.0489716	0.0126855	3.86	0.237324	0.899829	SoyZH13_18G012200
GO:0007095	mitotic G2 DNA damage checkpoint	0.0489716	0.0126855	3.86	0.237324	0.899829	SoyZH13_14G191200
GO:0008156	negative regulation of DNA replication	0.0489716	0.0126855	3.86	0.237324	0.899829	SoyZH13_03G137700
GO:0008615	pyridoxine biosynthetic process	0.0489716	0.0126855	3.86	0.237324	0.899829	SoyZH13_15G083700
GO:0009260	ribonucleotide biosynthetic process	0.0489716	0.0126855	3.86	0.237324	0.899829	SoyZH13_18G105400
GO:0009264	deoxyribonucleotide catabolic process	0.0489716	0.0126855	3.86	0.237324	0.899829	SoyZH13_13G096700
GO:0009440	cyanate catabolic process	0.0489716	0.0126855	3.86	0.237324	0.899829	SoyZH13_06G173700
GO:0009443	pyridoxal 5'-phosphate salvage	0.0489716	0.0126855	3.86	0.237324	0.899829	SoyZH13_11G216700
GO:0009452	7-methylguanosine RNA capping	0.0489716	0.0126855	3.86	0.237324	0.899829	SoyZH13_17G230402
GO:0009616	virus induced gene silencing	0.0489716	0.0126855	3.86	0.237324	0.899829	NewGene_55
GO:0015709	thiosulfate transport	0.0489716	0.0126855	3.86	0.237324	0.899829	SoyZH13_02G039200
GO:0015729	oxaloacetate transport	0.0489716	0.0126855	3.86	0.237324	0.899829	SoyZH13_02G039200
GO:0015866	ADP transport	0.0489716	0.0126855	3.86	0.237324	0.899829	SoyZH13_01G045000
GO:0019058	viral life cycle	0.0489716	0.0126855	3.86	0.237324	0.899829	SoyZH13_20G069200
GO:0019303	D-ribose catabolic process	0.0489716	0.0126855	3.86	0.237324	0.899829	SoyZH13_13G239900
GO:0019359	nicotinamide nucleotide biosynthetic process	0.0489716	0.0126855	3.86	0.237324	0.899829	SoyZH13_18G012200
GO:0019362	pyridine nucleotide metabolic process	0.0489716	0.0126855	3.86	0.237324	0.899829	SoyZH13_18G012200
GO:0019363	pyridine nucleotide biosynthetic process	0.0489716	0.0126855	3.86	0.237324	0.899829	SoyZH13_18G012200
GO:0030582	reproductive fruiting body development	0.0489716	0.0126855	3.86	0.237324	0.899829	SoyZH13_18G105400
GO:0030584	sporocarp development	0.0489716	0.0126855	3.86	0.237324	0.899829	SoyZH13_18G105400
GO:0033559	unsaturated fatty acid metabolic process	0.0489716	0.0126855	3.86	0.237324	0.899829	SoyZH13_18G091000
GO:0036257	multivesicular body organization	0.0489716	0.0126855	3.86	0.237324	0.899829	SoyZH13_20G069200
GO:0036258	multivesicular body assembly	0.0489716	0.0126855	3.86	0.237324	0.899829	SoyZH13_20G069200
GO:0042548	regulation of photosynthesis, light reaction	0.0489716	0.0126855	3.86	0.237324	0.899829	SoyZH13_15G108000
GO:0043171	peptide catabolic process	0.0489716	0.0126855	3.86	0.237324	0.899829	SoyZH13_07G033900
GO:0043419	urea catabolic process	0.0489716	0.0126855	3.86	0.237324	0.899829	SoyZH13_11G246100
GO:0045879	negative regulation of smoothened signaling pathway	0.0489716	0.0126855	3.86	0.237324	0.899829	SoyZH13_06G003800
GO:0046104	thymidine metabolic process	0.0489716	0.0126855	3.86	0.237324	0.899829	SoyZH13_20G053100
GO:0046390	ribose phosphate biosynthetic process	0.0489716	0.0126855	3.86	0.237324	0.899829	SoyZH13_18G105400
GO:0046688	response to copper ion	0.0489716	0.0126855	3.86	0.237324	0.899829	SoyZH13_07G186100
GO:0048442	sepal development	0.0489716	0.0126855	3.86	0.237324	0.899829	SoyZH13_19G177400
GO:0048446	petal morphogenesis	0.0489716	0.0126855	3.86	0.237324	0.899829	SoyZH13_19G177400
GO:0048464	flower calyx development	0.0489716	0.0126855	3.86	0.237324	0.899829	SoyZH13_19G177400
GO:0048498	establishment of petal orientation	0.0489716	0.0126855	3.86	0.237324	0.899829	SoyZH13_19G177400
GO:0048559	establishment of floral organ orientation	0.0489716	0.0126855	3.86	0.237324	0.899829	SoyZH13_19G177400
GO:0048560	establishment of anatomical structure orientation	0.0489716	0.0126855	3.86	0.237324	0.899829	SoyZH13_19G177400
GO:0051262	protein tetramerization	0.0489716	0.0126855	3.86	0.237324	0.899829	SoyZH13_02G109700
GO:0051639	actin filament network formation	0.0489716	0.0126855	3.86	0.237324	0.899829	SoyZH13_14G005300
GO:0051754	meiotic sister chromatid cohesion, centromeric	0.0489716	0.0126855	3.86	0.237324	0.899829	SoyZH13_11G229600
GO:0052018	modulation by symbiont of RNA levels in host	0.0489716	0.0126855	3.86	0.237324	0.899829	NewGene_55
GO:0052249	modulation of RNA levels in other organism involved in symbiotic interaction	0.0489716	0.0126855	3.86	0.237324	0.899829	NewGene_55
GO:0070071	proton-transporting two-sector ATPase complex assembly	0.0489716	0.0126855	3.86	0.237324	0.899829	SoyZH13_06G254500
GO:0070150	mitochondrial glycyl-tRNA aminoacylation	0.0489716	0.0126855	3.86	0.237324	0.899829	NewGene_5518
GO:0070481	nuclear-transcribed mRNA catabolic process, non-stop decay	0.0489716	0.0126855	3.86	0.237324	0.899829	SoyZH13_19G173300
GO:0070651	nonfunctional rRNA decay	0.0489716	0.0126855	3.86	0.237324	0.899829	SoyZH13_19G173300
GO:0070966	nuclear-transcribed mRNA catabolic process, no-go decay	0.0489716	0.0126855	3.86	0.237324	0.899829	SoyZH13_19G173300
GO:0071422	succinate transmembrane transport	0.0489716	0.0126855	3.86	0.237324	0.899829	SoyZH13_02G039200
GO:0071423	malate transmembrane transport	0.0489716	0.0126855	3.86	0.237324	0.899829	SoyZH13_02G039200
GO:0072524	pyridine-containing compound metabolic process	0.0489716	0.0126855	3.86	0.237324	0.899829	SoyZH13_18G012200
GO:0072525	pyridine-containing compound biosynthetic process	0.0489716	0.0126855	3.86	0.237324	0.899829	SoyZH13_18G012200
GO:0075259	spore-bearing structure development	0.0489716	0.0126855	3.86	0.237324	0.899829	SoyZH13_18G105400
GO:0090428	perianth development	0.0489716	0.0126855	3.86	0.237324	0.899829	SoyZH13_19G177400
GO:0090707	establishment of plant organ orientation	0.0489716	0.0126855	3.86	0.237324	0.899829	SoyZH13_19G177400
GO:0098586	cellular response to virus	0.0489716	0.0126855	3.86	0.237324	0.899829	NewGene_55
GO:1900459	positive regulation of brassinosteroid mediated signaling pathway	0.0489716	0.0126855	3.86	0.237324	0.899829	SoyZH13_05G047900
GO:1901659	glycosyl compound biosynthetic process	0.0489716	0.0126855	3.86	0.237324	0.899829	SoyZH13_18G105400
GO:1902476	chloride transmembrane transport	0.0489716	0.0126855	3.86	0.237324	0.899829	SoyZH13_08G187600
GO:1905156	negative regulation of photosynthesis	0.0489716	0.0126855	3.86	0.237324	0.899829	SoyZH13_15G108000
GO:2000104	negative regulation of DNA-dependent DNA replication	0.0489716	0.0126855	3.86	0.237324	0.899829	SoyZH13_03G137700
GO:2000769	regulation of establishment or maintenance of cell polarity regulating cell shape	0.0489716	0.0126855	3.86	0.237324	0.899829	SoyZH13_02G116200
GO:0006002	fructose 6-phosphate metabolic process	0.195886	0.122627	1.6	0.238136	0.899829	SoyZH13_01G005900/SoyZH13_07G118500/SoyZH13_07G253500/SoyZH13_13G325400
GO:0034765	regulation of ion transmembrane transport	0.195886	0.122627	1.6	0.238136	0.899829	SoyZH13_02G222800/SoyZH13_07G182000/SoyZH13_13G161000/SoyZH13_19G075500
GO:0009228	thiamine biosynthetic process	0.0979432	0.0465136	2.11	0.244657	0.909851	SoyZH13_06G247900/SoyZH13_12G120800
GO:0009648	photoperiodism	0.0979432	0.0465136	2.11	0.244657	0.909851	SoyZH13_03G193800/SoyZH13_15G031900
GO:0042538	hyperosmotic salinity response	0.0979432	0.0465136	2.11	0.244657	0.909851	SoyZH13_07G016500/SoyZH13_11G214900
GO:0046785	microtubule polymerization	0.0979432	0.0465136	2.11	0.244657	0.909851	SoyZH13_04G024300/SoyZH13_17G244200
GO:0048573	photoperiodism, flowering	0.0979432	0.0465136	2.11	0.244657	0.909851	SoyZH13_03G193800/SoyZH13_15G031900
GO:0051560	mitochondrial calcium ion homeostasis	0.0979432	0.0465136	2.11	0.244657	0.909851	SoyZH13_01G162000/SoyZH13_11G203900
GO:1905786	positive regulation of anaphase-promoting complex-dependent catabolic process	0.0979432	0.0465136	2.11	0.244657	0.909851	SoyZH13_01G211700/SoyZH13_11G011700
GO:0071554	cell wall organization or biogenesis	0.342801	0.249482	1.37	0.245229	0.909851	NewGene_1150/NewGene_3111/NewGene_6686/SoyZH13_03G160300/SoyZH13_08G243600/SoyZH13_12G155000/SoyZH13_13G266800
GO:0000076	DNA replication checkpoint	0.146915	0.0845702	1.74	0.246303	0.909851	SoyZH13_03G191600/SoyZH13_10G034500/SoyZH13_13G103100
GO:0009956	radial pattern formation	0.146915	0.0845702	1.74	0.246303	0.909851	SoyZH13_09G245100/SoyZH13_17G154200/SoyZH13_18G193700
GO:0045727	positive regulation of translation	0.146915	0.0845702	1.74	0.246303	0.909851	SoyZH13_03G032900/SoyZH13_04G183600/SoyZH13_06G152900
GO:0072659	protein localization to plasma membrane	0.146915	0.0845702	1.74	0.246303	0.909851	SoyZH13_03G148200/SoyZH13_14G082500/SoyZH13_19G075500
GO:0090697	post-embryonic plant organ morphogenesis	0.195886	0.126855	1.54	0.257556	0.932158	SoyZH13_02G142900/SoyZH13_08G087500/SoyZH13_19G177400/SoyZH13_19G193700
GO:0032482	Rab protein signal transduction	0.342801	0.253711	1.35	0.258695	0.932158	SoyZH13_02G162500/SoyZH13_02G267000/SoyZH13_03G098000/SoyZH13_05G229800/SoyZH13_09G003900/SoyZH13_11G237900/SoyZH13_20G178100
GO:0015672	monovalent inorganic cation transport	0.29383	0.211425	1.39	0.260697	0.932158	SoyZH13_01G205600/SoyZH13_06G147700/SoyZH13_11G019200/SoyZH13_11G232000/SoyZH13_13G113000/SoyZH13_18G021200
GO:0009860	pollen tube growth	0.244858	0.16914	1.45	0.260892	0.932158	SoyZH13_02G197101/SoyZH13_09G141600/SoyZH13_18G177900/SoyZH13_19G194800/SoyZH13_20G128800
GO:0006207	'de novo' pyrimidine nucleobase biosynthetic process	0.146915	0.0887987	1.65	0.270385	0.932158	SoyZH13_03G091000/SoyZH13_07G113900/SoyZH13_18G105400
GO:0071478	cellular response to radiation	0.146915	0.0887987	1.65	0.270385	0.932158	SoyZH13_03G193800/SoyZH13_08G339900/SoyZH13_18G267700
GO:0030030	cell projection organization	0.195886	0.131084	1.49	0.277272	0.932158	SoyZH13_13G168500/SoyZH13_13G168801/SoyZH13_16G020600/SoyZH13_19G075500
GO:0120036	plasma membrane bounded cell projection organization	0.195886	0.131084	1.49	0.277272	0.932158	SoyZH13_13G168500/SoyZH13_13G168801/SoyZH13_16G020600/SoyZH13_19G075500
GO:0048588	developmental cell growth	0.244858	0.173369	1.41	0.277895	0.932158	SoyZH13_02G109700/SoyZH13_02G197101/SoyZH13_18G177900/SoyZH13_19G194800/SoyZH13_20G128800
GO:1901420	negative regulation of response to alcohol	0.244858	0.173369	1.41	0.277895	0.932158	SoyZH13_05G134400/SoyZH13_07G161000/SoyZH13_11G212800/SoyZH13_17G205000/SoyZH13_18G041600
GO:1905958	negative regulation of cellular response to alcohol	0.244858	0.173369	1.41	0.277895	0.932158	SoyZH13_05G134400/SoyZH13_07G161000/SoyZH13_11G212800/SoyZH13_17G205000/SoyZH13_18G041600
GO:0001578	microtubule bundle formation	0.0979432	0.0507421	1.93	0.277907	0.932158	SoyZH13_13G168500/SoyZH13_13G168801
GO:0006301	postreplication repair	0.0979432	0.0507421	1.93	0.277907	0.932158	SoyZH13_06G137500/SoyZH13_19G005200
GO:0007142	male meiosis II	0.0979432	0.0507421	1.93	0.277907	0.932158	SoyZH13_10G038100/SoyZH13_19G232900
GO:0008295	spermidine biosynthetic process	0.0979432	0.0507421	1.93	0.277907	0.932158	SoyZH13_08G242500/SoyZH13_18G247500
GO:0046739	transport of virus in multicellular host	0.0979432	0.0507421	1.93	0.277907	0.932158	SoyZH13_04G116200/SoyZH13_10G175400
GO:0048280	vesicle fusion with Golgi apparatus	0.0979432	0.0507421	1.93	0.277907	0.932158	SoyZH13_08G287300/SoyZH13_18G103600
GO:0048564	photosystem I assembly	0.0979432	0.0507421	1.93	0.277907	0.932158	SoyZH13_13G151100/SoyZH13_20G009100
GO:0055081	anion homeostasis	0.0979432	0.0507421	1.93	0.277907	0.932158	SoyZH13_07G182000/SoyZH13_13G161000
GO:0055088	lipid homeostasis	0.0979432	0.0507421	1.93	0.277907	0.932158	SoyZH13_01G190300/SoyZH13_17G242900
GO:0032147	activation of protein kinase activity	0.342801	0.262168	1.31	0.286221	0.932158	SoyZH13_03G093802/SoyZH13_05G053600/SoyZH13_05G087600/SoyZH13_06G263600/SoyZH13_11G027400/SoyZH13_11G190500/SoyZH13_19G026200
GO:0009733	response to auxin	1.0284	0.896444	1.15	0.286875	0.932158	NewGene_2980/SoyZH13_01G120900/SoyZH13_02G025400/SoyZH13_02G109700/SoyZH13_02G142900/SoyZH13_02G220900/SoyZH13_03G027800/SoyZH13_04G024400/SoyZH13_04G096700/SoyZH13_05G093200/SoyZH13_06G090100/SoyZH13_08G027200/SoyZH13_10G053200/SoyZH13_13G026212/SoyZH13_13G071100/SoyZH13_13G123700/SoyZH13_14G158100/SoyZH13_16G010900/SoyZH13_16G018600/SoyZH13_18G268100/SoyZH13_19G193700
GO:0071496	cellular response to external stimulus	0.440744	0.350966	1.26	0.287446	0.932158	SoyZH13_02G142900/SoyZH13_02G197101/SoyZH13_05G044300/SoyZH13_07G182000/SoyZH13_13G026212/SoyZH13_13G161000/SoyZH13_18G105400/SoyZH13_18G214000/SoyZH13_19G193700
GO:0071482	cellular response to light stimulus	0.146915	0.0930272	1.58	0.294706	0.932158	SoyZH13_03G193800/SoyZH13_08G339900/SoyZH13_18G267700
GO:0007623	circadian rhythm	0.244858	0.177597	1.38	0.29511	0.932158	SoyZH13_02G220900/SoyZH13_11G131600/SoyZH13_13G170900/SoyZH13_17G060100/SoyZH13_17G065200
GO:0009788	negative regulation of abscisic acid-activated signaling pathway	0.244858	0.177597	1.38	0.29511	0.932158	SoyZH13_05G134400/SoyZH13_07G161000/SoyZH13_11G212800/SoyZH13_17G205000/SoyZH13_18G041600
GO:0006535	cysteine biosynthetic process from serine	0.195886	0.135312	1.45	0.297216	0.932158	SoyZH13_03G223700/SoyZH13_08G308300/SoyZH13_18G075900/SoyZH13_20G213300
GO:0042981	regulation of apoptotic process	0.195886	0.135312	1.45	0.297216	0.932158	SoyZH13_03G152100/SoyZH13_04G058900/SoyZH13_08G162900/SoyZH13_17G206300
GO:0040007	growth	0.587659	0.490507	1.2	0.299497	0.932158	SoyZH13_01G149400/SoyZH13_02G109700/SoyZH13_02G197101/SoyZH13_04G093800/SoyZH13_06G096900/SoyZH13_08G066500/SoyZH13_15G070700/SoyZH13_16G112800/SoyZH13_18G105400/SoyZH13_18G177900/SoyZH13_19G194800/SoyZH13_20G128800
GO:0048523	negative regulation of cellular process	1.46915	1.32352	1.11	0.301056	0.932158	SoyZH13_02G041700/SoyZH13_02G142900/SoyZH13_02G197101/SoyZH13_02G215500/SoyZH13_03G137700/SoyZH13_03G152100/SoyZH13_04G058900/SoyZH13_05G044300/SoyZH13_05G134400/SoyZH13_05G188600/SoyZH13_06G003800/SoyZH13_06G068200/SoyZH13_07G033100/SoyZH13_07G161000/SoyZH13_08G162900/SoyZH13_08G339900/SoyZH13_09G073500/SoyZH13_10G091900/SoyZH13_11G212800/SoyZH13_11G247200/SoyZH13_15G108000/SoyZH13_15G149400/Soy…
GO:0000423	mitophagy	0.0489716	0.016914	2.9	0.303187	0.932158	SoyZH13_03G152100
GO:0002028	regulation of sodium ion transport	0.0489716	0.016914	2.9	0.303187	0.932158	SoyZH13_19G075500
GO:0003254	regulation of membrane depolarization	0.0489716	0.016914	2.9	0.303187	0.932158	SoyZH13_19G075500
GO:0006294	nucleotide-excision repair, preincision complex assembly	0.0489716	0.016914	2.9	0.303187	0.932158	SoyZH13_05G225100
GO:0006431	methionyl-tRNA aminoacylation	0.0489716	0.016914	2.9	0.303187	0.932158	SoyZH13_13G000300
GO:0006450	regulation of translational fidelity	0.0489716	0.016914	2.9	0.303187	0.932158	SoyZH13_07G231900
GO:0006999	nuclear pore organization	0.0489716	0.016914	2.9	0.303187	0.932158	SoyZH13_15G087700
GO:0007016	obsolete cytoskeletal anchoring at plasma membrane	0.0489716	0.016914	2.9	0.303187	0.932158	SoyZH13_19G075500
GO:0008272	sulfate transport	0.0489716	0.016914	2.9	0.303187	0.932158	SoyZH13_02G039200
GO:0008589	regulation of smoothened signaling pathway	0.0489716	0.016914	2.9	0.303187	0.932158	SoyZH13_06G003800
GO:0010115	regulation of abscisic acid biosynthetic process	0.0489716	0.016914	2.9	0.303187	0.932158	SoyZH13_07G211900
GO:0010223	secondary shoot formation	0.0489716	0.016914	2.9	0.303187	0.932158	SoyZH13_17G225200
GO:0010264	myo-inositol hexakisphosphate biosynthetic process	0.0489716	0.016914	2.9	0.303187	0.932158	SoyZH13_02G207000
GO:0010344	seed oilbody biogenesis	0.0489716	0.016914	2.9	0.303187	0.932158	SoyZH13_19G057000
GO:0010508	positive regulation of autophagy	0.0489716	0.016914	2.9	0.303187	0.932158	SoyZH13_03G152100
GO:0010649	regulation of cell communication by electrical coupling	0.0489716	0.016914	2.9	0.303187	0.932158	SoyZH13_19G075500
GO:0010650	positive regulation of cell communication by electrical coupling	0.0489716	0.016914	2.9	0.303187	0.932158	SoyZH13_19G075500
GO:0010765	positive regulation of sodium ion transport	0.0489716	0.016914	2.9	0.303187	0.932158	SoyZH13_19G075500
GO:0010960	magnesium ion homeostasis	0.0489716	0.016914	2.9	0.303187	0.932158	SoyZH13_19G075500
GO:0019226	transmission of nerve impulse	0.0489716	0.016914	2.9	0.303187	0.932158	SoyZH13_19G075500
GO:0019228	neuronal action potential	0.0489716	0.016914	2.9	0.303187	0.932158	SoyZH13_19G075500
GO:0019318	hexose metabolic process	0.0489716	0.016914	2.9	0.303187	0.932158	SoyZH13_18G228500
GO:0030497	fatty acid elongation	0.0489716	0.016914	2.9	0.303187	0.932158	SoyZH13_08G096400
GO:0032026	response to magnesium ion	0.0489716	0.016914	2.9	0.303187	0.932158	SoyZH13_19G075500
GO:0032958	inositol phosphate biosynthetic process	0.0489716	0.016914	2.9	0.303187	0.932158	SoyZH13_14G065600
GO:0034110	regulation of homotypic cell-cell adhesion	0.0489716	0.016914	2.9	0.303187	0.932158	SoyZH13_19G075500
GO:0034112	positive regulation of homotypic cell-cell adhesion	0.0489716	0.016914	2.9	0.303187	0.932158	SoyZH13_19G075500
GO:0034308	primary alcohol metabolic process	0.0489716	0.016914	2.9	0.303187	0.932158	SoyZH13_02G109700
GO:0043154	negative regulation of cysteine-type endopeptidase activity involved in apoptotic process	0.0489716	0.016914	2.9	0.303187	0.932158	SoyZH13_08G162900
GO:0043267	negative regulation of potassium ion transport	0.0489716	0.016914	2.9	0.303187	0.932158	SoyZH13_19G075500
GO:0043281	regulation of cysteine-type endopeptidase activity involved in apoptotic process	0.0489716	0.016914	2.9	0.303187	0.932158	SoyZH13_08G162900
GO:0043407	negative regulation of MAP kinase activity	0.0489716	0.016914	2.9	0.303187	0.932158	SoyZH13_02G244700
GO:0044091	membrane biogenesis	0.0489716	0.016914	2.9	0.303187	0.932158	SoyZH13_19G075500
GO:0045760	positive regulation of action potential	0.0489716	0.016914	2.9	0.303187	0.932158	SoyZH13_19G075500
GO:0045838	positive regulation of membrane potential	0.0489716	0.016914	2.9	0.303187	0.932158	SoyZH13_19G075500
GO:0045921	positive regulation of exocytosis	0.0489716	0.016914	2.9	0.303187	0.932158	SoyZH13_16G104000
GO:0045962	positive regulation of development, heterochronic	0.0489716	0.016914	2.9	0.303187	0.932158	SoyZH13_12G205300
GO:0046685	response to arsenic-containing substance	0.0489716	0.016914	2.9	0.303187	0.932158	SoyZH13_07G186100
GO:0046741	transport of virus in host, tissue to tissue	0.0489716	0.016914	2.9	0.303187	0.932158	SoyZH13_04G116200
GO:0051096	positive regulation of helicase activity	0.0489716	0.016914	2.9	0.303187	0.932158	SoyZH13_14G073000
GO:0051196	obsolete regulation of coenzyme metabolic process	0.0489716	0.016914	2.9	0.303187	0.932158	SoyZH13_02G041700
GO:0051574	positive regulation of histone H3-K9 methylation	0.0489716	0.016914	2.9	0.303187	0.932158	SoyZH13_17G060100
GO:0055071	manganese ion homeostasis	0.0489716	0.016914	2.9	0.303187	0.932158	SoyZH13_04G201800
GO:0060178	regulation of exocyst localization	0.0489716	0.016914	2.9	0.303187	0.932158	SoyZH13_08G003100
GO:0060628	regulation of ER to Golgi vesicle-mediated transport	0.0489716	0.016914	2.9	0.303187	0.932158	SoyZH13_20G043700
GO:0061726	mitochondrion disassembly	0.0489716	0.016914	2.9	0.303187	0.932158	SoyZH13_03G152100
GO:0061912	selective autophagy	0.0489716	0.016914	2.9	0.303187	0.932158	SoyZH13_03G152100
GO:0061951	establishment of protein localization to plasma membrane	0.0489716	0.016914	2.9	0.303187	0.932158	SoyZH13_19G075500
GO:0071286	cellular response to magnesium ion	0.0489716	0.016914	2.9	0.303187	0.932158	SoyZH13_19G075500
GO:0071421	manganese ion transmembrane transport	0.0489716	0.016914	2.9	0.303187	0.932158	SoyZH13_04G201800
GO:0071709	membrane assembly	0.0489716	0.016914	2.9	0.303187	0.932158	SoyZH13_19G075500
GO:0072658	maintenance of protein location in membrane	0.0489716	0.016914	2.9	0.303187	0.932158	SoyZH13_19G075500
GO:0072660	maintenance of protein location in plasma membrane	0.0489716	0.016914	2.9	0.303187	0.932158	SoyZH13_19G075500
GO:0090313	regulation of protein targeting to membrane	0.0489716	0.016914	2.9	0.303187	0.932158	SoyZH13_19G075500
GO:0090314	positive regulation of protein targeting to membrane	0.0489716	0.016914	2.9	0.303187	0.932158	SoyZH13_19G075500
GO:0098876	vesicle-mediated transport to the plasma membrane	0.0489716	0.016914	2.9	0.303187	0.932158	SoyZH13_19G075500
GO:0098902	regulation of membrane depolarization during action potential	0.0489716	0.016914	2.9	0.303187	0.932158	SoyZH13_19G075500
GO:1900109	regulation of histone H3-K9 dimethylation	0.0489716	0.016914	2.9	0.303187	0.932158	SoyZH13_17G060100
GO:1900111	positive regulation of histone H3-K9 dimethylation	0.0489716	0.016914	2.9	0.303187	0.932158	SoyZH13_17G060100
GO:1900458	negative regulation of brassinosteroid mediated signaling pathway	0.0489716	0.016914	2.9	0.303187	0.932158	SoyZH13_10G091900
GO:1900825	regulation of membrane depolarization during cardiac muscle cell action potential	0.0489716	0.016914	2.9	0.303187	0.932158	SoyZH13_19G075500
GO:1900827	positive regulation of membrane depolarization during cardiac muscle cell action potential	0.0489716	0.016914	2.9	0.303187	0.932158	SoyZH13_19G075500
GO:1901017	negative regulation of potassium ion transmembrane transporter activity	0.0489716	0.016914	2.9	0.303187	0.932158	SoyZH13_19G075500
GO:1901380	negative regulation of potassium ion transmembrane transport	0.0489716	0.016914	2.9	0.303187	0.932158	SoyZH13_19G075500
GO:1901601	strigolactone biosynthetic process	0.0489716	0.016914	2.9	0.303187	0.932158	SoyZH13_17G225200
GO:1902259	regulation of delayed rectifier potassium channel activity	0.0489716	0.016914	2.9	0.303187	0.932158	SoyZH13_19G075500
GO:1902260	negative regulation of delayed rectifier potassium channel activity	0.0489716	0.016914	2.9	0.303187	0.932158	SoyZH13_19G075500
GO:1902305	regulation of sodium ion transmembrane transport	0.0489716	0.016914	2.9	0.303187	0.932158	SoyZH13_19G075500
GO:1902307	positive regulation of sodium ion transmembrane transport	0.0489716	0.016914	2.9	0.303187	0.932158	SoyZH13_19G075500
GO:1902504	regulation of signal transduction involved in mitotic G2 DNA damage checkpoint	0.0489716	0.016914	2.9	0.303187	0.932158	SoyZH13_20G043700
GO:1903533	regulation of protein targeting	0.0489716	0.016914	2.9	0.303187	0.932158	SoyZH13_19G075500
GO:1903817	negative regulation of voltage-gated potassium channel activity	0.0489716	0.016914	2.9	0.303187	0.932158	SoyZH13_19G075500
GO:1904181	positive regulation of membrane depolarization	0.0489716	0.016914	2.9	0.303187	0.932158	SoyZH13_19G075500
GO:1904668	positive regulation of ubiquitin protein ligase activity	0.0489716	0.016914	2.9	0.303187	0.932158	SoyZH13_16G136500
GO:1905475	regulation of protein localization to membrane	0.0489716	0.016914	2.9	0.303187	0.932158	SoyZH13_19G075500
GO:1905477	positive regulation of protein localization to membrane	0.0489716	0.016914	2.9	0.303187	0.932158	SoyZH13_19G075500
GO:2000649	regulation of sodium ion transmembrane transporter activity	0.0489716	0.016914	2.9	0.303187	0.932158	SoyZH13_19G075500
GO:2000651	positive regulation of sodium ion transmembrane transporter activity	0.0489716	0.016914	2.9	0.303187	0.932158	SoyZH13_19G075500
GO:0005992	trehalose biosynthetic process	0.29383	0.224111	1.31	0.306565	0.935983	SoyZH13_04G214000/SoyZH13_05G168000/SoyZH13_06G099800/SoyZH13_11G236900/SoyZH13_13G071000/SoyZH13_13G074600
GO:0034599	cellular response to oxidative stress	0.29383	0.224111	1.31	0.306565	0.935983	SoyZH13_01G148100/SoyZH13_06G109600/SoyZH13_11G076100/SoyZH13_12G193300/SoyZH13_13G261600/SoyZH13_18G214000
GO:0006650	glycerophospholipid metabolic process	0.0979432	0.0549706	1.78	0.311049	0.935983	SoyZH13_14G082500/SoyZH13_18G091000
GO:0007050	cell cycle arrest	0.0979432	0.0549706	1.78	0.311049	0.935983	SoyZH13_02G124700/SoyZH13_03G191600
GO:0007143	female meiotic nuclear division	0.0979432	0.0549706	1.78	0.311049	0.935983	SoyZH13_11G211700/SoyZH13_18G144200
GO:0009585	red, far-red light phototransduction	0.0979432	0.0549706	1.78	0.311049	0.935983	SoyZH13_03G193800/SoyZH13_15G184600
GO:0015976	carbon utilization	0.0979432	0.0549706	1.78	0.311049	0.935983	SoyZH13_01G030500/SoyZH13_06G173700
GO:0043255	regulation of carbohydrate biosynthetic process	0.0979432	0.0549706	1.78	0.311049	0.935983	SoyZH13_02G041700/SoyZH13_18G039200
GO:0046885	regulation of hormone biosynthetic process	0.0979432	0.0549706	1.78	0.311049	0.935983	SoyZH13_02G220900/SoyZH13_08G087500
GO:0048444	floral organ morphogenesis	0.0979432	0.0549706	1.78	0.311049	0.935983	SoyZH13_08G087500/SoyZH13_19G177400
GO:0051674	localization of cell	0.0979432	0.0549706	1.78	0.311049	0.935983	SoyZH13_11G247200/SoyZH13_18G105400
GO:0051701	interaction with host	0.0979432	0.0549706	1.78	0.311049	0.935983	NewGene_55/SoyZH13_04G116200
GO:0080147	root hair cell development	0.0979432	0.0549706	1.78	0.311049	0.935983	SoyZH13_02G109700/SoyZH13_02G197101
GO:2000582	positive regulation of ATP-dependent microtubule motor activity, plus-end-directed	0.0979432	0.0549706	1.78	0.311049	0.935983	SoyZH13_08G036400/SoyZH13_12G201000
GO:2000026	regulation of multicellular organismal development	0.734574	0.634276	1.16	0.314597	0.945222	SoyZH13_01G020100/SoyZH13_02G054501/SoyZH13_02G054701/SoyZH13_02G220900/SoyZH13_03G193800/SoyZH13_04G058900/SoyZH13_09G183700/SoyZH13_12G164600/SoyZH13_13G026212/SoyZH13_13G114600/SoyZH13_15G149400/SoyZH13_16G020600/SoyZH13_17G060100/SoyZH13_17G206300/SoyZH13_19G177400
GO:0006869	lipid transport	0.489716	0.405937	1.21	0.315342	0.946026	SoyZH13_01G216600/SoyZH13_01G216700/SoyZH13_03G019500/SoyZH13_08G040000/SoyZH13_08G154000/SoyZH13_08G220300/SoyZH13_13G237800/SoyZH13_15G228300/SoyZH13_17G246300/SoyZH13_20G107600
GO:0006268	DNA unwinding involved in DNA replication	0.195886	0.139541	1.4	0.317325	0.949099	SoyZH13_07G222600/SoyZH13_07G222700/SoyZH13_11G110400/SoyZH13_17G033500
GO:0071695	anatomical structure maturation	0.195886	0.139541	1.4	0.317325	0.949099	SoyZH13_02G054501/SoyZH13_02G054701/SoyZH13_02G109700/SoyZH13_02G197101
GO:0009850	auxin metabolic process	0.146915	0.0972557	1.51	0.319149	0.95168	SoyZH13_02G109700/SoyZH13_04G222900/SoyZH13_08G188100
GO:0032880	regulation of protein localization	0.146915	0.0972557	1.51	0.319149	0.95168	SoyZH13_08G003100/SoyZH13_16G104000/SoyZH13_19G075500
GO:0044092	negative regulation of molecular function	0.29383	0.228339	1.29	0.322169	0.955394	NewGene_6434/SoyZH13_08G075101/SoyZH13_08G162900/SoyZH13_08G339900/SoyZH13_18G267700/SoyZH13_19G075500
GO:0033993	response to lipid	0.783546	0.685018	1.14	0.324386	0.955394	NewGene_2980/SoyZH13_01G195400/SoyZH13_02G220900/SoyZH13_04G093800/SoyZH13_04G096700/SoyZH13_05G044300/SoyZH13_06G096900/SoyZH13_07G175900/SoyZH13_08G339900/SoyZH13_10G091900/SoyZH13_13G071100/SoyZH13_14G158100/SoyZH13_15G108000/SoyZH13_15G127100/SoyZH13_17G065200/SoyZH13_18G267700
GO:0044255	cellular lipid metabolic process	0.342801	0.274853	1.25	0.328663	0.955394	NewGene_534/SoyZH13_02G109700/SoyZH13_10G045000/SoyZH13_10G198300/SoyZH13_14G082500/SoyZH13_17G231600/SoyZH13_18G091000
GO:0010051	xylem and phloem pattern formation	0.244858	0.186054	1.32	0.330011	0.955394	NewGene_2980/SoyZH13_04G096700/SoyZH13_06G041600/SoyZH13_13G071100/SoyZH13_14G158100
GO:0006284	base-excision repair	0.195886	0.143769	1.36	0.337536	0.955394	NewGene_782/SoyZH13_08G220700/SoyZH13_15G204500/SoyZH13_17G071000
GO:0009308	amine metabolic process	0.195886	0.143769	1.36	0.337536	0.955394	SoyZH13_08G266700/SoyZH13_10G085900/SoyZH13_15G253800/SoyZH13_20G131600
GO:0018230	peptidyl-L-cysteine S-palmitoylation	0.146915	0.101484	1.45	0.34361	0.955394	SoyZH13_04G014700/SoyZH13_07G212900/SoyZH13_20G029100
GO:0044782	cilium organization	0.146915	0.101484	1.45	0.34361	0.955394	SoyZH13_13G168500/SoyZH13_13G168801/SoyZH13_16G020600
GO:0051346	negative regulation of hydrolase activity	0.146915	0.101484	1.45	0.34361	0.955394	SoyZH13_08G162900/SoyZH13_08G339900/SoyZH13_18G267700
GO:0060271	cilium assembly	0.146915	0.101484	1.45	0.34361	0.955394	SoyZH13_13G168500/SoyZH13_13G168801/SoyZH13_16G020600
GO:1902275	regulation of chromatin organization	0.146915	0.101484	1.45	0.34361	0.955394	SoyZH13_02G196300/SoyZH13_14G167300/SoyZH13_17G060100
GO:0000162	tryptophan biosynthetic process	0.0979432	0.0591991	1.65	0.343854	0.955394	SoyZH13_13G036800/SoyZH13_20G091900
GO:0009765	photosynthesis, light harvesting	0.0979432	0.0591991	1.65	0.343854	0.955394	SoyZH13_02G282000/SoyZH13_14G008000
GO:0010675	regulation of cellular carbohydrate metabolic process	0.0979432	0.0591991	1.65	0.343854	0.955394	SoyZH13_08G087500/SoyZH13_18G039200
GO:0046373	L-arabinose metabolic process	0.0979432	0.0591991	1.65	0.343854	0.955394	SoyZH13_11G128000/SoyZH13_12G051600
GO:0048767	root hair elongation	0.0979432	0.0591991	1.65	0.343854	0.955394	SoyZH13_02G109700/SoyZH13_02G197101
GO:0048870	cell motility	0.0979432	0.0591991	1.65	0.343854	0.955394	SoyZH13_11G247200/SoyZH13_18G105400
GO:1903827	regulation of cellular protein localization	0.0979432	0.0591991	1.65	0.343854	0.955394	SoyZH13_08G003100/SoyZH13_19G075500
GO:0006914	autophagy	0.244858	0.190283	1.29	0.347614	0.955394	SoyZH13_02G129801/SoyZH13_03G152100/SoyZH13_07G116600/SoyZH13_09G004100/SoyZH13_20G069200
GO:0007154	cell communication	1.27326	1.16707	1.09	0.350199	0.955394	NewGene_2980/SoyZH13_02G142900/SoyZH13_02G197101/SoyZH13_02G220900/SoyZH13_03G193800/SoyZH13_04G096700/SoyZH13_04G188104/SoyZH13_05G044300/SoyZH13_06G090100/SoyZH13_07G016500/SoyZH13_07G182000/SoyZH13_07G218000/SoyZH13_08G339900/SoyZH13_10G091900/SoyZH13_11G085700/SoyZH13_13G071100/SoyZH13_13G161000/SoyZH13_14G158100/SoyZH13_18G080500/SoyZH13_18G080902/SoyZH13_18G105400/SoyZH13_18G214000/SoyZH13_…
GO:0007017	microtubule-based process	0.636631	0.558163	1.14	0.352066	0.955394	SoyZH13_01G181100/SoyZH13_03G160300/SoyZH13_04G024300/SoyZH13_06G085100/SoyZH13_08G036400/SoyZH13_11G153300/SoyZH13_12G085600/SoyZH13_12G201000/SoyZH13_13G168500/SoyZH13_13G168801/SoyZH13_16G020600/SoyZH13_17G244200/SoyZH13_19G099100
GO:0055085	transmembrane transport	1.51812	1.40809	1.08	0.357066	0.955394	NewGene_900/SoyZH13_01G137900/SoyZH13_01G139300/SoyZH13_03G111500/SoyZH13_04G201800/SoyZH13_06G128000/SoyZH13_06G147901/SoyZH13_06G148600/SoyZH13_07G251800/SoyZH13_08G051900/SoyZH13_08G067500/SoyZH13_08G185800/SoyZH13_08G187600/SoyZH13_09G106500/SoyZH13_09G147300/SoyZH13_10G189600/SoyZH13_10G200300/SoyZH13_11G087800/SoyZH13_13G001300/SoyZH13_13G109700/SoyZH13_13G122700/SoyZH13_13G253700/SoyZH13_1…
GO:0009736	cytokinin-activated signaling pathway	0.195886	0.147998	1.32	0.357789	0.955394	SoyZH13_01G008600/SoyZH13_01G035400/SoyZH13_15G095700/SoyZH13_19G201300
GO:0016567	protein ubiquitination	2.05681	1.93243	1.06	0.358449	0.955394	NewGene_1396/SoyZH13_01G172900/SoyZH13_02G084701/SoyZH13_02G142900/SoyZH13_03G193800/SoyZH13_04G042800/SoyZH13_04G058900/SoyZH13_04G075600/SoyZH13_05G031500/SoyZH13_07G182000/SoyZH13_07G185300/SoyZH13_08G066900/SoyZH13_08G162900/SoyZH13_09G128900/SoyZH13_09G164300/SoyZH13_09G232800/SoyZH13_09G233100/SoyZH13_10G240000/SoyZH13_11G079900/SoyZH13_11G132800/SoyZH13_11G229100/SoyZH13_11G243600/SoyZH13_…
GO:0071310	cellular response to organic substance	0.734574	0.655419	1.12	0.361237	0.955394	NewGene_2980/NewGene_55/SoyZH13_02G142900/SoyZH13_02G220900/SoyZH13_04G096700/SoyZH13_04G188104/SoyZH13_06G090100/SoyZH13_07G016500/SoyZH13_07G218000/SoyZH13_08G339900/SoyZH13_10G091900/SoyZH13_13G071100/SoyZH13_14G158100/SoyZH13_18G267700/SoyZH13_19G193700
GO:0032870	cellular response to hormone stimulus	0.587659	0.515878	1.14	0.362514	0.955394	NewGene_2980/SoyZH13_02G142900/SoyZH13_02G220900/SoyZH13_04G096700/SoyZH13_06G090100/SoyZH13_07G218000/SoyZH13_08G339900/SoyZH13_10G091900/SoyZH13_13G071100/SoyZH13_14G158100/SoyZH13_18G267700/SoyZH13_19G193700
GO:0000731	DNA synthesis involved in DNA repair	0.0489716	0.0211425	2.32	0.363364	0.955394	SoyZH13_19G005200
GO:0006015	5-phosphoribose 1-diphosphate biosynthetic process	0.0489716	0.0211425	2.32	0.363364	0.955394	SoyZH13_02G036500
GO:0006071	glycerol metabolic process	0.0489716	0.0211425	2.32	0.363364	0.955394	NewGene_4181
GO:0006220	pyrimidine nucleotide metabolic process	0.0489716	0.0211425	2.32	0.363364	0.955394	SoyZH13_18G105400
GO:0006264	mitochondrial DNA replication	0.0489716	0.0211425	2.32	0.363364	0.955394	SoyZH13_14G073000
GO:0006419	alanyl-tRNA aminoacylation	0.0489716	0.0211425	2.32	0.363364	0.955394	SoyZH13_07G231900
GO:0006844	acyl carnitine transport	0.0489716	0.0211425	2.32	0.363364	0.955394	SoyZH13_07G004900
GO:0006892	post-Golgi vesicle-mediated transport	0.0489716	0.0211425	2.32	0.363364	0.955394	SoyZH13_19G075500
GO:0007409	axonogenesis	0.0489716	0.0211425	2.32	0.363364	0.955394	SoyZH13_19G075500
GO:0007602	phototransduction	0.0489716	0.0211425	2.32	0.363364	0.955394	SoyZH13_03G193800
GO:0009583	detection of light stimulus	0.0489716	0.0211425	2.32	0.363364	0.955394	SoyZH13_03G193800
GO:0009687	abscisic acid metabolic process	0.0489716	0.0211425	2.32	0.363364	0.955394	SoyZH13_09G198800
GO:0009704	de-etiolation	0.0489716	0.0211425	2.32	0.363364	0.955394	SoyZH13_17G157500
GO:0010039	response to iron ion	0.0489716	0.0211425	2.32	0.363364	0.955394	SoyZH13_04G201800
GO:0010229	inflorescence development	0.0489716	0.0211425	2.32	0.363364	0.955394	SoyZH13_12G066900
GO:0010581	regulation of starch biosynthetic process	0.0489716	0.0211425	2.32	0.363364	0.955394	SoyZH13_18G039200
GO:0022610	biological adhesion	0.0489716	0.0211425	2.32	0.363364	0.955394	SoyZH13_18G105400
GO:0030091	protein repair	0.0489716	0.0211425	2.32	0.363364	0.955394	SoyZH13_08G223800
GO:0032410	negative regulation of transporter activity	0.0489716	0.0211425	2.32	0.363364	0.955394	SoyZH13_19G075500
GO:0032413	negative regulation of ion transmembrane transporter activity	0.0489716	0.0211425	2.32	0.363364	0.955394	SoyZH13_19G075500
GO:0032507	maintenance of protein location in cell	0.0489716	0.0211425	2.32	0.363364	0.955394	SoyZH13_19G075500
GO:0032790	ribosome disassembly	0.0489716	0.0211425	2.32	0.363364	0.955394	SoyZH13_19G173300
GO:0032878	regulation of establishment or maintenance of cell polarity	0.0489716	0.0211425	2.32	0.363364	0.955394	SoyZH13_02G116200
GO:0032990	cell part morphogenesis	0.0489716	0.0211425	2.32	0.363364	0.955394	SoyZH13_19G075500
GO:0033540	fatty acid beta-oxidation using acyl-CoA oxidase	0.0489716	0.0211425	2.32	0.363364	0.955394	SoyZH13_01G190300
GO:0034763	negative regulation of transmembrane transport	0.0489716	0.0211425	2.32	0.363364	0.955394	SoyZH13_19G075500
GO:0034766	negative regulation of ion transmembrane transport	0.0489716	0.0211425	2.32	0.363364	0.955394	SoyZH13_19G075500
GO:0042430	indole-containing compound metabolic process	0.0489716	0.0211425	2.32	0.363364	0.955394	SoyZH13_02G109700
GO:0042766	nucleosome mobilization	0.0489716	0.0211425	2.32	0.363364	0.955394	SoyZH13_10G099600
GO:0042770	signal transduction in response to DNA damage	0.0489716	0.0211425	2.32	0.363364	0.955394	SoyZH13_19G005200
GO:0043009	chordate embryonic development	0.0489716	0.0211425	2.32	0.363364	0.955394	SoyZH13_03G152100
GO:0043162	ubiquitin-dependent protein catabolic process via the multivesicular body sorting pathway	0.0489716	0.0211425	2.32	0.363364	0.955394	SoyZH13_20G069200
GO:0043271	negative regulation of ion transport	0.0489716	0.0211425	2.32	0.363364	0.955394	SoyZH13_19G075500
GO:0043461	proton-transporting ATP synthase complex assembly	0.0489716	0.0211425	2.32	0.363364	0.955394	SoyZH13_06G254500
GO:0044208	'de novo' AMP biosynthetic process	0.0489716	0.0211425	2.32	0.363364	0.955394	SoyZH13_14G056800
GO:0044571	[2Fe-2S] cluster assembly	0.0489716	0.0211425	2.32	0.363364	0.955394	SoyZH13_11G044000
GO:0045185	maintenance of protein location	0.0489716	0.0211425	2.32	0.363364	0.955394	SoyZH13_19G075500
GO:0045912	negative regulation of carbohydrate metabolic process	0.0489716	0.0211425	2.32	0.363364	0.955394	SoyZH13_02G041700
GO:0046033	AMP metabolic process	0.0489716	0.0211425	2.32	0.363364	0.955394	SoyZH13_18G114403
GO:0046496	nicotinamide nucleotide metabolic process	0.0489716	0.0211425	2.32	0.363364	0.955394	SoyZH13_18G012200
GO:0046834	lipid phosphorylation	0.0489716	0.0211425	2.32	0.363364	0.955394	SoyZH13_14G082500
GO:0048439	flower morphogenesis	0.0489716	0.0211425	2.32	0.363364	0.955394	SoyZH13_19G177400
GO:0048667	cell morphogenesis involved in neuron differentiation	0.0489716	0.0211425	2.32	0.363364	0.955394	SoyZH13_19G075500
GO:0048812	neuron projection morphogenesis	0.0489716	0.0211425	2.32	0.363364	0.955394	SoyZH13_19G075500
GO:0048858	cell projection morphogenesis	0.0489716	0.0211425	2.32	0.363364	0.955394	SoyZH13_19G075500
GO:0055047	generative cell mitosis	0.0489716	0.0211425	2.32	0.363364	0.955394	SoyZH13_02G133100
GO:0061564	axon development	0.0489716	0.0211425	2.32	0.363364	0.955394	SoyZH13_19G075500
GO:0071452	cellular response to singlet oxygen	0.0489716	0.0211425	2.32	0.363364	0.955394	SoyZH13_18G214000
GO:0101030	tRNA-guanine transglycosylation	0.0489716	0.0211425	2.32	0.363364	0.955394	SoyZH13_06G095600
GO:0106035	protein maturation by [4Fe-4S] cluster transfer	0.0489716	0.0211425	2.32	0.363364	0.955394	SoyZH13_01G012600
GO:0120039	plasma membrane bounded cell projection morphogenesis	0.0489716	0.0211425	2.32	0.363364	0.955394	SoyZH13_19G075500
GO:1902347	response to strigolactone	0.0489716	0.0211425	2.32	0.363364	0.955394	SoyZH13_17G065200
GO:1904063	negative regulation of cation transmembrane transport	0.0489716	0.0211425	2.32	0.363364	0.955394	SoyZH13_19G075500
GO:2001258	negative regulation of cation channel activity	0.0489716	0.0211425	2.32	0.363364	0.955394	SoyZH13_19G075500
GO:0046856	phosphatidylinositol dephosphorylation	0.244858	0.194511	1.26	0.365268	0.955394	NewGene_1191/SoyZH13_02G136200/SoyZH13_05G127302/SoyZH13_10G185400/SoyZH13_19G158900
GO:0007584	response to nutrient	0.146915	0.105713	1.39	0.367992	0.955394	SoyZH13_02G142900/SoyZH13_18G214000/SoyZH13_19G193700
GO:0030031	cell projection assembly	0.146915	0.105713	1.39	0.367992	0.955394	SoyZH13_13G168500/SoyZH13_13G168801/SoyZH13_16G020600
GO:0032875	regulation of DNA endoreduplication	0.146915	0.105713	1.39	0.367992	0.955394	SoyZH13_10G183700/SoyZH13_19G005400/SoyZH13_20G176400
GO:0120031	plasma membrane bounded cell projection assembly	0.146915	0.105713	1.39	0.367992	0.955394	SoyZH13_13G168500/SoyZH13_13G168801/SoyZH13_16G020600
GO:1990778	protein localization to cell periphery	0.146915	0.105713	1.39	0.367992	0.955394	SoyZH13_03G148200/SoyZH13_14G082500/SoyZH13_19G075500
GO:0030433	ubiquitin-dependent ERAD pathway	0.29383	0.241025	1.22	0.369517	0.955394	SoyZH13_02G195300/SoyZH13_02G249000/SoyZH13_02G268700/SoyZH13_04G007400/SoyZH13_14G021600/SoyZH13_18G091000
GO:0060560	developmental growth involved in morphogenesis	0.29383	0.241025	1.22	0.369517	0.955394	SoyZH13_02G109700/SoyZH13_02G197101/SoyZH13_08G066500/SoyZH13_18G177900/SoyZH13_19G194800/SoyZH13_20G128800
GO:0031325	positive regulation of cellular metabolic process	0.685602	0.613134	1.12	0.371674	0.955394	NewGene_833/SoyZH13_02G196300/SoyZH13_03G032900/SoyZH13_03G152100/SoyZH13_07G016500/SoyZH13_08G087500/SoyZH13_10G033500/SoyZH13_14G167300/SoyZH13_15G031900/SoyZH13_16G139800/SoyZH13_17G060100/SoyZH13_18G175600/SoyZH13_20G162300/SoyZH13_20G208702
GO:0031347	regulation of defense response	0.440744	0.380566	1.16	0.373888	0.955394	SoyZH13_02G286201/SoyZH13_06G068200/SoyZH13_06G266900/SoyZH13_07G096500/SoyZH13_09G073500/SoyZH13_09G110900/SoyZH13_13G097100/SoyZH13_17G042100/SoyZH13_20G059200
GO:0032879	regulation of localization	0.440744	0.380566	1.16	0.373888	0.955394	SoyZH13_07G182000/SoyZH13_08G003100/SoyZH13_08G087500/SoyZH13_11G247200/SoyZH13_13G161000/SoyZH13_13G168500/SoyZH13_13G168801/SoyZH13_16G104000/SoyZH13_19G075500
GO:0007205	protein kinase C-activating G protein-coupled receptor signaling pathway	0.0979432	0.0634276	1.54	0.376133	0.955394	SoyZH13_06G271300/SoyZH13_12G129400
GO:0007368	determination of left/right symmetry	0.0979432	0.0634276	1.54	0.376133	0.955394	SoyZH13_05G188600/SoyZH13_16G020600
GO:0009423	chorismate biosynthetic process	0.0979432	0.0634276	1.54	0.376133	0.955394	SoyZH13_02G190000/SoyZH13_03G025600
GO:0009644	response to high light intensity	0.0979432	0.0634276	1.54	0.376133	0.955394	SoyZH13_04G206200/SoyZH13_15G108000
GO:0009799	specification of symmetry	0.0979432	0.0634276	1.54	0.376133	0.955394	SoyZH13_05G188600/SoyZH13_16G020600
GO:0009855	determination of bilateral symmetry	0.0979432	0.0634276	1.54	0.376133	0.955394	SoyZH13_05G188600/SoyZH13_16G020600
GO:0010054	trichoblast differentiation	0.0979432	0.0634276	1.54	0.376133	0.955394	SoyZH13_02G109700/SoyZH13_02G197101
GO:0010090	trichome morphogenesis	0.0979432	0.0634276	1.54	0.376133	0.955394	SoyZH13_04G024300/SoyZH13_17G244200
GO:0034050	host programmed cell death induced by symbiont	0.0979432	0.0634276	1.54	0.376133	0.955394	SoyZH13_18G080500/SoyZH13_18G080902
GO:0048441	petal development	0.0979432	0.0634276	1.54	0.376133	0.955394	NewGene_6434/SoyZH13_19G177400
GO:0048465	corolla development	0.0979432	0.0634276	1.54	0.376133	0.955394	NewGene_6434/SoyZH13_19G177400
GO:0048481	plant ovule development	0.0979432	0.0634276	1.54	0.376133	0.955394	SoyZH13_12G066900/SoyZH13_13G026212
GO:0048764	trichoblast maturation	0.0979432	0.0634276	1.54	0.376133	0.955394	SoyZH13_02G109700/SoyZH13_02G197101
GO:0048765	root hair cell differentiation	0.0979432	0.0634276	1.54	0.376133	0.955394	SoyZH13_02G109700/SoyZH13_02G197101
GO:0051606	detection of stimulus	0.0979432	0.0634276	1.54	0.376133	0.955394	SoyZH13_03G193800/SoyZH13_08G087500
GO:0061817	endoplasmic reticulum-plasma membrane tethering	0.0979432	0.0634276	1.54	0.376133	0.955394	SoyZH13_11G037200/SoyZH13_15G064500
GO:0090158	endoplasmic reticulum membrane organization	0.0979432	0.0634276	1.54	0.376133	0.955394	SoyZH13_11G037200/SoyZH13_15G064500
GO:0090407	organophosphate biosynthetic process	0.0979432	0.0634276	1.54	0.376133	0.955394	SoyZH13_18G012200/SoyZH13_18G105400
GO:0019637	organophosphate metabolic process	0.195886	0.152226	1.29	0.37803	0.955394	SoyZH13_14G082500/SoyZH13_18G012200/SoyZH13_18G091000/SoyZH13_18G105400
GO:0010468	regulation of gene expression	2.74241	2.62168	1.05	0.381288	0.955394	NewGene_55/NewGene_6434/SoyZH13_01G133800/SoyZH13_02G054501/SoyZH13_02G054701/SoyZH13_02G142900/SoyZH13_02G196300/SoyZH13_02G215500/SoyZH13_02G220900/SoyZH13_03G032900/SoyZH13_04G087400/SoyZH13_04G192700/SoyZH13_04G206200/SoyZH13_04G218000/SoyZH13_05G044300/SoyZH13_05G047900/SoyZH13_05G095500/SoyZH13_06G124900/SoyZH13_06G143700/SoyZH13_07G016500/SoyZH13_07G147100/SoyZH13_07G147900/SoyZH13_07G1610…
GO:0042592	homeostatic process	0.538688	0.477821	1.13	0.385014	0.955394	SoyZH13_02G097400/SoyZH13_04G201800/SoyZH13_05G093200/SoyZH13_06G029500/SoyZH13_07G182000/SoyZH13_07G200800/SoyZH13_12G193300/SoyZH13_13G161000/SoyZH13_13G261600/SoyZH13_16G020600/SoyZH13_19G075500
GO:0019725	cellular homeostasis	0.29383	0.245253	1.2	0.385385	0.955394	SoyZH13_02G097400/SoyZH13_04G201800/SoyZH13_06G029500/SoyZH13_07G200800/SoyZH13_12G193300/SoyZH13_13G261600
GO:0070887	cellular response to chemical stimulus	1.0284	0.951414	1.08	0.387544	0.955394	NewGene_2980/NewGene_55/SoyZH13_02G142900/SoyZH13_02G220900/SoyZH13_04G096700/SoyZH13_04G188104/SoyZH13_04G201800/SoyZH13_06G090100/SoyZH13_07G016500/SoyZH13_07G218000/SoyZH13_08G339900/SoyZH13_10G091900/SoyZH13_12G193300/SoyZH13_13G071100/SoyZH13_13G114600/SoyZH13_13G261600/SoyZH13_14G158100/SoyZH13_18G214000/SoyZH13_18G267700/SoyZH13_19G075500/SoyZH13_19G193700
GO:0023052	signaling	0.979432	0.904901	1.08	0.389442	0.955394	NewGene_2980/SoyZH13_02G142900/SoyZH13_02G220900/SoyZH13_03G193800/SoyZH13_04G096700/SoyZH13_04G188104/SoyZH13_06G090100/SoyZH13_07G016500/SoyZH13_07G218000/SoyZH13_08G339900/SoyZH13_10G091900/SoyZH13_11G085700/SoyZH13_13G071100/SoyZH13_14G158100/SoyZH13_18G080500/SoyZH13_18G080902/SoyZH13_18G267700/SoyZH13_19G005200/SoyZH13_19G075500/SoyZH13_19G193700
GO:0009740	gibberellic acid mediated signaling pathway	0.146915	0.109941	1.34	0.392206	0.955394	SoyZH13_01G035400/SoyZH13_17G227400/SoyZH13_19G201300
GO:0031401	positive regulation of protein modification process	0.146915	0.109941	1.34	0.392206	0.955394	SoyZH13_02G196300/SoyZH13_14G167300/SoyZH13_17G060100
GO:0097306	cellular response to alcohol	0.146915	0.109941	1.34	0.392206	0.955394	SoyZH13_08G339900/SoyZH13_10G091900/SoyZH13_18G267700
GO:0045893	positive regulation of transcription, DNA-templated	1.07738	1.00216	1.08	0.393472	0.955394	SoyZH13_03G144700/SoyZH13_04G008500/SoyZH13_04G009700/SoyZH13_04G152500/SoyZH13_05G099800/SoyZH13_06G038100/SoyZH13_06G081200/SoyZH13_06G128800/SoyZH13_07G016500/SoyZH13_08G193000/SoyZH13_08G310300/SoyZH13_10G034000/SoyZH13_11G108700/SoyZH13_12G187400/SoyZH13_13G268000/SoyZH13_15G031900/SoyZH13_16G139800/SoyZH13_18G175600/SoyZH13_18G180800/SoyZH13_19G108500/SoyZH13_20G162300/SoyZH13_20G208702
GO:0006644	phospholipid metabolic process	0.195886	0.156455	1.25	0.398204	0.955394	SoyZH13_14G082500/SoyZH13_16G100100/SoyZH13_18G091000/SoyZH13_18G261500
GO:0048278	vesicle docking	0.195886	0.156455	1.25	0.398204	0.955394	NewGene_2812/SoyZH13_02G065600/SoyZH13_10G078200/SoyZH13_12G217907
GO:0098771	inorganic ion homeostasis	0.195886	0.156455	1.25	0.398204	0.955394	SoyZH13_04G201800/SoyZH13_07G182000/SoyZH13_13G161000/SoyZH13_19G075500
GO:0009664	plant-type cell wall organization	0.440744	0.389023	1.13	0.399116	0.955394	SoyZH13_01G048800/SoyZH13_02G227800/SoyZH13_03G160300/SoyZH13_04G020700/SoyZH13_04G146600/SoyZH13_06G267300/SoyZH13_12G133100/SoyZH13_15G036800/SoyZH13_17G247600
GO:0048583	regulation of response to stimulus	1.27326	1.19667	1.06	0.399883	0.955394	SoyZH13_01G020100/SoyZH13_02G054501/SoyZH13_02G054701/SoyZH13_02G197101/SoyZH13_03G193800/SoyZH13_04G058900/SoyZH13_05G047900/SoyZH13_05G134400/SoyZH13_05G188600/SoyZH13_06G003800/SoyZH13_06G068200/SoyZH13_07G033100/SoyZH13_07G096500/SoyZH13_07G161000/SoyZH13_09G073500/SoyZH13_09G183700/SoyZH13_10G091900/SoyZH13_11G212800/SoyZH13_15G070700/SoyZH13_15G149400/SoyZH13_16G020600/SoyZH13_17G005401/Soy…
GO:0006541	glutamine metabolic process	0.244858	0.202968	1.21	0.400577	0.955394	SoyZH13_02G013800/SoyZH13_08G063500/SoyZH13_08G250900/SoyZH13_16G087600/SoyZH13_18G059700
GO:0048585	negative regulation of response to stimulus	0.636631	0.579306	1.1	0.403466	0.955394	SoyZH13_02G197101/SoyZH13_04G058900/SoyZH13_05G134400/SoyZH13_05G188600/SoyZH13_06G003800/SoyZH13_07G033100/SoyZH13_07G161000/SoyZH13_10G091900/SoyZH13_11G212800/SoyZH13_16G020600/SoyZH13_17G205000/SoyZH13_17G206300/SoyZH13_18G041600
GO:0000103	sulfate assimilation	0.0979432	0.0676561	1.45	0.407733	0.955394	SoyZH13_13G222300/SoyZH13_20G138000
GO:0005987	sucrose catabolic process	0.0979432	0.0676561	1.45	0.407733	0.955394	SoyZH13_10G198100/SoyZH13_20G163100
GO:0006241	CTP biosynthetic process	0.0979432	0.0676561	1.45	0.407733	0.955394	SoyZH13_02G013800/SoyZH13_16G087600
GO:0006625	protein targeting to peroxisome	0.0979432	0.0676561	1.45	0.407733	0.955394	SoyZH13_02G109700/SoyZH13_17G145400
GO:0007031	peroxisome organization	0.0979432	0.0676561	1.45	0.407733	0.955394	SoyZH13_01G045000/SoyZH13_02G109700
GO:0010089	xylem development	0.0979432	0.0676561	1.45	0.407733	0.955394	SoyZH13_06G275300/SoyZH13_18G175600
GO:0010112	regulation of systemic acquired resistance	0.0979432	0.0676561	1.45	0.407733	0.955394	SoyZH13_02G009400/SoyZH13_09G166900
GO:0010431	seed maturation	0.0979432	0.0676561	1.45	0.407733	0.955394	SoyZH13_02G054501/SoyZH13_02G054701
GO:0030178	negative regulation of Wnt signaling pathway	0.0979432	0.0676561	1.45	0.407733	0.955394	SoyZH13_05G188600/SoyZH13_16G020600
GO:0032350	regulation of hormone metabolic process	0.0979432	0.0676561	1.45	0.407733	0.955394	SoyZH13_02G220900/SoyZH13_08G087500
GO:0043631	RNA polyadenylation	0.0979432	0.0676561	1.45	0.407733	0.955394	SoyZH13_07G013901/SoyZH13_08G191500
GO:0051223	regulation of protein transport	0.0979432	0.0676561	1.45	0.407733	0.955394	SoyZH13_16G104000/SoyZH13_19G075500
GO:0051270	regulation of cellular component movement	0.0979432	0.0676561	1.45	0.407733	0.955394	SoyZH13_13G168500/SoyZH13_13G168801
GO:0070201	regulation of establishment of protein localization	0.0979432	0.0676561	1.45	0.407733	0.955394	SoyZH13_16G104000/SoyZH13_19G075500
GO:0090087	regulation of peptide transport	0.0979432	0.0676561	1.45	0.407733	0.955394	SoyZH13_16G104000/SoyZH13_19G075500
GO:0090090	negative regulation of canonical Wnt signaling pathway	0.0979432	0.0676561	1.45	0.407733	0.955394	SoyZH13_05G188600/SoyZH13_16G020600
GO:0048519	negative regulation of biological process	1.76298	1.68295	1.05	0.410188	0.955394	NewGene_55/SoyZH13_02G041700/SoyZH13_02G142900/SoyZH13_02G196300/SoyZH13_02G197101/SoyZH13_02G215500/SoyZH13_03G137700/SoyZH13_03G152100/SoyZH13_04G058900/SoyZH13_05G044300/SoyZH13_05G134400/SoyZH13_05G188600/SoyZH13_06G003800/SoyZH13_06G068200/SoyZH13_07G033100/SoyZH13_07G161000/SoyZH13_08G162900/SoyZH13_08G339900/SoyZH13_09G073500/SoyZH13_10G091900/SoyZH13_11G212800/SoyZH13_11G247200/SoyZH13_12…
GO:0009991	response to extracellular stimulus	0.391773	0.346738	1.13	0.413713	0.955394	SoyZH13_02G142900/SoyZH13_02G197101/SoyZH13_05G044300/SoyZH13_07G182000/SoyZH13_13G161000/SoyZH13_18G105400/SoyZH13_18G214000/SoyZH13_19G193700
GO:0071215	cellular response to abscisic acid stimulus	0.146915	0.11417	1.29	0.416174	0.955394	SoyZH13_08G339900/SoyZH13_10G091900/SoyZH13_18G267700
GO:0071495	cellular response to endogenous stimulus	0.587659	0.537021	1.09	0.41636	0.955394	NewGene_2980/SoyZH13_02G142900/SoyZH13_02G220900/SoyZH13_04G096700/SoyZH13_06G090100/SoyZH13_07G218000/SoyZH13_08G339900/SoyZH13_10G091900/SoyZH13_13G071100/SoyZH13_14G158100/SoyZH13_18G267700/SoyZH13_19G193700
GO:0008033	tRNA processing	0.195886	0.160683	1.22	0.418264	0.955394	SoyZH13_02G201900/SoyZH13_09G000200/SoyZH13_12G053100/SoyZH13_13G187100
GO:0019748	secondary metabolic process	0.195886	0.160683	1.22	0.418264	0.955394	SoyZH13_07G161000/SoyZH13_11G212800/SoyZH13_13G200401/SoyZH13_18G041600
GO:0000973	posttranscriptional tethering of RNA polymerase II gene DNA at nuclear periphery	0.0489716	0.0253711	1.93	0.418347	0.955394	NewGene_2244
GO:0006097	glyoxylate cycle	0.0489716	0.0253711	1.93	0.418347	0.955394	SoyZH13_05G044500
GO:0006188	IMP biosynthetic process	0.0489716	0.0253711	1.93	0.418347	0.955394	SoyZH13_18G114403
GO:0006575	cellular modified amino acid metabolic process	0.0489716	0.0253711	1.93	0.418347	0.955394	NewGene_5830
GO:0007032	endosome organization	0.0489716	0.0253711	1.93	0.418347	0.955394	SoyZH13_20G069200
GO:0007266	Rho protein signal transduction	0.0489716	0.0253711	1.93	0.418347	0.955394	SoyZH13_05G138600
GO:0007528	neuromuscular junction development	0.0489716	0.0253711	1.93	0.418347	0.955394	SoyZH13_19G075500
GO:0009156	ribonucleoside monophosphate biosynthetic process	0.0489716	0.0253711	1.93	0.418347	0.955394	SoyZH13_18G105400
GO:0009405	pathogenesis	0.0489716	0.0253711	1.93	0.418347	0.955394	SoyZH13_18G105400
GO:0009631	cold acclimation	0.0489716	0.0253711	1.93	0.418347	0.955394	SoyZH13_04G009000
GO:0009756	carbohydrate mediated signaling	0.0489716	0.0253711	1.93	0.418347	0.955394	SoyZH13_04G188104
GO:0009870	defense response signaling pathway, resistance gene-dependent	0.0489716	0.0253711	1.93	0.418347	0.955394	SoyZH13_06G145200
GO:0009938	negative regulation of gibberellic acid mediated signaling pathway	0.0489716	0.0253711	1.93	0.418347	0.955394	SoyZH13_11G214900
GO:0010099	regulation of photomorphogenesis	0.0489716	0.0253711	1.93	0.418347	0.955394	SoyZH13_03G193800
GO:0010182	sugar mediated signaling pathway	0.0489716	0.0253711	1.93	0.418347	0.955394	SoyZH13_04G188104
GO:0010205	photoinhibition	0.0489716	0.0253711	1.93	0.418347	0.955394	SoyZH13_15G108000
GO:0010267	production of ta-siRNAs involved in RNA interference	0.0489716	0.0253711	1.93	0.418347	0.955394	NewGene_55
GO:0010962	regulation of glucan biosynthetic process	0.0489716	0.0253711	1.93	0.418347	0.955394	SoyZH13_18G039200
GO:0016024	CDP-diacylglycerol biosynthetic process	0.0489716	0.0253711	1.93	0.418347	0.955394	SoyZH13_01G014400
GO:0016101	diterpenoid metabolic process	0.0489716	0.0253711	1.93	0.418347	0.955394	SoyZH13_02G109700
GO:0016540	protein autoprocessing	0.0489716	0.0253711	1.93	0.418347	0.955394	SoyZH13_04G039900
GO:0019464	glycine decarboxylation via glycine cleavage system	0.0489716	0.0253711	1.93	0.418347	0.955394	SoyZH13_11G041400
GO:0022407	regulation of cell-cell adhesion	0.0489716	0.0253711	1.93	0.418347	0.955394	SoyZH13_19G075500
GO:0022409	positive regulation of cell-cell adhesion	0.0489716	0.0253711	1.93	0.418347	0.955394	SoyZH13_19G075500
GO:0035821	modulation of process of other organism	0.0489716	0.0253711	1.93	0.418347	0.955394	NewGene_55
GO:0036444	calcium import into the mitochondrion	0.0489716	0.0253711	1.93	0.418347	0.955394	SoyZH13_01G162000
GO:0042180	cellular ketone metabolic process	0.0489716	0.0253711	1.93	0.418347	0.955394	SoyZH13_02G109700
GO:0043467	regulation of generation of precursor metabolites and energy	0.0489716	0.0253711	1.93	0.418347	0.955394	SoyZH13_15G108000
GO:0043574	peroxisomal transport	0.0489716	0.0253711	1.93	0.418347	0.955394	SoyZH13_02G109700
GO:0044000	movement in host	0.0489716	0.0253711	1.93	0.418347	0.955394	SoyZH13_04G116200
GO:0044003	modulation by symbiont of host process	0.0489716	0.0253711	1.93	0.418347	0.955394	NewGene_55
GO:0045785	positive regulation of cell adhesion	0.0489716	0.0253711	1.93	0.418347	0.955394	SoyZH13_19G075500
GO:0046794	transport of virus	0.0489716	0.0253711	1.93	0.418347	0.955394	SoyZH13_04G116200
GO:0050808	synapse organization	0.0489716	0.0253711	1.93	0.418347	0.955394	SoyZH13_19G075500
GO:0051193	obsolete regulation of cofactor metabolic process	0.0489716	0.0253711	1.93	0.418347	0.955394	SoyZH13_02G041700
GO:0051365	cellular response to potassium ion starvation	0.0489716	0.0253711	1.93	0.418347	0.955394	SoyZH13_05G044300
GO:0051814	obsolete movement in other organism involved in symbiotic interaction	0.0489716	0.0253711	1.93	0.418347	0.955394	SoyZH13_04G116200
GO:0051817	modulation of process of other organism involved in symbiotic interaction	0.0489716	0.0253711	1.93	0.418347	0.955394	NewGene_55
GO:0052126	movement in host environment	0.0489716	0.0253711	1.93	0.418347	0.955394	SoyZH13_04G116200
GO:0052192	obsolete movement in environment of other organism involved in symbiotic interaction	0.0489716	0.0253711	1.93	0.418347	0.955394	SoyZH13_04G116200
GO:0062014	negative regulation of small molecule metabolic process	0.0489716	0.0253711	1.93	0.418347	0.955394	SoyZH13_02G041700
GO:0071322	cellular response to carbohydrate stimulus	0.0489716	0.0253711	1.93	0.418347	0.955394	SoyZH13_04G188104
GO:0072662	protein localization to peroxisome	0.0489716	0.0253711	1.93	0.418347	0.955394	SoyZH13_02G109700
GO:0072663	establishment of protein localization to peroxisome	0.0489716	0.0253711	1.93	0.418347	0.955394	SoyZH13_02G109700
GO:0080036	regulation of cytokinin-activated signaling pathway	0.0489716	0.0253711	1.93	0.418347	0.955394	SoyZH13_07G033100
GO:0080037	negative regulation of cytokinin-activated signaling pathway	0.0489716	0.0253711	1.93	0.418347	0.955394	SoyZH13_07G033100
GO:0080113	regulation of seed growth	0.0489716	0.0253711	1.93	0.418347	0.955394	SoyZH13_01G086400
GO:0080186	developmental vegetative growth	0.0489716	0.0253711	1.93	0.418347	0.955394	SoyZH13_15G070700
GO:1901988	negative regulation of cell cycle phase transition	0.0489716	0.0253711	1.93	0.418347	0.955394	SoyZH13_19G005200
GO:1903008	organelle disassembly	0.0489716	0.0253711	1.93	0.418347	0.955394	SoyZH13_03G152100
GO:2000030	regulation of response to red or far red light	0.0489716	0.0253711	1.93	0.418347	0.955394	SoyZH13_03G193800
GO:2000033	regulation of seed dormancy process	0.0489716	0.0253711	1.93	0.418347	0.955394	SoyZH13_11G214900
GO:2000116	regulation of cysteine-type endopeptidase activity	0.0489716	0.0253711	1.93	0.418347	0.955394	SoyZH13_08G162900
GO:2000117	negative regulation of cysteine-type endopeptidase activity	0.0489716	0.0253711	1.93	0.418347	0.955394	SoyZH13_08G162900
GO:2001295	malonyl-CoA biosynthetic process	0.0489716	0.0253711	1.93	0.418347	0.955394	SoyZH13_U000085
GO:0009416	response to light stimulus	0.979432	0.921815	1.06	0.422389	0.958465	NewGene_7113/SoyZH13_03G193800/SoyZH13_04G206200/SoyZH13_05G117200/SoyZH13_05G119600/SoyZH13_06G269100/SoyZH13_07G020700/SoyZH13_08G078700/SoyZH13_08G339900/SoyZH13_10G165900/SoyZH13_11G085700/SoyZH13_12G189500/SoyZH13_13G196700/SoyZH13_15G031900/SoyZH13_15G108000/SoyZH13_15G229600/SoyZH13_17G157500/SoyZH13_17G193900/SoyZH13_18G267700/SoyZH13_19G005200
GO:0000209	protein polyubiquitination	0.391773	0.350966	1.12	0.427181	0.958465	SoyZH13_09G233100/SoyZH13_11G104800/SoyZH13_12G021300/SoyZH13_12G031600/SoyZH13_15G149400/SoyZH13_17G008300/SoyZH13_18G091000/SoyZH13_19G005200
GO:0050896	response to stimulus	4.35847	4.26234	1.02	0.427908	0.958465	NewGene_1396/NewGene_2980/NewGene_55/NewGene_5830/NewGene_6434/NewGene_7113/NewGene_900/SoyZH13_01G020100/SoyZH13_01G133600/SoyZH13_01G149400/SoyZH13_01G195400/SoyZH13_02G109700/SoyZH13_02G142900/SoyZH13_02G195300/SoyZH13_02G196300/SoyZH13_02G197101/SoyZH13_02G220900/SoyZH13_03G152100/SoyZH13_03G193800/SoyZH13_04G058900/SoyZH13_04G093800/SoyZH13_04G096700/SoyZH13_04G116200/SoyZH13_04G188104/SoyZH…
GO:0009893	positive regulation of metabolic process	0.734574	0.685018	1.07	0.428131	0.958465	NewGene_833/SoyZH13_02G196300/SoyZH13_03G032900/SoyZH13_03G152100/SoyZH13_07G016500/SoyZH13_08G087500/SoyZH13_10G033500/SoyZH13_14G167300/SoyZH13_15G031900/SoyZH13_16G139800/SoyZH13_17G060100/SoyZH13_18G175600/SoyZH13_19G075500/SoyZH13_20G162300/SoyZH13_20G208702
GO:0010243	response to organonitrogen compound	0.342801	0.304453	1.13	0.430026	0.958465	SoyZH13_02G109700/SoyZH13_02G195300/SoyZH13_07G175900/SoyZH13_13G026212/SoyZH13_13G114600/SoyZH13_18G091000/SoyZH13_19G177400
GO:0046677	response to antibiotic	0.29383	0.257939	1.14	0.43288	0.958465	SoyZH13_02G220900/SoyZH13_04G206200/SoyZH13_07G175900/SoyZH13_07G186100/SoyZH13_13G026212/SoyZH13_20G192800
GO:0032270	positive regulation of cellular protein metabolic process	0.244858	0.211425	1.16	0.435659	0.958465	NewGene_833/SoyZH13_02G196300/SoyZH13_03G032900/SoyZH13_14G167300/SoyZH13_17G060100
GO:0051247	positive regulation of protein metabolic process	0.244858	0.211425	1.16	0.435659	0.958465	NewGene_833/SoyZH13_02G196300/SoyZH13_03G032900/SoyZH13_14G167300/SoyZH13_17G060100
GO:0090567	reproductive shoot system development	0.440744	0.401708	1.1	0.436995	0.958465	NewGene_6434/SoyZH13_02G142900/SoyZH13_05G096800/SoyZH13_08G087500/SoyZH13_13G026212/SoyZH13_16G173400/SoyZH13_17G154800/SoyZH13_19G177400/SoyZH13_19G193700
GO:0002229	defense response to oomycetes	0.195886	0.164912	1.19	0.438164	0.958465	SoyZH13_02G202600/SoyZH13_05G040000/SoyZH13_07G126800/SoyZH13_17G081800
GO:0030026	cellular manganese ion homeostasis	0.195886	0.164912	1.19	0.438164	0.958465	SoyZH13_02G077200/SoyZH13_04G201800/SoyZH13_06G030400/SoyZH13_15G059900
GO:0008285	negative regulation of cell population proliferation	0.0979432	0.0718846	1.36	0.43853	0.958465	SoyZH13_03G137700/SoyZH13_03G152100
GO:0009435	NAD biosynthetic process	0.0979432	0.0718846	1.36	0.43853	0.958465	SoyZH13_05G205500/SoyZH13_18G012200
GO:0010053	root epidermal cell differentiation	0.0979432	0.0718846	1.36	0.43853	0.958465	SoyZH13_02G109700/SoyZH13_02G197101
GO:0010311	lateral root formation	0.0979432	0.0718846	1.36	0.43853	0.958465	SoyZH13_02G142900/SoyZH13_19G193700
GO:0015693	magnesium ion transport	0.0979432	0.0718846	1.36	0.43853	0.958465	SoyZH13_04G183800/SoyZH13_12G160600
GO:0036503	ERAD pathway	0.0979432	0.0718846	1.36	0.43853	0.958465	SoyZH13_02G195300/SoyZH13_18G091000
GO:0043928	exonucleolytic catabolism of deadenylated mRNA	0.0979432	0.0718846	1.36	0.43853	0.958465	SoyZH13_12G084900/SoyZH13_13G287600
GO:0046486	glycerolipid metabolic process	0.0979432	0.0718846	1.36	0.43853	0.958465	SoyZH13_14G082500/SoyZH13_18G091000
GO:0051347	positive regulation of transferase activity	0.0979432	0.0718846	1.36	0.43853	0.958465	SoyZH13_03G152100/SoyZH13_10G033500
GO:0052548	regulation of endopeptidase activity	0.0979432	0.0718846	1.36	0.43853	0.958465	NewGene_833/SoyZH13_08G162900
GO:0090626	plant epidermis morphogenesis	0.0979432	0.0718846	1.36	0.43853	0.958465	SoyZH13_04G024300/SoyZH13_17G244200
GO:0006865	amino acid transport	0.146915	0.118398	1.24	0.439825	0.958465	SoyZH13_07G004900/SoyZH13_09G009300/SoyZH13_20G099600
GO:0010087	phloem or xylem histogenesis	0.146915	0.118398	1.24	0.439825	0.958465	SoyZH13_10G225900/SoyZH13_18G175600/SoyZH13_19G143800
GO:0045814	negative regulation of gene expression, epigenetic	0.146915	0.118398	1.24	0.439825	0.958465	SoyZH13_02G196300/SoyZH13_14G167300/SoyZH13_17G060100
GO:0097435	supramolecular fiber organization	0.146915	0.118398	1.24	0.439825	0.958465	SoyZH13_03G160300/SoyZH13_04G024300/SoyZH13_17G244200
GO:0071555	cell wall organization	1.46915	1.41655	1.04	0.444967	0.958465	SoyZH13_01G214500/SoyZH13_02G007500/SoyZH13_02G065200/SoyZH13_02G265600/SoyZH13_03G160300/SoyZH13_03G196900/SoyZH13_05G024600/SoyZH13_05G089400/SoyZH13_05G140200/SoyZH13_06G086000/SoyZH13_06G293900/SoyZH13_08G084000/SoyZH13_08G111900/SoyZH13_08G269400/SoyZH13_08G292800/SoyZH13_10G010100/SoyZH13_10G232600/SoyZH13_11G165300/SoyZH13_13G077000/SoyZH13_13G085000/SoyZH13_15G118100/SoyZH13_15G252900/Soy…
GO:0000278	mitotic cell cycle	0.489716	0.45245	1.08	0.445464	0.958465	NewGene_6977/SoyZH13_01G181100/SoyZH13_02G133100/SoyZH13_06G194800/SoyZH13_08G315000/SoyZH13_10G034500/SoyZH13_13G103100/SoyZH13_17G033400/SoyZH13_19G075500/SoyZH13_19G099100
GO:0006897	endocytosis	0.29383	0.262168	1.12	0.448593	0.958465	SoyZH13_04G091500/SoyZH13_06G094600/SoyZH13_08G173200/SoyZH13_11G134900/SoyZH13_12G188500/SoyZH13_13G308300
GO:0031328	positive regulation of cellular biosynthetic process	0.440744	0.405937	1.09	0.449579	0.958465	SoyZH13_03G032900/SoyZH13_07G016500/SoyZH13_08G087500/SoyZH13_10G033500/SoyZH13_15G031900/SoyZH13_16G139800/SoyZH13_18G175600/SoyZH13_20G162300/SoyZH13_20G208702
GO:0071214	cellular response to abiotic stimulus	0.244858	0.215654	1.14	0.453035	0.958465	SoyZH13_01G020100/SoyZH13_03G193800/SoyZH13_08G339900/SoyZH13_09G183700/SoyZH13_18G267700
GO:0104004	cellular response to environmental stimulus	0.244858	0.215654	1.14	0.453035	0.958465	SoyZH13_01G020100/SoyZH13_03G193800/SoyZH13_08G339900/SoyZH13_09G183700/SoyZH13_18G267700
GO:0006906	vesicle fusion	0.195886	0.16914	1.16	0.457861	0.958465	NewGene_2812/SoyZH13_02G065600/SoyZH13_10G078200/SoyZH13_12G217907
GO:0072594	establishment of protein localization to organelle	0.195886	0.16914	1.16	0.457861	0.958465	SoyZH13_02G109700/SoyZH13_13G168500/SoyZH13_13G168801/SoyZH13_15G052300
GO:0006612	protein targeting to membrane	0.146915	0.122627	1.2	0.463097	0.958465	SoyZH13_04G014700/SoyZH13_07G212900/SoyZH13_20G029100
GO:0007033	vacuole organization	0.146915	0.122627	1.2	0.463097	0.958465	SoyZH13_01G149400/SoyZH13_03G152100/SoyZH13_16G112800
GO:0040011	locomotion	0.146915	0.122627	1.2	0.463097	0.958465	SoyZH13_04G116200/SoyZH13_11G247200/SoyZH13_18G105400
GO:0006635	fatty acid beta-oxidation	0.0979432	0.0761132	1.29	0.468427	0.958465	SoyZH13_01G045000/SoyZH13_09G172800
GO:0006753	nucleoside phosphate metabolic process	0.0979432	0.0761132	1.29	0.468427	0.958465	SoyZH13_18G012200/SoyZH13_18G105400
GO:0009117	nucleotide metabolic process	0.0979432	0.0761132	1.29	0.468427	0.958465	SoyZH13_18G012200/SoyZH13_18G105400
GO:0009615	response to virus	0.0979432	0.0761132	1.29	0.468427	0.958465	NewGene_55/SoyZH13_04G116200
GO:0009694	jasmonic acid metabolic process	0.0979432	0.0761132	1.29	0.468427	0.958465	SoyZH13_02G059900/SoyZH13_04G222900
GO:0010101	post-embryonic root morphogenesis	0.0979432	0.0761132	1.29	0.468427	0.958465	SoyZH13_02G142900/SoyZH13_19G193700
GO:0010102	lateral root morphogenesis	0.0979432	0.0761132	1.29	0.468427	0.958465	SoyZH13_02G142900/SoyZH13_19G193700
GO:0030111	regulation of Wnt signaling pathway	0.0979432	0.0761132	1.29	0.468427	0.958465	SoyZH13_05G188600/SoyZH13_16G020600
GO:0043902	positive regulation of multi-organism process	0.0979432	0.0761132	1.29	0.468427	0.958465	SoyZH13_07G096500/SoyZH13_20G069200
GO:0048469	cell maturation	0.0979432	0.0761132	1.29	0.468427	0.958465	SoyZH13_02G109700/SoyZH13_02G197101
GO:0060341	regulation of cellular localization	0.0979432	0.0761132	1.29	0.468427	0.958465	SoyZH13_08G003100/SoyZH13_19G075500
GO:0060828	regulation of canonical Wnt signaling pathway	0.0979432	0.0761132	1.29	0.468427	0.958465	SoyZH13_05G188600/SoyZH13_16G020600
GO:0001508	action potential	0.0489716	0.0295996	1.65	0.468583	0.958465	SoyZH13_19G075500
GO:0001676	long-chain fatty acid metabolic process	0.0489716	0.0295996	1.65	0.468583	0.958465	SoyZH13_01G190300
GO:0001894	tissue homeostasis	0.0489716	0.0295996	1.65	0.468583	0.958465	SoyZH13_16G020600
GO:0001895	retina homeostasis	0.0489716	0.0295996	1.65	0.468583	0.958465	SoyZH13_16G020600
GO:0003351	epithelial cilium movement involved in extracellular fluid movement	0.0489716	0.0295996	1.65	0.468583	0.958465	SoyZH13_16G020600
GO:0006513	protein monoubiquitination	0.0489716	0.0295996	1.65	0.468583	0.958465	SoyZH13_19G005200
GO:0006729	tetrahydrobiopterin biosynthetic process	0.0489716	0.0295996	1.65	0.468583	0.958465	SoyZH13_08G327300
GO:0006972	hyperosmotic response	0.0489716	0.0295996	1.65	0.468583	0.958465	SoyZH13_07G016500
GO:0007009	plasma membrane organization	0.0489716	0.0295996	1.65	0.468583	0.958465	SoyZH13_19G075500
GO:0009556	microsporogenesis	0.0489716	0.0295996	1.65	0.468583	0.958465	SoyZH13_15G126900
GO:0009559	embryo sac central cell differentiation	0.0489716	0.0295996	1.65	0.468583	0.958465	NewGene_1396
GO:0009961	response to 1-aminocyclopropane-1-carboxylic acid	0.0489716	0.0295996	1.65	0.468583	0.958465	SoyZH13_07G175900
GO:0009969	xyloglucan biosynthetic process	0.0489716	0.0295996	1.65	0.468583	0.958465	SoyZH13_09G042900
GO:0010109	regulation of photosynthesis	0.0489716	0.0295996	1.65	0.468583	0.958465	SoyZH13_15G108000
GO:0010951	negative regulation of endopeptidase activity	0.0489716	0.0295996	1.65	0.468583	0.958465	SoyZH13_08G162900
GO:0031167	rRNA methylation	0.0489716	0.0295996	1.65	0.468583	0.958465	SoyZH13_18G200600
GO:0031175	neuron projection development	0.0489716	0.0295996	1.65	0.468583	0.958465	SoyZH13_19G075500
GO:0032411	positive regulation of transporter activity	0.0489716	0.0295996	1.65	0.468583	0.958465	SoyZH13_19G075500
GO:0032414	positive regulation of ion transmembrane transporter activity	0.0489716	0.0295996	1.65	0.468583	0.958465	SoyZH13_19G075500
GO:0032781	positive regulation of ATPase activity	0.0489716	0.0295996	1.65	0.468583	0.958465	SoyZH13_02G195300
GO:0032885	regulation of polysaccharide biosynthetic process	0.0489716	0.0295996	1.65	0.468583	0.958465	SoyZH13_18G039200
GO:0033157	regulation of intracellular protein transport	0.0489716	0.0295996	1.65	0.468583	0.958465	SoyZH13_19G075500
GO:0034767	positive regulation of ion transmembrane transport	0.0489716	0.0295996	1.65	0.468583	0.958465	SoyZH13_19G075500
GO:0035637	multicellular organismal signaling	0.0489716	0.0295996	1.65	0.468583	0.958465	SoyZH13_19G075500
GO:0043462	regulation of ATPase activity	0.0489716	0.0295996	1.65	0.468583	0.958465	SoyZH13_02G195300
GO:0044205	'de novo' UMP biosynthetic process	0.0489716	0.0295996	1.65	0.468583	0.958465	SoyZH13_18G105400
GO:0044766	multi-organism transport	0.0489716	0.0295996	1.65	0.468583	0.958465	SoyZH13_04G116200
GO:0045494	photoreceptor cell maintenance	0.0489716	0.0295996	1.65	0.468583	0.958465	SoyZH13_16G020600
GO:0048496	maintenance of animal organ identity	0.0489716	0.0295996	1.65	0.468583	0.958465	SoyZH13_16G020600
GO:0048578	positive regulation of long-day photoperiodism, flowering	0.0489716	0.0295996	1.65	0.468583	0.958465	SoyZH13_13G133500
GO:0048640	negative regulation of developmental growth	0.0489716	0.0295996	1.65	0.468583	0.958465	SoyZH13_19G177400
GO:0051051	negative regulation of transport	0.0489716	0.0295996	1.65	0.468583	0.958465	SoyZH13_19G075500
GO:0051053	negative regulation of DNA metabolic process	0.0489716	0.0295996	1.65	0.468583	0.958465	SoyZH13_03G137700
GO:0051209	release of sequestered calcium ion into cytosol	0.0489716	0.0295996	1.65	0.468583	0.958465	SoyZH13_11G227700
GO:0051570	regulation of histone H3-K9 methylation	0.0489716	0.0295996	1.65	0.468583	0.958465	SoyZH13_17G060100
GO:0060287	epithelial cilium movement involved in determination of left/right asymmetry	0.0489716	0.0295996	1.65	0.468583	0.958465	SoyZH13_16G020600
GO:0060993	kidney morphogenesis	0.0489716	0.0295996	1.65	0.468583	0.958465	SoyZH13_16G020600
GO:0071908	determination of intestine left/right asymmetry	0.0489716	0.0295996	1.65	0.468583	0.958465	SoyZH13_16G020600
GO:0071909	determination of stomach left/right asymmetry	0.0489716	0.0295996	1.65	0.468583	0.958465	SoyZH13_16G020600
GO:0072189	ureter development	0.0489716	0.0295996	1.65	0.468583	0.958465	SoyZH13_16G020600
GO:0090178	regulation of establishment of planar polarity involved in neural tube closure	0.0489716	0.0295996	1.65	0.468583	0.958465	SoyZH13_16G020600
GO:0090316	positive regulation of intracellular protein transport	0.0489716	0.0295996	1.65	0.468583	0.958465	SoyZH13_19G075500
GO:0098900	regulation of action potential	0.0489716	0.0295996	1.65	0.468583	0.958465	SoyZH13_19G075500
GO:0098901	regulation of cardiac muscle cell action potential	0.0489716	0.0295996	1.65	0.468583	0.958465	SoyZH13_19G075500
GO:1902477	regulation of defense response to bacterium, incompatible interaction	0.0489716	0.0295996	1.65	0.468583	0.958465	SoyZH13_07G096500
GO:1902479	positive regulation of defense response to bacterium, incompatible interaction	0.0489716	0.0295996	1.65	0.468583	0.958465	SoyZH13_07G096500
GO:1902579	multi-organism localization	0.0489716	0.0295996	1.65	0.468583	0.958465	SoyZH13_04G116200
GO:1904064	positive regulation of cation transmembrane transport	0.0489716	0.0295996	1.65	0.468583	0.958465	SoyZH13_19G075500
GO:1905276	regulation of epithelial tube formation	0.0489716	0.0295996	1.65	0.468583	0.958465	SoyZH13_16G020600
GO:2000031	regulation of salicylic acid mediated signaling pathway	0.0489716	0.0295996	1.65	0.468583	0.958465	SoyZH13_06G266900
GO:2000167	regulation of planar cell polarity pathway involved in neural tube closure	0.0489716	0.0295996	1.65	0.468583	0.958465	SoyZH13_16G020600
GO:2001259	positive regulation of cation channel activity	0.0489716	0.0295996	1.65	0.468583	0.958465	SoyZH13_19G075500
GO:0006006	glucose metabolic process	0.195886	0.173369	1.13	0.477316	0.970594	SoyZH13_09G216900/SoyZH13_13G050102/SoyZH13_18G252900/SoyZH13_19G018900
GO:0060548	negative regulation of cell death	0.195886	0.173369	1.13	0.477316	0.970594	SoyZH13_03G152100/SoyZH13_04G058900/SoyZH13_08G162900/SoyZH13_17G206300
GO:0090558	plant epidermis development	0.195886	0.173369	1.13	0.477316	0.970594	SoyZH13_02G109700/SoyZH13_02G197101/SoyZH13_04G024300/SoyZH13_17G244200
GO:0000902	cell morphogenesis	0.391773	0.36788	1.06	0.480621	0.970594	SoyZH13_02G197101/SoyZH13_04G024300/SoyZH13_08G066500/SoyZH13_17G244200/SoyZH13_18G177900/SoyZH13_19G075500/SoyZH13_19G194800/SoyZH13_20G128800
GO:0051336	regulation of hydrolase activity	0.391773	0.36788	1.06	0.480621	0.970594	NewGene_833/SoyZH13_02G195300/SoyZH13_07G096500/SoyZH13_08G162900/SoyZH13_08G339900/SoyZH13_16G104000/SoyZH13_17G005401/SoyZH13_18G267700
GO:0006486	protein glycosylation	0.783546	0.756903	1.04	0.480735	0.970594	SoyZH13_05G213900/SoyZH13_07G206100/SoyZH13_10G060900/SoyZH13_10G184800/SoyZH13_12G090400/SoyZH13_12G158800/SoyZH13_13G109400/SoyZH13_13G143800/SoyZH13_13G199600/SoyZH13_17G091801/SoyZH13_17G106301/SoyZH13_17G184200/SoyZH13_18G116000/SoyZH13_19G174200/SoyZH13_20G018200/SoyZH13_20G175400
GO:0006813	potassium ion transport	0.146915	0.126855	1.16	0.485935	0.970594	SoyZH13_07G170700/SoyZH13_08G171000/SoyZH13_16G014100
GO:0046854	phosphatidylinositol phosphorylation	0.146915	0.126855	1.16	0.485935	0.970594	SoyZH13_12G130800/SoyZH13_13G222300/SoyZH13_14G082500
GO:0051173	positive regulation of nitrogen compound metabolic process	0.587659	0.56662	1.04	0.491689	0.970594	NewGene_833/SoyZH13_02G196300/SoyZH13_03G032900/SoyZH13_07G016500/SoyZH13_10G033500/SoyZH13_14G167300/SoyZH13_15G031900/SoyZH13_16G139800/SoyZH13_17G060100/SoyZH13_18G175600/SoyZH13_20G162300/SoyZH13_20G208702
GO:0006261	DNA-dependent DNA replication	0.29383	0.274853	1.07	0.495069	0.970594	NewGene_6977/SoyZH13_03G137700/SoyZH13_06G137500/SoyZH13_06G166900/SoyZH13_06G194800/SoyZH13_17G002800
GO:0009932	cell tip growth	0.195886	0.177597	1.1	0.496496	0.970594	SoyZH13_02G197101/SoyZH13_18G177900/SoyZH13_19G194800/SoyZH13_20G128800
GO:0009605	response to external stimulus	1.32223	1.30238	1.02	0.496711	0.970594	NewGene_1396/NewGene_55/NewGene_900/SoyZH13_02G142900/SoyZH13_02G197101/SoyZH13_03G193800/SoyZH13_04G058900/SoyZH13_04G116200/SoyZH13_05G044300/SoyZH13_05G096800/SoyZH13_07G175900/SoyZH13_07G182000/SoyZH13_08G068100/SoyZH13_08G087500/SoyZH13_08G169900/SoyZH13_08G339900/SoyZH13_13G026212/SoyZH13_13G031700/SoyZH13_13G161000/SoyZH13_15G053100/SoyZH13_17G154800/SoyZH13_17G206300/SoyZH13_18G105400/Soy…
GO:0006090	pyruvate metabolic process	0.0979432	0.0803417	1.22	0.49735	0.970594	SoyZH13_13G326700/SoyZH13_16G071100
GO:0006621	protein retention in ER lumen	0.0979432	0.0803417	1.22	0.49735	0.970594	SoyZH13_01G172700/SoyZH13_03G078600
GO:0007507	heart development	0.0979432	0.0803417	1.22	0.49735	0.970594	SoyZH13_05G188600/SoyZH13_16G020600
GO:0010044	response to aluminum ion	0.0979432	0.0803417	1.22	0.49735	0.970594	SoyZH13_16G139800/SoyZH13_20G162300
GO:0045332	phospholipid translocation	0.0979432	0.0803417	1.22	0.49735	0.970594	SoyZH13_04G115400/SoyZH13_05G014600
GO:0072359	circulatory system development	0.0979432	0.0803417	1.22	0.49735	0.970594	SoyZH13_05G188600/SoyZH13_16G020600
GO:0090627	plant epidermal cell differentiation	0.0979432	0.0803417	1.22	0.49735	0.970594	SoyZH13_02G109700/SoyZH13_02G197101
GO:0009891	positive regulation of biosynthetic process	0.440744	0.422851	1.04	0.499395	0.970594	SoyZH13_03G032900/SoyZH13_07G016500/SoyZH13_08G087500/SoyZH13_10G033500/SoyZH13_15G031900/SoyZH13_16G139800/SoyZH13_18G175600/SoyZH13_20G162300/SoyZH13_20G208702
GO:0042493	response to drug	0.440744	0.422851	1.04	0.499395	0.970594	SoyZH13_02G220900/SoyZH13_04G206200/SoyZH13_07G175900/SoyZH13_07G186100/SoyZH13_13G026212/SoyZH13_13G114600/SoyZH13_18G214000/SoyZH13_19G177400/SoyZH13_20G192800
GO:0048438	floral whorl development	0.244858	0.228339	1.07	0.504166	0.970594	NewGene_6434/SoyZH13_02G142900/SoyZH13_13G026212/SoyZH13_19G177400/SoyZH13_19G193700
GO:0010628	positive regulation of gene expression	0.391773	0.376337	1.04	0.506887	0.970594	SoyZH13_03G032900/SoyZH13_07G016500/SoyZH13_15G031900/SoyZH13_16G139800/SoyZH13_18G175600/SoyZH13_19G075500/SoyZH13_20G162300/SoyZH13_20G208702
GO:0006900	vesicle budding from membrane	0.146915	0.131084	1.12	0.508292	0.970594	SoyZH13_04G091500/SoyZH13_06G094600/SoyZH13_08G173200
GO:0010256	endomembrane system organization	0.146915	0.131084	1.12	0.508292	0.970594	SoyZH13_07G237500/SoyZH13_19G075500/SoyZH13_20G069200
GO:0051239	regulation of multicellular organismal process	0.734574	0.723075	1.02	0.513985	0.970594	SoyZH13_01G020100/SoyZH13_02G054501/SoyZH13_02G054701/SoyZH13_02G220900/SoyZH13_03G193800/SoyZH13_04G058900/SoyZH13_09G183700/SoyZH13_12G164600/SoyZH13_13G026212/SoyZH13_13G114600/SoyZH13_15G149400/SoyZH13_16G020600/SoyZH13_17G060100/SoyZH13_17G206300/SoyZH13_19G177400
GO:0006296	nucleotide-excision repair, DNA incision, 5'-to lesion	0.0489716	0.0338281	1.45	0.514482	0.970594	SoyZH13_11G037800
GO:0006313	transposition, DNA-mediated	0.0489716	0.0338281	1.45	0.514482	0.970594	SoyZH13_19G074501
GO:0006446	regulation of translational initiation	0.0489716	0.0338281	1.45	0.514482	0.970594	SoyZH13_03G032900
GO:0006529	asparagine biosynthetic process	0.0489716	0.0338281	1.45	0.514482	0.970594	SoyZH13_18G059700
GO:0006915	apoptotic process	0.0489716	0.0338281	1.45	0.514482	0.970594	SoyZH13_08G162900
GO:0009880	embryonic pattern specification	0.0489716	0.0338281	1.45	0.514482	0.970594	SoyZH13_07G161100
GO:0010025	wax biosynthetic process	0.0489716	0.0338281	1.45	0.514482	0.970594	SoyZH13_10G011000
GO:0010047	fruit dehiscence	0.0489716	0.0338281	1.45	0.514482	0.970594	SoyZH13_15G252900
GO:0010105	negative regulation of ethylene-activated signaling pathway	0.0489716	0.0338281	1.45	0.514482	0.970594	SoyZH13_02G197101
GO:0010216	maintenance of DNA methylation	0.0489716	0.0338281	1.45	0.514482	0.970594	NewGene_55
GO:0017006	protein-tetrapyrrole linkage	0.0489716	0.0338281	1.45	0.514482	0.970594	SoyZH13_15G184600
GO:0019674	NAD metabolic process	0.0489716	0.0338281	1.45	0.514482	0.970594	SoyZH13_18G012200
GO:0019985	translesion synthesis	0.0489716	0.0338281	1.45	0.514482	0.970594	SoyZH13_19G005200
GO:0031570	DNA integrity checkpoint	0.0489716	0.0338281	1.45	0.514482	0.970594	SoyZH13_19G005200
GO:0032386	regulation of intracellular transport	0.0489716	0.0338281	1.45	0.514482	0.970594	SoyZH13_19G075500
GO:0032388	positive regulation of intracellular transport	0.0489716	0.0338281	1.45	0.514482	0.970594	SoyZH13_19G075500
GO:0034389	lipid droplet organization	0.0489716	0.0338281	1.45	0.514482	0.970594	SoyZH13_15G070700
GO:0034614	cellular response to reactive oxygen species	0.0489716	0.0338281	1.45	0.514482	0.970594	SoyZH13_18G214000
GO:0034764	positive regulation of transmembrane transport	0.0489716	0.0338281	1.45	0.514482	0.970594	SoyZH13_19G075500
GO:0035627	ceramide transport	0.0489716	0.0338281	1.45	0.514482	0.970594	SoyZH13_20G101900
GO:0042391	regulation of membrane potential	0.0489716	0.0338281	1.45	0.514482	0.970594	SoyZH13_19G075500
GO:0042823	pyridoxal phosphate biosynthetic process	0.0489716	0.0338281	1.45	0.514482	0.970594	SoyZH13_15G083700
GO:0043001	Golgi to plasma membrane protein transport	0.0489716	0.0338281	1.45	0.514482	0.970594	SoyZH13_19G075500
GO:0043200	response to amino acid	0.0489716	0.0338281	1.45	0.514482	0.970594	SoyZH13_07G175900
GO:0043270	positive regulation of ion transport	0.0489716	0.0338281	1.45	0.514482	0.970594	SoyZH13_19G075500
GO:0043953	protein transport by the Tat complex	0.0489716	0.0338281	1.45	0.514482	0.970594	SoyZH13_03G226000
GO:0048284	organelle fusion	0.0489716	0.0338281	1.45	0.514482	0.970594	NewGene_1396
GO:0048666	neuron development	0.0489716	0.0338281	1.45	0.514482	0.970594	SoyZH13_19G075500
GO:0048768	root hair cell tip growth	0.0489716	0.0338281	1.45	0.514482	0.970594	SoyZH13_02G197101
GO:0048871	multicellular organismal homeostasis	0.0489716	0.0338281	1.45	0.514482	0.970594	SoyZH13_16G020600
GO:0050764	regulation of phagocytosis	0.0489716	0.0338281	1.45	0.514482	0.970594	SoyZH13_11G247200
GO:0051047	positive regulation of secretion	0.0489716	0.0338281	1.45	0.514482	0.970594	SoyZH13_16G104000
GO:0070297	regulation of phosphorelay signal transduction system	0.0489716	0.0338281	1.45	0.514482	0.970594	SoyZH13_02G197101
GO:0070298	negative regulation of phosphorelay signal transduction system	0.0489716	0.0338281	1.45	0.514482	0.970594	SoyZH13_02G197101
GO:0090329	regulation of DNA-dependent DNA replication	0.0489716	0.0338281	1.45	0.514482	0.970594	SoyZH13_03G137700
GO:0090421	embryonic meristem initiation	0.0489716	0.0338281	1.45	0.514482	0.970594	SoyZH13_07G161100
GO:1901016	regulation of potassium ion transmembrane transporter activity	0.0489716	0.0338281	1.45	0.514482	0.970594	SoyZH13_19G075500
GO:1901379	regulation of potassium ion transmembrane transport	0.0489716	0.0338281	1.45	0.514482	0.970594	SoyZH13_19G075500
GO:1902584	positive regulation of response to water deprivation	0.0489716	0.0338281	1.45	0.514482	0.970594	SoyZH13_15G070700
GO:1903532	positive regulation of secretion by cell	0.0489716	0.0338281	1.45	0.514482	0.970594	SoyZH13_16G104000
GO:0010015	root morphogenesis	0.195886	0.181826	1.08	0.515368	0.970594	SoyZH13_02G109700/SoyZH13_02G142900/SoyZH13_02G197101/SoyZH13_19G193700
GO:0010638	positive regulation of organelle organization	0.195886	0.181826	1.08	0.515368	0.970594	NewGene_833/SoyZH13_02G196300/SoyZH13_14G167300/SoyZH13_17G060100
GO:0006383	transcription by RNA polymerase III	0.0979432	0.0845702	1.16	0.525244	0.970594	SoyZH13_09G208200/SoyZH13_12G006300
GO:0009395	phospholipid catabolic process	0.0979432	0.0845702	1.16	0.525244	0.970594	SoyZH13_03G017900/SoyZH13_20G037800
GO:0009686	gibberellin biosynthetic process	0.0979432	0.0845702	1.16	0.525244	0.970594	SoyZH13_15G002202/SoyZH13_17G193900
GO:0009768	photosynthesis, light harvesting in photosystem I	0.0979432	0.0845702	1.16	0.525244	0.970594	SoyZH13_05G117200/SoyZH13_08G078700
GO:0016117	carotenoid biosynthetic process	0.0979432	0.0845702	1.16	0.525244	0.970594	SoyZH13_08G289100/SoyZH13_13G288500
GO:0045839	negative regulation of mitotic nuclear division	0.0979432	0.0845702	1.16	0.525244	0.970594	SoyZH13_10G183700/SoyZH13_20G176400
GO:0051960	regulation of nervous system development	0.0979432	0.0845702	1.16	0.525244	0.970594	SoyZH13_15G149400/SoyZH13_16G020600
GO:0008219	cell death	0.146915	0.135312	1.09	0.530127	0.970594	SoyZH13_08G162900/SoyZH13_18G080500/SoyZH13_18G080902
GO:0012501	programmed cell death	0.146915	0.135312	1.09	0.530127	0.970594	SoyZH13_08G162900/SoyZH13_18G080500/SoyZH13_18G080902
GO:0051017	actin filament bundle assembly	0.146915	0.135312	1.09	0.530127	0.970594	SoyZH13_05G033200/SoyZH13_06G176000/SoyZH13_14G005300
GO:0072657	protein localization to membrane	0.195886	0.186054	1.05	0.533903	0.970594	SoyZH13_02G221600/SoyZH13_03G148200/SoyZH13_14G082500/SoyZH13_19G075500
GO:0010038	response to metal ion	0.440744	0.435536	1.01	0.535904	0.970594	NewGene_5830/SoyZH13_04G201800/SoyZH13_07G186100/SoyZH13_13G026212/SoyZH13_13G114600/SoyZH13_16G139800/SoyZH13_18G105400/SoyZH13_19G075500/SoyZH13_20G162300
GO:0006351	transcription, DNA-templated	1.12635	1.12901	1	0.536683	0.970594	SoyZH13_02G158400/SoyZH13_02G163100/SoyZH13_03G126500/SoyZH13_03G173400/SoyZH13_04G057900/SoyZH13_06G057800/SoyZH13_08G134200/SoyZH13_10G087100/SoyZH13_10G099600/SoyZH13_11G157500/SoyZH13_12G081400/SoyZH13_12G165000/SoyZH13_13G172600/SoyZH13_13G175400/SoyZH13_13G245300/SoyZH13_13G289900/SoyZH13_15G031900/SoyZH13_15G169400/SoyZH13_15G217100/SoyZH13_15G220100/SoyZH13_17G048700/SoyZH13_19G131100/Soy…
GO:0010604	positive regulation of macromolecule metabolic process	0.636631	0.634276	1	0.536689	0.970594	NewGene_833/SoyZH13_02G196300/SoyZH13_03G032900/SoyZH13_07G016500/SoyZH13_10G033500/SoyZH13_14G167300/SoyZH13_15G031900/SoyZH13_16G139800/SoyZH13_17G060100/SoyZH13_18G175600/SoyZH13_19G075500/SoyZH13_20G162300/SoyZH13_20G208702
GO:0007018	microtubule-based movement	0.979432	0.985243	0.99	0.545219	0.970594	NewGene_1201/SoyZH13_01G021400/SoyZH13_02G126800/SoyZH13_07G123400/SoyZH13_07G195200/SoyZH13_08G306400/SoyZH13_09G097000/SoyZH13_10G015900/SoyZH13_10G044100/SoyZH13_10G135800/SoyZH13_10G140100/SoyZH13_11G250200/SoyZH13_12G171400/SoyZH13_13G095500/SoyZH13_13G114700/SoyZH13_13G284200/SoyZH13_14G015700/SoyZH13_14G166900/SoyZH13_16G020600/SoyZH13_17G119300
GO:0006508	proteolysis	1.86092	1.87746	0.99	0.54797	0.970594	NewGene_833/SoyZH13_01G044100/SoyZH13_02G043000/SoyZH13_02G133100/SoyZH13_02G195300/SoyZH13_02G262700/SoyZH13_04G042800/SoyZH13_04G086300/SoyZH13_04G150500/SoyZH13_04G223800/SoyZH13_07G033100/SoyZH13_07G033900/SoyZH13_07G218000/SoyZH13_07G241201/SoyZH13_08G282100/SoyZH13_08G302800/SoyZH13_08G302900/SoyZH13_09G233100/SoyZH13_10G150200/SoyZH13_10G265800/SoyZH13_11G213700/SoyZH13_11G218200/SoyZH13_1…
GO:0006623	protein targeting to vacuole	0.146915	0.139541	1.05	0.551408	0.970594	SoyZH13_03G002800/SoyZH13_08G287300/SoyZH13_18G103600
GO:0007399	nervous system development	0.146915	0.139541	1.05	0.551408	0.970594	SoyZH13_03G152100/SoyZH13_15G149400/SoyZH13_19G075500
GO:0000422	autophagy of mitochondrion	0.0979432	0.0887987	1.1	0.552071	0.970594	SoyZH13_03G152100/SoyZH13_17G068600
GO:0006470	protein dephosphorylation	0.0979432	0.0887987	1.1	0.552071	0.970594	SoyZH13_10G055700/SoyZH13_20G159601
GO:0006662	glycerol ether metabolic process	0.0979432	0.0887987	1.1	0.552071	0.970594	SoyZH13_09G218000/SoyZH13_14G064100
GO:0006893	Golgi to plasma membrane transport	0.0979432	0.0887987	1.1	0.552071	0.970594	SoyZH13_13G107700/SoyZH13_19G075500
GO:0050877	nervous system process	0.0979432	0.0887987	1.1	0.552071	0.970594	SoyZH13_15G149400/SoyZH13_19G075500
GO:0051050	positive regulation of transport	0.0979432	0.0887987	1.1	0.552071	0.970594	SoyZH13_16G104000/SoyZH13_19G075500
GO:0061919	process utilizing autophagic mechanism	0.0979432	0.0887987	1.1	0.552071	0.970594	SoyZH13_03G152100/SoyZH13_20G069200
GO:0071805	potassium ion transmembrane transport	0.0979432	0.0887987	1.1	0.552071	0.970594	SoyZH13_07G235900/SoyZH13_17G021400
GO:0090502	RNA phosphodiester bond hydrolysis, endonucleolytic	0.0979432	0.0887987	1.1	0.552071	0.970594	NewGene_55/SoyZH13_09G000200
GO:1990748	cellular detoxification	0.0979432	0.0887987	1.1	0.552071	0.970594	SoyZH13_12G193300/SoyZH13_13G261600
GO:0048868	pollen tube development	0.195886	0.190283	1.03	0.552078	0.970594	SoyZH13_02G197101/SoyZH13_18G177900/SoyZH13_19G194800/SoyZH13_20G128800
GO:0009636	response to toxic substance	0.244858	0.241025	1.02	0.553301	0.970594	SoyZH13_04G206200/SoyZH13_07G186100/SoyZH13_12G193300/SoyZH13_13G026212/SoyZH13_13G261600
GO:1902680	positive regulation of RNA biosynthetic process	0.29383	0.291767	1.01	0.554777	0.970594	SoyZH13_07G016500/SoyZH13_15G031900/SoyZH13_16G139800/SoyZH13_18G175600/SoyZH13_20G162300/SoyZH13_20G208702
GO:1903508	positive regulation of nucleic acid-templated transcription	0.29383	0.291767	1.01	0.554777	0.970594	SoyZH13_07G016500/SoyZH13_15G031900/SoyZH13_16G139800/SoyZH13_18G175600/SoyZH13_20G162300/SoyZH13_20G208702
GO:0000077	DNA damage checkpoint	0.0489716	0.0380566	1.29	0.556419	0.970594	SoyZH13_19G005200
GO:0000741	karyogamy	0.0489716	0.0380566	1.29	0.556419	0.970594	NewGene_1396
GO:0001822	kidney development	0.0489716	0.0380566	1.29	0.556419	0.970594	SoyZH13_16G020600
GO:0001889	liver development	0.0489716	0.0380566	1.29	0.556419	0.970594	SoyZH13_16G020600
GO:0001947	heart looping	0.0489716	0.0380566	1.29	0.556419	0.970594	SoyZH13_16G020600
GO:0002791	regulation of peptide secretion	0.0489716	0.0380566	1.29	0.556419	0.970594	SoyZH13_16G104000
GO:0003143	embryonic heart tube morphogenesis	0.0489716	0.0380566	1.29	0.556419	0.970594	SoyZH13_16G020600
GO:0003341	cilium movement	0.0489716	0.0380566	1.29	0.556419	0.970594	SoyZH13_16G020600
GO:0009108	obsolete coenzyme biosynthetic process	0.0489716	0.0380566	1.29	0.556419	0.970594	SoyZH13_18G012200
GO:0009123	nucleoside monophosphate metabolic process	0.0489716	0.0380566	1.29	0.556419	0.970594	SoyZH13_18G105400
GO:0009161	ribonucleoside monophosphate metabolic process	0.0489716	0.0380566	1.29	0.556419	0.970594	SoyZH13_18G105400
GO:0009247	glycolipid biosynthetic process	0.0489716	0.0380566	1.29	0.556419	0.970594	SoyZH13_17G210400
GO:0010014	meristem initiation	0.0489716	0.0380566	1.29	0.556419	0.970594	SoyZH13_07G161100
GO:0010104	regulation of ethylene-activated signaling pathway	0.0489716	0.0380566	1.29	0.556419	0.970594	SoyZH13_02G197101
GO:0010183	pollen tube guidance	0.0489716	0.0380566	1.29	0.556419	0.970594	SoyZH13_12G066900
GO:0010212	response to ionizing radiation	0.0489716	0.0380566	1.29	0.556419	0.970594	SoyZH13_16G063600
GO:0019740	nitrogen utilization	0.0489716	0.0380566	1.29	0.556419	0.970594	SoyZH13_05G183500
GO:0022898	regulation of transmembrane transporter activity	0.0489716	0.0380566	1.29	0.556419	0.970594	SoyZH13_19G075500
GO:0031016	pancreas development	0.0489716	0.0380566	1.29	0.556419	0.970594	SoyZH13_16G020600
GO:0031952	regulation of protein autophosphorylation	0.0489716	0.0380566	1.29	0.556419	0.970594	SoyZH13_10G055700
GO:0032409	regulation of transporter activity	0.0489716	0.0380566	1.29	0.556419	0.970594	SoyZH13_19G075500
GO:0032412	regulation of ion transmembrane transporter activity	0.0489716	0.0380566	1.29	0.556419	0.970594	SoyZH13_19G075500
GO:0032889	regulation of vacuole fusion, non-autophagic	0.0489716	0.0380566	1.29	0.556419	0.970594	SoyZH13_06G196300
GO:0035050	embryonic heart tube development	0.0489716	0.0380566	1.29	0.556419	0.970594	SoyZH13_16G020600
GO:0035435	phosphate ion transmembrane transport	0.0489716	0.0380566	1.29	0.556419	0.970594	SoyZH13_02G039200
GO:0035469	determination of pancreatic left/right asymmetry	0.0489716	0.0380566	1.29	0.556419	0.970594	SoyZH13_16G020600
GO:0035967	cellular response to topologically incorrect protein	0.0489716	0.0380566	1.29	0.556419	0.970594	SoyZH13_07G016500
GO:0042549	photosystem II stabilization	0.0489716	0.0380566	1.29	0.556419	0.970594	SoyZH13_01G164500
GO:0043266	regulation of potassium ion transport	0.0489716	0.0380566	1.29	0.556419	0.970594	SoyZH13_19G075500
GO:0043650	dicarboxylic acid biosynthetic process	0.0489716	0.0380566	1.29	0.556419	0.970594	SoyZH13_18G012200
GO:0046488	phosphatidylinositol metabolic process	0.0489716	0.0380566	1.29	0.556419	0.970594	SoyZH13_14G082500
GO:0048732	gland development	0.0489716	0.0380566	1.29	0.556419	0.970594	SoyZH13_16G020600
GO:0050708	regulation of protein secretion	0.0489716	0.0380566	1.29	0.556419	0.970594	SoyZH13_16G104000
GO:0051972	regulation of telomerase activity	0.0489716	0.0380566	1.29	0.556419	0.970594	SoyZH13_10G033500
GO:0060026	convergent extension	0.0489716	0.0380566	1.29	0.556419	0.970594	SoyZH13_16G020600
GO:0060027	convergent extension involved in gastrulation	0.0489716	0.0380566	1.29	0.556419	0.970594	SoyZH13_16G020600
GO:0061008	hepaticobiliary system development	0.0489716	0.0380566	1.29	0.556419	0.970594	SoyZH13_16G020600
GO:0061371	determination of heart left/right asymmetry	0.0489716	0.0380566	1.29	0.556419	0.970594	SoyZH13_16G020600
GO:0071025	RNA surveillance	0.0489716	0.0380566	1.29	0.556419	0.970594	SoyZH13_19G173300
GO:0071907	determination of digestive tract left/right asymmetry	0.0489716	0.0380566	1.29	0.556419	0.970594	SoyZH13_16G020600
GO:0071910	determination of liver left/right asymmetry	0.0489716	0.0380566	1.29	0.556419	0.970594	SoyZH13_16G020600
GO:0080142	regulation of salicylic acid biosynthetic process	0.0489716	0.0380566	1.29	0.556419	0.970594	SoyZH13_05G222600
GO:0090150	establishment of protein localization to membrane	0.0489716	0.0380566	1.29	0.556419	0.970594	SoyZH13_19G075500
GO:1903829	positive regulation of cellular protein localization	0.0489716	0.0380566	1.29	0.556419	0.970594	SoyZH13_19G075500
GO:1904062	regulation of cation transmembrane transport	0.0489716	0.0380566	1.29	0.556419	0.970594	SoyZH13_19G075500
GO:1990542	mitochondrial transmembrane transport	0.0489716	0.0380566	1.29	0.556419	0.970594	SoyZH13_01G097300
GO:2001257	regulation of cation channel activity	0.0489716	0.0380566	1.29	0.556419	0.970594	SoyZH13_19G075500
GO:0044281	small molecule metabolic process	0.489716	0.494736	0.99	0.561358	0.970594	SoyZH13_02G109700/SoyZH13_03G174800/SoyZH13_07G161000/SoyZH13_09G260400/SoyZH13_11G212800/SoyZH13_18G012200/SoyZH13_18G041600/SoyZH13_18G091000/SoyZH13_18G105400/SoyZH13_19G178800
GO:0097305	response to alcohol	0.538688	0.545478	0.99	0.563011	0.970594	SoyZH13_01G195400/SoyZH13_02G220900/SoyZH13_05G044300/SoyZH13_07G175900/SoyZH13_07G186100/SoyZH13_08G339900/SoyZH13_10G091900/SoyZH13_13G026212/SoyZH13_15G108000/SoyZH13_15G127100/SoyZH13_18G267700
GO:0033044	regulation of chromosome organization	0.195886	0.194511	1.01	0.569869	0.970594	NewGene_833/SoyZH13_02G196300/SoyZH13_14G167300/SoyZH13_17G060100
GO:0090696	post-embryonic plant organ development	0.195886	0.194511	1.01	0.569869	0.970594	SoyZH13_02G142900/SoyZH13_08G087500/SoyZH13_19G177400/SoyZH13_19G193700
GO:0010557	positive regulation of macromolecule biosynthetic process	0.391773	0.39748	0.99	0.570456	0.970594	SoyZH13_03G032900/SoyZH13_07G016500/SoyZH13_10G033500/SoyZH13_15G031900/SoyZH13_16G139800/SoyZH13_18G175600/SoyZH13_20G162300/SoyZH13_20G208702
GO:0006075	(1->3)-beta-D-glucan biosynthetic process	0.146915	0.143769	1.02	0.572105	0.970594	SoyZH13_06G265600/SoyZH13_13G193501/SoyZH13_15G071600
GO:0006270	DNA replication initiation	0.146915	0.143769	1.02	0.572105	0.970594	SoyZH13_08G315000/SoyZH13_18G064700/SoyZH13_19G163700
GO:0035295	tube development	0.146915	0.143769	1.02	0.572105	0.970594	SoyZH13_03G152100/SoyZH13_15G149400/SoyZH13_16G020600
GO:0007389	pattern specification process	0.489716	0.498964	0.98	0.572446	0.970594	NewGene_2980/SoyZH13_04G096700/SoyZH13_05G188600/SoyZH13_06G041600/SoyZH13_07G161100/SoyZH13_13G071100/SoyZH13_14G158100/SoyZH13_15G149400/SoyZH13_16G020600/SoyZH13_19G177400
GO:0007062	sister chromatid cohesion	0.0979432	0.0930272	1.05	0.577807	0.970594	SoyZH13_06G137500/SoyZH13_19G075700
GO:0007186	G protein-coupled receptor signaling pathway	0.0979432	0.0930272	1.05	0.577807	0.970594	SoyZH13_09G190600/SoyZH13_17G189500
GO:0016197	endosomal transport	0.0979432	0.0930272	1.05	0.577807	0.970594	SoyZH13_11G100000/SoyZH13_20G069200
GO:0050777	negative regulation of immune response	0.0979432	0.0930272	1.05	0.577807	0.970594	SoyZH13_04G058900/SoyZH13_17G206300
GO:0070588	calcium ion transmembrane transport	0.0979432	0.0930272	1.05	0.577807	0.970594	SoyZH13_01G107800/SoyZH13_07G139300
GO:1900140	regulation of seedling development	0.0979432	0.0930272	1.05	0.577807	0.970594	SoyZH13_02G054501/SoyZH13_02G054701
GO:0009892	negative regulation of metabolic process	0.783546	0.803417	0.98	0.579651	0.970594	NewGene_55/SoyZH13_02G041700/SoyZH13_02G142900/SoyZH13_02G196300/SoyZH13_02G215500/SoyZH13_03G137700/SoyZH13_05G044300/SoyZH13_06G068200/SoyZH13_08G162900/SoyZH13_08G339900/SoyZH13_09G073500/SoyZH13_14G167300/SoyZH13_15G108000/SoyZH13_17G060100/SoyZH13_18G267700/SoyZH13_19G193700
GO:0051049	regulation of transport	0.29383	0.300224	0.98	0.583377	0.970594	SoyZH13_07G182000/SoyZH13_08G087500/SoyZH13_11G247200/SoyZH13_13G161000/SoyZH13_16G104000/SoyZH13_19G075500
GO:0051254	positive regulation of RNA metabolic process	0.29383	0.300224	0.98	0.583377	0.970594	SoyZH13_07G016500/SoyZH13_15G031900/SoyZH13_16G139800/SoyZH13_18G175600/SoyZH13_20G162300/SoyZH13_20G208702
GO:0031324	negative regulation of cellular metabolic process	0.587659	0.604677	0.97	0.584746	0.970594	SoyZH13_02G041700/SoyZH13_02G142900/SoyZH13_02G215500/SoyZH13_03G137700/SoyZH13_05G044300/SoyZH13_06G068200/SoyZH13_08G162900/SoyZH13_08G339900/SoyZH13_09G073500/SoyZH13_15G108000/SoyZH13_18G267700/SoyZH13_19G193700
GO:0010941	regulation of cell death	0.195886	0.19874	0.99	0.587259	0.970594	SoyZH13_03G152100/SoyZH13_04G058900/SoyZH13_08G162900/SoyZH13_17G206300
GO:0046686	response to cadmium ion	0.195886	0.19874	0.99	0.587259	0.970594	NewGene_5830/SoyZH13_02G219700/SoyZH13_07G186100/SoyZH13_18G105400
GO:0065008	regulation of biological quality	0.93046	0.959871	0.97	0.591288	0.970594	SoyZH13_02G097400/SoyZH13_02G109700/SoyZH13_02G116200/SoyZH13_02G220900/SoyZH13_04G201800/SoyZH13_05G093200/SoyZH13_06G029500/SoyZH13_07G182000/SoyZH13_07G200800/SoyZH13_08G087500/SoyZH13_11G247200/SoyZH13_12G193300/SoyZH13_13G161000/SoyZH13_13G168500/SoyZH13_13G168801/SoyZH13_13G261600/SoyZH13_15G070700/SoyZH13_16G020600/SoyZH13_19G075500
GO:0002683	negative regulation of immune system process	0.146915	0.147998	0.99	0.592197	0.970594	SoyZH13_04G058900/SoyZH13_15G149400/SoyZH13_17G206300
GO:0031145	anaphase-promoting complex-dependent catabolic process	0.146915	0.147998	0.99	0.592197	0.970594	SoyZH13_01G211700/SoyZH13_11G011700/SoyZH13_12G021300
GO:0034976	response to endoplasmic reticulum stress	0.146915	0.147998	0.99	0.592197	0.970594	SoyZH13_02G195300/SoyZH13_07G016500/SoyZH13_18G091000
GO:0070646	protein modification by small protein removal	0.146915	0.147998	0.99	0.592197	0.970594	NewGene_833/SoyZH13_09G103600/SoyZH13_17G237200
GO:0000304	response to singlet oxygen	0.0489716	0.0422851	1.16	0.594735	0.970594	SoyZH13_18G214000
GO:0001655	urogenital system development	0.0489716	0.0422851	1.16	0.594735	0.970594	SoyZH13_16G020600
GO:0001708	cell fate specification	0.0489716	0.0422851	1.16	0.594735	0.970594	SoyZH13_07G161100
GO:0003205	cardiac chamber development	0.0489716	0.0422851	1.16	0.594735	0.970594	SoyZH13_16G020600
GO:0003230	cardiac atrium development	0.0489716	0.0422851	1.16	0.594735	0.970594	SoyZH13_16G020600
GO:0003279	cardiac septum development	0.0489716	0.0422851	1.16	0.594735	0.970594	SoyZH13_16G020600
GO:0003283	atrial septum development	0.0489716	0.0422851	1.16	0.594735	0.970594	SoyZH13_16G020600
GO:0006021	inositol biosynthetic process	0.0489716	0.0422851	1.16	0.594735	0.970594	SoyZH13_05G168800
GO:0006654	phosphatidic acid biosynthetic process	0.0489716	0.0422851	1.16	0.594735	0.970594	SoyZH13_17G242900
GO:0006876	cellular cadmium ion homeostasis	0.0489716	0.0422851	1.16	0.594735	0.970594	SoyZH13_09G090900
GO:0007093	mitotic cell cycle checkpoint	0.0489716	0.0422851	1.16	0.594735	0.970594	SoyZH13_03G191600
GO:0009249	protein lipoylation	0.0489716	0.0422851	1.16	0.594735	0.970594	SoyZH13_10G237201
GO:0009863	salicylic acid mediated signaling pathway	0.0489716	0.0422851	1.16	0.594735	0.970594	SoyZH13_11G214900
GO:0009960	endosperm development	0.0489716	0.0422851	1.16	0.594735	0.970594	SoyZH13_01G086400
GO:0010197	polar nucleus fusion	0.0489716	0.0422851	1.16	0.594735	0.970594	NewGene_1396
GO:0010731	protein glutathionylation	0.0489716	0.0422851	1.16	0.594735	0.970594	NewGene_5830
GO:0010959	regulation of metal ion transport	0.0489716	0.0422851	1.16	0.594735	0.970594	SoyZH13_19G075500
GO:0016050	vesicle organization	0.0489716	0.0422851	1.16	0.594735	0.970594	SoyZH13_20G069200
GO:0019346	transsulfuration	0.0489716	0.0422851	1.16	0.594735	0.970594	SoyZH13_10G158000
GO:0031050	dsRNA processing	0.0489716	0.0422851	1.16	0.594735	0.970594	NewGene_55
GO:0031222	arabinan catabolic process	0.0489716	0.0422851	1.16	0.594735	0.970594	SoyZH13_19G202200
GO:0032264	IMP salvage	0.0489716	0.0422851	1.16	0.594735	0.970594	SoyZH13_18G114403
GO:0032784	regulation of DNA-templated transcription, elongation	0.0489716	0.0422851	1.16	0.594735	0.970594	NewGene_6118
GO:0034250	positive regulation of cellular amide metabolic process	0.0489716	0.0422851	1.16	0.594735	0.970594	SoyZH13_03G032900
GO:0042327	positive regulation of phosphorylation	0.0489716	0.0422851	1.16	0.594735	0.970594	SoyZH13_03G152100
GO:0042335	cuticle development	0.0489716	0.0422851	1.16	0.594735	0.970594	SoyZH13_15G031900
GO:0043331	response to dsRNA	0.0489716	0.0422851	1.16	0.594735	0.970594	NewGene_55
GO:0043648	dicarboxylic acid metabolic process	0.0489716	0.0422851	1.16	0.594735	0.970594	SoyZH13_18G012200
GO:0046620	regulation of organ growth	0.0489716	0.0422851	1.16	0.594735	0.970594	SoyZH13_19G177400
GO:0046713	borate transport	0.0489716	0.0422851	1.16	0.594735	0.970594	SoyZH13_01G053101
GO:0051205	protein insertion into membrane	0.0489716	0.0422851	1.16	0.594735	0.970594	SoyZH13_12G059200
GO:0051607	defense response to virus	0.0489716	0.0422851	1.16	0.594735	0.970594	NewGene_55
GO:0051973	positive regulation of telomerase activity	0.0489716	0.0422851	1.16	0.594735	0.970594	SoyZH13_10G033500
GO:0070131	positive regulation of mitochondrial translation	0.0489716	0.0422851	1.16	0.594735	0.970594	SoyZH13_03G032900
GO:0070574	cadmium ion transmembrane transport	0.0489716	0.0422851	1.16	0.594735	0.970594	SoyZH13_09G090900
GO:0070918	production of small RNA involved in gene silencing by RNA	0.0489716	0.0422851	1.16	0.594735	0.970594	NewGene_55
GO:0071359	cellular response to dsRNA	0.0489716	0.0422851	1.16	0.594735	0.970594	NewGene_55
GO:0071446	cellular response to salicylic acid stimulus	0.0489716	0.0422851	1.16	0.594735	0.970594	SoyZH13_06G266900
GO:0072001	renal system development	0.0489716	0.0422851	1.16	0.594735	0.970594	SoyZH13_16G020600
GO:1901000	regulation of response to salt stress	0.0489716	0.0422851	1.16	0.594735	0.970594	SoyZH13_07G096500
GO:0048437	floral organ development	0.29383	0.304453	0.97	0.597318	0.970594	NewGene_6434/SoyZH13_02G142900/SoyZH13_08G087500/SoyZH13_13G026212/SoyZH13_19G177400/SoyZH13_19G193700
GO:0005978	glycogen biosynthetic process	0.0979432	0.0972557	1.01	0.602441	0.970594	SoyZH13_02G281200/SoyZH13_14G009200
GO:0006189	'de novo' IMP biosynthetic process	0.0979432	0.0972557	1.01	0.602441	0.970594	SoyZH13_11G179500/SoyZH13_14G056800
GO:0009299	mRNA transcription	0.0979432	0.0972557	1.01	0.602441	0.970594	SoyZH13_10G165900/SoyZH13_12G189500
GO:0009624	response to nematode	0.0979432	0.0972557	1.01	0.602441	0.970594	NewGene_900/SoyZH13_13G026212
GO:0016311	dephosphorylation	0.0979432	0.0972557	1.01	0.602441	0.970594	SoyZH13_14G016900/SoyZH13_20G215500
GO:0045132	meiotic chromosome segregation	0.0979432	0.0972557	1.01	0.602441	0.970594	SoyZH13_11G165000/SoyZH13_13G163100
GO:0045596	negative regulation of cell differentiation	0.0979432	0.0972557	1.01	0.602441	0.970594	SoyZH13_15G149400/SoyZH13_16G020600
GO:0046855	inositol phosphate dephosphorylation	0.0979432	0.0972557	1.01	0.602441	0.970594	SoyZH13_12G130800/SoyZH13_13G222300
GO:0051453	regulation of intracellular pH	0.0979432	0.0972557	1.01	0.602441	0.970594	SoyZH13_07G235900/SoyZH13_17G021400
GO:0051783	regulation of nuclear division	0.0979432	0.0972557	1.01	0.602441	0.970594	NewGene_833/SoyZH13_19G130100
GO:0060562	epithelial tube morphogenesis	0.0979432	0.0972557	1.01	0.602441	0.970594	SoyZH13_15G149400/SoyZH13_16G020600
GO:0097237	cellular response to toxic substance	0.0979432	0.0972557	1.01	0.602441	0.970594	SoyZH13_12G193300/SoyZH13_13G261600
GO:0098754	detoxification	0.0979432	0.0972557	1.01	0.602441	0.970594	SoyZH13_12G193300/SoyZH13_13G261600
GO:1901987	regulation of cell cycle phase transition	0.0979432	0.0972557	1.01	0.602441	0.970594	NewGene_833/SoyZH13_19G005200
GO:2000027	regulation of animal organ morphogenesis	0.0979432	0.0972557	1.01	0.602441	0.970594	SoyZH13_15G149400/SoyZH13_16G020600
GO:0009856	pollination	0.195886	0.202968	0.97	0.60423	0.970594	SoyZH13_02G197101/SoyZH13_18G177900/SoyZH13_19G194800/SoyZH13_20G128800
GO:0044706	multi-multicellular organism process	0.195886	0.202968	0.97	0.60423	0.970594	SoyZH13_02G197101/SoyZH13_18G177900/SoyZH13_19G194800/SoyZH13_20G128800
GO:0050801	ion homeostasis	0.195886	0.202968	0.97	0.60423	0.970594	SoyZH13_04G201800/SoyZH13_07G182000/SoyZH13_13G161000/SoyZH13_19G075500
GO:1901701	cellular response to oxygen-containing compound	0.489716	0.51165	0.96	0.604958	0.970594	NewGene_2980/SoyZH13_04G096700/SoyZH13_04G188104/SoyZH13_07G218000/SoyZH13_08G339900/SoyZH13_10G091900/SoyZH13_13G071100/SoyZH13_14G158100/SoyZH13_18G214000/SoyZH13_18G267700
GO:0032989	cellular component morphogenesis	0.391773	0.410165	0.96	0.606761	0.970594	SoyZH13_02G197101/SoyZH13_04G024300/SoyZH13_08G066500/SoyZH13_17G244200/SoyZH13_18G177900/SoyZH13_19G075500/SoyZH13_19G194800/SoyZH13_20G128800
GO:0045786	negative regulation of cell cycle	0.146915	0.152226	0.97	0.611667	0.970594	SoyZH13_10G183700/SoyZH13_19G005200/SoyZH13_20G176400
GO:0050793	regulation of developmental process	0.832517	0.871073	0.96	0.614005	0.970594	SoyZH13_01G020100/SoyZH13_02G054501/SoyZH13_02G054701/SoyZH13_02G116200/SoyZH13_02G220900/SoyZH13_03G193800/SoyZH13_04G058900/SoyZH13_09G183700/SoyZH13_10G231500/SoyZH13_12G164600/SoyZH13_13G026212/SoyZH13_13G114600/SoyZH13_15G149400/SoyZH13_16G020600/SoyZH13_17G060100/SoyZH13_17G206300/SoyZH13_19G177400
GO:0009314	response to radiation	0.587659	0.617362	0.95	0.61412	0.970594	NewGene_7113/SoyZH13_03G193800/SoyZH13_04G206200/SoyZH13_06G269100/SoyZH13_07G020700/SoyZH13_08G339900/SoyZH13_11G085700/SoyZH13_15G031900/SoyZH13_15G108000/SoyZH13_17G157500/SoyZH13_18G267700/SoyZH13_19G005200
GO:0010647	positive regulation of cell communication	0.244858	0.257939	0.95	0.614838	0.970594	SoyZH13_05G047900/SoyZH13_07G096500/SoyZH13_15G149400/SoyZH13_17G005401/SoyZH13_19G075500
GO:0009737	response to abscisic acid	0.587659	0.621591	0.95	0.623686	0.970594	SoyZH13_01G195400/SoyZH13_02G220900/SoyZH13_04G009000/SoyZH13_05G044300/SoyZH13_06G158300/SoyZH13_07G175900/SoyZH13_08G339900/SoyZH13_10G091900/SoyZH13_11G214900/SoyZH13_15G108000/SoyZH13_15G127100/SoyZH13_18G267700
GO:0000413	protein peptidyl-prolyl isomerization	0.0979432	0.101484	0.97	0.625971	0.970594	SoyZH13_06G005200/SoyZH13_08G100501
GO:0006032	chitin catabolic process	0.0979432	0.101484	0.97	0.625971	0.970594	SoyZH13_02G040600/SoyZH13_14G105300
GO:0007094	mitotic spindle assembly checkpoint	0.0979432	0.101484	0.97	0.625971	0.970594	SoyZH13_11G229600/SoyZH13_20G006100
GO:0030071	regulation of mitotic metaphase/anaphase transition	0.0979432	0.101484	0.97	0.625971	0.970594	NewGene_833/SoyZH13_12G021300
GO:0030422	production of siRNA involved in RNA interference	0.0979432	0.101484	0.97	0.625971	0.970594	NewGene_55/SoyZH13_06G092300
GO:0043622	cortical microtubule organization	0.0979432	0.101484	0.97	0.625971	0.970594	SoyZH13_03G160300/SoyZH13_06G158300
GO:0045732	positive regulation of protein catabolic process	0.0979432	0.101484	0.97	0.625971	0.970594	NewGene_833/SoyZH13_17G008300
GO:0048699	generation of neurons	0.0979432	0.101484	0.97	0.625971	0.970594	SoyZH13_15G149400/SoyZH13_19G075500
GO:0051865	protein autoubiquitination	0.0979432	0.101484	0.97	0.625971	0.970594	SoyZH13_08G162900/SoyZH13_19G146400
GO:0032259	methylation	1.61606	1.68717	0.96	0.629149	0.970594	NewGene_202/NewGene_3398/SoyZH13_01G004600/SoyZH13_01G222200/SoyZH13_02G053200/SoyZH13_03G102600/SoyZH13_04G030400/SoyZH13_05G127200/SoyZH13_06G166400/SoyZH13_06G260300/SoyZH13_07G047200/SoyZH13_07G072700/SoyZH13_07G104200/SoyZH13_07G116500/SoyZH13_08G144400/SoyZH13_08G248000/SoyZH13_09G014500/SoyZH13_09G129500/SoyZH13_09G240200/SoyZH13_09G256400/SoyZH13_10G093900/SoyZH13_10G174400/SoyZH13_10G199…
GO:0070925	organelle assembly	0.244858	0.262168	0.93	0.62942	0.970594	SoyZH13_03G152100/SoyZH13_13G168500/SoyZH13_13G168801/SoyZH13_16G020600/SoyZH13_20G069200
GO:0000712	resolution of meiotic recombination intermediates	0.0489716	0.0465136	1.05	0.629743	0.970594	SoyZH13_11G037800
GO:0001731	formation of translation preinitiation complex	0.0489716	0.0465136	1.05	0.629743	0.970594	SoyZH13_02G084700
GO:0003007	heart morphogenesis	0.0489716	0.0465136	1.05	0.629743	0.970594	SoyZH13_16G020600
GO:0006164	purine nucleotide biosynthetic process	0.0489716	0.0465136	1.05	0.629743	0.970594	SoyZH13_02G036500
GO:0006168	adenine salvage	0.0489716	0.0465136	1.05	0.629743	0.970594	SoyZH13_17G134300
GO:0006426	glycyl-tRNA aminoacylation	0.0489716	0.0465136	1.05	0.629743	0.970594	NewGene_5518
GO:0006538	glutamate catabolic process	0.0489716	0.0465136	1.05	0.629743	0.970594	SoyZH13_01G187500
GO:0006626	protein targeting to mitochondrion	0.0489716	0.0465136	1.05	0.629743	0.970594	SoyZH13_15G052300
GO:0006732	obsolete coenzyme metabolic process	0.0489716	0.0465136	1.05	0.629743	0.970594	SoyZH13_18G012200
GO:0006777	Mo-molybdopterin cofactor biosynthetic process	0.0489716	0.0465136	1.05	0.629743	0.970594	SoyZH13_15G247000
GO:0007369	gastrulation	0.0489716	0.0465136	1.05	0.629743	0.970594	SoyZH13_16G020600
GO:0009263	deoxyribonucleotide biosynthetic process	0.0489716	0.0465136	1.05	0.629743	0.970594	SoyZH13_16G052000
GO:0009561	megagametogenesis	0.0489716	0.0465136	1.05	0.629743	0.970594	NewGene_1396
GO:0009584	detection of visible light	0.0489716	0.0465136	1.05	0.629743	0.970594	SoyZH13_15G184600
GO:0010017	red or far-red light signaling pathway	0.0489716	0.0465136	1.05	0.629743	0.970594	SoyZH13_03G193800
GO:0010075	regulation of meristem growth	0.0489716	0.0465136	1.05	0.629743	0.970594	SoyZH13_10G231500
GO:0010193	response to ozone	0.0489716	0.0465136	1.05	0.629743	0.970594	SoyZH13_20G192800
GO:0010417	glucuronoxylan biosynthetic process	0.0489716	0.0465136	1.05	0.629743	0.970594	SoyZH13_12G158800
GO:0010948	negative regulation of cell cycle process	0.0489716	0.0465136	1.05	0.629743	0.970594	SoyZH13_19G005200
GO:0016246	RNA interference	0.0489716	0.0465136	1.05	0.629743	0.970594	NewGene_55
GO:0016477	cell migration	0.0489716	0.0465136	1.05	0.629743	0.970594	SoyZH13_18G105400
GO:0019509	L-methionine salvage from methylthioadenosine	0.0489716	0.0465136	1.05	0.629743	0.970594	SoyZH13_10G225600
GO:0030100	regulation of endocytosis	0.0489716	0.0465136	1.05	0.629743	0.970594	SoyZH13_11G247200
GO:0030182	neuron differentiation	0.0489716	0.0465136	1.05	0.629743	0.970594	SoyZH13_19G075500
GO:0030323	respiratory tube development	0.0489716	0.0465136	1.05	0.629743	0.970594	SoyZH13_16G020600
GO:0030324	lung development	0.0489716	0.0465136	1.05	0.629743	0.970594	SoyZH13_16G020600
GO:0030837	negative regulation of actin filament polymerization	0.0489716	0.0465136	1.05	0.629743	0.970594	SoyZH13_11G247200
GO:0031053	primary miRNA processing	0.0489716	0.0465136	1.05	0.629743	0.970594	SoyZH13_06G092300
GO:0031054	pre-miRNA processing	0.0489716	0.0465136	1.05	0.629743	0.970594	SoyZH13_06G092300
GO:0032272	negative regulation of protein polymerization	0.0489716	0.0465136	1.05	0.629743	0.970594	SoyZH13_11G247200
GO:0033674	positive regulation of kinase activity	0.0489716	0.0465136	1.05	0.629743	0.970594	SoyZH13_03G152100
GO:0034063	stress granule assembly	0.0489716	0.0465136	1.05	0.629743	0.970594	SoyZH13_01G136500
GO:0034754	cellular hormone metabolic process	0.0489716	0.0465136	1.05	0.629743	0.970594	SoyZH13_02G109700
GO:0035670	plant-type ovary development	0.0489716	0.0465136	1.05	0.629743	0.970594	SoyZH13_13G026212
GO:0035690	cellular response to drug	0.0489716	0.0465136	1.05	0.629743	0.970594	SoyZH13_18G214000
GO:0045017	glycerolipid biosynthetic process	0.0489716	0.0465136	1.05	0.629743	0.970594	SoyZH13_07G000200
GO:0045926	negative regulation of growth	0.0489716	0.0465136	1.05	0.629743	0.970594	SoyZH13_19G177400
GO:0051222	positive regulation of protein transport	0.0489716	0.0465136	1.05	0.629743	0.970594	SoyZH13_19G075500
GO:0060541	respiratory system development	0.0489716	0.0465136	1.05	0.629743	0.970594	SoyZH13_16G020600
GO:0070585	protein localization to mitochondrion	0.0489716	0.0465136	1.05	0.629743	0.970594	SoyZH13_15G052300
GO:0072655	establishment of protein localization to mitochondrion	0.0489716	0.0465136	1.05	0.629743	0.970594	SoyZH13_15G052300
GO:0090175	regulation of establishment of planar polarity	0.0489716	0.0465136	1.05	0.629743	0.970594	SoyZH13_16G020600
GO:1902025	nitrate import	0.0489716	0.0465136	1.05	0.629743	0.970594	SoyZH13_01G168201
GO:1904951	positive regulation of establishment of protein localization	0.0489716	0.0465136	1.05	0.629743	0.970594	SoyZH13_19G075500
GO:1905330	regulation of morphogenesis of an epithelium	0.0489716	0.0465136	1.05	0.629743	0.970594	SoyZH13_16G020600
GO:2000050	regulation of non-canonical Wnt signaling pathway	0.0489716	0.0465136	1.05	0.629743	0.970594	SoyZH13_16G020600
GO:2000095	regulation of Wnt signaling pathway, planar cell polarity pathway	0.0489716	0.0465136	1.05	0.629743	0.970594	SoyZH13_16G020600
GO:2000242	negative regulation of reproductive process	0.0489716	0.0465136	1.05	0.629743	0.970594	SoyZH13_12G164600
GO:2000573	positive regulation of DNA biosynthetic process	0.0489716	0.0465136	1.05	0.629743	0.970594	SoyZH13_10G033500
GO:0048193	Golgi vesicle transport	0.146915	0.156455	0.94	0.630502	0.970594	SoyZH13_13G058700/SoyZH13_19G075500/SoyZH13_20G074200
GO:0060429	epithelium development	0.146915	0.156455	0.94	0.630502	0.970594	SoyZH13_03G152100/SoyZH13_15G149400/SoyZH13_16G020600
GO:0048522	positive regulation of cellular process	1.12635	1.18398	0.95	0.630564	0.970594	NewGene_833/SoyZH13_02G196300/SoyZH13_02G197101/SoyZH13_03G032900/SoyZH13_03G152100/SoyZH13_05G047900/SoyZH13_07G016500/SoyZH13_07G096500/SoyZH13_08G087500/SoyZH13_10G033500/SoyZH13_13G168500/SoyZH13_13G168801/SoyZH13_14G167300/SoyZH13_15G031900/SoyZH13_15G149400/SoyZH13_16G104000/SoyZH13_16G139800/SoyZH13_17G005401/SoyZH13_17G060100/SoyZH13_18G175600/SoyZH13_19G075500/SoyZH13_20G162300/SoyZH13_2…
GO:1901700	response to oxygen-containing compound	1.3712	1.43769	0.95	0.632421	0.970594	NewGene_2980/SoyZH13_01G195400/SoyZH13_02G109700/SoyZH13_02G220900/SoyZH13_04G093800/SoyZH13_04G096700/SoyZH13_04G188104/SoyZH13_04G206200/SoyZH13_05G044300/SoyZH13_06G096900/SoyZH13_07G175900/SoyZH13_07G186100/SoyZH13_07G218000/SoyZH13_08G339900/SoyZH13_09G006700/SoyZH13_10G091900/SoyZH13_13G026212/SoyZH13_13G071100/SoyZH13_13G114600/SoyZH13_14G158100/SoyZH13_15G108000/SoyZH13_15G127100/SoyZH13_…
GO:0006520	cellular amino acid metabolic process	0.29383	0.317138	0.93	0.637585	0.970594	SoyZH13_03G151000/SoyZH13_06G252600/SoyZH13_12G185300/SoyZH13_15G083700/SoyZH13_16G029500/SoyZH13_18G012200
GO:0016049	cell growth	0.29383	0.317138	0.93	0.637585	0.970594	SoyZH13_02G109700/SoyZH13_02G197101/SoyZH13_08G066500/SoyZH13_18G177900/SoyZH13_19G194800/SoyZH13_20G128800
GO:0032268	regulation of cellular protein metabolic process	0.391773	0.422851	0.93	0.641428	0.970594	NewGene_833/SoyZH13_02G196300/SoyZH13_03G032900/SoyZH13_08G162900/SoyZH13_08G339900/SoyZH13_14G167300/SoyZH13_17G060100/SoyZH13_18G267700
GO:1901698	response to nitrogen compound	0.391773	0.422851	0.93	0.641428	0.970594	NewGene_55/SoyZH13_02G109700/SoyZH13_02G195300/SoyZH13_07G175900/SoyZH13_13G026212/SoyZH13_13G114600/SoyZH13_18G091000/SoyZH13_19G177400
GO:0009826	unidimensional cell growth	0.244858	0.266396	0.92	0.643663	0.970594	SoyZH13_02G197101/SoyZH13_08G066500/SoyZH13_18G177900/SoyZH13_19G194800/SoyZH13_20G128800
GO:0048589	developmental growth	0.342801	0.372109	0.92	0.645293	0.970594	SoyZH13_02G109700/SoyZH13_02G197101/SoyZH13_08G066500/SoyZH13_15G070700/SoyZH13_18G177900/SoyZH13_19G194800/SoyZH13_20G128800
GO:0000266	mitochondrial fission	0.0979432	0.105713	0.93	0.648404	0.970594	SoyZH13_02G080300/SoyZH13_07G113800
GO:0000725	recombinational repair	0.0979432	0.105713	0.93	0.648404	0.970594	SoyZH13_08G051700/SoyZH13_11G021900
GO:0006012	galactose metabolic process	0.0979432	0.105713	0.93	0.648404	0.970594	SoyZH13_05G208100/SoyZH13_08G011500
GO:0006073	cellular glucan metabolic process	0.0979432	0.105713	0.93	0.648404	0.970594	NewGene_3188/SoyZH13_18G039200
GO:0006098	pentose-phosphate shunt	0.0979432	0.105713	0.93	0.648404	0.970594	SoyZH13_05G186800/SoyZH13_18G252900
GO:0006614	SRP-dependent cotranslational protein targeting to membrane	0.0979432	0.105713	0.93	0.648404	0.970594	SoyZH13_02G131601/SoyZH13_19G181700
GO:0009896	positive regulation of catabolic process	0.0979432	0.105713	0.93	0.648404	0.970594	NewGene_833/SoyZH13_03G152100
GO:0031123	RNA 3'-end processing	0.0979432	0.105713	0.93	0.648404	0.970594	SoyZH13_07G013901/SoyZH13_08G191500
GO:0031331	positive regulation of cellular catabolic process	0.0979432	0.105713	0.93	0.648404	0.970594	NewGene_833/SoyZH13_03G152100
GO:0032886	regulation of microtubule-based process	0.0979432	0.105713	0.93	0.648404	0.970594	SoyZH13_13G168500/SoyZH13_13G168801
GO:0009637	response to blue light	0.146915	0.160683	0.91	0.648693	0.970594	NewGene_7113/SoyZH13_08G339900/SoyZH13_18G267700
GO:0009833	plant-type primary cell wall biogenesis	0.146915	0.160683	0.91	0.648693	0.970594	SoyZH13_06G293900/SoyZH13_08G084000/SoyZH13_08G111900
GO:0016126	sterol biosynthetic process	0.146915	0.160683	0.91	0.648693	0.970594	SoyZH13_01G139600/SoyZH13_09G244300/SoyZH13_11G085800
GO:0006955	immune response	0.29383	0.321367	0.91	0.650462	0.970594	NewGene_55/SoyZH13_07G185200/SoyZH13_13G158400/SoyZH13_18G004200/SoyZH13_18G080500/SoyZH13_18G080902
GO:0006891	intra-Golgi vesicle-mediated transport	0.195886	0.215654	0.91	0.65251	0.970594	SoyZH13_08G287300/SoyZH13_11G237900/SoyZH13_15G013300/SoyZH13_18G103600
GO:0042026	protein refolding	0.195886	0.215654	0.91	0.65251	0.970594	SoyZH13_02G187100/SoyZH13_15G084400/SoyZH13_18G255801/SoyZH13_18G256101
GO:0044093	positive regulation of molecular function	0.391773	0.427079	0.92	0.65259	0.970594	NewGene_833/SoyZH13_02G195300/SoyZH13_03G152100/SoyZH13_07G096500/SoyZH13_10G033500/SoyZH13_16G104000/SoyZH13_17G005401/SoyZH13_19G075500
GO:0043085	positive regulation of catalytic activity	0.342801	0.376337	0.91	0.657109	0.970594	NewGene_833/SoyZH13_02G195300/SoyZH13_03G152100/SoyZH13_07G096500/SoyZH13_10G033500/SoyZH13_16G104000/SoyZH13_17G005401
GO:0000819	sister chromatid segregation	0.0489716	0.0507421	0.97	0.661728	0.970594	SoyZH13_06G137500
GO:0002758	innate immune response-activating signal transduction	0.0489716	0.0507421	0.97	0.661728	0.970594	SoyZH13_17G122401
GO:0006066	alcohol metabolic process	0.0489716	0.0507421	0.97	0.661728	0.970594	SoyZH13_02G109700
GO:0006564	L-serine biosynthetic process	0.0489716	0.0507421	0.97	0.661728	0.970594	SoyZH13_02G040101
GO:0006783	heme biosynthetic process	0.0489716	0.0507421	0.97	0.661728	0.970594	SoyZH13_06G110500
GO:0006816	calcium ion transport	0.0489716	0.0507421	0.97	0.661728	0.970594	SoyZH13_12G183900
GO:0007398	ectoderm development	0.0489716	0.0507421	0.97	0.661728	0.970594	SoyZH13_15G149400
GO:0007422	peripheral nervous system development	0.0489716	0.0507421	0.97	0.661728	0.970594	SoyZH13_15G149400
GO:0007498	mesoderm development	0.0489716	0.0507421	0.97	0.661728	0.970594	SoyZH13_15G149400
GO:0007616	long-term memory	0.0489716	0.0507421	0.97	0.661728	0.970594	SoyZH13_15G149400
GO:0008052	sensory organ boundary specification	0.0489716	0.0507421	0.97	0.661728	0.970594	SoyZH13_15G149400
GO:0009099	valine biosynthetic process	0.0489716	0.0507421	0.97	0.661728	0.970594	SoyZH13_15G069900
GO:0009259	ribonucleotide metabolic process	0.0489716	0.0507421	0.97	0.661728	0.970594	SoyZH13_18G105400
GO:0010160	formation of animal organ boundary	0.0489716	0.0507421	0.97	0.661728	0.970594	SoyZH13_15G149400
GO:0010506	regulation of autophagy	0.0489716	0.0507421	0.97	0.661728	0.970594	SoyZH13_03G152100
GO:0016360	sensory organ precursor cell fate determination	0.0489716	0.0507421	0.97	0.661728	0.970594	SoyZH13_15G149400
GO:0016558	protein import into peroxisome matrix	0.0489716	0.0507421	0.97	0.661728	0.970594	SoyZH13_17G145400
GO:0019693	ribose phosphate metabolic process	0.0489716	0.0507421	0.97	0.661728	0.970594	SoyZH13_18G105400
GO:0030155	regulation of cell adhesion	0.0489716	0.0507421	0.97	0.661728	0.970594	SoyZH13_19G075500
GO:0030258	lipid modification	0.0489716	0.0507421	0.97	0.661728	0.970594	SoyZH13_14G082500
GO:0035194	post-transcriptional gene silencing by RNA	0.0489716	0.0507421	0.97	0.661728	0.970594	NewGene_55
GO:0035203	regulation of lamellocyte differentiation	0.0489716	0.0507421	0.97	0.661728	0.970594	SoyZH13_15G149400
GO:0035204	negative regulation of lamellocyte differentiation	0.0489716	0.0507421	0.97	0.661728	0.970594	SoyZH13_15G149400
GO:0035966	response to topologically incorrect protein	0.0489716	0.0507421	0.97	0.661728	0.970594	SoyZH13_07G016500
GO:0042128	nitrate assimilation	0.0489716	0.0507421	0.97	0.661728	0.970594	SoyZH13_17G120600
GO:0042478	regulation of eye photoreceptor cell development	0.0489716	0.0507421	0.97	0.661728	0.970594	SoyZH13_15G149400
GO:0045314	regulation of compound eye photoreceptor development	0.0489716	0.0507421	0.97	0.661728	0.970594	SoyZH13_15G149400
GO:0045610	regulation of hemocyte differentiation	0.0489716	0.0507421	0.97	0.661728	0.970594	SoyZH13_15G149400
GO:0045611	negative regulation of hemocyte differentiation	0.0489716	0.0507421	0.97	0.661728	0.970594	SoyZH13_15G149400
GO:0045613	regulation of plasmatocyte differentiation	0.0489716	0.0507421	0.97	0.661728	0.970594	SoyZH13_15G149400
GO:0045614	negative regulation of plasmatocyte differentiation	0.0489716	0.0507421	0.97	0.661728	0.970594	SoyZH13_15G149400
GO:0046532	regulation of photoreceptor cell differentiation	0.0489716	0.0507421	0.97	0.661728	0.970594	SoyZH13_15G149400
GO:0046916	cellular transition metal ion homeostasis	0.0489716	0.0507421	0.97	0.661728	0.970594	SoyZH13_04G201800
GO:0048645	animal organ formation	0.0489716	0.0507421	0.97	0.661728	0.970594	SoyZH13_15G149400
GO:0060582	cell fate determination involved in pattern specification	0.0489716	0.0507421	0.97	0.661728	0.970594	SoyZH13_15G149400
GO:0071489	cellular response to red or far red light	0.0489716	0.0507421	0.97	0.661728	0.970594	SoyZH13_03G193800
GO:0072330	monocarboxylic acid biosynthetic process	0.0489716	0.0507421	0.97	0.661728	0.970594	SoyZH13_18G091000
GO:1901371	regulation of leaf morphogenesis	0.0489716	0.0507421	0.97	0.661728	0.970594	SoyZH13_01G168201
GO:1903706	regulation of hemopoiesis	0.0489716	0.0507421	0.97	0.661728	0.970594	SoyZH13_15G149400
GO:1903707	negative regulation of hemopoiesis	0.0489716	0.0507421	0.97	0.661728	0.970594	SoyZH13_15G149400
GO:1905037	autophagosome organization	0.0489716	0.0507421	0.97	0.661728	0.970594	SoyZH13_03G152100
GO:2000032	regulation of secondary shoot formation	0.0489716	0.0507421	0.97	0.661728	0.970594	SoyZH13_12G205300
GO:0006928	movement of cell or subcellular component	0.146915	0.164912	0.89	0.666238	0.970594	SoyZH13_11G247200/SoyZH13_16G020600/SoyZH13_18G105400
GO:0032269	negative regulation of cellular protein metabolic process	0.146915	0.164912	0.89	0.666238	0.970594	SoyZH13_08G162900/SoyZH13_08G339900/SoyZH13_18G267700
GO:0042147	retrograde transport, endosome to Golgi	0.146915	0.164912	0.89	0.666238	0.970594	SoyZH13_08G287300/SoyZH13_11G237900/SoyZH13_18G103600
GO:0051248	negative regulation of protein metabolic process	0.146915	0.164912	0.89	0.666238	0.970594	SoyZH13_08G162900/SoyZH13_08G339900/SoyZH13_18G267700
GO:0010073	meristem maintenance	0.195886	0.219882	0.89	0.667698	0.970594	SoyZH13_03G048200/SoyZH13_06G289801/SoyZH13_09G131000/SoyZH13_10G231500
GO:0050790	regulation of catalytic activity	0.587659	0.642733	0.91	0.669656	0.970594	NewGene_6434/NewGene_833/SoyZH13_02G195300/SoyZH13_03G152100/SoyZH13_07G096500/SoyZH13_08G075101/SoyZH13_08G162900/SoyZH13_08G339900/SoyZH13_10G033500/SoyZH13_16G104000/SoyZH13_17G005401/SoyZH13_18G267700
GO:0002009	morphogenesis of an epithelium	0.0979432	0.109941	0.89	0.669754	0.970594	SoyZH13_15G149400/SoyZH13_16G020600
GO:0007034	vacuolar transport	0.0979432	0.109941	0.89	0.669754	0.970594	SoyZH13_08G029900/SoyZH13_11G165400
GO:0022008	neurogenesis	0.0979432	0.109941	0.89	0.669754	0.970594	SoyZH13_15G149400/SoyZH13_19G075500
GO:0048443	stamen development	0.0979432	0.109941	0.89	0.669754	0.970594	SoyZH13_02G142900/SoyZH13_19G193700
GO:0048466	androecium development	0.0979432	0.109941	0.89	0.669754	0.970594	SoyZH13_02G142900/SoyZH13_19G193700
GO:0051186	obsolete cofactor metabolic process	0.0979432	0.109941	0.89	0.669754	0.970594	NewGene_5830/SoyZH13_18G012200
GO:0071712	ER-associated misfolded protein catabolic process	0.0979432	0.109941	0.89	0.669754	0.970594	SoyZH13_02G249000/SoyZH13_04G007400
GO:0006401	RNA catabolic process	0.244858	0.274853	0.89	0.671098	0.970594	SoyZH13_01G047400/SoyZH13_02G060300/SoyZH13_02G060600/SoyZH13_02G060700/SoyZH13_03G175301
GO:0048831	regulation of shoot system development	0.244858	0.274853	0.89	0.671098	0.970594	SoyZH13_02G220900/SoyZH13_12G164600/SoyZH13_12G205300/SoyZH13_13G026212/SoyZH13_19G177400
GO:0048878	chemical homeostasis	0.244858	0.274853	0.89	0.671098	0.970594	SoyZH13_04G201800/SoyZH13_05G093200/SoyZH13_07G182000/SoyZH13_13G161000/SoyZH13_19G075500
GO:0048608	reproductive structure development	0.979432	1.06136	0.92	0.679836	0.970594	NewGene_6434/SoyZH13_02G054501/SoyZH13_02G054701/SoyZH13_02G133100/SoyZH13_02G142900/SoyZH13_03G193800/SoyZH13_04G012600/SoyZH13_05G096800/SoyZH13_06G124900/SoyZH13_07G062100/SoyZH13_08G087500/SoyZH13_10G155100/SoyZH13_12G164600/SoyZH13_13G026212/SoyZH13_15G031900/SoyZH13_16G173400/SoyZH13_17G154800/SoyZH13_18G105400/SoyZH13_19G177400/SoyZH13_19G193700
GO:0000381	regulation of alternative mRNA splicing, via spliceosome	0.146915	0.16914	0.87	0.683133	0.970594	SoyZH13_11G202500/SoyZH13_14G189700/SoyZH13_19G161100
GO:0034655	nucleobase-containing compound catabolic process	0.146915	0.16914	0.87	0.683133	0.970594	SoyZH13_03G174800/SoyZH13_09G260400/SoyZH13_19G178800
GO:0051345	positive regulation of hydrolase activity	0.244858	0.279082	0.88	0.68428	0.970594	NewGene_833/SoyZH13_02G195300/SoyZH13_07G096500/SoyZH13_16G104000/SoyZH13_17G005401
GO:0061458	reproductive system development	0.979432	1.06558	0.92	0.686648	0.970594	NewGene_6434/SoyZH13_02G054501/SoyZH13_02G054701/SoyZH13_02G133100/SoyZH13_02G142900/SoyZH13_03G193800/SoyZH13_04G012600/SoyZH13_05G096800/SoyZH13_06G124900/SoyZH13_07G062100/SoyZH13_08G087500/SoyZH13_10G155100/SoyZH13_12G164600/SoyZH13_13G026212/SoyZH13_15G031900/SoyZH13_16G173400/SoyZH13_17G154800/SoyZH13_18G105400/SoyZH13_19G177400/SoyZH13_19G193700
GO:0000226	microtubule cytoskeleton organization	0.440744	0.494736	0.89	0.689697	0.970594	SoyZH13_01G181100/SoyZH13_03G160300/SoyZH13_04G024300/SoyZH13_10G147700/SoyZH13_13G168500/SoyZH13_13G168801/SoyZH13_17G244200/SoyZH13_18G006600/SoyZH13_19G099100
GO:0010605	negative regulation of macromolecule metabolic process	0.685602	0.756903	0.91	0.689819	0.970594	NewGene_55/SoyZH13_02G142900/SoyZH13_02G196300/SoyZH13_02G215500/SoyZH13_03G137700/SoyZH13_05G044300/SoyZH13_06G068200/SoyZH13_08G162900/SoyZH13_08G339900/SoyZH13_09G073500/SoyZH13_14G167300/SoyZH13_17G060100/SoyZH13_18G267700/SoyZH13_19G193700
GO:0003008	system process	0.0979432	0.11417	0.86	0.690041	0.970594	SoyZH13_15G149400/SoyZH13_19G075500
GO:0010029	regulation of seed germination	0.0979432	0.11417	0.86	0.690041	0.970594	SoyZH13_02G054501/SoyZH13_02G054701
GO:0016236	macroautophagy	0.0979432	0.11417	0.86	0.690041	0.970594	SoyZH13_03G152100/SoyZH13_20G069200
GO:0042127	regulation of cell population proliferation	0.0979432	0.11417	0.86	0.690041	0.970594	SoyZH13_03G137700/SoyZH13_03G152100
GO:0051260	protein homooligomerization	0.0979432	0.11417	0.86	0.690041	0.970594	SoyZH13_08G015300/SoyZH13_15G149400
GO:0000075	cell cycle checkpoint	0.0489716	0.0549706	0.89	0.690952	0.970594	SoyZH13_19G005200
GO:0006882	cellular zinc ion homeostasis	0.0489716	0.0549706	0.89	0.690952	0.970594	SoyZH13_09G090900
GO:0007476	imaginal disc-derived wing morphogenesis	0.0489716	0.0549706	0.89	0.690952	0.970594	SoyZH13_15G149400
GO:0009225	nucleotide-sugar metabolic process	0.0489716	0.0549706	0.89	0.690952	0.970594	SoyZH13_18G096200
GO:0009311	oligosaccharide metabolic process	0.0489716	0.0549706	0.89	0.690952	0.970594	SoyZH13_05G136000
GO:0009792	embryo development ending in birth or egg hatching	0.0489716	0.0549706	0.89	0.690952	0.970594	SoyZH13_03G152100
GO:0009901	anther dehiscence	0.0489716	0.0549706	0.89	0.690952	0.970594	SoyZH13_15G252900
GO:0010207	photosystem II assembly	0.0489716	0.0549706	0.89	0.690952	0.970594	SoyZH13_01G164500
GO:0010562	positive regulation of phosphorus metabolic process	0.0489716	0.0549706	0.89	0.690952	0.970594	SoyZH13_03G152100
GO:0010950	positive regulation of endopeptidase activity	0.0489716	0.0549706	0.89	0.690952	0.970594	NewGene_833
GO:0010952	positive regulation of peptidase activity	0.0489716	0.0549706	0.89	0.690952	0.970594	NewGene_833
GO:0016104	triterpenoid biosynthetic process	0.0489716	0.0549706	0.89	0.690952	0.970594	SoyZH13_07G001100
GO:0030587	sorocarp development	0.0489716	0.0549706	0.89	0.690952	0.970594	SoyZH13_11G247200
GO:0030718	germ-line stem cell population maintenance	0.0489716	0.0549706	0.89	0.690952	0.970594	SoyZH13_15G149400
GO:0031333	negative regulation of protein-containing complex assembly	0.0489716	0.0549706	0.89	0.690952	0.970594	SoyZH13_11G247200
GO:0032957	inositol trisphosphate metabolic process	0.0489716	0.0549706	0.89	0.690952	0.970594	SoyZH13_09G186900
GO:0035107	appendage morphogenesis	0.0489716	0.0549706	0.89	0.690952	0.970594	SoyZH13_15G149400
GO:0035114	imaginal disc-derived appendage morphogenesis	0.0489716	0.0549706	0.89	0.690952	0.970594	SoyZH13_15G149400
GO:0035120	post-embryonic appendage morphogenesis	0.0489716	0.0549706	0.89	0.690952	0.970594	SoyZH13_15G149400
GO:0043455	regulation of secondary metabolic process	0.0489716	0.0549706	0.89	0.690952	0.970594	SoyZH13_07G033100
GO:0045664	regulation of neuron differentiation	0.0489716	0.0549706	0.89	0.690952	0.970594	SoyZH13_15G149400
GO:0045747	positive regulation of Notch signaling pathway	0.0489716	0.0549706	0.89	0.690952	0.970594	SoyZH13_15G149400
GO:0045937	positive regulation of phosphate metabolic process	0.0489716	0.0549706	0.89	0.690952	0.970594	SoyZH13_03G152100
GO:0046621	negative regulation of organ growth	0.0489716	0.0549706	0.89	0.690952	0.970594	SoyZH13_19G177400
GO:0048236	plant-type sporogenesis	0.0489716	0.0549706	0.89	0.690952	0.970594	SoyZH13_15G126900
GO:0048562	embryonic organ morphogenesis	0.0489716	0.0549706	0.89	0.690952	0.970594	SoyZH13_16G020600
GO:0048565	digestive tract development	0.0489716	0.0549706	0.89	0.690952	0.970594	SoyZH13_16G020600
GO:0048568	embryonic organ development	0.0489716	0.0549706	0.89	0.690952	0.970594	SoyZH13_16G020600
GO:0048736	appendage development	0.0489716	0.0549706	0.89	0.690952	0.970594	SoyZH13_15G149400
GO:0048737	imaginal disc-derived appendage development	0.0489716	0.0549706	0.89	0.690952	0.970594	SoyZH13_15G149400
GO:0048749	compound eye development	0.0489716	0.0549706	0.89	0.690952	0.970594	SoyZH13_15G149400
GO:0050767	regulation of neurogenesis	0.0489716	0.0549706	0.89	0.690952	0.970594	SoyZH13_15G149400
GO:0055123	digestive system development	0.0489716	0.0549706	0.89	0.690952	0.970594	SoyZH13_16G020600
GO:0060581	cell fate commitment involved in pattern specification	0.0489716	0.0549706	0.89	0.690952	0.970594	SoyZH13_15G149400
GO:0072507	divalent inorganic cation homeostasis	0.0489716	0.0549706	0.89	0.690952	0.970594	SoyZH13_19G075500
GO:0090693	plant organ senescence	0.0489716	0.0549706	0.89	0.690952	0.970594	SoyZH13_09G260400
GO:0090702	non-reproductive fruiting body development	0.0489716	0.0549706	0.89	0.690952	0.970594	SoyZH13_11G247200
GO:0098656	anion transmembrane transport	0.0489716	0.0549706	0.89	0.690952	0.970594	SoyZH13_15G110600
GO:0098662	inorganic cation transmembrane transport	0.0489716	0.0549706	0.89	0.690952	0.970594	SoyZH13_04G201800
GO:0099120	socially cooperative development	0.0489716	0.0549706	0.89	0.690952	0.970594	SoyZH13_11G247200
GO:1900426	positive regulation of defense response to bacterium	0.0489716	0.0549706	0.89	0.690952	0.970594	SoyZH13_07G096500
GO:2000278	regulation of DNA biosynthetic process	0.0489716	0.0549706	0.89	0.690952	0.970594	SoyZH13_10G033500
GO:0045935	positive regulation of nucleobase-containing compound metabolic process	0.342801	0.389023	0.88	0.691097	0.970594	SoyZH13_07G016500/SoyZH13_10G033500/SoyZH13_15G031900/SoyZH13_16G139800/SoyZH13_18G175600/SoyZH13_20G162300/SoyZH13_20G208702
GO:0009658	chloroplast organization	0.489716	0.549706	0.89	0.694539	0.970594	NewGene_7113/SoyZH13_04G206200/SoyZH13_06G254500/SoyZH13_07G190600/SoyZH13_07G197700/SoyZH13_09G044100/SoyZH13_13G122100/SoyZH13_13G209600/SoyZH13_17G217900/SoyZH13_20G192800
GO:0050832	defense response to fungus	0.244858	0.28331	0.86	0.697101	0.970594	SoyZH13_02G040600/SoyZH13_12G066900/SoyZH13_19G230500/SoyZH13_19G230600/SoyZH13_20G210000
GO:0048468	cell development	0.440744	0.498964	0.88	0.699379	0.970594	SoyZH13_02G109700/SoyZH13_02G197101/SoyZH13_04G024300/SoyZH13_15G149400/SoyZH13_17G244200/SoyZH13_18G177900/SoyZH13_19G075500/SoyZH13_19G194800/SoyZH13_20G128800
GO:0009888	tissue development	0.685602	0.76536	0.9	0.70549	0.970594	SoyZH13_02G109700/SoyZH13_02G197101/SoyZH13_03G048200/SoyZH13_03G152100/SoyZH13_04G024300/SoyZH13_06G289801/SoyZH13_07G161100/SoyZH13_09G131000/SoyZH13_10G231500/SoyZH13_15G149400/SoyZH13_16G020600/SoyZH13_17G229500/SoyZH13_17G244200/SoyZH13_18G175600
GO:0006414	translational elongation	0.0979432	0.118398	0.83	0.709288	0.970594	SoyZH13_04G166900/SoyZH13_06G169300
GO:0006874	cellular calcium ion homeostasis	0.0979432	0.118398	0.83	0.709288	0.970594	SoyZH13_01G107800/SoyZH13_07G139300
GO:0048729	tissue morphogenesis	0.0979432	0.118398	0.83	0.709288	0.970594	SoyZH13_15G149400/SoyZH13_16G020600
GO:0071470	cellular response to osmotic stress	0.0979432	0.118398	0.83	0.709288	0.970594	SoyZH13_01G020100/SoyZH13_09G183700
GO:0120029	proton export across plasma membrane	0.0979432	0.118398	0.83	0.709288	0.970594	SoyZH13_13G079900/SoyZH13_17G188000
GO:0006890	retrograde vesicle-mediated transport, Golgi to endoplasmic reticulum	0.195886	0.232568	0.84	0.710479	0.970594	SoyZH13_01G172700/SoyZH13_11G237900/SoyZH13_15G013300/SoyZH13_20G043700
GO:0051130	positive regulation of cellular component organization	0.195886	0.232568	0.84	0.710479	0.970594	NewGene_833/SoyZH13_02G196300/SoyZH13_14G167300/SoyZH13_17G060100
GO:0006506	GPI anchor biosynthetic process	0.146915	0.177597	0.83	0.714988	0.970594	SoyZH13_03G117000/SoyZH13_13G190300/SoyZH13_15G096200
GO:0008299	isoprenoid biosynthetic process	0.146915	0.177597	0.83	0.714988	0.970594	SoyZH13_01G139600/SoyZH13_11G085800/SoyZH13_13G299500
GO:0044270	cellular nitrogen compound catabolic process	0.146915	0.177597	0.83	0.714988	0.970594	SoyZH13_03G174800/SoyZH13_09G260400/SoyZH13_19G178800
GO:0044283	small molecule biosynthetic process	0.146915	0.177597	0.83	0.714988	0.970594	SoyZH13_18G012200/SoyZH13_18G091000/SoyZH13_18G105400
GO:0045489	pectin biosynthetic process	0.146915	0.177597	0.83	0.714988	0.970594	SoyZH13_02G265600/SoyZH13_08G292800/SoyZH13_15G118100
GO:0046700	heterocycle catabolic process	0.146915	0.177597	0.83	0.714988	0.970594	SoyZH13_03G174800/SoyZH13_09G260400/SoyZH13_19G178800
GO:0031327	negative regulation of cellular biosynthetic process	0.391773	0.45245	0.87	0.71514	0.970594	SoyZH13_02G041700/SoyZH13_02G142900/SoyZH13_02G215500/SoyZH13_03G137700/SoyZH13_05G044300/SoyZH13_06G068200/SoyZH13_09G073500/SoyZH13_19G193700
GO:0001654	eye development	0.0489716	0.0591991	0.83	0.717651	0.970594	SoyZH13_15G149400
GO:0002165	instar larval or pupal development	0.0489716	0.0591991	0.83	0.717651	0.970594	SoyZH13_15G149400
GO:0005982	starch metabolic process	0.0489716	0.0591991	0.83	0.717651	0.970594	SoyZH13_18G039200
GO:0006013	mannose metabolic process	0.0489716	0.0591991	0.83	0.717651	0.970594	SoyZH13_04G178500
GO:0006271	DNA strand elongation involved in DNA replication	0.0489716	0.0591991	0.83	0.717651	0.970594	SoyZH13_11G110400
GO:0006537	glutamate biosynthetic process	0.0489716	0.0591991	0.83	0.717651	0.970594	SoyZH13_14G150200
GO:0006542	glutamine biosynthetic process	0.0489716	0.0591991	0.83	0.717651	0.970594	SoyZH13_13G188900
GO:0006720	isoprenoid metabolic process	0.0489716	0.0591991	0.83	0.717651	0.970594	SoyZH13_02G109700
GO:0006721	terpenoid metabolic process	0.0489716	0.0591991	0.83	0.717651	0.970594	SoyZH13_02G109700
GO:0006857	oligopeptide transport	0.0489716	0.0591991	0.83	0.717651	0.970594	SoyZH13_07G136300
GO:0007423	sensory organ development	0.0489716	0.0591991	0.83	0.717651	0.970594	SoyZH13_15G149400
GO:0007472	wing disc morphogenesis	0.0489716	0.0591991	0.83	0.717651	0.970594	SoyZH13_15G149400
GO:0007552	metamorphosis	0.0489716	0.0591991	0.83	0.717651	0.970594	SoyZH13_15G149400
GO:0007560	imaginal disc morphogenesis	0.0489716	0.0591991	0.83	0.717651	0.970594	SoyZH13_15G149400
GO:0008593	regulation of Notch signaling pathway	0.0489716	0.0591991	0.83	0.717651	0.970594	SoyZH13_15G149400
GO:0009886	post-embryonic animal morphogenesis	0.0489716	0.0591991	0.83	0.717651	0.970594	SoyZH13_15G149400
GO:0032271	regulation of protein polymerization	0.0489716	0.0591991	0.83	0.717651	0.970594	SoyZH13_11G247200
GO:0032981	mitochondrial respiratory chain complex I assembly	0.0489716	0.0591991	0.83	0.717651	0.970594	SoyZH13_05G150200
GO:0035220	wing disc development	0.0489716	0.0591991	0.83	0.717651	0.970594	SoyZH13_15G149400
GO:0043550	regulation of lipid kinase activity	0.0489716	0.0591991	0.83	0.717651	0.970594	SoyZH13_03G152100
GO:0043551	regulation of phosphatidylinositol 3-kinase activity	0.0489716	0.0591991	0.83	0.717651	0.970594	SoyZH13_03G152100
GO:0045493	xylan catabolic process	0.0489716	0.0591991	0.83	0.717651	0.970594	SoyZH13_19G202200
GO:0048563	post-embryonic animal organ morphogenesis	0.0489716	0.0591991	0.83	0.717651	0.970594	SoyZH13_15G149400
GO:0048569	post-embryonic animal organ development	0.0489716	0.0591991	0.83	0.717651	0.970594	SoyZH13_15G149400
GO:0048707	instar larval or pupal morphogenesis	0.0489716	0.0591991	0.83	0.717651	0.970594	SoyZH13_15G149400
GO:0051046	regulation of secretion	0.0489716	0.0591991	0.83	0.717651	0.970594	SoyZH13_16G104000
GO:0051494	negative regulation of cytoskeleton organization	0.0489716	0.0591991	0.83	0.717651	0.970594	SoyZH13_11G247200
GO:0051984	positive regulation of chromosome segregation	0.0489716	0.0591991	0.83	0.717651	0.970594	NewGene_833
GO:0062033	positive regulation of mitotic sister chromatid segregation	0.0489716	0.0591991	0.83	0.717651	0.970594	NewGene_833
GO:1901259	chloroplast rRNA processing	0.0489716	0.0591991	0.83	0.717651	0.970594	SoyZH13_03G117102
GO:1901970	positive regulation of mitotic sister chromatid separation	0.0489716	0.0591991	0.83	0.717651	0.970594	NewGene_833
GO:1901989	positive regulation of cell cycle phase transition	0.0489716	0.0591991	0.83	0.717651	0.970594	NewGene_833
GO:1901992	positive regulation of mitotic cell cycle phase transition	0.0489716	0.0591991	0.83	0.717651	0.970594	NewGene_833
GO:1902101	positive regulation of metaphase/anaphase transition of cell cycle	0.0489716	0.0591991	0.83	0.717651	0.970594	NewGene_833
GO:1902904	negative regulation of supramolecular fiber organization	0.0489716	0.0591991	0.83	0.717651	0.970594	SoyZH13_11G247200
GO:1903530	regulation of secretion by cell	0.0489716	0.0591991	0.83	0.717651	0.970594	SoyZH13_16G104000
GO:1905820	positive regulation of chromosome separation	0.0489716	0.0591991	0.83	0.717651	0.970594	NewGene_833
GO:2000377	regulation of reactive oxygen species metabolic process	0.0489716	0.0591991	0.83	0.717651	0.970594	SoyZH13_11G214900
GO:0051085	chaperone cofactor-dependent protein refolding	0.244858	0.291767	0.84	0.72165	0.972735	SoyZH13_02G187100/SoyZH13_15G074900/SoyZH13_15G084400/SoyZH13_18G255801/SoyZH13_18G256101
GO:0033365	protein localization to organelle	0.195886	0.236796	0.83	0.723809	0.972735	SoyZH13_02G109700/SoyZH13_13G168500/SoyZH13_13G168801/SoyZH13_15G052300
GO:0009890	negative regulation of biosynthetic process	0.391773	0.456679	0.86	0.724801	0.972735	SoyZH13_02G041700/SoyZH13_02G142900/SoyZH13_02G215500/SoyZH13_03G137700/SoyZH13_05G044300/SoyZH13_06G068200/SoyZH13_09G073500/SoyZH13_19G193700
GO:0000387	spliceosomal snRNP assembly	0.0979432	0.122627	0.8	0.727524	0.972735	SoyZH13_16G038200/SoyZH13_19G096900
GO:0006378	mRNA polyadenylation	0.0979432	0.122627	0.8	0.727524	0.972735	NewGene_301/SoyZH13_09G063300
GO:0009789	positive regulation of abscisic acid-activated signaling pathway	0.0979432	0.122627	0.8	0.727524	0.972735	SoyZH13_07G096500/SoyZH13_17G005401
GO:0009887	animal organ morphogenesis	0.0979432	0.122627	0.8	0.727524	0.972735	SoyZH13_15G149400/SoyZH13_16G020600
GO:0010143	cutin biosynthetic process	0.0979432	0.122627	0.8	0.727524	0.972735	SoyZH13_03G008100/SoyZH13_10G011000
GO:0017144	drug metabolic process	0.0979432	0.122627	0.8	0.727524	0.972735	SoyZH13_18G012200/SoyZH13_18G105400
GO:0035239	tube morphogenesis	0.0979432	0.122627	0.8	0.727524	0.972735	SoyZH13_15G149400/SoyZH13_16G020600
GO:0061077	chaperone-mediated protein folding	0.0979432	0.122627	0.8	0.727524	0.972735	SoyZH13_08G100501/SoyZH13_09G006700
GO:0070816	phosphorylation of RNA polymerase II C-terminal domain	0.0979432	0.122627	0.8	0.727524	0.972735	SoyZH13_05G225100/SoyZH13_13G271300
GO:1901421	positive regulation of response to alcohol	0.0979432	0.122627	0.8	0.727524	0.972735	SoyZH13_07G096500/SoyZH13_17G005401
GO:1905959	positive regulation of cellular response to alcohol	0.0979432	0.122627	0.8	0.727524	0.972735	SoyZH13_07G096500/SoyZH13_17G005401
GO:0019439	aromatic compound catabolic process	0.146915	0.181826	0.81	0.72996	0.972735	SoyZH13_03G174800/SoyZH13_09G260400/SoyZH13_19G178800
GO:1901361	organic cyclic compound catabolic process	0.146915	0.181826	0.81	0.72996	0.972735	SoyZH13_03G174800/SoyZH13_09G260400/SoyZH13_19G178800
GO:0051172	negative regulation of nitrogen compound metabolic process	0.489716	0.56662	0.86	0.730026	0.972735	SoyZH13_02G142900/SoyZH13_02G215500/SoyZH13_03G137700/SoyZH13_05G044300/SoyZH13_06G068200/SoyZH13_08G162900/SoyZH13_08G339900/SoyZH13_09G073500/SoyZH13_18G267700/SoyZH13_19G193700
GO:0009657	plastid organization	0.244858	0.295996	0.83	0.733378	0.972735	NewGene_7113/SoyZH13_04G206200/SoyZH13_06G254500/SoyZH13_07G197700/SoyZH13_20G192800
GO:0005975	carbohydrate metabolic process	3.13418	3.35321	0.93	0.735532	0.972735	SoyZH13_01G052800/SoyZH13_01G176400/SoyZH13_01G181300/SoyZH13_02G007500/SoyZH13_02G040600/SoyZH13_05G161900/SoyZH13_05G186800/SoyZH13_07G094900/SoyZH13_07G097200/SoyZH13_07G205500/SoyZH13_07G242900/SoyZH13_07G245701/SoyZH13_07G253400/SoyZH13_08G002400/SoyZH13_08G125400/SoyZH13_08G144000/SoyZH13_08G152300/SoyZH13_08G269400/SoyZH13_09G015800/SoyZH13_09G035300/SoyZH13_10G010100/SoyZH13_10G209800/Soy…
GO:0009908	flower development	0.440744	0.515878	0.85	0.736156	0.972735	NewGene_6434/SoyZH13_02G142900/SoyZH13_05G096800/SoyZH13_08G087500/SoyZH13_13G026212/SoyZH13_16G173400/SoyZH13_17G154800/SoyZH13_19G177400/SoyZH13_19G193700
GO:0009967	positive regulation of signal transduction	0.195886	0.241025	0.81	0.736678	0.972735	SoyZH13_05G047900/SoyZH13_07G096500/SoyZH13_15G149400/SoyZH13_17G005401
GO:0023056	positive regulation of signaling	0.195886	0.241025	0.81	0.736678	0.972735	SoyZH13_05G047900/SoyZH13_07G096500/SoyZH13_15G149400/SoyZH13_17G005401
GO:0040029	regulation of gene expression, epigenetic	0.195886	0.241025	0.81	0.736678	0.972735	NewGene_55/SoyZH13_02G196300/SoyZH13_14G167300/SoyZH13_17G060100
GO:0051093	negative regulation of developmental process	0.195886	0.241025	0.81	0.736678	0.972735	SoyZH13_12G164600/SoyZH13_15G149400/SoyZH13_16G020600/SoyZH13_19G177400
GO:0090698	post-embryonic plant morphogenesis	0.195886	0.241025	0.81	0.736678	0.972735	SoyZH13_02G142900/SoyZH13_08G087500/SoyZH13_19G177400/SoyZH13_19G193700
GO:0015031	protein transport	1.17532	1.31084	0.9	0.74203	0.972735	SoyZH13_01G004500/SoyZH13_01G206800/SoyZH13_02G109700/SoyZH13_04G090800/SoyZH13_04G142400/SoyZH13_05G046300/SoyZH13_05G216800/SoyZH13_06G189800/SoyZH13_06G192200/SoyZH13_07G119800/SoyZH13_08G232200/SoyZH13_08G247600/SoyZH13_10G008305/SoyZH13_11G139700/SoyZH13_12G069000/SoyZH13_13G115300/SoyZH13_13G128800/SoyZH13_14G182300/SoyZH13_14G182600/SoyZH13_15G041300/SoyZH13_15G052300/SoyZH13_15G066400/Soy…
GO:0001682	tRNA 5'-leader removal	0.0489716	0.0634276	0.77	0.742046	0.972735	SoyZH13_09G000200
GO:0006353	DNA-templated transcription, termination	0.0489716	0.0634276	0.77	0.742046	0.972735	SoyZH13_03G119000
GO:0007444	imaginal disc development	0.0489716	0.0634276	0.77	0.742046	0.972735	SoyZH13_15G149400
GO:0007613	memory	0.0489716	0.0634276	0.77	0.742046	0.972735	SoyZH13_15G149400
GO:0010187	negative regulation of seed germination	0.0489716	0.0634276	0.77	0.742046	0.972735	SoyZH13_11G214900
GO:0010497	plasmodesmata-mediated intercellular transport	0.0489716	0.0634276	0.77	0.742046	0.972735	SoyZH13_10G175400
GO:0016441	posttranscriptional gene silencing	0.0489716	0.0634276	0.77	0.742046	0.972735	NewGene_55
GO:0016998	cell wall macromolecule catabolic process	0.0489716	0.0634276	0.77	0.742046	0.972735	SoyZH13_02G040600
GO:0032509	endosome transport via multivesicular body sorting pathway	0.0489716	0.0634276	0.77	0.742046	0.972735	SoyZH13_13G128800
GO:0033962	cytoplasmic mRNA processing body assembly	0.0489716	0.0634276	0.77	0.742046	0.972735	SoyZH13_01G136500
GO:0047484	regulation of response to osmotic stress	0.0489716	0.0634276	0.77	0.742046	0.972735	SoyZH13_07G096500
GO:0048015	phosphatidylinositol-mediated signaling	0.0489716	0.0634276	0.77	0.742046	0.972735	SoyZH13_11G227700
GO:0048440	carpel development	0.0489716	0.0634276	0.77	0.742046	0.972735	SoyZH13_13G026212
GO:0071586	CAAX-box protein processing	0.0489716	0.0634276	0.77	0.742046	0.972735	SoyZH13_08G283800
GO:0072598	protein localization to chloroplast	0.0489716	0.0634276	0.77	0.742046	0.972735	SoyZH13_12G059200
GO:0098655	cation transmembrane transport	0.0489716	0.0634276	0.77	0.742046	0.972735	SoyZH13_04G201800
GO:0098660	inorganic ion transmembrane transport	0.0489716	0.0634276	0.77	0.742046	0.972735	SoyZH13_04G201800
GO:1900424	regulation of defense response to bacterium	0.0489716	0.0634276	0.77	0.742046	0.972735	SoyZH13_07G096500
GO:2000070	regulation of response to water deprivation	0.0489716	0.0634276	0.77	0.742046	0.972735	SoyZH13_15G070700
GO:0006338	chromatin remodeling	0.146915	0.186054	0.79	0.744305	0.972735	SoyZH13_04G169700/SoyZH13_06G166300/SoyZH13_10G099600
GO:0019722	calcium-mediated signaling	0.146915	0.186054	0.79	0.744305	0.972735	SoyZH13_05G014700/SoyZH13_10G147700/SoyZH13_10G163300
GO:0009642	response to light intensity	0.0979432	0.126855	0.77	0.744781	0.972735	SoyZH13_04G206200/SoyZH13_15G108000
GO:0009751	response to salicylic acid	0.0979432	0.126855	0.77	0.744781	0.972735	SoyZH13_02G220900/SoyZH13_07G175900
GO:0010564	regulation of cell cycle process	0.0979432	0.126855	0.77	0.744781	0.972735	NewGene_833/SoyZH13_19G005200
GO:0015914	phospholipid transport	0.0979432	0.126855	0.77	0.744781	0.972735	SoyZH13_04G127600/SoyZH13_13G105700
GO:0055065	metal ion homeostasis	0.0979432	0.126855	0.77	0.744781	0.972735	SoyZH13_04G201800/SoyZH13_19G075500
GO:0045934	negative regulation of nucleobase-containing compound metabolic process	0.342801	0.414394	0.83	0.752261	0.977004	SoyZH13_02G142900/SoyZH13_02G215500/SoyZH13_03G137700/SoyZH13_05G044300/SoyZH13_06G068200/SoyZH13_09G073500/SoyZH13_19G193700
GO:0010035	response to inorganic substance	0.734574	0.845702	0.87	0.752506	0.977004	NewGene_5830/SoyZH13_04G201800/SoyZH13_04G206200/SoyZH13_07G186100/SoyZH13_09G006700/SoyZH13_13G026212/SoyZH13_13G114600/SoyZH13_15G108000/SoyZH13_16G139800/SoyZH13_18G105400/SoyZH13_18G214000/SoyZH13_19G075500/SoyZH13_19G146400/SoyZH13_20G162300/SoyZH13_20G192800
GO:0065009	regulation of molecular function	0.636631	0.739989	0.86	0.753789	0.977004	NewGene_6434/NewGene_833/SoyZH13_02G195300/SoyZH13_03G152100/SoyZH13_07G096500/SoyZH13_08G075101/SoyZH13_08G162900/SoyZH13_08G339900/SoyZH13_10G033500/SoyZH13_16G104000/SoyZH13_17G005401/SoyZH13_18G267700/SoyZH13_19G075500
GO:0048507	meristem development	0.244858	0.304453	0.8	0.755743	0.977004	SoyZH13_03G048200/SoyZH13_06G289801/SoyZH13_07G161100/SoyZH13_09G131000/SoyZH13_10G231500
GO:0023014	signal transduction by protein phosphorylation	0.146915	0.190283	0.77	0.758036	0.977004	SoyZH13_03G093802/SoyZH13_05G087600/SoyZH13_11G190500
GO:0031098	stress-activated protein kinase signaling cascade	0.146915	0.190283	0.77	0.758036	0.977004	SoyZH13_03G093802/SoyZH13_05G087600/SoyZH13_11G190500
GO:0006879	cellular iron ion homeostasis	0.0979432	0.131084	0.75	0.76109	0.977004	SoyZH13_04G201800/SoyZH13_09G090900
GO:0017148	negative regulation of translation	0.0979432	0.131084	0.75	0.76109	0.977004	SoyZH13_12G084900/SoyZH13_13G287600
GO:1905393	plant organ formation	0.0979432	0.131084	0.75	0.76109	0.977004	SoyZH13_02G142900/SoyZH13_19G193700
GO:2000280	regulation of root development	0.0979432	0.131084	0.75	0.76109	0.977004	SoyZH13_01G168201/SoyZH13_13G114600
GO:0006633	fatty acid biosynthetic process	0.391773	0.473593	0.83	0.761209	0.977004	SoyZH13_04G131400/SoyZH13_07G028800/SoyZH13_08G008600/SoyZH13_08G263900/SoyZH13_18G091000/SoyZH13_18G170700/SoyZH13_20G214400/SoyZH13_U000085
GO:0006082	organic acid metabolic process	0.29383	0.363652	0.81	0.763081	0.977004	SoyZH13_02G109700/SoyZH13_07G161000/SoyZH13_11G212800/SoyZH13_18G012200/SoyZH13_18G041600/SoyZH13_18G091000
GO:0008643	carbohydrate transport	0.29383	0.363652	0.81	0.763081	0.977004	SoyZH13_04G095800/SoyZH13_04G214400/SoyZH13_12G210200/SoyZH13_13G241000/SoyZH13_14G143400/SoyZH13_15G190700
GO:0043436	oxoacid metabolic process	0.29383	0.363652	0.81	0.763081	0.977004	SoyZH13_02G109700/SoyZH13_07G161000/SoyZH13_11G212800/SoyZH13_18G012200/SoyZH13_18G041600/SoyZH13_18G091000
GO:0007611	learning or memory	0.0489716	0.0676561	0.72	0.764333	0.977004	SoyZH13_15G149400
GO:0009250	glucan biosynthetic process	0.0489716	0.0676561	0.72	0.764333	0.977004	SoyZH13_18G039200
GO:0009696	salicylic acid metabolic process	0.0489716	0.0676561	0.72	0.764333	0.977004	SoyZH13_02G059900
GO:0009933	meristem structural organization	0.0489716	0.0676561	0.72	0.764333	0.977004	SoyZH13_07G161100
GO:0010224	response to UV-B	0.0489716	0.0676561	0.72	0.764333	0.977004	SoyZH13_12G066900
GO:0010272	response to silver ion	0.0489716	0.0676561	0.72	0.764333	0.977004	SoyZH13_13G026212
GO:0034427	nuclear-transcribed mRNA catabolic process, exonucleolytic, 3'-5'	0.0489716	0.0676561	0.72	0.764333	0.977004	SoyZH13_13G065800
GO:0045840	positive regulation of mitotic nuclear division	0.0489716	0.0676561	0.72	0.764333	0.977004	NewGene_833
GO:0046898	response to cycloheximide	0.0489716	0.0676561	0.72	0.764333	0.977004	SoyZH13_13G026212
GO:0048532	anatomical structure arrangement	0.0489716	0.0676561	0.72	0.764333	0.977004	SoyZH13_07G161100
GO:0050890	cognition	0.0489716	0.0676561	0.72	0.764333	0.977004	SoyZH13_15G149400
GO:0051785	positive regulation of nuclear division	0.0489716	0.0676561	0.72	0.764333	0.977004	NewGene_833
GO:0060992	response to fungicide	0.0489716	0.0676561	0.72	0.764333	0.977004	SoyZH13_13G026212
GO:0071217	cellular response to external biotic stimulus	0.0489716	0.0676561	0.72	0.764333	0.977004	SoyZH13_13G026212
GO:0097428	protein maturation by iron-sulfur cluster transfer	0.0489716	0.0676561	0.72	0.764333	0.977004	SoyZH13_03G175600
GO:1901605	alpha-amino acid metabolic process	0.0489716	0.0676561	0.72	0.764333	0.977004	SoyZH13_18G012200
GO:1903725	regulation of phospholipid metabolic process	0.0489716	0.0676561	0.72	0.764333	0.977004	SoyZH13_03G152100
GO:2000012	regulation of auxin polar transport	0.0489716	0.0676561	0.72	0.764333	0.977004	SoyZH13_08G087500
GO:2000762	regulation of phenylpropanoid metabolic process	0.0489716	0.0676561	0.72	0.764333	0.977004	SoyZH13_07G033100
GO:0018298	protein-chromophore linkage	0.244858	0.308681	0.79	0.766386	0.978959	SoyZH13_02G282000/SoyZH13_05G117200/SoyZH13_08G078700/SoyZH13_14G008000/SoyZH13_15G184600
GO:0048518	positive regulation of biological process	1.22429	1.38272	0.89	0.766851	0.978959	NewGene_833/SoyZH13_02G196300/SoyZH13_02G197101/SoyZH13_03G032900/SoyZH13_03G152100/SoyZH13_05G047900/SoyZH13_07G016500/SoyZH13_07G096500/SoyZH13_08G087500/SoyZH13_10G033500/SoyZH13_13G168500/SoyZH13_13G168801/SoyZH13_14G167300/SoyZH13_15G031900/SoyZH13_15G070700/SoyZH13_15G149400/SoyZH13_16G104000/SoyZH13_16G139800/SoyZH13_17G005401/SoyZH13_17G060100/SoyZH13_18G175600/SoyZH13_19G075500/SoyZH13_2…
GO:0009723	response to ethylene	0.146915	0.194511	0.76	0.771164	0.982564	SoyZH13_02G025400/SoyZH13_02G220900/SoyZH13_11G214900
GO:0015977	carbon fixation	0.146915	0.194511	0.76	0.771164	0.982564	SoyZH13_12G142200/SoyZH13_13G033700/SoyZH13_13G079200
GO:0072583	clathrin-dependent endocytosis	0.146915	0.194511	0.76	0.771164	0.982564	SoyZH13_04G091500/SoyZH13_06G094600/SoyZH13_08G173200
GO:0048827	phyllome development	0.391773	0.48205	0.81	0.77807	0.983632	NewGene_6434/SoyZH13_02G142900/SoyZH13_03G193800/SoyZH13_08G087500/SoyZH13_09G260400/SoyZH13_13G026212/SoyZH13_19G177400/SoyZH13_19G193700
GO:0042221	response to chemical	2.15475	2.38065	0.91	0.77894	0.983632	NewGene_2980/NewGene_55/NewGene_5830/SoyZH13_01G195400/SoyZH13_02G109700/SoyZH13_02G142900/SoyZH13_02G195300/SoyZH13_02G220900/SoyZH13_04G093800/SoyZH13_04G096700/SoyZH13_04G188104/SoyZH13_04G201800/SoyZH13_04G206200/SoyZH13_05G044300/SoyZH13_05G093200/SoyZH13_06G090100/SoyZH13_06G096900/SoyZH13_07G016500/SoyZH13_07G175900/SoyZH13_07G186100/SoyZH13_07G218000/SoyZH13_08G339900/SoyZH13_09G006700/So…
GO:0009617	response to bacterium	0.342801	0.427079	0.8	0.779389	0.983632	SoyZH13_04G058900/SoyZH13_07G175900/SoyZH13_08G339900/SoyZH13_13G026212/SoyZH13_17G206300/SoyZH13_18G267700/SoyZH13_20G192800
GO:0010033	response to organic substance	1.51812	1.70832	0.89	0.780572	0.983632	NewGene_2980/NewGene_55/SoyZH13_01G195400/SoyZH13_02G109700/SoyZH13_02G142900/SoyZH13_02G195300/SoyZH13_02G220900/SoyZH13_04G093800/SoyZH13_04G096700/SoyZH13_04G188104/SoyZH13_05G044300/SoyZH13_05G093200/SoyZH13_06G090100/SoyZH13_06G096900/SoyZH13_07G016500/SoyZH13_07G175900/SoyZH13_07G186100/SoyZH13_07G218000/SoyZH13_08G339900/SoyZH13_10G091900/SoyZH13_13G026212/SoyZH13_13G071100/SoyZH13_13G1146…
GO:0050776	regulation of immune response	0.146915	0.19874	0.74	0.783703	0.983632	SoyZH13_04G058900/SoyZH13_07G096500/SoyZH13_17G206300
GO:0002064	epithelial cell development	0.0489716	0.0718846	0.68	0.784696	0.983632	SoyZH13_15G149400
GO:0002065	columnar/cuboidal epithelial cell differentiation	0.0489716	0.0718846	0.68	0.784696	0.983632	SoyZH13_15G149400
GO:0002066	columnar/cuboidal epithelial cell development	0.0489716	0.0718846	0.68	0.784696	0.983632	SoyZH13_15G149400
GO:0002833	positive regulation of response to biotic stimulus	0.0489716	0.0718846	0.68	0.784696	0.983632	SoyZH13_07G096500
GO:0006275	regulation of DNA replication	0.0489716	0.0718846	0.68	0.784696	0.983632	SoyZH13_03G137700
GO:0007052	mitotic spindle organization	0.0489716	0.0718846	0.68	0.784696	0.983632	SoyZH13_14G166900
GO:0007610	behavior	0.0489716	0.0718846	0.68	0.784696	0.983632	SoyZH13_15G149400
GO:0009097	isoleucine biosynthetic process	0.0489716	0.0718846	0.68	0.784696	0.983632	SoyZH13_15G069900
GO:0009812	flavonoid metabolic process	0.0489716	0.0718846	0.68	0.784696	0.983632	SoyZH13_12G081100
GO:0009813	flavonoid biosynthetic process	0.0489716	0.0718846	0.68	0.784696	0.983632	SoyZH13_12G081100
GO:0022411	cellular component disassembly	0.0489716	0.0718846	0.68	0.784696	0.983632	SoyZH13_03G152100
GO:0030307	positive regulation of cell growth	0.0489716	0.0718846	0.68	0.784696	0.983632	SoyZH13_02G197101
GO:0030707	ovarian follicle cell development	0.0489716	0.0718846	0.68	0.784696	0.983632	SoyZH13_15G149400
GO:0030833	regulation of actin filament polymerization	0.0489716	0.0718846	0.68	0.784696	0.983632	SoyZH13_11G247200
GO:0030855	epithelial cell differentiation	0.0489716	0.0718846	0.68	0.784696	0.983632	SoyZH13_15G149400
GO:0032103	positive regulation of response to external stimulus	0.0489716	0.0718846	0.68	0.784696	0.983632	SoyZH13_07G096500
GO:0045930	negative regulation of mitotic cell cycle	0.0489716	0.0718846	0.68	0.784696	0.983632	SoyZH13_17G154200
GO:0048467	gynoecium development	0.0489716	0.0718846	0.68	0.784696	0.983632	SoyZH13_13G026212
GO:1901137	carbohydrate derivative biosynthetic process	0.0489716	0.0718846	0.68	0.784696	0.983632	SoyZH13_18G105400
GO:0030154	cell differentiation	1.51812	1.71255	0.89	0.784995	0.983632	NewGene_1396/SoyZH13_01G016800/SoyZH13_02G109700/SoyZH13_02G197101/SoyZH13_04G008500/SoyZH13_04G024300/SoyZH13_04G095200/SoyZH13_05G070900/SoyZH13_05G197100/SoyZH13_06G081200/SoyZH13_06G272200/SoyZH13_07G051700/SoyZH13_07G161100/SoyZH13_09G187000/SoyZH13_11G165800/SoyZH13_12G016500/SoyZH13_12G092300/SoyZH13_12G096000/SoyZH13_12G205300/SoyZH13_13G296000/SoyZH13_14G087300/SoyZH13_15G149400/SoyZH13_…
GO:0010558	negative regulation of macromolecule biosynthetic process	0.342801	0.431308	0.79	0.787925	0.983632	SoyZH13_02G142900/SoyZH13_02G215500/SoyZH13_03G137700/SoyZH13_05G044300/SoyZH13_06G068200/SoyZH13_09G073500/SoyZH13_19G193700
GO:0006108	malate metabolic process	0.0979432	0.139541	0.7	0.791009	0.983632	SoyZH13_13G326700/SoyZH13_16G071100
GO:0009867	jasmonic acid mediated signaling pathway	0.0979432	0.139541	0.7	0.791009	0.983632	SoyZH13_07G218000/SoyZH13_11G214900
GO:0010215	cellulose microfibril organization	0.0979432	0.139541	0.7	0.791009	0.983632	SoyZH13_04G140900/SoyZH13_17G029400
GO:0016053	organic acid biosynthetic process	0.0979432	0.139541	0.7	0.791009	0.983632	SoyZH13_18G012200/SoyZH13_18G091000
GO:0046394	carboxylic acid biosynthetic process	0.0979432	0.139541	0.7	0.791009	0.983632	SoyZH13_18G012200/SoyZH13_18G091000
GO:0048527	lateral root development	0.0979432	0.139541	0.7	0.791009	0.983632	SoyZH13_02G142900/SoyZH13_19G193700
GO:1902679	negative regulation of RNA biosynthetic process	0.29383	0.376337	0.78	0.791051	0.983632	SoyZH13_02G142900/SoyZH13_02G215500/SoyZH13_05G044300/SoyZH13_06G068200/SoyZH13_09G073500/SoyZH13_19G193700
GO:1903507	negative regulation of nucleic acid-templated transcription	0.29383	0.376337	0.78	0.791051	0.983632	SoyZH13_02G142900/SoyZH13_02G215500/SoyZH13_05G044300/SoyZH13_06G068200/SoyZH13_09G073500/SoyZH13_19G193700
GO:1901565	organonitrogen compound catabolic process	0.93046	1.08673	0.86	0.792413	0.983632	NewGene_833/SoyZH13_01G044100/SoyZH13_02G133100/SoyZH13_02G195300/SoyZH13_03G174800/SoyZH13_04G042800/SoyZH13_04G150500/SoyZH13_07G033100/SoyZH13_07G182000/SoyZH13_08G282100/SoyZH13_09G233100/SoyZH13_09G260400/SoyZH13_11G232800/SoyZH13_13G161000/SoyZH13_18G020300/SoyZH13_18G091000/SoyZH13_19G005200/SoyZH13_19G178800/SoyZH13_20G069200
GO:0002682	regulation of immune system process	0.195886	0.262168	0.75	0.794255	0.983632	SoyZH13_04G058900/SoyZH13_07G096500/SoyZH13_15G149400/SoyZH13_17G206300
GO:0051707	response to other organism	0.685602	0.820331	0.84	0.795118	0.983632	NewGene_55/NewGene_900/SoyZH13_04G058900/SoyZH13_04G116200/SoyZH13_07G175900/SoyZH13_08G068100/SoyZH13_08G169900/SoyZH13_08G339900/SoyZH13_13G026212/SoyZH13_13G031700/SoyZH13_15G053100/SoyZH13_17G206300/SoyZH13_18G267700/SoyZH13_20G192800
GO:0043087	regulation of GTPase activity	0.146915	0.202968	0.72	0.795668	0.983632	SoyZH13_07G096500/SoyZH13_16G104000/SoyZH13_17G005401
GO:0003006	developmental process involved in reproduction	1.27326	1.46306	0.87	0.798587	0.983632	NewGene_6434/SoyZH13_02G054501/SoyZH13_02G054701/SoyZH13_02G133100/SoyZH13_02G142900/SoyZH13_02G197101/SoyZH13_03G193800/SoyZH13_04G012600/SoyZH13_05G096800/SoyZH13_06G124900/SoyZH13_07G062100/SoyZH13_08G087500/SoyZH13_10G155100/SoyZH13_12G164600/SoyZH13_13G026212/SoyZH13_15G031900/SoyZH13_15G126900/SoyZH13_15G149400/SoyZH13_16G173400/SoyZH13_17G154800/SoyZH13_18G105400/SoyZH13_18G177900/SoyZH13_…
GO:0051253	negative regulation of RNA metabolic process	0.29383	0.380566	0.77	0.799792	0.983632	SoyZH13_02G142900/SoyZH13_02G215500/SoyZH13_05G044300/SoyZH13_06G068200/SoyZH13_09G073500/SoyZH13_19G193700
GO:0043207	response to external biotic stimulus	0.685602	0.824559	0.83	0.801118	0.983632	NewGene_55/NewGene_900/SoyZH13_04G058900/SoyZH13_04G116200/SoyZH13_07G175900/SoyZH13_08G068100/SoyZH13_08G169900/SoyZH13_08G339900/SoyZH13_13G026212/SoyZH13_13G031700/SoyZH13_15G053100/SoyZH13_17G206300/SoyZH13_18G267700/SoyZH13_20G192800
GO:0016579	protein deubiquitination	0.391773	0.494736	0.79	0.801704	0.983632	NewGene_833/SoyZH13_02G039400/SoyZH13_02G194800/SoyZH13_02G268700/SoyZH13_05G029700/SoyZH13_09G103600/SoyZH13_14G021600/SoyZH13_17G237200
GO:0000054	ribosomal subunit export from nucleus	0.0489716	0.0761132	0.64	0.8033	0.983632	SoyZH13_05G009900
GO:0000373	Group II intron splicing	0.0489716	0.0761132	0.64	0.8033	0.983632	SoyZH13_20G009100
GO:0006368	transcription elongation from RNA polymerase II promoter	0.0489716	0.0761132	0.64	0.8033	0.983632	NewGene_6118
GO:0009743	response to carbohydrate	0.0489716	0.0761132	0.64	0.8033	0.983632	SoyZH13_04G188104
GO:0010150	leaf senescence	0.0489716	0.0761132	0.64	0.8033	0.983632	SoyZH13_09G260400
GO:0030832	regulation of actin filament length	0.0489716	0.0761132	0.64	0.8033	0.983632	SoyZH13_11G247200
GO:0045039	protein insertion into mitochondrial inner membrane	0.0489716	0.0761132	0.64	0.8033	0.983632	SoyZH13_09G201900
GO:0045089	positive regulation of innate immune response	0.0489716	0.0761132	0.64	0.8033	0.983632	SoyZH13_07G096500
GO:0045995	regulation of embryonic development	0.0489716	0.0761132	0.64	0.8033	0.983632	SoyZH13_16G020600
GO:0046470	phosphatidylcholine metabolic process	0.0489716	0.0761132	0.64	0.8033	0.983632	SoyZH13_08G201800
GO:0051054	positive regulation of DNA metabolic process	0.0489716	0.0761132	0.64	0.8033	0.983632	SoyZH13_10G033500
GO:0051703	intraspecies interaction between organisms	0.0489716	0.0761132	0.64	0.8033	0.983632	SoyZH13_11G247200
GO:0055076	transition metal ion homeostasis	0.0489716	0.0761132	0.64	0.8033	0.983632	SoyZH13_04G201800
GO:0090068	positive regulation of cell cycle process	0.0489716	0.0761132	0.64	0.8033	0.983632	NewGene_833
GO:0110053	regulation of actin filament organization	0.0489716	0.0761132	0.64	0.8033	0.983632	SoyZH13_11G247200
GO:1900150	regulation of defense response to fungus	0.0489716	0.0761132	0.64	0.8033	0.983632	SoyZH13_14G171000
GO:1901654	response to ketone	0.0489716	0.0761132	0.64	0.8033	0.983632	SoyZH13_13G026212
GO:1901800	positive regulation of proteasomal protein catabolic process	0.0489716	0.0761132	0.64	0.8033	0.983632	NewGene_833
GO:1902532	negative regulation of intracellular signal transduction	0.0489716	0.0761132	0.64	0.8033	0.983632	SoyZH13_02G197101
GO:1903052	positive regulation of proteolysis involved in cellular protein catabolic process	0.0489716	0.0761132	0.64	0.8033	0.983632	NewGene_833
GO:1903364	positive regulation of cellular protein catabolic process	0.0489716	0.0761132	0.64	0.8033	0.983632	NewGene_833
GO:0010499	proteasomal ubiquitin-independent protein catabolic process	0.0979432	0.143769	0.68	0.804691	0.984118	NewGene_833/SoyZH13_06G108701
GO:0045492	xylan biosynthetic process	0.0979432	0.143769	0.68	0.804691	0.984118	SoyZH13_02G098200/SoyZH13_14G193100
GO:0042545	cell wall modification	0.538688	0.663876	0.81	0.80587	0.984953	SoyZH13_01G221800/SoyZH13_02G008300/SoyZH13_02G081302/SoyZH13_09G209600/SoyZH13_10G009200/SoyZH13_13G288300/SoyZH13_15G002100/SoyZH13_15G175200/SoyZH13_16G012802/SoyZH13_20G032600/SoyZH13_20G221400
GO:0009753	response to jasmonic acid	0.146915	0.207197	0.71	0.807074	0.985208	SoyZH13_02G220900/SoyZH13_07G175900/SoyZH13_07G218000
GO:0051241	negative regulation of multicellular organismal process	0.146915	0.207197	0.71	0.807074	0.985208	SoyZH13_12G164600/SoyZH13_15G149400/SoyZH13_19G177400
GO:0006260	DNA replication	0.342801	0.443993	0.77	0.81204	0.987949	SoyZH13_01G045600/SoyZH13_03G137700/SoyZH13_06G137500/SoyZH13_07G255600/SoyZH13_10G034500/SoyZH13_13G103100/SoyZH13_16G063600
GO:0048367	shoot system development	0.587659	0.723075	0.81	0.812072	0.987949	NewGene_6434/SoyZH13_02G142900/SoyZH13_03G193800/SoyZH13_05G096800/SoyZH13_07G062100/SoyZH13_08G087500/SoyZH13_09G260400/SoyZH13_13G026212/SoyZH13_16G173400/SoyZH13_17G154800/SoyZH13_19G177400/SoyZH13_19G193700
GO:0030244	cellulose biosynthetic process	0.29383	0.389023	0.76	0.81642	0.987949	SoyZH13_01G214500/SoyZH13_03G099102/SoyZH13_03G196900/SoyZH13_06G293900/SoyZH13_08G084000/SoyZH13_08G111900
GO:1905392	plant organ morphogenesis	0.29383	0.389023	0.76	0.81642	0.987949	SoyZH13_02G109700/SoyZH13_02G142900/SoyZH13_02G197101/SoyZH13_08G087500/SoyZH13_19G177400/SoyZH13_19G193700
GO:0045292	mRNA cis splicing, via spliceosome	0.0979432	0.147998	0.66	0.817569	0.987949	SoyZH13_19G161100/SoyZH13_20G009100
GO:0048528	post-embryonic root development	0.0979432	0.147998	0.66	0.817569	0.987949	SoyZH13_02G142900/SoyZH13_19G193700
GO:0055080	cation homeostasis	0.0979432	0.147998	0.66	0.817569	0.987949	SoyZH13_04G201800/SoyZH13_19G075500
GO:0045490	pectin catabolic process	0.587659	0.727303	0.81	0.818091	0.987949	SoyZH13_01G221800/SoyZH13_02G008300/SoyZH13_02G081302/SoyZH13_09G209600/SoyZH13_10G009200/SoyZH13_10G044700/SoyZH13_11G242600/SoyZH13_15G175200/SoyZH13_15G252900/SoyZH13_16G012802/SoyZH13_18G011000/SoyZH13_18G151500
GO:0002098	tRNA wobble uridine modification	0.0489716	0.0803417	0.61	0.820297	0.987949	SoyZH13_14G177400
GO:0002252	immune effector process	0.0489716	0.0803417	0.61	0.820297	0.987949	NewGene_55
GO:0008064	regulation of actin polymerization or depolymerization	0.0489716	0.0803417	0.61	0.820297	0.987949	SoyZH13_11G247200
GO:0008654	phospholipid biosynthetic process	0.0489716	0.0803417	0.61	0.820297	0.987949	SoyZH13_05G168800
GO:0010965	regulation of mitotic sister chromatid separation	0.0489716	0.0803417	0.61	0.820297	0.987949	NewGene_833
GO:0033047	regulation of mitotic sister chromatid segregation	0.0489716	0.0803417	0.61	0.820297	0.987949	NewGene_833
GO:0033692	cellular polysaccharide biosynthetic process	0.0489716	0.0803417	0.61	0.820297	0.987949	SoyZH13_18G039200
GO:0042445	hormone metabolic process	0.0489716	0.0803417	0.61	0.820297	0.987949	SoyZH13_02G109700
GO:0051156	glucose 6-phosphate metabolic process	0.0489716	0.0803417	0.61	0.820297	0.987949	SoyZH13_07G116900
GO:0051983	regulation of chromosome segregation	0.0489716	0.0803417	0.61	0.820297	0.987949	NewGene_833
GO:0060249	anatomical structure homeostasis	0.0489716	0.0803417	0.61	0.820297	0.987949	SoyZH13_16G020600
GO:0120009	intermembrane lipid transfer	0.0489716	0.0803417	0.61	0.820297	0.987949	SoyZH13_20G101900
GO:1902099	regulation of metaphase/anaphase transition of cell cycle	0.0489716	0.0803417	0.61	0.820297	0.987949	NewGene_833
GO:1905818	regulation of chromosome separation	0.0489716	0.0803417	0.61	0.820297	0.987949	NewGene_833
GO:0051726	regulation of cell cycle	0.244858	0.334052	0.73	0.82293	0.990518	NewGene_833/SoyZH13_04G212700/SoyZH13_06G123000/SoyZH13_11G153700/SoyZH13_19G005200
GO:0006974	cellular response to DNA damage stimulus	0.29383	0.393251	0.75	0.824316	0.991487	NewGene_6977/SoyZH13_06G137500/SoyZH13_06G194800/SoyZH13_13G026212/SoyZH13_13G154200/SoyZH13_19G005200
GO:0022412	cellular process involved in reproduction in multicellular organism	0.146915	0.215654	0.68	0.828278	0.991487	SoyZH13_02G133100/SoyZH13_15G126900/SoyZH13_15G149400
GO:0006820	anion transport	0.0979432	0.152226	0.64	0.829681	0.991487	SoyZH13_07G182000/SoyZH13_13G161000
GO:0006873	cellular ion homeostasis	0.0979432	0.152226	0.64	0.829681	0.991487	SoyZH13_04G201800/SoyZH13_07G246600
GO:0043900	regulation of multi-organism process	0.0979432	0.152226	0.64	0.829681	0.991487	SoyZH13_07G096500/SoyZH13_20G069200
GO:0048232	male gamete generation	0.0979432	0.152226	0.64	0.829681	0.991487	SoyZH13_02G133100/SoyZH13_15G126900
GO:0048581	negative regulation of post-embryonic development	0.0979432	0.152226	0.64	0.829681	0.991487	SoyZH13_12G164600/SoyZH13_15G149400
GO:0003002	regionalization	0.29383	0.39748	0.74	0.831939	0.991487	NewGene_2980/SoyZH13_04G096700/SoyZH13_06G041600/SoyZH13_13G071100/SoyZH13_14G158100/SoyZH13_15G149400
GO:0000271	polysaccharide biosynthetic process	0.0489716	0.0845702	0.58	0.835826	0.991487	SoyZH13_18G039200
GO:0006101	citrate metabolic process	0.0489716	0.0845702	0.58	0.835826	0.991487	SoyZH13_08G150700
GO:0017157	regulation of exocytosis	0.0489716	0.0845702	0.58	0.835826	0.991487	SoyZH13_16G104000
GO:0033045	regulation of sister chromatid segregation	0.0489716	0.0845702	0.58	0.835826	0.991487	NewGene_833
GO:0034637	cellular carbohydrate biosynthetic process	0.0489716	0.0845702	0.58	0.835826	0.991487	SoyZH13_18G039200
GO:0045491	xylan metabolic process	0.0489716	0.0845702	0.58	0.835826	0.991487	SoyZH13_02G098200
GO:0045862	positive regulation of proteolysis	0.0489716	0.0845702	0.58	0.835826	0.991487	NewGene_833
GO:0048859	formation of anatomical boundary	0.0489716	0.0845702	0.58	0.835826	0.991487	SoyZH13_15G149400
GO:0051188	obsolete cofactor biosynthetic process	0.0489716	0.0845702	0.58	0.835826	0.991487	SoyZH13_18G012200
GO:0071216	cellular response to biotic stimulus	0.0489716	0.0845702	0.58	0.835826	0.991487	SoyZH13_13G026212
GO:0048366	leaf development	0.29383	0.401708	0.73	0.839295	0.991487	SoyZH13_03G193800/SoyZH13_08G087500/SoyZH13_09G245100/SoyZH13_09G260400/SoyZH13_17G154200/SoyZH13_18G193700
GO:0016310	phosphorylation	0.342801	0.460907	0.74	0.840823	0.991487	SoyZH13_01G008600/SoyZH13_09G105200/SoyZH13_10G250900/SoyZH13_14G082500/SoyZH13_15G095700/SoyZH13_18G262400/SoyZH13_20G107300
GO:0006367	transcription initiation from RNA polymerase II promoter	0.0979432	0.156455	0.63	0.841063	0.991487	SoyZH13_05G225100/SoyZH13_17G117500
GO:0006004	fucose metabolic process	0.29383	0.405937	0.72	0.846388	0.991487	SoyZH13_04G017400/SoyZH13_06G194600/SoyZH13_07G247700/SoyZH13_11G033000/SoyZH13_13G066700/SoyZH13_18G244800
GO:0043547	positive regulation of GTPase activity	0.146915	0.224111	0.66	0.847451	0.991487	SoyZH13_07G096500/SoyZH13_16G104000/SoyZH13_17G005401
GO:0006811	ion transport	0.195886	0.287539	0.68	0.849474	0.991487	SoyZH13_03G142900/SoyZH13_04G201800/SoyZH13_07G182000/SoyZH13_13G161000
GO:0000105	histidine biosynthetic process	0.0489716	0.0887987	0.55	0.850014	0.991487	NewGene_2637
GO:0001678	cellular glucose homeostasis	0.0489716	0.0887987	0.55	0.850014	0.991487	SoyZH13_07G116900
GO:0006880	intracellular sequestering of iron ion	0.0489716	0.0887987	0.55	0.850014	0.991487	SoyZH13_04G201800
GO:0006997	nucleus organization	0.0489716	0.0887987	0.55	0.850014	0.991487	NewGene_1396
GO:0007088	regulation of mitotic nuclear division	0.0489716	0.0887987	0.55	0.850014	0.991487	NewGene_833
GO:0009638	phototropism	0.0489716	0.0887987	0.55	0.850014	0.991487	SoyZH13_14G189100
GO:0010565	regulation of cellular ketone metabolic process	0.0489716	0.0887987	0.55	0.850014	0.991487	SoyZH13_02G041700
GO:0030042	actin filament depolymerization	0.0489716	0.0887987	0.55	0.850014	0.991487	SoyZH13_19G149000
GO:0034248	regulation of cellular amide metabolic process	0.0489716	0.0887987	0.55	0.850014	0.991487	SoyZH13_03G032900
GO:0060284	regulation of cell development	0.0489716	0.0887987	0.55	0.850014	0.991487	SoyZH13_15G149400
GO:1901990	regulation of mitotic cell cycle phase transition	0.0489716	0.0887987	0.55	0.850014	0.991487	NewGene_833
GO:1902903	regulation of supramolecular fiber organization	0.0489716	0.0887987	0.55	0.850014	0.991487	SoyZH13_11G247200
GO:0009739	response to gibberellin	0.0979432	0.160683	0.61	0.85175	0.991487	SoyZH13_02G025400/SoyZH13_02G220900
GO:0015995	chlorophyll biosynthetic process	0.0979432	0.160683	0.61	0.85175	0.991487	SoyZH13_12G199700/SoyZH13_15G077600
GO:0051052	regulation of DNA metabolic process	0.0979432	0.160683	0.61	0.85175	0.991487	SoyZH13_03G137700/SoyZH13_10G033500
GO:0009056	catabolic process	1.32223	1.57301	0.84	0.852982	0.991487	NewGene_833/SoyZH13_01G044100/SoyZH13_02G133100/SoyZH13_02G195300/SoyZH13_03G152100/SoyZH13_03G174800/SoyZH13_04G042800/SoyZH13_04G150500/SoyZH13_06G036000/SoyZH13_07G033100/SoyZH13_07G182000/SoyZH13_08G282100/SoyZH13_09G134400/SoyZH13_09G141600/SoyZH13_09G233100/SoyZH13_09G260400/SoyZH13_10G255100/SoyZH13_11G232800/SoyZH13_13G161000/SoyZH13_18G020300/SoyZH13_18G091000/SoyZH13_19G005200/SoyZH13_1…
GO:0032501	multicellular organismal process	2.39961	2.74007	0.88	0.855363	0.991487	NewGene_1396/NewGene_2980/NewGene_6434/SoyZH13_02G054501/SoyZH13_02G054701/SoyZH13_02G109700/SoyZH13_02G133100/SoyZH13_02G142900/SoyZH13_02G197101/SoyZH13_02G220900/SoyZH13_03G048200/SoyZH13_03G152100/SoyZH13_03G193800/SoyZH13_04G012600/SoyZH13_04G096700/SoyZH13_05G096800/SoyZH13_05G188600/SoyZH13_06G041600/SoyZH13_06G124900/SoyZH13_06G289801/SoyZH13_07G062100/SoyZH13_07G147100/SoyZH13_07G161100/…
GO:0051704	multi-organism process	1.22429	1.47152	0.83	0.858085	0.991487	NewGene_55/NewGene_900/SoyZH13_02G133100/SoyZH13_02G197101/SoyZH13_04G058900/SoyZH13_04G116200/SoyZH13_07G175900/SoyZH13_08G068100/SoyZH13_08G169900/SoyZH13_08G339900/SoyZH13_11G247200/SoyZH13_13G026212/SoyZH13_13G031700/SoyZH13_15G053100/SoyZH13_15G126900/SoyZH13_15G149400/SoyZH13_17G157500/SoyZH13_17G206300/SoyZH13_18G105400/SoyZH13_18G177900/SoyZH13_18G267700/SoyZH13_19G194800/SoyZH13_20G06920…
GO:0009555	pollen development	0.29383	0.414394	0.71	0.859809	0.991487	SoyZH13_02G133100/SoyZH13_02G142900/SoyZH13_12G066900/SoyZH13_15G126900/SoyZH13_17G005401/SoyZH13_19G193700
GO:0048609	multicellular organismal reproductive process	0.244858	0.355195	0.69	0.861118	0.991487	SoyZH13_02G054501/SoyZH13_02G054701/SoyZH13_02G133100/SoyZH13_15G126900/SoyZH13_15G149400
GO:0000045	autophagosome assembly	0.0979432	0.164912	0.59	0.861777	0.991487	SoyZH13_03G152100/SoyZH13_17G068600
GO:0060627	regulation of vesicle-mediated transport	0.0979432	0.164912	0.59	0.861777	0.991487	SoyZH13_11G247200/SoyZH13_16G104000
GO:0008104	protein localization	0.538688	0.706161	0.76	0.862923	0.991487	SoyZH13_02G109700/SoyZH13_03G148200/SoyZH13_05G216800/SoyZH13_07G119800/SoyZH13_13G107700/SoyZH13_13G168500/SoyZH13_13G168801/SoyZH13_14G082500/SoyZH13_15G052300/SoyZH13_15G149400/SoyZH13_19G075500
GO:0006596	polyamine biosynthetic process	0.0489716	0.0930272	0.53	0.862976	0.991487	SoyZH13_01G031400
GO:0007568	aging	0.0489716	0.0930272	0.53	0.862976	0.991487	SoyZH13_09G260400
GO:0009640	photomorphogenesis	0.0489716	0.0930272	0.53	0.862976	0.991487	SoyZH13_17G157500
GO:0010167	response to nitrate	0.0489716	0.0930272	0.53	0.862976	0.991487	SoyZH13_17G120600
GO:0016485	protein processing	0.0489716	0.0930272	0.53	0.862976	0.991487	SoyZH13_17G145400
GO:0022604	regulation of cell morphogenesis	0.0489716	0.0930272	0.53	0.862976	0.991487	SoyZH13_02G116200
GO:0030003	cellular cation homeostasis	0.0489716	0.0930272	0.53	0.862976	0.991487	SoyZH13_04G201800
GO:0031348	negative regulation of defense response	0.0489716	0.0930272	0.53	0.862976	0.991487	SoyZH13_13G154200
GO:0043687	post-translational protein modification	0.0489716	0.0930272	0.53	0.862976	0.991487	NewGene_833
GO:0044042	glucan metabolic process	0.0489716	0.0930272	0.53	0.862976	0.991487	SoyZH13_18G039200
GO:0140013	meiotic nuclear division	0.0489716	0.0930272	0.53	0.862976	0.991487	SoyZH13_15G126900
GO:1901615	organic hydroxy compound metabolic process	0.0489716	0.0930272	0.53	0.862976	0.991487	SoyZH13_02G109700
GO:0007276	gamete generation	0.146915	0.232568	0.63	0.864733	0.991487	SoyZH13_02G133100/SoyZH13_15G126900/SoyZH13_15G149400
GO:0045087	innate immune response	0.146915	0.232568	0.63	0.864733	0.991487	NewGene_55/SoyZH13_18G080500/SoyZH13_18G080902
GO:0048513	animal organ development	0.146915	0.232568	0.63	0.864733	0.991487	SoyZH13_05G188600/SoyZH13_15G149400/SoyZH13_16G020600
GO:0007010	cytoskeleton organization	0.29383	0.418622	0.7	0.866147	0.991487	SoyZH13_03G160300/SoyZH13_04G024300/SoyZH13_13G168500/SoyZH13_13G168801/SoyZH13_17G244200/SoyZH13_19G075500
GO:0048731	system development	1.51812	1.8098	0.84	0.870467	0.991487	NewGene_1396/NewGene_6434/SoyZH13_02G054501/SoyZH13_02G054701/SoyZH13_02G109700/SoyZH13_02G133100/SoyZH13_02G142900/SoyZH13_02G197101/SoyZH13_03G152100/SoyZH13_03G193800/SoyZH13_04G012600/SoyZH13_05G096800/SoyZH13_05G188600/SoyZH13_06G124900/SoyZH13_07G062100/SoyZH13_07G147100/SoyZH13_08G087500/SoyZH13_09G260400/SoyZH13_10G155100/SoyZH13_12G164600/SoyZH13_13G026212/SoyZH13_15G031900/SoyZH13_15G04…
GO:0009719	response to endogenous stimulus	1.12635	1.37849	0.82	0.870845	0.991487	NewGene_2980/SoyZH13_01G195400/SoyZH13_02G109700/SoyZH13_02G142900/SoyZH13_02G220900/SoyZH13_04G093800/SoyZH13_04G096700/SoyZH13_05G044300/SoyZH13_05G093200/SoyZH13_06G090100/SoyZH13_06G096900/SoyZH13_07G175900/SoyZH13_07G218000/SoyZH13_08G339900/SoyZH13_10G091900/SoyZH13_13G026212/SoyZH13_13G071100/SoyZH13_14G158100/SoyZH13_15G108000/SoyZH13_15G127100/SoyZH13_17G065200/SoyZH13_18G267700/SoyZH13_…
GO:0006302	double-strand break repair	0.0979432	0.16914	0.58	0.87118	0.991487	SoyZH13_14G191200/SoyZH13_19G075700
GO:0045595	regulation of cell differentiation	0.0979432	0.16914	0.58	0.87118	0.991487	SoyZH13_15G149400/SoyZH13_16G020600
GO:0007005	mitochondrion organization	0.146915	0.236796	0.62	0.87271	0.991487	SoyZH13_02G138100/SoyZH13_03G152100/SoyZH13_15G052300
GO:0048856	anatomical structure development	2.64447	3.03184	0.87	0.873169	0.991487	NewGene_1396/NewGene_2980/NewGene_6434/SoyZH13_02G054501/SoyZH13_02G054701/SoyZH13_02G109700/SoyZH13_02G133100/SoyZH13_02G142900/SoyZH13_02G197101/SoyZH13_02G220900/SoyZH13_03G048200/SoyZH13_03G152100/SoyZH13_03G193800/SoyZH13_04G012600/SoyZH13_04G024300/SoyZH13_04G096700/SoyZH13_05G096800/SoyZH13_05G188600/SoyZH13_06G041600/SoyZH13_06G124900/SoyZH13_06G289801/SoyZH13_07G062100/SoyZH13_07G147100/…
GO:0032502	developmental process	2.98727	3.39972	0.88	0.874004	0.991487	NewGene_1396/NewGene_2980/NewGene_6434/SoyZH13_02G054501/SoyZH13_02G054701/SoyZH13_02G109700/SoyZH13_02G133100/SoyZH13_02G142900/SoyZH13_02G158400/SoyZH13_02G197101/SoyZH13_02G220900/SoyZH13_03G048200/SoyZH13_03G152100/SoyZH13_03G173400/SoyZH13_03G193800/SoyZH13_04G012600/SoyZH13_04G024300/SoyZH13_04G096700/SoyZH13_05G096800/SoyZH13_05G188600/SoyZH13_06G041600/SoyZH13_06G124900/SoyZH13_06G289801/…
GO:0000028	ribosomal small subunit assembly	0.0489716	0.0972557	0.5	0.874819	0.991487	SoyZH13_13G153100
GO:0006265	DNA topological change	0.0489716	0.0972557	0.5	0.874819	0.991487	SoyZH13_10G085500
GO:0006875	cellular metal ion homeostasis	0.0489716	0.0972557	0.5	0.874819	0.991487	SoyZH13_04G201800
GO:0007292	female gamete generation	0.0489716	0.0972557	0.5	0.874819	0.991487	SoyZH13_15G149400
GO:0008360	regulation of cell shape	0.0489716	0.0972557	0.5	0.874819	0.991487	SoyZH13_02G116200
GO:0009089	lysine biosynthetic process via diaminopimelate	0.0489716	0.0972557	0.5	0.874819	0.991487	SoyZH13_03G021000
GO:0019827	stem cell population maintenance	0.0489716	0.0972557	0.5	0.874819	0.991487	SoyZH13_15G149400
GO:0030968	endoplasmic reticulum unfolded protein response	0.0489716	0.0972557	0.5	0.874819	0.991487	SoyZH13_07G016500
GO:0043603	cellular amide metabolic process	0.0489716	0.0972557	0.5	0.874819	0.991487	NewGene_5830
GO:0048477	oogenesis	0.0489716	0.0972557	0.5	0.874819	0.991487	SoyZH13_15G149400
GO:0051781	positive regulation of cell division	0.0489716	0.0972557	0.5	0.874819	0.991487	NewGene_833
GO:0098727	maintenance of cell number	0.0489716	0.0972557	0.5	0.874819	0.991487	SoyZH13_15G149400
GO:0022622	root system development	0.342801	0.486278	0.7	0.877265	0.991487	NewGene_1396/SoyZH13_02G109700/SoyZH13_02G142900/SoyZH13_02G197101/SoyZH13_07G062100/SoyZH13_07G147100/SoyZH13_19G193700
GO:0009725	response to hormone	1.12635	1.38695	0.81	0.877642	0.991487	NewGene_2980/SoyZH13_01G195400/SoyZH13_02G109700/SoyZH13_02G142900/SoyZH13_02G220900/SoyZH13_04G093800/SoyZH13_04G096700/SoyZH13_05G044300/SoyZH13_05G093200/SoyZH13_06G090100/SoyZH13_06G096900/SoyZH13_07G175900/SoyZH13_07G218000/SoyZH13_08G339900/SoyZH13_10G091900/SoyZH13_13G026212/SoyZH13_13G071100/SoyZH13_14G158100/SoyZH13_15G108000/SoyZH13_15G127100/SoyZH13_17G065200/SoyZH13_18G267700/SoyZH13_…
GO:0007275	multicellular organism development	2.25269	2.62168	0.86	0.879409	0.991487	NewGene_1396/NewGene_2980/NewGene_6434/SoyZH13_01G159100/SoyZH13_02G048600/SoyZH13_02G054501/SoyZH13_02G054701/SoyZH13_02G109700/SoyZH13_02G133100/SoyZH13_02G142900/SoyZH13_02G197101/SoyZH13_02G220900/SoyZH13_03G152100/SoyZH13_03G193800/SoyZH13_04G012600/SoyZH13_04G096700/SoyZH13_05G096800/SoyZH13_05G188600/SoyZH13_06G041600/SoyZH13_06G124900/SoyZH13_07G062100/SoyZH13_07G147100/SoyZH13_07G161100/…
GO:0005985	sucrose metabolic process	0.0979432	0.173369	0.56	0.87999	0.991487	NewGene_1546/SoyZH13_16G192003
GO:0010088	phloem development	0.0979432	0.173369	0.56	0.87999	0.991487	NewGene_6205/SoyZH13_18G175600
GO:0051338	regulation of transferase activity	0.0979432	0.173369	0.56	0.87999	0.991487	SoyZH13_03G152100/SoyZH13_10G033500
GO:0032504	multicellular organism reproduction	0.244858	0.36788	0.67	0.880531	0.991487	SoyZH13_02G054501/SoyZH13_02G054701/SoyZH13_02G133100/SoyZH13_15G126900/SoyZH13_15G149400
GO:0051603	proteolysis involved in cellular protein catabolic process	1.22429	1.50112	0.82	0.881609	0.991487	NewGene_833/SoyZH13_01G044100/SoyZH13_02G133100/SoyZH13_02G147600/SoyZH13_02G195300/SoyZH13_04G042800/SoyZH13_04G150500/SoyZH13_07G033100/SoyZH13_07G203900/SoyZH13_08G111300/SoyZH13_08G282100/SoyZH13_09G233100/SoyZH13_10G190700/SoyZH13_11G110600/SoyZH13_11G165500/SoyZH13_11G232800/SoyZH13_14G145200/SoyZH13_15G079000/SoyZH13_15G170500/SoyZH13_18G020300/SoyZH13_18G091000/SoyZH13_19G005200/SoyZH13_1…
GO:0009653	anatomical structure morphogenesis	0.783546	1.00639	0.78	0.882254	0.991487	SoyZH13_02G109700/SoyZH13_02G142900/SoyZH13_02G197101/SoyZH13_04G024300/SoyZH13_07G161100/SoyZH13_08G066500/SoyZH13_08G087500/SoyZH13_15G149400/SoyZH13_16G020600/SoyZH13_17G244200/SoyZH13_18G177900/SoyZH13_19G075500/SoyZH13_19G177400/SoyZH13_19G193700/SoyZH13_19G194800/SoyZH13_20G128800
GO:0098542	defense response to other organism	0.391773	0.549706	0.71	0.882543	0.991487	NewGene_55/SoyZH13_04G058900/SoyZH13_08G339900/SoyZH13_17G206300/SoyZH13_18G267700/SoyZH13_19G013400/SoyZH13_19G013500/SoyZH13_20G192800
GO:0040008	regulation of growth	0.195886	0.308681	0.63	0.885384	0.991487	SoyZH13_02G197101/SoyZH13_10G231500/SoyZH13_15G070700/SoyZH13_19G177400
GO:0006163	purine nucleotide metabolic process	0.0489716	0.101484	0.48	0.885638	0.991487	SoyZH13_10G046600
GO:0006518	peptide metabolic process	0.0489716	0.101484	0.48	0.885638	0.991487	NewGene_5830
GO:0009411	response to UV	0.0489716	0.101484	0.48	0.885638	0.991487	SoyZH13_19G005200
GO:0009798	axis specification	0.0489716	0.101484	0.48	0.885638	0.991487	SoyZH13_19G177400
GO:0010027	thylakoid membrane organization	0.0489716	0.101484	0.48	0.885638	0.991487	SoyZH13_12G059200
GO:0010052	guard cell differentiation	0.0489716	0.101484	0.48	0.885638	0.991487	SoyZH13_20G136600
GO:0010252	auxin homeostasis	0.0489716	0.101484	0.48	0.885638	0.991487	SoyZH13_05G093200
GO:0010639	negative regulation of organelle organization	0.0489716	0.101484	0.48	0.885638	0.991487	SoyZH13_11G247200
GO:0019216	regulation of lipid metabolic process	0.0489716	0.101484	0.48	0.885638	0.991487	SoyZH13_03G152100
GO:0032535	regulation of cellular component size	0.0489716	0.101484	0.48	0.885638	0.991487	SoyZH13_11G247200
GO:0032970	regulation of actin filament-based process	0.0489716	0.101484	0.48	0.885638	0.991487	SoyZH13_11G247200
GO:0045229	external encapsulating structure organization	0.0489716	0.101484	0.48	0.885638	0.991487	SoyZH13_03G160300
GO:0045931	positive regulation of mitotic cell cycle	0.0489716	0.101484	0.48	0.885638	0.991487	NewGene_833
GO:0098813	nuclear chromosome segregation	0.0489716	0.101484	0.48	0.885638	0.991487	SoyZH13_06G137500
GO:1901699	cellular response to nitrogen compound	0.0489716	0.101484	0.48	0.885638	0.991487	NewGene_55
GO:0044257	cellular protein catabolic process	0.783546	1.01061	0.78	0.885969	0.991487	NewGene_833/SoyZH13_01G044100/SoyZH13_02G133100/SoyZH13_02G195300/SoyZH13_04G042800/SoyZH13_04G150500/SoyZH13_07G033100/SoyZH13_07G182000/SoyZH13_08G282100/SoyZH13_09G233100/SoyZH13_11G232800/SoyZH13_13G161000/SoyZH13_18G020300/SoyZH13_18G091000/SoyZH13_19G005200/SoyZH13_20G069200
GO:0010817	regulation of hormone levels	0.146915	0.245253	0.6	0.887423	0.991487	SoyZH13_02G109700/SoyZH13_02G220900/SoyZH13_08G087500
GO:0006605	protein targeting	0.0979432	0.177597	0.55	0.88824	0.991487	SoyZH13_02G109700/SoyZH13_15G052300
GO:2000113	negative regulation of cellular macromolecule biosynthetic process	0.244858	0.376337	0.65	0.892145	0.991487	SoyZH13_02G142900/SoyZH13_02G215500/SoyZH13_03G137700/SoyZH13_05G044300/SoyZH13_19G193700
GO:0002831	regulation of response to biotic stimulus	0.0489716	0.105713	0.46	0.895523	0.991487	SoyZH13_07G096500
GO:0006515	protein quality control for misfolded or incompletely synthesized proteins	0.0489716	0.105713	0.46	0.895523	0.991487	SoyZH13_17G145400
GO:0010119	regulation of stomatal movement	0.0489716	0.105713	0.46	0.895523	0.991487	SoyZH13_15G031900
GO:0010876	lipid localization	0.0489716	0.105713	0.46	0.895523	0.991487	SoyZH13_15G070700
GO:0016051	carbohydrate biosynthetic process	0.0489716	0.105713	0.46	0.895523	0.991487	SoyZH13_18G039200
GO:0034293	sexual sporulation	0.0489716	0.105713	0.46	0.895523	0.991487	SoyZH13_15G126900
GO:0035304	regulation of protein dephosphorylation	0.0489716	0.105713	0.46	0.895523	0.991487	SoyZH13_11G140000
GO:0044264	cellular polysaccharide metabolic process	0.0489716	0.105713	0.46	0.895523	0.991487	SoyZH13_18G039200
GO:0045088	regulation of innate immune response	0.0489716	0.105713	0.46	0.895523	0.991487	SoyZH13_07G096500
GO:0050778	positive regulation of immune response	0.0489716	0.105713	0.46	0.895523	0.991487	SoyZH13_07G096500
GO:0090066	regulation of anatomical structure size	0.0489716	0.105713	0.46	0.895523	0.991487	SoyZH13_11G247200
GO:1902531	regulation of intracellular signal transduction	0.0489716	0.105713	0.46	0.895523	0.991487	SoyZH13_02G197101
GO:0019752	carboxylic acid metabolic process	0.244858	0.380566	0.64	0.897577	0.991487	SoyZH13_01G181300/SoyZH13_02G109700/SoyZH13_11G178502/SoyZH13_18G012200/SoyZH13_18G091000
GO:0009791	post-embryonic development	1.12635	1.41655	0.8	0.899258	0.991487	NewGene_6434/SoyZH13_02G054501/SoyZH13_02G054701/SoyZH13_02G133100/SoyZH13_02G142900/SoyZH13_02G220900/SoyZH13_03G193800/SoyZH13_04G012600/SoyZH13_05G096800/SoyZH13_06G124900/SoyZH13_07G062100/SoyZH13_08G087500/SoyZH13_10G155100/SoyZH13_12G164600/SoyZH13_13G026212/SoyZH13_15G031900/SoyZH13_15G149400/SoyZH13_16G173400/SoyZH13_17G065200/SoyZH13_17G154800/SoyZH13_17G157500/SoyZH13_19G177400/SoyZH13_…
GO:0031399	regulation of protein modification process	0.146915	0.253711	0.58	0.900595	0.991487	SoyZH13_02G196300/SoyZH13_14G167300/SoyZH13_17G060100
GO:0009414	response to water deprivation	0.244858	0.384794	0.64	0.902771	0.991487	SoyZH13_04G009000/SoyZH13_09G006700/SoyZH13_12G066900/SoyZH13_15G108000/SoyZH13_19G146400
GO:0045165	cell fate commitment	0.0979432	0.186054	0.53	0.903183	0.991487	SoyZH13_07G161100/SoyZH13_15G149400
GO:0048638	regulation of developmental growth	0.0979432	0.186054	0.53	0.903183	0.991487	SoyZH13_10G231500/SoyZH13_19G177400
GO:0019941	modification-dependent protein catabolic process	0.734574	0.976785	0.75	0.904463	0.991487	NewGene_833/SoyZH13_01G044100/SoyZH13_02G133100/SoyZH13_02G195300/SoyZH13_04G042800/SoyZH13_04G150500/SoyZH13_07G033100/SoyZH13_07G185300/SoyZH13_08G282100/SoyZH13_09G233100/SoyZH13_11G232800/SoyZH13_18G020300/SoyZH13_18G091000/SoyZH13_19G005200/SoyZH13_20G069200
GO:0007281	germ cell development	0.0489716	0.109941	0.45	0.904554	0.991487	SoyZH13_15G149400
GO:0030865	cortical cytoskeleton organization	0.0489716	0.109941	0.45	0.904554	0.991487	SoyZH13_03G160300
GO:0045842	positive regulation of mitotic metaphase/anaphase transition	0.0489716	0.109941	0.45	0.904554	0.991487	NewGene_833
GO:0140014	mitotic nuclear division	0.0489716	0.109941	0.45	0.904554	0.991487	SoyZH13_02G133100
GO:0022414	reproductive process	1.27326	1.59415	0.8	0.907244	0.991487	NewGene_6434/SoyZH13_02G054501/SoyZH13_02G054701/SoyZH13_02G133100/SoyZH13_02G142900/SoyZH13_02G197101/SoyZH13_03G193800/SoyZH13_04G012600/SoyZH13_05G096800/SoyZH13_06G124900/SoyZH13_07G062100/SoyZH13_08G087500/SoyZH13_10G155100/SoyZH13_12G164600/SoyZH13_13G026212/SoyZH13_15G031900/SoyZH13_15G126900/SoyZH13_15G149400/SoyZH13_16G173400/SoyZH13_17G154800/SoyZH13_18G105400/SoyZH13_18G177900/SoyZH13_…
GO:0006096	glycolytic process	0.244858	0.389023	0.63	0.907733	0.991487	SoyZH13_01G183800/SoyZH13_05G168700/SoyZH13_06G196300/SoyZH13_07G116900/SoyZH13_15G241200
GO:0045892	negative regulation of transcription, DNA-templated	0.489716	0.693475	0.71	0.908913	0.991487	SoyZH13_02G089100/SoyZH13_02G142900/SoyZH13_02G215500/SoyZH13_05G044300/SoyZH13_08G036800/SoyZH13_13G154200/SoyZH13_15G014000/SoyZH13_18G254100/SoyZH13_19G184900/SoyZH13_19G193700
GO:0071669	plant-type cell wall organization or biogenesis	0.0979432	0.190283	0.51	0.909934	0.991487	SoyZH13_03G160300/SoyZH13_12G155000
GO:0034613	cellular protein localization	0.342801	0.515878	0.66	0.910734	0.991487	SoyZH13_02G109700/SoyZH13_03G148200/SoyZH13_13G168500/SoyZH13_13G168801/SoyZH13_14G082500/SoyZH13_15G052300/SoyZH13_19G075500
GO:0008610	lipid biosynthetic process	0.146915	0.262168	0.56	0.91236	0.991487	SoyZH13_16G159400/SoyZH13_18G091000/SoyZH13_19G045700
GO:0022603	regulation of anatomical structure morphogenesis	0.146915	0.262168	0.56	0.91236	0.991487	SoyZH13_02G116200/SoyZH13_15G149400/SoyZH13_16G020600
GO:0002684	positive regulation of immune system process	0.0489716	0.11417	0.43	0.912804	0.991487	SoyZH13_07G096500
GO:0009894	regulation of catabolic process	0.0489716	0.11417	0.43	0.912804	0.991487	SoyZH13_03G152100
GO:0031329	regulation of cellular catabolic process	0.0489716	0.11417	0.43	0.912804	0.991487	SoyZH13_03G152100
GO:0031349	positive regulation of defense response	0.0489716	0.11417	0.43	0.912804	0.991487	SoyZH13_07G096500
GO:0032787	monocarboxylic acid metabolic process	0.0489716	0.11417	0.43	0.912804	0.991487	SoyZH13_18G091000
GO:0034220	ion transmembrane transport	0.0489716	0.11417	0.43	0.912804	0.991487	SoyZH13_04G201800
GO:0043934	sporulation	0.0489716	0.11417	0.43	0.912804	0.991487	SoyZH13_15G126900
GO:0071395	cellular response to jasmonic acid stimulus	0.0489716	0.11417	0.43	0.912804	0.991487	SoyZH13_07G218000
GO:0048229	gametophyte development	0.29383	0.456679	0.64	0.913121	0.991487	NewGene_1396/SoyZH13_02G133100/SoyZH13_02G142900/SoyZH13_15G126900/SoyZH13_17G005401/SoyZH13_19G193700
GO:0000003	reproduction	1.27326	1.60683	0.79	0.914609	0.991487	NewGene_6434/SoyZH13_02G054501/SoyZH13_02G054701/SoyZH13_02G133100/SoyZH13_02G142900/SoyZH13_02G197101/SoyZH13_03G193800/SoyZH13_04G012600/SoyZH13_05G096800/SoyZH13_06G124900/SoyZH13_07G062100/SoyZH13_08G087500/SoyZH13_10G155100/SoyZH13_12G164600/SoyZH13_13G026212/SoyZH13_15G031900/SoyZH13_15G126900/SoyZH13_15G149400/SoyZH13_16G173400/SoyZH13_17G154800/SoyZH13_18G105400/SoyZH13_18G177900/SoyZH13_…
GO:0009965	leaf morphogenesis	0.0979432	0.194511	0.5	0.916241	0.991487	SoyZH13_08G087500/SoyZH13_12G205300
GO:0010629	negative regulation of gene expression	0.391773	0.583534	0.67	0.917123	0.991487	NewGene_55/SoyZH13_02G142900/SoyZH13_02G196300/SoyZH13_02G215500/SoyZH13_05G044300/SoyZH13_14G167300/SoyZH13_17G060100/SoyZH13_19G193700
GO:0051301	cell division	0.342801	0.524335	0.65	0.918724	0.991487	NewGene_2963/SoyZH13_07G147100/SoyZH13_08G315000/SoyZH13_12G130600/SoyZH13_15G149400/SoyZH13_18G064700/SoyZH13_19G075500
GO:0019750	chloroplast localization	0.0489716	0.118398	0.41	0.920342	0.991487	NewGene_7113
GO:0032101	regulation of response to external stimulus	0.0489716	0.118398	0.41	0.920342	0.991487	SoyZH13_07G096500
GO:0043254	regulation of protein-containing complex assembly	0.0489716	0.118398	0.41	0.920342	0.991487	SoyZH13_11G247200
GO:0045787	positive regulation of cell cycle	0.0489716	0.118398	0.41	0.920342	0.991487	NewGene_833
GO:0048509	regulation of meristem development	0.0489716	0.118398	0.41	0.920342	0.991487	SoyZH13_10G231500
GO:0051644	plastid localization	0.0489716	0.118398	0.41	0.920342	0.991487	NewGene_7113
GO:0051667	establishment of plastid localization	0.0489716	0.118398	0.41	0.920342	0.991487	NewGene_7113
GO:0006357	regulation of transcription by RNA polymerase II	0.636631	0.883758	0.72	0.920557	0.991487	NewGene_6118/SoyZH13_01G028400/SoyZH13_01G133800/SoyZH13_07G016500/SoyZH13_09G134800/SoyZH13_09G134900/SoyZH13_10G222800/SoyZH13_12G157100/SoyZH13_15G031900/SoyZH13_17G128300/SoyZH13_17G203700/SoyZH13_18G164800/SoyZH13_20G139300
GO:0048584	positive regulation of response to stimulus	0.244858	0.401708	0.61	0.921314	0.991487	SoyZH13_05G047900/SoyZH13_07G096500/SoyZH13_15G070700/SoyZH13_15G149400/SoyZH13_17G005401
GO:0000280	nuclear division	0.0979432	0.19874	0.49	0.922132	0.991487	SoyZH13_02G133100/SoyZH13_15G126900
GO:0048285	organelle fission	0.195886	0.338281	0.58	0.923007	0.991487	SoyZH13_02G080300/SoyZH13_02G133100/SoyZH13_07G113800/SoyZH13_15G126900
GO:0009790	embryo development	0.391773	0.591991	0.66	0.924262	0.991487	SoyZH13_02G133100/SoyZH13_03G152100/SoyZH13_06G124900/SoyZH13_07G062100/SoyZH13_07G161100/SoyZH13_10G155100/SoyZH13_13G026212/SoyZH13_16G020600
GO:0006099	tricarboxylic acid cycle	0.244858	0.405937	0.6	0.925431	0.991487	SoyZH13_01G181300/SoyZH13_05G044500/SoyZH13_08G150700/SoyZH13_12G142200/SoyZH13_14G024200
GO:0070727	cellular macromolecule localization	0.342801	0.532792	0.64	0.926087	0.991487	SoyZH13_02G109700/SoyZH13_03G148200/SoyZH13_13G168500/SoyZH13_13G168801/SoyZH13_14G082500/SoyZH13_15G052300/SoyZH13_19G075500
GO:0007076	mitotic chromosome condensation	0.0489716	0.122627	0.4	0.927228	0.991487	NewGene_2963
GO:0030150	protein import into mitochondrial matrix	0.0489716	0.122627	0.4	0.927228	0.991487	SoyZH13_13G319700
GO:0055082	cellular chemical homeostasis	0.0489716	0.122627	0.4	0.927228	0.991487	SoyZH13_04G201800
GO:0062012	regulation of small molecule metabolic process	0.0489716	0.122627	0.4	0.927228	0.991487	SoyZH13_02G041700
GO:0010016	shoot system morphogenesis	0.0979432	0.202968	0.48	0.92763	0.991487	SoyZH13_08G087500/SoyZH13_19G177400
GO:0071897	DNA biosynthetic process	0.0979432	0.207197	0.47	0.93276	0.991487	SoyZH13_19G005200/SoyZH13_20G053100
GO:0000281	mitotic cytokinesis	0.0489716	0.126855	0.39	0.933519	0.991487	SoyZH13_19G075500
GO:0000910	cytokinesis	0.0489716	0.126855	0.39	0.933519	0.991487	SoyZH13_19G075500
GO:0006400	tRNA modification	0.0489716	0.126855	0.39	0.933519	0.991487	SoyZH13_06G095600
GO:0031122	cytoplasmic microtubule organization	0.0489716	0.126855	0.39	0.933519	0.991487	SoyZH13_03G160300
GO:0032436	positive regulation of proteasomal ubiquitin-dependent protein catabolic process	0.0489716	0.126855	0.39	0.933519	0.991487	NewGene_833
GO:0043549	regulation of kinase activity	0.0489716	0.126855	0.39	0.933519	0.991487	SoyZH13_03G152100
GO:0061640	cytoskeleton-dependent cytokinesis	0.0489716	0.126855	0.39	0.933519	0.991487	SoyZH13_19G075500
GO:0070647	protein modification by small protein conjugation or removal	0.93046	1.25587	0.74	0.936477	0.991487	NewGene_1396/NewGene_833/SoyZH13_01G172900/SoyZH13_02G142900/SoyZH13_03G193800/SoyZH13_04G042800/SoyZH13_04G058900/SoyZH13_07G182000/SoyZH13_08G162900/SoyZH13_09G128900/SoyZH13_09G233100/SoyZH13_13G161000/SoyZH13_15G149400/SoyZH13_17G206300/SoyZH13_18G091000/SoyZH13_19G005200/SoyZH13_19G146400/SoyZH13_19G193700/SoyZH13_20G143300
GO:0043632	modification-dependent macromolecule catabolic process	0.685602	0.968328	0.71	0.937045	0.991487	NewGene_833/SoyZH13_01G044100/SoyZH13_02G133100/SoyZH13_02G195300/SoyZH13_04G042800/SoyZH13_04G150500/SoyZH13_07G033100/SoyZH13_08G282100/SoyZH13_09G233100/SoyZH13_11G232800/SoyZH13_18G020300/SoyZH13_18G091000/SoyZH13_19G005200/SoyZH13_20G069200
GO:0006405	RNA export from nucleus	0.0489716	0.131084	0.37	0.939267	0.991487	NewGene_2244
GO:0006631	fatty acid metabolic process	0.0489716	0.131084	0.37	0.939267	0.991487	SoyZH13_18G091000
GO:0009814	defense response, incompatible interaction	0.0489716	0.131084	0.37	0.939267	0.991487	SoyZH13_10G173300
GO:0009902	chloroplast relocation	0.0489716	0.131084	0.37	0.939267	0.991487	NewGene_7113
GO:0016458	gene silencing	0.0489716	0.131084	0.37	0.939267	0.991487	NewGene_55
GO:0051129	negative regulation of cellular component organization	0.0489716	0.131084	0.37	0.939267	0.991487	SoyZH13_11G247200
GO:0051493	regulation of cytoskeleton organization	0.0489716	0.131084	0.37	0.939267	0.991487	SoyZH13_11G247200
GO:0032446	protein modification by small protein conjugation	0.881489	1.20512	0.73	0.93969	0.991487	NewGene_1396/SoyZH13_01G172900/SoyZH13_02G142900/SoyZH13_03G193800/SoyZH13_04G042800/SoyZH13_04G058900/SoyZH13_07G182000/SoyZH13_08G162900/SoyZH13_09G128900/SoyZH13_09G233100/SoyZH13_13G161000/SoyZH13_15G149400/SoyZH13_17G206300/SoyZH13_18G091000/SoyZH13_19G005200/SoyZH13_19G146400/SoyZH13_19G193700/SoyZH13_20G143300
GO:0048364	root development	0.489716	0.73576	0.67	0.940004	0.991487	NewGene_1396/SoyZH13_01G168201/SoyZH13_02G109700/SoyZH13_02G142900/SoyZH13_02G197101/SoyZH13_05G083601/SoyZH13_07G062100/SoyZH13_07G147100/SoyZH13_11G056201/SoyZH13_19G193700
GO:0007166	cell surface receptor signaling pathway	0.0979432	0.215654	0.45	0.942005	0.991487	SoyZH13_09G027000/SoyZH13_11G221000
GO:0009845	seed germination	0.0979432	0.215654	0.45	0.942005	0.991487	SoyZH13_02G220900/SoyZH13_17G065200
GO:1903047	mitotic cell cycle process	0.0979432	0.215654	0.45	0.942005	0.991487	SoyZH13_02G133100/SoyZH13_19G075500
GO:0022607	cellular component assembly	0.538688	0.803417	0.67	0.944246	0.991487	SoyZH13_02G109700/SoyZH13_03G152100/SoyZH13_04G024300/SoyZH13_06G254500/SoyZH13_13G168500/SoyZH13_13G168801/SoyZH13_15G149400/SoyZH13_16G020600/SoyZH13_17G244200/SoyZH13_19G075500/SoyZH13_20G069200
GO:0000122	negative regulation of transcription by RNA polymerase II	0.0489716	0.135312	0.36	0.944518	0.991487	SoyZH13_11G153700
GO:0001558	regulation of cell growth	0.0489716	0.135312	0.36	0.944518	0.991487	SoyZH13_02G197101
GO:0032956	regulation of actin cytoskeleton organization	0.0489716	0.135312	0.36	0.944518	0.991487	SoyZH13_11G247200
GO:0034654	nucleobase-containing compound biosynthetic process	0.195886	0.363652	0.54	0.945985	0.991487	SoyZH13_15G031900/SoyZH13_18G012200/SoyZH13_18G105400/SoyZH13_19G005200
GO:0006366	transcription by RNA polymerase II	0.0979432	0.219882	0.45	0.94616	0.991487	SoyZH13_05G225100/SoyZH13_15G031900
GO:0045184	establishment of protein localization	0.244858	0.431308	0.57	0.946339	0.991487	SoyZH13_02G109700/SoyZH13_13G168500/SoyZH13_13G168801/SoyZH13_15G052300/SoyZH13_19G075500
GO:0001709	cell fate determination	0.0489716	0.139541	0.35	0.949315	0.991487	SoyZH13_15G149400
GO:1902600	proton transmembrane transport	0.0489716	0.139541	0.35	0.949315	0.991487	SoyZH13_16G014100
GO:0090351	seedling development	0.0979432	0.224111	0.44	0.950031	0.991487	SoyZH13_02G220900/SoyZH13_17G065200
GO:0009832	plant-type cell wall biogenesis	0.0489716	0.143769	0.34	0.953698	0.991487	SoyZH13_12G155000
GO:0043044	ATP-dependent chromatin remodeling	0.0489716	0.143769	0.34	0.953698	0.991487	SoyZH13_10G099600
GO:0044262	cellular carbohydrate metabolic process	0.0489716	0.143769	0.34	0.953698	0.991487	SoyZH13_18G039200
GO:0046148	pigment biosynthetic process	0.0489716	0.143769	0.34	0.953698	0.991487	SoyZH13_15G068600
GO:0044248	cellular catabolic process	0.979432	1.35312	0.72	0.953771	0.991487	NewGene_833/SoyZH13_01G044100/SoyZH13_02G133100/SoyZH13_02G195300/SoyZH13_03G152100/SoyZH13_03G174800/SoyZH13_04G042800/SoyZH13_04G150500/SoyZH13_07G033100/SoyZH13_07G182000/SoyZH13_08G282100/SoyZH13_09G233100/SoyZH13_09G260400/SoyZH13_11G232800/SoyZH13_13G161000/SoyZH13_18G020300/SoyZH13_18G091000/SoyZH13_19G005200/SoyZH13_19G178800/SoyZH13_20G069200
GO:0008380	RNA splicing	0.146915	0.304453	0.48	0.954259	0.991487	SoyZH13_12G139505/SoyZH13_15G127100/SoyZH13_17G081300
GO:0010154	fruit development	0.391773	0.638505	0.61	0.954728	0.991487	SoyZH13_02G054501/SoyZH13_02G054701/SoyZH13_02G133100/SoyZH13_04G012600/SoyZH13_06G124900/SoyZH13_07G062100/SoyZH13_10G155100/SoyZH13_13G026212
GO:0044703	multi-organism reproductive process	0.195886	0.376337	0.52	0.954946	0.991487	SoyZH13_02G133100/SoyZH13_15G126900/SoyZH13_15G149400/SoyZH13_18G105400
GO:0006352	DNA-templated transcription, initiation	0.0979432	0.232568	0.42	0.956991	0.991487	SoyZH13_06G120700/SoyZH13_09G201600
GO:0006793	phosphorus metabolic process	0.244858	0.448222	0.55	0.957164	0.991487	SoyZH13_14G082500/SoyZH13_18G012200/SoyZH13_18G091000/SoyZH13_18G105400/SoyZH13_20G215500
GO:0009553	embryo sac development	0.0489716	0.147998	0.33	0.957701	0.991487	NewGene_1396
GO:0016226	iron-sulfur cluster assembly	0.0489716	0.147998	0.33	0.957701	0.991487	SoyZH13_11G044000
GO:0016573	histone acetylation	0.0489716	0.147998	0.33	0.957701	0.991487	SoyZH13_15G066600
GO:0048268	clathrin coat assembly	0.0489716	0.147998	0.33	0.957701	0.991487	SoyZH13_08G173200
GO:0048598	embryonic morphogenesis	0.0489716	0.147998	0.33	0.957701	0.991487	SoyZH13_16G020600
GO:0010608	posttranscriptional regulation of gene expression	0.0979432	0.236796	0.41	0.960112	0.991487	NewGene_55/SoyZH13_03G032900
GO:1901575	organic substance catabolic process	0.93046	1.31507	0.71	0.960763	0.991487	NewGene_833/SoyZH13_01G044100/SoyZH13_02G133100/SoyZH13_02G195300/SoyZH13_03G174800/SoyZH13_04G042800/SoyZH13_04G150500/SoyZH13_07G033100/SoyZH13_07G182000/SoyZH13_08G282100/SoyZH13_09G233100/SoyZH13_09G260400/SoyZH13_11G232800/SoyZH13_13G161000/SoyZH13_18G020300/SoyZH13_18G091000/SoyZH13_19G005200/SoyZH13_19G178800/SoyZH13_20G069200
GO:0048316	seed development	0.391773	0.65119	0.6	0.960865	0.991487	SoyZH13_02G054501/SoyZH13_02G054701/SoyZH13_02G133100/SoyZH13_04G012600/SoyZH13_06G124900/SoyZH13_07G062100/SoyZH13_10G155100/SoyZH13_13G026212
GO:0006417	regulation of translation	0.0489716	0.152226	0.32	0.961359	0.991487	SoyZH13_03G032900
GO:0015986	ATP synthesis coupled proton transport	0.146915	0.317138	0.46	0.962586	0.991487	SoyZH13_17G125800/SoyZH13_19G242300/SoyZH13_MG000700
GO:0006457	protein folding	0.783546	1.14593	0.68	0.963155	0.991487	SoyZH13_05G234100/SoyZH13_06G005200/SoyZH13_07G058302/SoyZH13_07G140200/SoyZH13_08G031700/SoyZH13_08G202100/SoyZH13_08G279000/SoyZH13_09G006700/SoyZH13_10G161102/SoyZH13_13G157801/SoyZH13_14G057800/SoyZH13_14G057900/SoyZH13_15G243800/SoyZH13_18G114700/SoyZH13_20G014800/SoyZH13_20G028500
GO:0000462	maturation of SSU-rRNA from tricistronic rRNA transcript (SSU-rRNA, 5.8S rRNA, LSU-rRNA)	0.0489716	0.156455	0.31	0.964701	0.991487	SoyZH13_03G120700
GO:0005976	polysaccharide metabolic process	0.0489716	0.156455	0.31	0.964701	0.991487	SoyZH13_18G039200
GO:0006812	cation transport	0.0489716	0.156455	0.31	0.964701	0.991487	SoyZH13_04G201800
GO:0006511	ubiquitin-dependent protein catabolic process	1.56709	2.07197	0.76	0.964765	0.991487	NewGene_833/SoyZH13_01G044100/SoyZH13_02G039400/SoyZH13_02G133100/SoyZH13_02G194800/SoyZH13_02G195300/SoyZH13_03G002800/SoyZH13_04G042800/SoyZH13_04G150500/SoyZH13_06G288100/SoyZH13_07G033100/SoyZH13_08G282100/SoyZH13_09G040400/SoyZH13_09G164300/SoyZH13_09G233100/SoyZH13_10G240000/SoyZH13_10G264400/SoyZH13_11G051800/SoyZH13_11G104800/SoyZH13_11G232800/SoyZH13_12G031600/SoyZH13_13G116300/SoyZH13_1…
GO:0048869	cellular developmental process	0.636631	0.972557	0.65	0.965365	0.991487	NewGene_1396/SoyZH13_02G109700/SoyZH13_02G197101/SoyZH13_04G024300/SoyZH13_07G161100/SoyZH13_08G066500/SoyZH13_15G126900/SoyZH13_15G149400/SoyZH13_17G244200/SoyZH13_18G177900/SoyZH13_19G075500/SoyZH13_19G194800/SoyZH13_20G128800
GO:0006289	nucleotide-excision repair	0.0979432	0.245253	0.4	0.965715	0.991487	SoyZH13_05G225100/SoyZH13_06G194200
GO:1901566	organonitrogen compound biosynthetic process	0.0979432	0.245253	0.4	0.965715	0.991487	SoyZH13_18G012200/SoyZH13_18G105400
GO:0033043	regulation of organelle organization	0.244858	0.465136	0.53	0.965957	0.991487	NewGene_833/SoyZH13_02G196300/SoyZH13_11G247200/SoyZH13_14G167300/SoyZH13_17G060100
GO:0048646	anatomical structure formation involved in morphogenesis	0.146915	0.325595	0.45	0.967321	0.991487	SoyZH13_02G142900/SoyZH13_15G149400/SoyZH13_19G193700
GO:0016556	mRNA modification	0.0489716	0.160683	0.3	0.967753	0.991487	SoyZH13_04G188104
GO:0097659	nucleic acid-templated transcription	0.0489716	0.160683	0.3	0.967753	0.991487	SoyZH13_15G031900
GO:1900864	mitochondrial RNA modification	0.0489716	0.160683	0.3	0.967753	0.991487	SoyZH13_04G188104
GO:0044265	cellular macromolecule catabolic process	0.783546	1.16284	0.67	0.968428	0.991487	NewGene_833/SoyZH13_01G044100/SoyZH13_02G133100/SoyZH13_02G195300/SoyZH13_04G042800/SoyZH13_04G150500/SoyZH13_07G033100/SoyZH13_07G182000/SoyZH13_08G282100/SoyZH13_09G233100/SoyZH13_11G232800/SoyZH13_13G161000/SoyZH13_18G020300/SoyZH13_18G091000/SoyZH13_19G005200/SoyZH13_20G069200
GO:0099402	plant organ development	0.636631	0.985243	0.65	0.969458	0.991487	NewGene_1396/NewGene_6434/SoyZH13_02G109700/SoyZH13_02G142900/SoyZH13_02G197101/SoyZH13_03G193800/SoyZH13_07G062100/SoyZH13_07G147100/SoyZH13_08G087500/SoyZH13_09G260400/SoyZH13_13G026212/SoyZH13_19G177400/SoyZH13_19G193700
GO:0002376	immune system process	0.146915	0.329824	0.45	0.969471	0.991487	NewGene_55/SoyZH13_18G080500/SoyZH13_18G080902
GO:0032968	positive regulation of transcription elongation from RNA polymerase II promoter	0.0489716	0.164912	0.3	0.970542	0.991487	SoyZH13_13G271300
GO:0033036	macromolecule localization	0.440744	0.739989	0.6	0.970677	0.991487	SoyZH13_02G109700/SoyZH13_03G148200/SoyZH13_13G168500/SoyZH13_13G168801/SoyZH13_14G082500/SoyZH13_15G052300/SoyZH13_15G070700/SoyZH13_15G149400/SoyZH13_19G075500
GO:0010498	proteasomal protein catabolic process	0.636631	0.989471	0.64	0.970723	0.991487	NewGene_833/SoyZH13_01G044100/SoyZH13_02G133100/SoyZH13_02G195300/SoyZH13_04G042800/SoyZH13_04G150500/SoyZH13_06G108701/SoyZH13_07G033100/SoyZH13_08G282100/SoyZH13_09G233100/SoyZH13_11G232800/SoyZH13_18G020300/SoyZH13_18G091000
GO:0071229	cellular response to acid chemical	0.195886	0.405937	0.48	0.970784	0.991487	SoyZH13_07G218000/SoyZH13_08G339900/SoyZH13_10G091900/SoyZH13_18G267700
GO:0007346	regulation of mitotic cell cycle	0.195886	0.410165	0.48	0.972565	0.991487	NewGene_833/SoyZH13_03G093802/SoyZH13_05G087600/SoyZH13_11G190500
GO:0009793	embryo development ending in seed dormancy	0.29383	0.549706	0.53	0.972765	0.991487	SoyZH13_02G133100/SoyZH13_06G124900/SoyZH13_07G062100/SoyZH13_10G155100/SoyZH13_13G026212/SoyZH13_19G133000
GO:0065003	protein-containing complex assembly	0.244858	0.48205	0.51	0.973057	0.991487	SoyZH13_02G109700/SoyZH13_04G024300/SoyZH13_06G254500/SoyZH13_15G149400/SoyZH13_17G244200
GO:0000959	mitochondrial RNA metabolic process	0.0489716	0.16914	0.29	0.97309	0.991487	SoyZH13_04G188104
GO:0001732	formation of cytoplasmic translation initiation complex	0.0489716	0.16914	0.29	0.97309	0.991487	SoyZH13_02G084700
GO:0007059	chromosome segregation	0.0489716	0.16914	0.29	0.97309	0.991487	SoyZH13_06G137500
GO:0009627	systemic acquired resistance	0.0489716	0.16914	0.29	0.97309	0.991487	SoyZH13_18G165100
GO:0032774	RNA biosynthetic process	0.0489716	0.16914	0.29	0.97309	0.991487	SoyZH13_15G031900
GO:0044087	regulation of cellular component biogenesis	0.0489716	0.16914	0.29	0.97309	0.991487	SoyZH13_11G247200
GO:0061024	membrane organization	0.0489716	0.16914	0.29	0.97309	0.991487	SoyZH13_19G075500
GO:0006606	protein import into nucleus	0.146915	0.342509	0.43	0.975145	0.991487	NewGene_2244/SoyZH13_05G009900/SoyZH13_19G213200
GO:0019953	sexual reproduction	0.195886	0.422851	0.46	0.977319	0.991487	SoyZH13_02G133100/SoyZH13_15G126900/SoyZH13_15G149400/SoyZH13_18G105400
GO:0006796	phosphate-containing compound metabolic process	0.244858	0.494736	0.49	0.97745	0.991487	SoyZH13_14G082500/SoyZH13_18G012200/SoyZH13_18G091000/SoyZH13_18G105400/SoyZH13_20G215500
GO:0007131	reciprocal meiotic recombination	0.0489716	0.177597	0.28	0.977544	0.991487	SoyZH13_11G105400
GO:0080156	mitochondrial mRNA modification	0.0489716	0.177597	0.28	0.977544	0.991487	SoyZH13_04G188104
GO:0000724	double-strand break repair via homologous recombination	0.0979432	0.270625	0.36	0.978338	0.991487	SoyZH13_11G037800/SoyZH13_11G101300
GO:0006996	organelle organization	1.12635	1.62375	0.69	0.979052	0.991487	NewGene_1396/NewGene_7113/SoyZH13_01G149400/SoyZH13_02G109700/SoyZH13_02G133100/SoyZH13_03G152100/SoyZH13_03G160300/SoyZH13_04G024300/SoyZH13_04G206200/SoyZH13_06G137500/SoyZH13_06G254500/SoyZH13_07G197700/SoyZH13_13G168500/SoyZH13_13G168801/SoyZH13_15G052300/SoyZH13_15G070700/SoyZH13_15G126900/SoyZH13_16G020600/SoyZH13_16G112800/SoyZH13_17G244200/SoyZH13_19G075500/SoyZH13_20G069200/SoyZH13_20G19…
GO:0042325	regulation of phosphorylation	0.0489716	0.181826	0.27	0.979486	0.991487	SoyZH13_03G152100
GO:0009057	macromolecule catabolic process	0.783546	1.21781	0.64	0.98124	0.991487	NewGene_833/SoyZH13_01G044100/SoyZH13_02G133100/SoyZH13_02G195300/SoyZH13_04G042800/SoyZH13_04G150500/SoyZH13_07G033100/SoyZH13_07G182000/SoyZH13_08G282100/SoyZH13_09G233100/SoyZH13_11G232800/SoyZH13_13G161000/SoyZH13_18G020300/SoyZH13_18G091000/SoyZH13_19G005200/SoyZH13_20G069200
GO:0006298	mismatch repair	0.0489716	0.186054	0.26	0.981261	0.991487	SoyZH13_11G084200
GO:1903046	meiotic cell cycle process	0.0489716	0.186054	0.26	0.981261	0.991487	SoyZH13_15G126900
GO:0044085	cellular component biogenesis	0.587659	0.972557	0.6	0.981698	0.991487	SoyZH13_02G109700/SoyZH13_03G152100/SoyZH13_04G024300/SoyZH13_06G254500/SoyZH13_12G155000/SoyZH13_13G168500/SoyZH13_13G168801/SoyZH13_15G149400/SoyZH13_16G020600/SoyZH13_17G244200/SoyZH13_19G075500/SoyZH13_20G069200
GO:0009415	response to water	0.146915	0.363652	0.4	0.982438	0.991487	SoyZH13_09G006700/SoyZH13_15G108000/SoyZH13_19G146400
GO:0051641	cellular localization	0.489716	0.84993	0.58	0.98266	0.991487	NewGene_7113/SoyZH13_02G109700/SoyZH13_03G148200/SoyZH13_04G201800/SoyZH13_13G168500/SoyZH13_13G168801/SoyZH13_14G082500/SoyZH13_15G052300/SoyZH13_19G075500/SoyZH13_20G069200
GO:0019438	aromatic compound biosynthetic process	0.29383	0.583534	0.5	0.982676	0.991487	SoyZH13_06G260300/SoyZH13_10G199000/SoyZH13_15G031900/SoyZH13_18G012200/SoyZH13_18G105400/SoyZH13_19G005200
GO:0022402	cell cycle process	0.195886	0.443993	0.44	0.98356	0.991487	SoyZH13_02G133100/SoyZH13_06G137500/SoyZH13_15G126900/SoyZH13_19G075500
GO:0001101	response to acid chemical	0.685602	1.1121	0.62	0.984262	0.991487	SoyZH13_01G195400/SoyZH13_02G109700/SoyZH13_02G220900/SoyZH13_05G044300/SoyZH13_07G175900/SoyZH13_07G218000/SoyZH13_08G339900/SoyZH13_09G006700/SoyZH13_10G091900/SoyZH13_15G108000/SoyZH13_15G127100/SoyZH13_18G267700/SoyZH13_19G146400/SoyZH13_20G192800
GO:0071705	nitrogen compound transport	0.195886	0.448222	0.44	0.984595	0.991487	SoyZH13_02G109100/SoyZH13_02G109700/SoyZH13_15G052300/SoyZH13_19G075500
GO:0008150	biological_process	10.4799	11.9244	0.88	0.985058	0.991487	NewGene_1150/NewGene_1396/NewGene_2980/NewGene_3101/NewGene_3111/NewGene_5091/NewGene_55/NewGene_5830/NewGene_6434/NewGene_6686/NewGene_7113/NewGene_722/NewGene_833/NewGene_900/SoyZH13_01G020100/SoyZH13_01G044100/SoyZH13_01G133600/SoyZH13_01G133800/SoyZH13_01G149400/SoyZH13_01G172900/SoyZH13_01G195400/SoyZH13_02G009700/SoyZH13_02G041700/SoyZH13_02G054501/SoyZH13_02G054701/SoyZH13_02G097400/SoyZH1…
GO:0051128	regulation of cellular component organization	0.342801	0.663876	0.52	0.985153	0.991487	NewGene_833/SoyZH13_02G116200/SoyZH13_02G196300/SoyZH13_02G197101/SoyZH13_11G247200/SoyZH13_14G167300/SoyZH13_17G060100
GO:0000723	telomere maintenance	0.0979432	0.291767	0.34	0.9853	0.991487	SoyZH13_17G107302/SoyZH13_18G002200
GO:0043933	protein-containing complex subunit organization	0.244858	0.528564	0.46	0.986114	0.991487	SoyZH13_02G109700/SoyZH13_04G024300/SoyZH13_06G254500/SoyZH13_15G149400/SoyZH13_17G244200
GO:0006281	DNA repair	0.636631	1.06136	0.6	0.986125	0.991487	NewGene_6977/SoyZH13_04G070000/SoyZH13_04G225300/SoyZH13_05G174000/SoyZH13_06G137500/SoyZH13_06G166900/SoyZH13_06G194800/SoyZH13_09G061100/SoyZH13_10G099600/SoyZH13_14G024700/SoyZH13_17G002800/SoyZH13_18G002200/SoyZH13_19G005200
GO:0015979	photosynthesis	0.29383	0.600448	0.49	0.986256	0.991487	SoyZH13_04G102700/SoyZH13_07G105400/SoyZH13_12G199700/SoyZH13_13G033700/SoyZH13_13G079200/SoyZH13_15G077600
GO:0080134	regulation of response to stress	0.195886	0.456679	0.43	0.986482	0.991487	SoyZH13_06G068200/SoyZH13_07G096500/SoyZH13_09G073500/SoyZH13_15G070700
GO:0018130	heterocycle biosynthetic process	0.195886	0.460907	0.43	0.987341	0.991487	SoyZH13_15G031900/SoyZH13_18G012200/SoyZH13_18G105400/SoyZH13_19G005200
GO:0006334	nucleosome assembly	0.0979432	0.300224	0.33	0.987426	0.991487	SoyZH13_11G196900/SoyZH13_20G210700
GO:0006888	endoplasmic reticulum to Golgi vesicle-mediated transport	0.244858	0.541249	0.45	0.988463	0.991487	NewGene_2812/SoyZH13_08G287300/SoyZH13_15G013300/SoyZH13_18G103600/SoyZH13_19G075500
GO:0007049	cell cycle	0.244858	0.541249	0.45	0.988463	0.991487	SoyZH13_02G133100/SoyZH13_04G057101/SoyZH13_06G137500/SoyZH13_15G126900/SoyZH13_19G075500
GO:0015833	peptide transport	0.146915	0.389023	0.38	0.988504	0.991487	SoyZH13_02G109700/SoyZH13_15G052300/SoyZH13_19G075500
GO:0006259	DNA metabolic process	0.195886	0.469364	0.42	0.988906	0.991487	NewGene_55/SoyZH13_03G137700/SoyZH13_06G137500/SoyZH13_19G005200
GO:0051656	establishment of organelle localization	0.0489716	0.211425	0.23	0.989112	0.991487	NewGene_7113
GO:0034622	cellular protein-containing complex assembly	0.146915	0.393251	0.37	0.989295	0.991487	SoyZH13_04G024300/SoyZH13_06G254500/SoyZH13_17G244200
GO:0042886	amide transport	0.146915	0.393251	0.37	0.989295	0.991487	SoyZH13_02G109700/SoyZH13_15G052300/SoyZH13_19G075500
GO:1901564	organonitrogen compound metabolic process	1.90989	2.64705	0.72	0.99014	0.991487	NewGene_1396/NewGene_5830/NewGene_833/SoyZH13_01G044100/SoyZH13_01G172900/SoyZH13_02G109700/SoyZH13_02G133100/SoyZH13_02G142900/SoyZH13_02G195300/SoyZH13_03G174800/SoyZH13_03G193800/SoyZH13_04G042800/SoyZH13_04G058900/SoyZH13_04G150500/SoyZH13_07G033100/SoyZH13_07G161000/SoyZH13_07G182000/SoyZH13_07G218000/SoyZH13_08G162900/SoyZH13_08G282100/SoyZH13_09G128900/SoyZH13_09G233100/SoyZH13_09G260400/S…
GO:0034645	cellular macromolecule biosynthetic process	0.244858	0.558163	0.44	0.991015	0.991487	SoyZH13_03G137700/SoyZH13_06G137500/SoyZH13_15G031900/SoyZH13_18G039200/SoyZH13_19G005200
GO:0051640	organelle localization	0.0489716	0.224111	0.22	0.991701	0.991487	NewGene_7113
GO:0009903	chloroplast avoidance movement	0.0489716	0.228339	0.21	0.992419	0.991487	NewGene_7113
GO:0043161	proteasome-mediated ubiquitin-dependent protein catabolic process	0.734574	1.25164	0.59	0.992992	0.991487	NewGene_833/SoyZH13_01G044100/SoyZH13_02G133100/SoyZH13_02G195300/SoyZH13_02G280700/SoyZH13_04G042800/SoyZH13_04G150500/SoyZH13_06G108701/SoyZH13_07G033100/SoyZH13_08G282100/SoyZH13_09G233100/SoyZH13_11G232800/SoyZH13_17G008300/SoyZH13_18G020300/SoyZH13_18G091000
GO:0044271	cellular nitrogen compound biosynthetic process	0.195886	0.498964	0.39	0.993052	0.991487	SoyZH13_15G031900/SoyZH13_18G012200/SoyZH13_18G105400/SoyZH13_19G005200
GO:0009904	chloroplast accumulation movement	0.0489716	0.232568	0.21	0.993075	0.991487	NewGene_7113
GO:0009059	macromolecule biosynthetic process	0.244858	0.579306	0.42	0.993455	0.991487	SoyZH13_03G137700/SoyZH13_06G137500/SoyZH13_15G031900/SoyZH13_18G039200/SoyZH13_19G005200
GO:1901362	organic cyclic compound biosynthetic process	0.195886	0.507421	0.39	0.993932	0.991487	SoyZH13_15G031900/SoyZH13_18G012200/SoyZH13_18G105400/SoyZH13_19G005200
GO:0044267	cellular protein metabolic process	1.42018	2.13117	0.67	0.994295	0.991487	NewGene_1396/NewGene_5830/NewGene_833/SoyZH13_01G044100/SoyZH13_01G172900/SoyZH13_02G133100/SoyZH13_02G142900/SoyZH13_02G195300/SoyZH13_03G193800/SoyZH13_04G042800/SoyZH13_04G058900/SoyZH13_04G150500/SoyZH13_07G033100/SoyZH13_07G182000/SoyZH13_08G162900/SoyZH13_08G282100/SoyZH13_09G128900/SoyZH13_09G233100/SoyZH13_11G232800/SoyZH13_13G161000/SoyZH13_15G149400/SoyZH13_17G206300/SoyZH13_18G020300/S…
GO:0016043	cellular component organization	1.46915	2.1946	0.67	0.994483	0.991487	NewGene_1396/NewGene_7113/SoyZH13_01G149400/SoyZH13_02G109700/SoyZH13_02G133100/SoyZH13_02G197101/SoyZH13_03G152100/SoyZH13_03G160300/SoyZH13_04G024300/SoyZH13_04G206200/SoyZH13_06G137500/SoyZH13_06G254500/SoyZH13_07G197700/SoyZH13_08G066500/SoyZH13_11G247200/SoyZH13_13G168500/SoyZH13_13G168801/SoyZH13_15G052300/SoyZH13_15G070700/SoyZH13_15G126900/SoyZH13_15G149400/SoyZH13_16G020600/SoyZH13_16G11…
GO:0007015	actin filament organization	0.0489716	0.262168	0.19	0.996326	0.991487	SoyZH13_15G245000
GO:0019220	regulation of phosphate metabolic process	0.0489716	0.262168	0.19	0.996326	0.991487	SoyZH13_03G152100
GO:0051174	regulation of phosphorus metabolic process	0.0489716	0.262168	0.19	0.996326	0.991487	SoyZH13_03G152100
GO:0031146	SCF-dependent proteasomal ubiquitin-dependent protein catabolic process	0.342801	0.786503	0.44	0.997241	0.991487	SoyZH13_02G133100/SoyZH13_04G042800/SoyZH13_06G288100/SoyZH13_11G051800/SoyZH13_14G020800/SoyZH13_17G048100/SoyZH13_17G227400
GO:0071840	cellular component organization or biogenesis	1.51812	2.33414	0.65	0.997254	0.991487	NewGene_1396/NewGene_7113/SoyZH13_01G149400/SoyZH13_02G109700/SoyZH13_02G133100/SoyZH13_02G197101/SoyZH13_03G152100/SoyZH13_03G160300/SoyZH13_04G024300/SoyZH13_04G206200/SoyZH13_06G137500/SoyZH13_06G254500/SoyZH13_07G197700/SoyZH13_08G066500/SoyZH13_11G247200/SoyZH13_12G155000/SoyZH13_13G168500/SoyZH13_13G168801/SoyZH13_15G052300/SoyZH13_15G070700/SoyZH13_15G126900/SoyZH13_15G149400/SoyZH13_16G02…
GO:0006364	rRNA processing	0.146915	0.477821	0.31	0.997517	0.991487	SoyZH13_08G011500/SoyZH13_13G153100/SoyZH13_20G071900
GO:0090501	RNA phosphodiester bond hydrolysis	0.0489716	0.28331	0.17	0.997664	0.991487	NewGene_55
GO:0046907	intracellular transport	0.195886	0.570849	0.34	0.997847	0.991487	SoyZH13_02G109700/SoyZH13_15G052300/SoyZH13_19G075500/SoyZH13_20G069200
GO:0016192	vesicle-mediated transport	0.587659	1.16707	0.5	0.998108	0.991487	NewGene_3556/SoyZH13_02G132100/SoyZH13_02G177900/SoyZH13_07G232200/SoyZH13_09G244101/SoyZH13_13G323200/SoyZH13_14G016500/SoyZH13_16G042100/SoyZH13_16G134800/SoyZH13_17G030600/SoyZH13_19G075500/SoyZH13_20G069200
GO:0044249	cellular biosynthetic process	0.391773	0.892215	0.44	0.998262	0.991487	SoyZH13_03G137700/SoyZH13_06G137500/SoyZH13_15G031900/SoyZH13_18G012200/SoyZH13_18G039200/SoyZH13_18G091000/SoyZH13_18G105400/SoyZH13_19G005200
GO:1901576	organic substance biosynthetic process	0.440744	0.968328	0.46	0.998353	0.991487	SoyZH13_03G137700/SoyZH13_06G137500/SoyZH13_12G081100/SoyZH13_15G031900/SoyZH13_18G012200/SoyZH13_18G039200/SoyZH13_18G091000/SoyZH13_18G105400/SoyZH13_19G005200
GO:0009058	biosynthetic process	0.881489	1.57723	0.56	0.998358	0.991487	SoyZH13_02G040401/SoyZH13_02G138900/SoyZH13_03G137700/SoyZH13_05G197600/SoyZH13_06G105900/SoyZH13_06G137500/SoyZH13_06G252600/SoyZH13_10G263700/SoyZH13_11G020800/SoyZH13_11G235900/SoyZH13_12G081100/SoyZH13_12G185300/SoyZH13_15G031900/SoyZH13_18G012200/SoyZH13_18G039200/SoyZH13_18G091000/SoyZH13_18G105400/SoyZH13_19G005200
GO:0019538	protein metabolic process	1.46915	2.34259	0.63	0.998542	0.991487	NewGene_1396/NewGene_5830/NewGene_833/SoyZH13_01G044100/SoyZH13_01G172900/SoyZH13_02G133100/SoyZH13_02G142900/SoyZH13_02G195300/SoyZH13_03G193800/SoyZH13_04G042800/SoyZH13_04G058900/SoyZH13_04G150500/SoyZH13_07G033100/SoyZH13_07G182000/SoyZH13_07G218000/SoyZH13_08G162900/SoyZH13_08G282100/SoyZH13_09G128900/SoyZH13_09G233100/SoyZH13_11G232800/SoyZH13_13G161000/SoyZH13_15G149400/SoyZH13_17G206300/S…
GO:0051649	establishment of localization in cell	0.244858	0.68079	0.36	0.99865	0.991487	NewGene_7113/SoyZH13_02G109700/SoyZH13_15G052300/SoyZH13_19G075500/SoyZH13_20G069200
GO:0045944	positive regulation of transcription by RNA polymerase II	0.489716	1.07827	0.45	0.999021	0.991487	NewGene_4476/SoyZH13_01G023600/SoyZH13_02G089100/SoyZH13_07G016500/SoyZH13_11G153700/SoyZH13_11G249100/SoyZH13_15G031900/SoyZH13_15G057600/SoyZH13_17G117500/SoyZH13_18G254100
GO:0051179	localization	0.881489	1.6322	0.54	0.999115	0.991487	NewGene_7113/NewGene_900/SoyZH13_02G109700/SoyZH13_03G148200/SoyZH13_04G116200/SoyZH13_04G201800/SoyZH13_07G182000/SoyZH13_11G247200/SoyZH13_13G161000/SoyZH13_13G168500/SoyZH13_13G168801/SoyZH13_14G082500/SoyZH13_15G052300/SoyZH13_15G070700/SoyZH13_15G149400/SoyZH13_18G105400/SoyZH13_19G075500/SoyZH13_20G069200
GO:0071702	organic substance transport	0.146915	0.541249	0.27	0.9992	0.991487	SoyZH13_02G109700/SoyZH13_15G052300/SoyZH13_19G075500
GO:0051321	meiotic cell cycle	0.0489716	0.334052	0.15	0.999212	0.991487	SoyZH13_15G126900
GO:0036211	protein modification process	0.979432	1.80134	0.54	0.999423	0.991487	NewGene_1396/NewGene_5830/NewGene_833/SoyZH13_01G172900/SoyZH13_02G142900/SoyZH13_03G193800/SoyZH13_04G042800/SoyZH13_04G058900/SoyZH13_07G182000/SoyZH13_08G162900/SoyZH13_09G128900/SoyZH13_09G233100/SoyZH13_13G161000/SoyZH13_15G149400/SoyZH13_17G206300/SoyZH13_18G091000/SoyZH13_19G005200/SoyZH13_19G146400/SoyZH13_19G193700/SoyZH13_20G143300
GO:0009620	response to fungus	0.0489716	0.350966	0.14	0.999452	0.991487	SoyZH13_13G026212
GO:0090305	nucleic acid phosphodiester bond hydrolysis	1.27326	2.2242	0.57	0.999607	0.991487	NewGene_3101/NewGene_55/NewGene_722/SoyZH13_02G009700/SoyZH13_03G032900/SoyZH13_03G176500/SoyZH13_04G153500/SoyZH13_04G188104/SoyZH13_05G004200/SoyZH13_05G076200/SoyZH13_06G019500/SoyZH13_08G086000/SoyZH13_08G134800/SoyZH13_08G166900/SoyZH13_09G141400/SoyZH13_10G154000/SoyZH13_11G076500/SoyZH13_11G077600/SoyZH13_12G172100/SoyZH13_13G331700/SoyZH13_15G109000/SoyZH13_15G127100/SoyZH13_17G081300/Soy…
GO:0006464	cellular protein modification process	0.979432	1.8394	0.53	0.999626	0.991487	NewGene_1396/NewGene_5830/NewGene_833/SoyZH13_01G172900/SoyZH13_02G142900/SoyZH13_03G193800/SoyZH13_04G042800/SoyZH13_04G058900/SoyZH13_07G182000/SoyZH13_08G162900/SoyZH13_09G128900/SoyZH13_09G233100/SoyZH13_13G161000/SoyZH13_15G149400/SoyZH13_17G206300/SoyZH13_18G091000/SoyZH13_19G005200/SoyZH13_19G146400/SoyZH13_19G193700/SoyZH13_20G143300
GO:0009987	cellular process	6.66014	8.63039	0.77	0.999737	0.991487	NewGene_1150/NewGene_1396/NewGene_2980/NewGene_3101/NewGene_3111/NewGene_5091/NewGene_55/NewGene_5830/NewGene_6686/NewGene_7113/NewGene_722/NewGene_833/SoyZH13_01G020100/SoyZH13_01G044100/SoyZH13_01G149400/SoyZH13_01G172900/SoyZH13_02G009700/SoyZH13_02G097400/SoyZH13_02G109700/SoyZH13_02G133100/SoyZH13_02G142900/SoyZH13_02G195300/SoyZH13_02G196300/SoyZH13_02G197101/SoyZH13_02G220900/SoyZH13_03G03…
GO:0010467	gene expression	0.244858	0.799188	0.31	0.999806	0.991487	NewGene_5091/NewGene_55/SoyZH13_15G031900/SoyZH13_15G127100/SoyZH13_17G081300
GO:0006886	intracellular protein transport	1.0284	1.98317	0.52	0.999847	0.991487	NewGene_2812/SoyZH13_02G065600/SoyZH13_02G109700/SoyZH13_02G162500/SoyZH13_02G177900/SoyZH13_02G267000/SoyZH13_03G098000/SoyZH13_05G229800/SoyZH13_06G077800/SoyZH13_06G115000/SoyZH13_09G003900/SoyZH13_10G078200/SoyZH13_11G237900/SoyZH13_12G016900/SoyZH13_12G217907/SoyZH13_13G059300/SoyZH13_15G013300/SoyZH13_15G052300/SoyZH13_16G134800/SoyZH13_17G030600/SoyZH13_20G178100
GO:0006397	mRNA processing	0.146915	0.638505	0.23	0.999865	0.991487	SoyZH13_01G141000/SoyZH13_05G174301/SoyZH13_08G191500
GO:0006310	DNA recombination	0.0489716	0.422851	0.12	0.999883	0.991487	SoyZH13_09G061100
GO:0034641	cellular nitrogen compound metabolic process	1.86092	3.0995	0.6	0.999883	0.991487	NewGene_3101/NewGene_5091/NewGene_55/NewGene_5830/NewGene_722/SoyZH13_02G009700/SoyZH13_02G109700/SoyZH13_03G032900/SoyZH13_03G137700/SoyZH13_03G174800/SoyZH13_03G176500/SoyZH13_04G153500/SoyZH13_04G188104/SoyZH13_05G004200/SoyZH13_05G076200/SoyZH13_06G019500/SoyZH13_06G137500/SoyZH13_08G086000/SoyZH13_08G134800/SoyZH13_08G166900/SoyZH13_09G141400/SoyZH13_09G260400/SoyZH13_10G154000/SoyZH13_11G07…
GO:0044260	cellular macromolecule metabolic process	1.66503	2.85424	0.58	0.999889	0.991487	NewGene_1396/NewGene_55/NewGene_5830/NewGene_833/SoyZH13_01G044100/SoyZH13_01G172900/SoyZH13_02G133100/SoyZH13_02G142900/SoyZH13_02G195300/SoyZH13_03G137700/SoyZH13_03G193800/SoyZH13_04G042800/SoyZH13_04G058900/SoyZH13_04G150500/SoyZH13_06G137500/SoyZH13_07G033100/SoyZH13_07G182000/SoyZH13_08G162900/SoyZH13_08G282100/SoyZH13_09G128900/SoyZH13_09G233100/SoyZH13_11G232800/SoyZH13_13G161000/SoyZH13_…
GO:0051234	establishment of localization	0.587659	1.38695	0.42	0.999896	0.991487	NewGene_7113/NewGene_900/SoyZH13_02G109700/SoyZH13_04G116200/SoyZH13_04G201800/SoyZH13_07G182000/SoyZH13_13G161000/SoyZH13_13G168500/SoyZH13_13G168801/SoyZH13_15G052300/SoyZH13_19G075500/SoyZH13_20G069200
GO:0006396	RNA processing	0.342801	1.00639	0.34	0.999901	0.991487	NewGene_5091/NewGene_55/SoyZH13_06G092300/SoyZH13_15G127100/SoyZH13_17G081300/SoyZH13_17G092400/SoyZH13_19G239200
GO:1901360	organic cyclic compound metabolic process	1.86092	3.14178	0.59	0.999923	0.991487	NewGene_3101/NewGene_5091/NewGene_55/NewGene_722/SoyZH13_02G009700/SoyZH13_02G109700/SoyZH13_03G032900/SoyZH13_03G137700/SoyZH13_03G174800/SoyZH13_03G176500/SoyZH13_04G153500/SoyZH13_04G188104/SoyZH13_05G004200/SoyZH13_05G076200/SoyZH13_06G019500/SoyZH13_06G041600/SoyZH13_06G137500/SoyZH13_08G086000/SoyZH13_08G134800/SoyZH13_08G166900/SoyZH13_09G141400/SoyZH13_09G260400/SoyZH13_10G154000/SoyZH13_…
GO:0006139	nucleobase-containing compound metabolic process	1.76298	3.01916	0.58	0.999925	0.991487	NewGene_3101/NewGene_5091/NewGene_55/NewGene_722/SoyZH13_02G009700/SoyZH13_03G032900/SoyZH13_03G137700/SoyZH13_03G174800/SoyZH13_03G176500/SoyZH13_04G153500/SoyZH13_04G188104/SoyZH13_05G004200/SoyZH13_05G076200/SoyZH13_06G019500/SoyZH13_06G137500/SoyZH13_08G086000/SoyZH13_08G134800/SoyZH13_08G166900/SoyZH13_09G141400/SoyZH13_09G260400/SoyZH13_10G154000/SoyZH13_11G076500/SoyZH13_11G077600/SoyZH13_…
GO:0006725	cellular aromatic compound metabolic process	1.86092	3.15447	0.59	0.999932	0.991487	NewGene_3101/NewGene_5091/NewGene_55/NewGene_722/SoyZH13_02G009700/SoyZH13_02G109700/SoyZH13_03G032900/SoyZH13_03G137700/SoyZH13_03G174800/SoyZH13_03G176500/SoyZH13_04G153500/SoyZH13_04G188104/SoyZH13_05G004200/SoyZH13_05G076200/SoyZH13_06G019500/SoyZH13_06G137500/SoyZH13_08G086000/SoyZH13_08G134800/SoyZH13_08G166900/SoyZH13_09G141400/SoyZH13_09G260400/SoyZH13_10G154000/SoyZH13_11G076500/SoyZH13_…
GO:0006810	transport	0.440744	1.19667	0.37	0.999939	0.991487	NewGene_900/SoyZH13_02G109700/SoyZH13_04G116200/SoyZH13_04G201800/SoyZH13_07G182000/SoyZH13_13G161000/SoyZH13_15G052300/SoyZH13_19G075500/SoyZH13_20G069200
GO:0046483	heterocycle metabolic process	1.81195	3.10795	0.58	0.999942	0.991487	NewGene_3101/NewGene_5091/NewGene_55/NewGene_722/SoyZH13_02G009700/SoyZH13_02G109700/SoyZH13_03G032900/SoyZH13_03G137700/SoyZH13_03G174800/SoyZH13_03G176500/SoyZH13_04G153500/SoyZH13_04G188104/SoyZH13_05G004200/SoyZH13_05G076200/SoyZH13_06G019500/SoyZH13_06G137500/SoyZH13_08G086000/SoyZH13_08G134800/SoyZH13_08G166900/SoyZH13_09G141400/SoyZH13_09G260400/SoyZH13_10G154000/SoyZH13_11G076500/SoyZH13_…
GO:0016071	mRNA metabolic process	0.0489716	0.460907	0.11	0.999948	0.991487	SoyZH13_04G188104
GO:0016070	RNA metabolic process	1.3712	2.6259	0.52	0.99998	0.991487	NewGene_3101/NewGene_5091/NewGene_55/NewGene_722/SoyZH13_02G009700/SoyZH13_03G032900/SoyZH13_03G176500/SoyZH13_04G153500/SoyZH13_04G188104/SoyZH13_05G004200/SoyZH13_05G076200/SoyZH13_06G019500/SoyZH13_08G086000/SoyZH13_08G134800/SoyZH13_08G166900/SoyZH13_09G141400/SoyZH13_10G154000/SoyZH13_11G076500/SoyZH13_11G077600/SoyZH13_12G172100/SoyZH13_13G331700/SoyZH13_15G031900/SoyZH13_15G109000/SoyZH13_…
GO:0043412	macromolecule modification	2.20372	3.72532	0.59	0.999982	0.991487	NewGene_1396/NewGene_3101/NewGene_5830/NewGene_722/NewGene_833/SoyZH13_01G172900/SoyZH13_02G009700/SoyZH13_02G142900/SoyZH13_03G032900/SoyZH13_03G176500/SoyZH13_03G193800/SoyZH13_04G042800/SoyZH13_04G058900/SoyZH13_04G153500/SoyZH13_04G188104/SoyZH13_05G004200/SoyZH13_05G076200/SoyZH13_06G019500/SoyZH13_07G182000/SoyZH13_08G086000/SoyZH13_08G134800/SoyZH13_08G162900/SoyZH13_08G166900/SoyZH13_09G1…
GO:0051276	chromosome organization	0.0489716	0.528564	0.09	0.999988	0.991487	SoyZH13_06G137500
GO:0090304	nucleic acid metabolic process	1.51812	2.90076	0.52	0.999992	0.991487	NewGene_3101/NewGene_5091/NewGene_55/NewGene_722/SoyZH13_02G009700/SoyZH13_03G032900/SoyZH13_03G137700/SoyZH13_03G176500/SoyZH13_04G153500/SoyZH13_04G188104/SoyZH13_05G004200/SoyZH13_05G076200/SoyZH13_06G019500/SoyZH13_06G137500/SoyZH13_08G086000/SoyZH13_08G134800/SoyZH13_08G166900/SoyZH13_09G141400/SoyZH13_10G154000/SoyZH13_11G076500/SoyZH13_11G077600/SoyZH13_12G172100/SoyZH13_13G331700/SoyZH13_…
GO:0006807	nitrogen compound metabolic process	3.42801	5.36598	0.64	0.999994	0.991487	NewGene_1396/NewGene_3101/NewGene_5091/NewGene_55/NewGene_5830/NewGene_722/NewGene_833/SoyZH13_01G044100/SoyZH13_01G172900/SoyZH13_02G009700/SoyZH13_02G109700/SoyZH13_02G133100/SoyZH13_02G142900/SoyZH13_02G195300/SoyZH13_03G032900/SoyZH13_03G137700/SoyZH13_03G174800/SoyZH13_03G176500/SoyZH13_03G193800/SoyZH13_04G042800/SoyZH13_04G058900/SoyZH13_04G150500/SoyZH13_04G153500/SoyZH13_04G188104/SoyZH1…
GO:0044238	primary metabolic process	3.42801	5.45478	0.63	0.999997	0.991487	NewGene_1396/NewGene_3101/NewGene_5091/NewGene_55/NewGene_5830/NewGene_722/NewGene_833/SoyZH13_01G044100/SoyZH13_01G172900/SoyZH13_02G009700/SoyZH13_02G109700/SoyZH13_02G133100/SoyZH13_02G142900/SoyZH13_02G195300/SoyZH13_03G032900/SoyZH13_03G137700/SoyZH13_03G174800/SoyZH13_03G176500/SoyZH13_03G193800/SoyZH13_04G042800/SoyZH13_04G058900/SoyZH13_04G150500/SoyZH13_04G153500/SoyZH13_04G188104/SoyZH1…
GO:0000398	mRNA splicing, via spliceosome	0.0489716	0.608905	0.08	0.999998	0.991487	SoyZH13_06G056500
GO:0071704	organic substance metabolic process	3.6239	5.76346	0.63	0.999998	0.991487	NewGene_1396/NewGene_3101/NewGene_5091/NewGene_55/NewGene_5830/NewGene_722/NewGene_833/SoyZH13_01G044100/SoyZH13_01G172900/SoyZH13_02G009700/SoyZH13_02G109700/SoyZH13_02G133100/SoyZH13_02G142900/SoyZH13_02G195300/SoyZH13_03G032900/SoyZH13_03G137700/SoyZH13_03G174800/SoyZH13_03G176500/SoyZH13_03G193800/SoyZH13_04G042800/SoyZH13_04G058900/SoyZH13_04G150500/SoyZH13_04G153500/SoyZH13_04G188104/SoyZH1…
GO:0008152	metabolic process	4.01567	6.29625	0.64	0.999999	0.991487	NewGene_1396/NewGene_3101/NewGene_5091/NewGene_55/NewGene_5830/NewGene_722/NewGene_833/SoyZH13_01G044100/SoyZH13_01G172900/SoyZH13_02G009700/SoyZH13_02G109700/SoyZH13_02G133100/SoyZH13_02G142900/SoyZH13_02G195300/SoyZH13_02G241000/SoyZH13_03G032900/SoyZH13_03G137700/SoyZH13_03G152100/SoyZH13_03G174800/SoyZH13_03G176500/SoyZH13_03G193800/SoyZH13_04G042800/SoyZH13_04G058900/SoyZH13_04G150500/SoyZH1…
GO:0009451	RNA modification	1.46915	3.01493	0.49	0.999999	0.991487	NewGene_3101/NewGene_722/SoyZH13_01G160200/SoyZH13_02G009700/SoyZH13_03G032900/SoyZH13_03G176500/SoyZH13_04G153500/SoyZH13_04G188104/SoyZH13_05G004200/SoyZH13_05G076200/SoyZH13_05G225500/SoyZH13_06G019500/SoyZH13_08G086000/SoyZH13_08G134800/SoyZH13_08G166900/SoyZH13_09G141400/SoyZH13_10G154000/SoyZH13_11G076500/SoyZH13_11G077600/SoyZH13_12G051500/SoyZH13_12G172100/SoyZH13_13G331700/SoyZH13_15G109…
GO:0044237	cellular metabolic process	3.52595	5.755	0.61	0.999999	0.991487	NewGene_1396/NewGene_3101/NewGene_5091/NewGene_55/NewGene_5830/NewGene_722/NewGene_833/SoyZH13_01G044100/SoyZH13_01G172900/SoyZH13_02G009700/SoyZH13_02G109700/SoyZH13_02G133100/SoyZH13_02G142900/SoyZH13_02G195300/SoyZH13_03G032900/SoyZH13_03G137700/SoyZH13_03G152100/SoyZH13_03G174800/SoyZH13_03G176500/SoyZH13_03G193800/SoyZH13_04G042800/SoyZH13_04G058900/SoyZH13_04G150500/SoyZH13_04G153500/SoyZH1…
GO:0043170	macromolecule metabolic process	2.98727	5.1165	0.58	1	0.991487	NewGene_1396/NewGene_3101/NewGene_5091/NewGene_55/NewGene_5830/NewGene_722/NewGene_833/SoyZH13_01G044100/SoyZH13_01G172900/SoyZH13_02G009700/SoyZH13_02G133100/SoyZH13_02G142900/SoyZH13_02G195300/SoyZH13_03G032900/SoyZH13_03G137700/SoyZH13_03G176500/SoyZH13_03G193800/SoyZH13_04G042800/SoyZH13_04G058900/SoyZH13_04G150500/SoyZH13_04G153500/SoyZH13_04G188104/SoyZH13_05G004200/SoyZH13_05G076200/SoyZH1…
GO:0015074	DNA integration	0.0979432	1.00216	0.1	1	0.991487	NewGene_4773/SoyZH13_01G181401
GO:0006412	translation	0.342801	2.90076	0.12	1	0.991487	NewGene_6118/SoyZH13_03G097900/SoyZH13_04G183600/SoyZH13_06G152900/SoyZH13_10G052800/SoyZH13_14G027700/SoyZH13_19G169002

## Sheet: GO_Cellular_Component
ID	Description	GeneRatio（％）	BgRatio（％）	Rich_factor	pvalue	qvalue	geneID
GO:0005886	plasma membrane	10.9811	8.15597	1.35	5.09461e-08	1.83406e-05	NewGene_1396/NewGene_4856/SoyZH13_01G007400/SoyZH13_01G008400/SoyZH13_01G017601/SoyZH13_01G020100/SoyZH13_01G041300/SoyZH13_01G059000/SoyZH13_01G095200/SoyZH13_01G137900/SoyZH13_01G144600/SoyZH13_01G166600/SoyZH13_01G170500/SoyZH13_01G205700/SoyZH13_01G222200/SoyZH13_02G008400/SoyZH13_02G020500/SoyZH13_02G042500/SoyZH13_02G065600/SoyZH13_02G070600/SoyZH13_02G102100/SoyZH13_02G111900/SoyZH13_02G16…
GO:0000307	cyclin-dependent protein kinase holoenzyme complex	0.566038	0.227918	2.48	0.000749729	0.100244	SoyZH13_02G255500/SoyZH13_04G001200/SoyZH13_04G039800/SoyZH13_04G067700/SoyZH13_04G222000/SoyZH13_06G089400/SoyZH13_06G111600/SoyZH13_08G264900/SoyZH13_11G047900/SoyZH13_11G082300/SoyZH13_13G271300/SoyZH13_13G277100/SoyZH13_14G080300/SoyZH13_14G135200/SoyZH13_18G128900
GO:0005634	nucleus	24.5283	22.073	1.11	0.000835368	0.100244	NewGene_271/NewGene_301/NewGene_4412/NewGene_4476/NewGene_4856/NewGene_55/NewGene_6434/NewGene_6913/NewGene_6953/NewGene_7068/NewGene_732/NewGene_833/SoyZH13_01G008600/SoyZH13_01G016800/SoyZH13_01G022600/SoyZH13_01G023600/SoyZH13_01G028400/SoyZH13_01G035400/SoyZH13_01G043400/SoyZH13_01G044100/SoyZH13_01G051600/SoyZH13_01G091700/SoyZH13_01G099100/SoyZH13_01G112800/SoyZH13_01G116900/SoyZH13_01G1338…
GO:0009506	plasmodesma	1.84906	1.23426	1.5	0.00283616	0.255254	NewGene_1396/NewGene_900/SoyZH13_01G017601/SoyZH13_01G041300/SoyZH13_02G020500/SoyZH13_02G042500/SoyZH13_02G179500/SoyZH13_03G182100/SoyZH13_03G240400/SoyZH13_04G129800/SoyZH13_04G203700/SoyZH13_05G028500/SoyZH13_05G158700/SoyZH13_06G274800/SoyZH13_07G058302/SoyZH13_07G068700/SoyZH13_07G098100/SoyZH13_07G098200/SoyZH13_07G098301/SoyZH13_08G068100/SoyZH13_08G075101/SoyZH13_08G169900/SoyZH13_08G177…
GO:0046658	anchored component of plasma membrane	1.0566	0.65921	1.6	0.00856201	0.616465	SoyZH13_01G176400/SoyZH13_02G179500/SoyZH13_03G182100/SoyZH13_03G240400/SoyZH13_04G057500/SoyZH13_06G057400/SoyZH13_06G204700/SoyZH13_07G098100/SoyZH13_07G098200/SoyZH13_07G098301/SoyZH13_07G253400/SoyZH13_08G122200/SoyZH13_09G035300/SoyZH13_11G157000/SoyZH13_11G214400/SoyZH13_12G176200/SoyZH13_12G192500/SoyZH13_14G096700/SoyZH13_15G090000/SoyZH13_15G148700/SoyZH13_16G038800/SoyZH13_17G042500/Soy…
GO:0000322	storage vacuole	0.113208	0.0210386	5.38	0.0129237	0.774421	SoyZH13_01G149400/SoyZH13_04G012600/SoyZH13_16G112800
GO:0009505	plant-type cell wall	0.754717	0.476875	1.58	0.026574	0.774421	SoyZH13_04G093800/SoyZH13_04G203700/SoyZH13_06G096900/SoyZH13_06G274800/SoyZH13_08G068100/SoyZH13_08G075101/SoyZH13_08G169900/SoyZH13_12G175003/SoyZH13_13G031700/SoyZH13_13G145500/SoyZH13_13G149200/SoyZH13_13G154100/SoyZH13_13G280401/SoyZH13_13G318400/SoyZH13_15G049400/SoyZH13_15G053100/SoyZH13_17G013300/SoyZH13_19G202200/SoyZH13_19G210700/SoyZH13_20G146400
GO:0005930	axoneme	0.113208	0.0280515	4.04	0.0314064	0.774421	SoyZH13_03G152100/SoyZH13_13G168500/SoyZH13_13G168801
GO:0032838	plasma membrane bounded cell projection cytoplasm	0.113208	0.0280515	4.04	0.0314064	0.774421	SoyZH13_03G152100/SoyZH13_13G168500/SoyZH13_13G168801
GO:0097014	ciliary plasm	0.113208	0.0280515	4.04	0.0314064	0.774421	SoyZH13_03G152100/SoyZH13_13G168500/SoyZH13_13G168801
GO:0042555	MCM complex	0.188679	0.0736351	2.56	0.0397851	0.774421	SoyZH13_06G137500/SoyZH13_07G222600/SoyZH13_07G222700/SoyZH13_11G110400/SoyZH13_17G033500
GO:0009360	DNA polymerase III complex	0.113208	0.0315579	3.59	0.0439139	0.774421	SoyZH13_06G166900/SoyZH13_07G255600/SoyZH13_17G002800
GO:0005879	axonemal microtubule	0.0754717	0.0140257	5.38	0.045599	0.774421	SoyZH13_13G168500/SoyZH13_13G168801
GO:0030870	Mre11 complex	0.0754717	0.0140257	5.38	0.045599	0.774421	SoyZH13_14G191200/SoyZH13_18G002200
GO:0031514	motile cilium	0.0754717	0.0140257	5.38	0.045599	0.774421	SoyZH13_13G168500/SoyZH13_13G168801
GO:0044447	obsolete axoneme part	0.0754717	0.0140257	5.38	0.045599	0.774421	SoyZH13_13G168500/SoyZH13_13G168801
GO:0097540	axonemal central pair	0.0754717	0.0140257	5.38	0.045599	0.774421	SoyZH13_13G168500/SoyZH13_13G168801
GO:0097545	axonemal outer doublet	0.0754717	0.0140257	5.38	0.045599	0.774421	SoyZH13_13G168500/SoyZH13_13G168801
GO:1990716	axonemal central apparatus	0.0754717	0.0140257	5.38	0.045599	0.774421	SoyZH13_13G168500/SoyZH13_13G168801
GO:0042025	host cell nucleus	1.62264	1.24829	1.3	0.045648	0.774421	SoyZH13_02G255500/SoyZH13_02G256300/SoyZH13_03G135900/SoyZH13_03G172200/SoyZH13_04G001200/SoyZH13_04G039800/SoyZH13_04G067700/SoyZH13_04G140300/SoyZH13_04G222000/SoyZH13_04G225300/SoyZH13_05G141600/SoyZH13_06G000800/SoyZH13_06G038500/SoyZH13_06G041000/SoyZH13_06G043100/SoyZH13_06G068400/SoyZH13_06G089400/SoyZH13_06G111600/SoyZH13_07G081100/SoyZH13_08G102400/SoyZH13_08G114300/SoyZH13_08G264900/Soy…
GO:0031012	extracellular matrix	0.226415	0.101687	2.23	0.0472795	0.774421	SoyZH13_01G035900/SoyZH13_01G191600/SoyZH13_02G026801/SoyZH13_08G276100/SoyZH13_18G105400/SoyZH13_18G117800
GO:0005576	extracellular region	2.86792	2.37035	1.21	0.0473257	0.774421	NewGene_6434/SoyZH13_01G047400/SoyZH13_01G048800/SoyZH13_01G131104/SoyZH13_01G148900/SoyZH13_01G154300/SoyZH13_01G168201/SoyZH13_01G179001/SoyZH13_01G185300/SoyZH13_01G221800/SoyZH13_02G007500/SoyZH13_02G049700/SoyZH13_02G060300/SoyZH13_02G060600/SoyZH13_02G060700/SoyZH13_02G126201/SoyZH13_02G187600/SoyZH13_02G214000/SoyZH13_02G214300/SoyZH13_02G227800/SoyZH13_02G238500/SoyZH13_03G175301/SoyZH13_…
GO:0005677	chromatin silencing complex	0.113208	0.0350643	3.23	0.0585019	0.877528	SoyZH13_02G196300/SoyZH13_14G167300/SoyZH13_17G060100
GO:0044441	obsolete ciliary part	0.113208	0.0350643	3.23	0.0585019	0.877528	SoyZH13_03G152100/SoyZH13_13G168500/SoyZH13_13G168801
GO:0000324	fungal-type vacuole	0.0754717	0.0175322	4.3	0.0713715	0.989011	SoyZH13_01G149400/SoyZH13_16G112800
GO:0000145	exocyst	0.490566	0.319086	1.54	0.0777246	0.989011	SoyZH13_04G142400/SoyZH13_05G046300/SoyZH13_06G189800/SoyZH13_06G192200/SoyZH13_08G232200/SoyZH13_11G139700/SoyZH13_12G069000/SoyZH13_13G107700/SoyZH13_13G115300/SoyZH13_14G182300/SoyZH13_14G182600/SoyZH13_15G041300/SoyZH13_19G160100
GO:0030891	VCB complex	0.0377358	0.00350643	10.76	0.0929205	0.989011	SoyZH13_11G079900
GO:0031907	microbody lumen	0.0377358	0.00350643	10.76	0.0929205	0.989011	SoyZH13_02G109700
GO:0062039	biofilm matrix	0.0377358	0.00350643	10.76	0.0929205	0.989011	SoyZH13_18G105400
GO:0062040	fungal biofilm matrix	0.0377358	0.00350643	10.76	0.0929205	0.989011	SoyZH13_18G105400
GO:0101031	chaperone complex	0.0377358	0.00350643	10.76	0.0929205	0.989011	SoyZH13_04G206200
GO:0031464	Cul4A-RING E3 ubiquitin ligase complex	0.150943	0.0666223	2.27	0.0934234	0.989011	SoyZH13_04G075600/SoyZH13_13G129900/SoyZH13_13G228600/SoyZH13_19G005200
GO:0044463	obsolete cell projection part	0.188679	0.0946737	1.99	0.0999079	0.989011	SoyZH13_02G197101/SoyZH13_03G152100/SoyZH13_13G168500/SoyZH13_13G168801/SoyZH13_19G075500
GO:0120038	obsolete plasma membrane bounded cell projection part	0.188679	0.0946737	1.99	0.0999079	0.989011	SoyZH13_02G197101/SoyZH13_03G152100/SoyZH13_13G168500/SoyZH13_13G168801/SoyZH13_19G075500
GO:0036064	ciliary basal body	0.0754717	0.0210386	3.59	0.100595	0.989011	SoyZH13_13G168500/SoyZH13_13G168801
GO:0043596	nuclear replication fork	0.0754717	0.0210386	3.59	0.100595	0.989011	NewGene_6977/SoyZH13_06G194800
GO:0099513	polymeric cytoskeletal fiber	0.301887	0.182335	1.66	0.105787	0.989011	SoyZH13_03G160300/SoyZH13_06G215000/SoyZH13_12G205200/SoyZH13_13G168500/SoyZH13_13G168801/SoyZH13_14G092300/SoyZH13_17G176600/SoyZH13_17G216400
GO:0019005	SCF ubiquitin ligase complex	0.566038	0.406746	1.39	0.119075	0.989011	SoyZH13_01G044100/SoyZH13_02G133100/SoyZH13_02G142900/SoyZH13_04G150500/SoyZH13_06G090100/SoyZH13_06G288100/SoyZH13_07G033100/SoyZH13_08G282100/SoyZH13_11G051800/SoyZH13_11G232800/SoyZH13_14G020800/SoyZH13_17G048100/SoyZH13_17G227400/SoyZH13_18G020300/SoyZH13_19G193700
GO:0005929	cilium	0.150943	0.0736351	2.05	0.124784	0.989011	SoyZH13_03G152100/SoyZH13_13G168500/SoyZH13_13G168801/SoyZH13_16G020600
GO:0009295	nucleoid	0.150943	0.0736351	2.05	0.124784	0.989011	SoyZH13_04G206200/SoyZH13_11G131600/SoyZH13_11G159400/SoyZH13_14G073000
GO:0030014	CCR4-NOT complex	0.150943	0.0736351	2.05	0.124784	0.989011	SoyZH13_05G031500/SoyZH13_07G022800/SoyZH13_11G154100/SoyZH13_17G090800
GO:0005794	Golgi apparatus	2.56604	2.23711	1.15	0.129455	0.989011	NewGene_1150/NewGene_3111/NewGene_3398/NewGene_6686/SoyZH13_01G033700/SoyZH13_01G079600/SoyZH13_01G162200/SoyZH13_02G030600/SoyZH13_02G056000/SoyZH13_02G098200/SoyZH13_02G132100/SoyZH13_02G197101/SoyZH13_02G232800/SoyZH13_03G130000/SoyZH13_03G136300/SoyZH13_03G197000/SoyZH13_03G199200/SoyZH13_04G014700/SoyZH13_04G093800/SoyZH13_05G028500/SoyZH13_05G201200/SoyZH13_06G096900/SoyZH13_06G293900/SoyZH…
GO:0032797	SMN complex	0.0754717	0.024545	3.07	0.132407	0.989011	SoyZH13_16G038200/SoyZH13_19G096900
GO:0009501	amyloplast	0.113208	0.0490901	2.31	0.134754	0.989011	SoyZH13_06G124400/SoyZH13_07G048200/SoyZH13_10G157400
GO:0042646	plastid nucleoid	0.113208	0.0490901	2.31	0.134754	0.989011	SoyZH13_04G206200/SoyZH13_11G131600/SoyZH13_11G159400
GO:0000325	plant-type vacuole	0.264151	0.168309	1.57	0.15395	0.989011	NewGene_900/SoyZH13_04G012600/SoyZH13_08G171000/SoyZH13_08G185800/SoyZH13_12G183900/SoyZH13_13G109700/SoyZH13_19G197300
GO:0099081	supramolecular polymer	0.339623	0.231425	1.47	0.15648	0.989011	SoyZH13_03G160300/SoyZH13_06G215000/SoyZH13_12G205200/SoyZH13_13G168500/SoyZH13_13G168801/SoyZH13_14G092300/SoyZH13_17G176600/SoyZH13_17G216400/SoyZH13_19G075500
GO:0099512	supramolecular fiber	0.339623	0.231425	1.47	0.15648	0.989011	SoyZH13_03G160300/SoyZH13_06G215000/SoyZH13_12G205200/SoyZH13_13G168500/SoyZH13_13G168801/SoyZH13_14G092300/SoyZH13_17G176600/SoyZH13_17G216400/SoyZH13_19G075500
GO:0031463	Cul3-RING ubiquitin ligase complex	0.150943	0.080648	1.87	0.159917	0.989011	SoyZH13_01G133600/SoyZH13_05G144700/SoyZH13_11G246700/SoyZH13_15G121000
GO:0005782	peroxisomal matrix	0.0754717	0.0280515	2.69	0.166074	0.989011	SoyZH13_02G109700/SoyZH13_17G145400
GO:0099080	supramolecular complex	0.339623	0.234931	1.45	0.166847	0.989011	SoyZH13_03G160300/SoyZH13_06G215000/SoyZH13_12G205200/SoyZH13_13G168500/SoyZH13_13G168801/SoyZH13_14G092300/SoyZH13_17G176600/SoyZH13_17G216400/SoyZH13_19G075500
GO:0005871	kinesin complex	0.45283	0.333111	1.36	0.170132	0.989011	SoyZH13_01G021400/SoyZH13_07G123400/SoyZH13_08G306400/SoyZH13_10G015900/SoyZH13_10G044100/SoyZH13_10G140100/SoyZH13_11G250200/SoyZH13_12G171400/SoyZH13_13G095500/SoyZH13_13G114700/SoyZH13_13G284200/SoyZH13_14G166900
GO:0000110	nucleotide-excision repair factor 1 complex	0.0377358	0.00701287	5.38	0.17721	0.989011	SoyZH13_11G037800
GO:0000326	protein storage vacuole	0.0377358	0.00701287	5.38	0.17721	0.989011	SoyZH13_04G012600
GO:0010168	ER body	0.0377358	0.00701287	5.38	0.17721	0.989011	SoyZH13_04G201800
GO:0030289	protein phosphatase 4 complex	0.0377358	0.00701287	5.38	0.17721	0.989011	SoyZH13_11G090000
GO:0031415	NatA complex	0.0377358	0.00701287	5.38	0.17721	0.989011	SoyZH13_04G125400
GO:0036452	ESCRT complex	0.0377358	0.00701287	5.38	0.17721	0.989011	SoyZH13_20G069200
GO:0044614	nuclear pore cytoplasmic filaments	0.0377358	0.00701287	5.38	0.17721	0.989011	NewGene_2244
GO:0048476	Holliday junction resolvase complex	0.0377358	0.00701287	5.38	0.17721	0.989011	SoyZH13_05G174000
GO:0070762	nuclear pore transmembrane ring	0.0377358	0.00701287	5.38	0.17721	0.989011	SoyZH13_15G087700
GO:0098572	stromal side of plastid thylakoid membrane	0.0377358	0.00701287	5.38	0.17721	0.989011	SoyZH13_11G131600
GO:0005874	microtubule	1.16981	0.992321	1.18	0.191491	0.989011	SoyZH13_01G021400/SoyZH13_01G181100/SoyZH13_03G160300/SoyZH13_05G053600/SoyZH13_06G085100/SoyZH13_06G215000/SoyZH13_06G263600/SoyZH13_07G123400/SoyZH13_08G036400/SoyZH13_08G306400/SoyZH13_09G097000/SoyZH13_10G015900/SoyZH13_10G044100/SoyZH13_10G140100/SoyZH13_11G027400/SoyZH13_11G250200/SoyZH13_12G171400/SoyZH13_12G201000/SoyZH13_12G205200/SoyZH13_13G095500/SoyZH13_13G114700/SoyZH13_13G168500/Soy…
GO:0055044	symplast	0.641509	0.515446	1.24	0.205229	0.989011	NewGene_1396/NewGene_900/SoyZH13_01G041300/SoyZH13_02G020500/SoyZH13_05G028500/SoyZH13_05G158700/SoyZH13_07G068700/SoyZH13_08G068100/SoyZH13_08G075101/SoyZH13_08G169900/SoyZH13_08G177500/SoyZH13_13G031700/SoyZH13_13G266800/SoyZH13_15G045500/SoyZH13_15G053100/SoyZH13_17G060100/SoyZH13_18G177900
GO:0005911	cell-cell junction	0.679245	0.55051	1.23	0.207131	0.989011	NewGene_1396/NewGene_900/SoyZH13_01G041300/SoyZH13_02G020500/SoyZH13_05G028500/SoyZH13_05G158700/SoyZH13_07G068700/SoyZH13_08G068100/SoyZH13_08G075101/SoyZH13_08G169900/SoyZH13_08G177500/SoyZH13_13G031700/SoyZH13_13G266800/SoyZH13_15G045500/SoyZH13_15G053100/SoyZH13_17G060100/SoyZH13_18G177900/SoyZH13_19G075500
GO:0005887	integral component of plasma membrane	0.754717	0.624145	1.21	0.21729	0.989011	SoyZH13_02G070600/SoyZH13_03G220800/SoyZH13_05G131600/SoyZH13_05G131700/SoyZH13_05G183500/SoyZH13_06G287100/SoyZH13_08G056700/SoyZH13_10G028600/SoyZH13_10G200900/SoyZH13_11G064900/SoyZH13_11G131900/SoyZH13_12G055200/SoyZH13_14G100000/SoyZH13_15G057700/SoyZH13_15G095500/SoyZH13_15G095501/SoyZH13_16G140600/SoyZH13_17G238800/SoyZH13_19G137700/SoyZH13_20G060800
GO:0030054	cell junction	0.679245	0.557523	1.22	0.222638	0.989011	NewGene_1396/NewGene_900/SoyZH13_01G041300/SoyZH13_02G020500/SoyZH13_05G028500/SoyZH13_05G158700/SoyZH13_07G068700/SoyZH13_08G068100/SoyZH13_08G075101/SoyZH13_08G169900/SoyZH13_08G177500/SoyZH13_13G031700/SoyZH13_13G266800/SoyZH13_15G045500/SoyZH13_15G053100/SoyZH13_17G060100/SoyZH13_18G177900/SoyZH13_19G075500
GO:0055028	cortical microtubule	0.0754717	0.0350643	2.15	0.236596	0.989011	SoyZH13_11G153300/SoyZH13_12G085600
GO:0016607	nuclear speck	0.264151	0.192854	1.37	0.247262	0.989011	SoyZH13_02G196300/SoyZH13_02G219700/SoyZH13_08G314000/SoyZH13_14G167300/SoyZH13_17G060100/SoyZH13_18G070900/SoyZH13_19G161100
GO:0000214	tRNA-intron endonuclease complex	0.0377358	0.0105193	3.59	0.253669	0.989011	NewGene_5791
GO:0000229	cytoplasmic chromosome	0.0377358	0.0105193	3.59	0.253669	0.989011	SoyZH13_11G131600
GO:0005814	centriole	0.0377358	0.0105193	3.59	0.253669	0.989011	SoyZH13_17G033400
GO:0009569	chloroplast starch grain	0.0377358	0.0105193	3.59	0.253669	0.989011	SoyZH13_18G039200
GO:0010319	stromule	0.0377358	0.0105193	3.59	0.253669	0.989011	SoyZH13_15G108000
GO:0030496	midbody	0.0377358	0.0105193	3.59	0.253669	0.989011	SoyZH13_20G069200
GO:0031332	RNAi effector complex	0.0377358	0.0105193	3.59	0.253669	0.989011	NewGene_55
GO:0035619	root hair tip	0.0377358	0.0105193	3.59	0.253669	0.989011	SoyZH13_02G197101
GO:0044438	obsolete microbody part	0.0377358	0.0105193	3.59	0.253669	0.989011	SoyZH13_02G109700
GO:0044439	obsolete peroxisomal part	0.0377358	0.0105193	3.59	0.253669	0.989011	SoyZH13_02G109700
GO:1990124	messenger ribonucleoprotein complex	0.0377358	0.0105193	3.59	0.253669	0.989011	SoyZH13_01G136500
GO:0000813	ESCRT I complex	0.0754717	0.0385708	1.96	0.272497	0.989011	SoyZH13_13G128800/SoyZH13_20G069200
GO:0000323	lytic vacuole	0.0754717	0.0420772	1.79	0.308319	0.989011	SoyZH13_01G149400/SoyZH13_16G112800
GO:0005813	centrosome	0.0754717	0.0420772	1.79	0.308319	0.989011	SoyZH13_19G005200/SoyZH13_20G069200
GO:0019897	extrinsic component of plasma membrane	0.0754717	0.0420772	1.79	0.308319	0.989011	SoyZH13_18G080500/SoyZH13_18G080902
GO:0030125	clathrin vesicle coat	0.0754717	0.0420772	1.79	0.308319	0.989011	SoyZH13_11G134900/SoyZH13_13G308300
GO:0031977	thylakoid lumen	0.0754717	0.0420772	1.79	0.308319	0.989011	SoyZH13_15G108000/SoyZH13_20G192800
GO:0034098	VCP-NPL4-UFD1 AAA ATPase complex	0.0754717	0.0420772	1.79	0.308319	0.989011	SoyZH13_02G249000/SoyZH13_04G007400
GO:0000798	nuclear cohesin complex	0.0377358	0.0140257	2.69	0.323026	0.989011	SoyZH13_19G075700
GO:0031465	Cul4B-RING E3 ubiquitin ligase complex	0.0377358	0.0140257	2.69	0.323026	0.989011	SoyZH13_19G005200
GO:0032044	DSIF complex	0.0377358	0.0140257	2.69	0.323026	0.989011	NewGene_6118
GO:0032432	actin filament bundle	0.0377358	0.0140257	2.69	0.323026	0.989011	SoyZH13_14G005300
GO:0033268	node of Ranvier	0.0377358	0.0140257	2.69	0.323026	0.989011	SoyZH13_19G075500
GO:0035618	root hair	0.0377358	0.0140257	2.69	0.323026	0.989011	SoyZH13_02G197101
GO:0043194	axon initial segment	0.0377358	0.0140257	2.69	0.323026	0.989011	SoyZH13_19G075500
GO:0070939	Dsl1/NZR complex	0.0377358	0.0140257	2.69	0.323026	0.989011	SoyZH13_20G043700
GO:0005815	microtubule organizing center	0.150943	0.108699	1.39	0.324478	0.989011	SoyZH13_13G168500/SoyZH13_13G168801/SoyZH13_19G005200/SoyZH13_20G069200
GO:0042579	microbody	0.113208	0.0771416	1.47	0.335682	0.989011	SoyZH13_01G044100/SoyZH13_02G109700/SoyZH13_08G282100
GO:0090575	RNA polymerase II transcription regulator complex	0.113208	0.0771416	1.47	0.335682	0.989011	SoyZH13_09G134800/SoyZH13_10G222800/SoyZH13_11G153700
GO:0005834	heterotrimeric G-protein complex	0.0754717	0.0455836	1.66	0.343768	0.989011	SoyZH13_07G151700/SoyZH13_12G044800
GO:0009317	acetyl-CoA carboxylase complex	0.0754717	0.0455836	1.66	0.343768	0.989011	SoyZH13_18G170700/SoyZH13_U000085
GO:0012511	monolayer-surrounded lipid storage body	0.0754717	0.0455836	1.66	0.343768	0.989011	SoyZH13_17G118000/SoyZH13_19G057000
GO:0031461	cullin-RING ubiquitin ligase complex	0.566038	0.50142	1.13	0.350517	0.989011	SoyZH13_01G044100/SoyZH13_01G133600/SoyZH13_02G133100/SoyZH13_02G142900/SoyZH13_04G150500/SoyZH13_05G144700/SoyZH13_06G090100/SoyZH13_07G033100/SoyZH13_08G282100/SoyZH13_11G232800/SoyZH13_11G246700/SoyZH13_15G121000/SoyZH13_18G020300/SoyZH13_19G005200/SoyZH13_19G193700
GO:0044432	obsolete endoplasmic reticulum part	0.188679	0.14727	1.28	0.351017	0.989011	NewGene_833/SoyZH13_02G109700/SoyZH13_02G195300/SoyZH13_07G016500/SoyZH13_18G177900
GO:0005905	clathrin-coated pit	0.113208	0.080648	1.4	0.362047	0.989011	SoyZH13_04G091500/SoyZH13_06G094600/SoyZH13_08G173200
GO:0120025	plasma membrane bounded cell projection	0.226415	0.185841	1.22	0.370015	0.989011	SoyZH13_02G197101/SoyZH13_03G152100/SoyZH13_13G168500/SoyZH13_13G168801/SoyZH13_16G020600/SoyZH13_19G075500
GO:0015630	microtubule cytoskeleton	0.45283	0.40324	1.12	0.381223	0.989011	SoyZH13_01G007400/SoyZH13_03G160300/SoyZH13_06G215000/SoyZH13_10G226200/SoyZH13_12G205200/SoyZH13_13G168500/SoyZH13_13G168801/SoyZH13_14G092300/SoyZH13_17G176600/SoyZH13_17G216400/SoyZH13_19G005200/SoyZH13_20G069200
GO:0012505	endomembrane system	1.73585	1.65153	1.05	0.383282	0.989011	NewGene_1150/NewGene_2812/NewGene_3111/NewGene_6686/NewGene_833/SoyZH13_01G205600/SoyZH13_02G065600/SoyZH13_02G109700/SoyZH13_02G162500/SoyZH13_02G195300/SoyZH13_02G197101/SoyZH13_02G267000/SoyZH13_03G098000/SoyZH13_04G093800/SoyZH13_04G201800/SoyZH13_05G028500/SoyZH13_05G229800/SoyZH13_06G096900/SoyZH13_06G147700/SoyZH13_06G169900/SoyZH13_07G016500/SoyZH13_07G182000/SoyZH13_08G068100/SoyZH13_08G…
GO:0002189	ribose phosphate diphosphokinase complex	0.0377358	0.0175322	2.15	0.38594	0.989011	SoyZH13_02G036500
GO:0016328	lateral plasma membrane	0.0377358	0.0175322	2.15	0.38594	0.989011	SoyZH13_19G075500
GO:0019008	molybdopterin synthase complex	0.0377358	0.0175322	2.15	0.38594	0.989011	SoyZH13_15G247000
GO:0031261	DNA replication preinitiation complex	0.0377358	0.0175322	2.15	0.38594	0.989011	SoyZH13_03G137700
GO:0032545	CURI complex	0.0377358	0.0175322	2.15	0.38594	0.989011	SoyZH13_13G153100
GO:0033063	Rad51B-Rad51C-Rad51D-XRCC2 complex	0.0377358	0.0175322	2.15	0.38594	0.989011	SoyZH13_11G101300
GO:0034456	UTP-C complex	0.0377358	0.0175322	2.15	0.38594	0.989011	SoyZH13_13G153100
GO:0042645	mitochondrial nucleoid	0.0377358	0.0175322	2.15	0.38594	0.989011	SoyZH13_14G073000
GO:0043036	starch grain	0.0377358	0.0175322	2.15	0.38594	0.989011	SoyZH13_18G039200
GO:0043186	P granule	0.0377358	0.0175322	2.15	0.38594	0.989011	SoyZH13_17G111500
GO:0045252	oxoglutarate dehydrogenase complex	0.0377358	0.0175322	2.15	0.38594	0.989011	SoyZH13_17G036400
GO:0048226	Casparian strip	0.0377358	0.0175322	2.15	0.38594	0.989011	SoyZH13_13G288300
GO:0048500	signal recognition particle	0.0377358	0.0175322	2.15	0.38594	0.989011	SoyZH13_19G181700
GO:0098827	endoplasmic reticulum subcompartment	0.150943	0.119219	1.27	0.390025	0.989011	NewGene_833/SoyZH13_02G109700/SoyZH13_02G195300/SoyZH13_07G016500
GO:0048046	apoplast	1.09434	1.0379	1.05	0.410618	0.989011	NewGene_3188/SoyZH13_01G095200/SoyZH13_01G111900/SoyZH13_02G065200/SoyZH13_02G187600/SoyZH13_02G211800/SoyZH13_03G042100/SoyZH13_03G042200/SoyZH13_03G042300/SoyZH13_03G042900/SoyZH13_03G132100/SoyZH13_05G140200/SoyZH13_07G051900/SoyZH13_07G133300/SoyZH13_08G019200/SoyZH13_10G154300/SoyZH13_10G232600/SoyZH13_11G067800/SoyZH13_11G165300/SoyZH13_13G077000/SoyZH13_13G085000/SoyZH13_14G175600/SoyZH13_…
GO:0044430	obsolete cytoskeletal part	0.490566	0.448824	1.09	0.411142	0.989011	SoyZH13_01G007400/SoyZH13_03G152100/SoyZH13_03G160300/SoyZH13_06G215000/SoyZH13_10G226200/SoyZH13_12G205200/SoyZH13_13G168500/SoyZH13_13G168801/SoyZH13_14G092300/SoyZH13_17G176600/SoyZH13_17G216400/SoyZH13_19G005200/SoyZH13_20G069200
GO:0005764	lysosome	0.188679	0.161296	1.17	0.427137	0.989011	SoyZH13_08G111300/SoyZH13_10G190700/SoyZH13_11G110600/SoyZH13_15G079000/SoyZH13_15G170500
GO:0016604	nuclear body	0.188679	0.161296	1.17	0.427137	0.989011	SoyZH13_02G196300/SoyZH13_08G314000/SoyZH13_14G167300/SoyZH13_17G060100/SoyZH13_18G070900
GO:0031201	SNARE complex	0.226415	0.199867	1.13	0.438395	0.989011	NewGene_2812/SoyZH13_02G065600/SoyZH13_08G287300/SoyZH13_10G078200/SoyZH13_12G217907/SoyZH13_18G103600
GO:0005960	glycine cleavage complex	0.0377358	0.0210386	1.79	0.443008	0.989011	SoyZH13_11G041400
GO:0014731	spectrin-associated cytoskeleton	0.0377358	0.0210386	1.79	0.443008	0.989011	SoyZH13_19G075500
GO:0016528	sarcoplasm	0.0377358	0.0210386	1.79	0.443008	0.989011	SoyZH13_19G075500
GO:0016529	sarcoplasmic reticulum	0.0377358	0.0210386	1.79	0.443008	0.989011	SoyZH13_19G075500
GO:0030425	dendrite	0.0377358	0.0210386	1.79	0.443008	0.989011	SoyZH13_19G075500
GO:0032588	trans-Golgi network membrane	0.0377358	0.0210386	1.79	0.443008	0.989011	SoyZH13_15G066400
GO:0033267	obsolete axon part	0.0377358	0.0210386	1.79	0.443008	0.989011	SoyZH13_19G075500
GO:0036477	somatodendritic compartment	0.0377358	0.0210386	1.79	0.443008	0.989011	SoyZH13_19G075500
GO:0044304	main axon	0.0377358	0.0210386	1.79	0.443008	0.989011	SoyZH13_19G075500
GO:0045335	phagocytic vesicle	0.0377358	0.0210386	1.79	0.443008	0.989011	SoyZH13_03G152100
GO:0055038	recycling endosome membrane	0.0377358	0.0210386	1.79	0.443008	0.989011	SoyZH13_15G066400
GO:0097447	dendritic tree	0.0377358	0.0210386	1.79	0.443008	0.989011	SoyZH13_19G075500
GO:1990246	uniplex complex	0.0377358	0.0210386	1.79	0.443008	0.989011	SoyZH13_01G162000
GO:0019774	proteasome core complex, beta-subunit complex	0.0754717	0.0561029	1.35	0.445708	0.989011	NewGene_833/SoyZH13_06G108701
GO:0042644	chloroplast nucleoid	0.0754717	0.0561029	1.35	0.445708	0.989011	SoyZH13_04G206200/SoyZH13_11G131600
GO:0005615	extracellular space	0.301887	0.277008	1.09	0.454374	0.989011	SoyZH13_05G142100/SoyZH13_08G102800/SoyZH13_08G111300/SoyZH13_10G190700/SoyZH13_11G110600/SoyZH13_14G016700/SoyZH13_15G079000/SoyZH13_15G170500
GO:0031305	integral component of mitochondrial inner membrane	0.150943	0.129738	1.16	0.454598	0.989011	SoyZH13_01G162000/SoyZH13_09G043900/SoyZH13_13G319700/SoyZH13_16G014100
GO:0042175	nuclear outer membrane-endoplasmic reticulum membrane network	0.150943	0.133245	1.13	0.475641	0.989011	NewGene_833/SoyZH13_02G109700/SoyZH13_02G195300/SoyZH13_07G016500
GO:0005663	DNA replication factor C complex	0.0754717	0.0596094	1.27	0.477709	0.989011	SoyZH13_06G166900/SoyZH13_17G002800
GO:0012507	ER to Golgi transport vesicle membrane	0.0754717	0.0596094	1.27	0.477709	0.989011	SoyZH13_08G287300/SoyZH13_18G103600
GO:0031298	replication fork protection complex	0.0754717	0.0596094	1.27	0.477709	0.989011	NewGene_6977/SoyZH13_06G194800
GO:0017053	transcription repressor complex	0.113208	0.0981802	1.15	0.489436	0.989011	SoyZH13_02G196300/SoyZH13_14G167300/SoyZH13_17G060100
GO:0005664	nuclear origin of replication recognition complex	0.0377358	0.024545	1.54	0.494775	0.989011	SoyZH13_01G045600
GO:0009508	plastid chromosome	0.0377358	0.024545	1.54	0.494775	0.989011	SoyZH13_11G131600
GO:0014704	intercalated disc	0.0377358	0.024545	1.54	0.494775	0.989011	SoyZH13_19G075500
GO:0030315	T-tubule	0.0377358	0.024545	1.54	0.494775	0.989011	SoyZH13_19G075500
GO:0031594	neuromuscular junction	0.0377358	0.024545	1.54	0.494775	0.989011	SoyZH13_19G075500
GO:0033588	Elongator holoenzyme complex	0.0377358	0.024545	1.54	0.494775	0.989011	SoyZH13_14G177400
GO:0043034	costamere	0.0377358	0.024545	1.54	0.494775	0.989011	SoyZH13_19G075500
GO:0044291	cell-cell contact zone	0.0377358	0.024545	1.54	0.494775	0.989011	SoyZH13_19G075500
GO:0090404	pollen tube tip	0.0377358	0.024545	1.54	0.494775	0.989011	SoyZH13_02G197101
GO:0099503	secretory vesicle	0.0377358	0.024545	1.54	0.494775	0.989011	SoyZH13_16G104000
GO:0030312	external encapsulating structure	0.301887	0.287528	1.05	0.497285	0.989011	SoyZH13_02G004000/SoyZH13_04G093800/SoyZH13_06G096900/SoyZH13_08G068100/SoyZH13_08G075101/SoyZH13_08G169900/SoyZH13_13G031700/SoyZH13_15G053100
GO:0005773	vacuole	0.867925	0.85557	1.01	0.503397	0.989011	NewGene_900/SoyZH13_01G041300/SoyZH13_01G149400/SoyZH13_02G020500/SoyZH13_02G070600/SoyZH13_02G147600/SoyZH13_04G012600/SoyZH13_05G028500/SoyZH13_07G068700/SoyZH13_11G165500/SoyZH13_13G266800/SoyZH13_14G145200/SoyZH13_15G070700/SoyZH13_15G162000/SoyZH13_15G211800/SoyZH13_16G112800/SoyZH13_16G140600/SoyZH13_17G005401/SoyZH13_17G076400/SoyZH13_18G177900/SoyZH13_19G113500/SoyZH13_19G113600/SoyZH13_2…
GO:0055035	plastid thylakoid membrane	0.226415	0.213892	1.06	0.50526	0.989011	SoyZH13_06G254500/SoyZH13_07G197700/SoyZH13_11G131600/SoyZH13_11G159400/SoyZH13_15G108000/SoyZH13_20G192800
GO:0005875	microtubule associated complex	0.150943	0.143764	1.05	0.536702	0.989011	SoyZH13_01G007400/SoyZH13_10G226200/SoyZH13_13G168500/SoyZH13_13G168801
GO:0000123	histone acetyltransferase complex	0.113208	0.105193	1.08	0.536888	0.989011	SoyZH13_02G064700/SoyZH13_02G089100/SoyZH13_18G254100
GO:0031902	late endosome membrane	0.113208	0.105193	1.08	0.536888	0.989011	SoyZH13_08G287300/SoyZH13_18G103600/SoyZH13_20G069200
GO:0035097	histone methyltransferase complex	0.0754717	0.0666223	1.13	0.538174	0.989011	SoyZH13_04G169700/SoyZH13_06G166300
GO:0001673	male germ cell nucleus	0.0377358	0.0280515	1.35	0.541732	0.989011	SoyZH13_02G133100
GO:0005884	actin filament	0.0377358	0.0280515	1.35	0.541732	0.989011	SoyZH13_14G005300
GO:0030424	axon	0.0377358	0.0280515	1.35	0.541732	0.989011	SoyZH13_19G075500
GO:0031307	integral component of mitochondrial outer membrane	0.0377358	0.0280515	1.35	0.541732	0.989011	SoyZH13_02G138100
GO:0043073	germ cell nucleus	0.0377358	0.0280515	1.35	0.541732	0.989011	SoyZH13_02G133100
GO:0031976	plastid thylakoid	0.264151	0.262983	1	0.552959	0.989011	SoyZH13_06G254500/SoyZH13_07G197700/SoyZH13_09G006700/SoyZH13_11G131600/SoyZH13_11G159400/SoyZH13_15G108000/SoyZH13_20G192800
GO:0042995	cell projection	0.226415	0.224412	1.01	0.55344	0.989011	SoyZH13_02G197101/SoyZH13_03G152100/SoyZH13_13G168500/SoyZH13_13G168801/SoyZH13_16G020600/SoyZH13_19G075500
GO:0000127	transcription factor TFIIIC complex	0.0377358	0.0315579	1.2	0.584327	0.989011	SoyZH13_14G136702
GO:0000778	condensed nuclear chromosome kinetochore	0.0377358	0.0315579	1.2	0.584327	0.989011	SoyZH13_11G229600
GO:0042383	sarcolemma	0.0377358	0.0315579	1.2	0.584327	0.989011	SoyZH13_19G075500
GO:0043005	neuron projection	0.0377358	0.0315579	1.2	0.584327	0.989011	SoyZH13_19G075500
GO:0044456	obsolete synapse part	0.0377358	0.0315579	1.2	0.584327	0.989011	SoyZH13_19G075500
GO:0045211	postsynaptic membrane	0.0377358	0.0315579	1.2	0.584327	0.989011	SoyZH13_19G075500
GO:0097060	synaptic membrane	0.0377358	0.0315579	1.2	0.584327	0.989011	SoyZH13_19G075500
GO:0097458	obsolete neuron part	0.0377358	0.0315579	1.2	0.584327	0.989011	SoyZH13_19G075500
GO:0098794	postsynapse	0.0377358	0.0315579	1.2	0.584327	0.989011	SoyZH13_19G075500
GO:0005618	cell wall	1.20755	1.23777	0.98	0.585779	0.989011	NewGene_3188/SoyZH13_01G048800/SoyZH13_01G221800/SoyZH13_02G004000/SoyZH13_02G065200/SoyZH13_02G227800/SoyZH13_04G020700/SoyZH13_04G093800/SoyZH13_04G146600/SoyZH13_05G140200/SoyZH13_06G096900/SoyZH13_06G267300/SoyZH13_08G068100/SoyZH13_08G075101/SoyZH13_08G169900/SoyZH13_10G154300/SoyZH13_10G232600/SoyZH13_11G165300/SoyZH13_12G133100/SoyZH13_13G031700/SoyZH13_13G077000/SoyZH13_13G085000/SoyZH13_…
GO:0030173	integral component of Golgi membrane	0.113208	0.115712	0.98	0.603065	0.989011	SoyZH13_01G172700/SoyZH13_04G090800/SoyZH13_10G008305
GO:0034357	photosynthetic membrane	0.226415	0.238438	0.95	0.614067	0.989011	SoyZH13_06G254500/SoyZH13_07G197700/SoyZH13_11G131600/SoyZH13_11G159400/SoyZH13_15G108000/SoyZH13_20G192800
GO:0030286	dynein complex	0.0754717	0.0771416	0.98	0.619413	0.989011	SoyZH13_08G036400/SoyZH13_12G201000
GO:0005675	transcription factor TFIIH holo complex	0.0377358	0.0350643	1.08	0.622964	0.989011	SoyZH13_05G225100
GO:0016363	nuclear matrix	0.0377358	0.0350643	1.08	0.622964	0.989011	SoyZH13_11G159400
GO:0016442	RISC complex	0.0377358	0.0350643	1.08	0.622964	0.989011	NewGene_55
GO:0030139	endocytic vesicle	0.0377358	0.0350643	1.08	0.622964	0.989011	SoyZH13_03G152100
GO:0030532	small nuclear ribonucleoprotein complex	0.0377358	0.0350643	1.08	0.622964	0.989011	SoyZH13_12G139505
GO:0030658	transport vesicle membrane	0.0377358	0.0350643	1.08	0.622964	0.989011	SoyZH13_15G066400
GO:0030915	Smc5-Smc6 complex	0.0377358	0.0350643	1.08	0.622964	0.989011	SoyZH13_13G154200
GO:0034657	GID complex	0.0377358	0.0350643	1.08	0.622964	0.989011	SoyZH13_02G280700
GO:0044421	obsolete extracellular region part	0.0377358	0.0350643	1.08	0.622964	0.989011	SoyZH13_18G105400
GO:0045202	synapse	0.0377358	0.0350643	1.08	0.622964	0.989011	SoyZH13_19G075500
GO:0000148	1,3-beta-D-glucan synthase complex	0.113208	0.119219	0.95	0.623681	0.989011	SoyZH13_06G265600/SoyZH13_13G193501/SoyZH13_15G071600
GO:0099568	cytoplasmic region	0.113208	0.119219	0.95	0.623681	0.989011	SoyZH13_03G152100/SoyZH13_13G168500/SoyZH13_13G168801
GO:0005811	lipid droplet	0.0754717	0.080648	0.94	0.643924	0.989011	SoyZH13_07G001100/SoyZH13_15G070700
GO:0005881	cytoplasmic microtubule	0.0754717	0.080648	0.94	0.643924	0.989011	SoyZH13_13G168500/SoyZH13_13G168801
GO:0005819	spindle	0.150943	0.164802	0.92	0.646789	0.989011	SoyZH13_05G053600/SoyZH13_06G263600/SoyZH13_11G027400/SoyZH13_19G026200
GO:0009707	chloroplast outer membrane	0.150943	0.164802	0.92	0.646789	0.989011	SoyZH13_07G190600/SoyZH13_13G209600/SoyZH13_15G002202/SoyZH13_17G217900
GO:0000172	ribonuclease MRP complex	0.0377358	0.0385708	0.98	0.65801	0.989011	SoyZH13_09G000200
GO:0031359	integral component of chloroplast outer membrane	0.0377358	0.0385708	0.98	0.65801	0.989011	SoyZH13_03G136100
GO:0098552	side of membrane	0.0377358	0.0385708	0.98	0.65801	0.989011	SoyZH13_11G131600
GO:0009522	photosystem I	0.188679	0.210386	0.9	0.666097	0.989011	SoyZH13_02G282000/SoyZH13_04G102700/SoyZH13_05G117200/SoyZH13_08G078700/SoyZH13_14G008000
GO:0030015	CCR4-NOT core complex	0.0754717	0.0841544	0.9	0.667168	0.989011	SoyZH13_12G084900/SoyZH13_13G287600
GO:0010287	plastoglobule	0.150943	0.171815	0.88	0.679372	0.989011	SoyZH13_05G117200/SoyZH13_08G078700/SoyZH13_15G108000/SoyZH13_20G192800
GO:0044436	obsolete thylakoid part	0.226415	0.25597	0.88	0.682889	0.989011	SoyZH13_06G254500/SoyZH13_07G197700/SoyZH13_11G131600/SoyZH13_11G159400/SoyZH13_15G108000/SoyZH13_20G192800
GO:0000439	transcription factor TFIIH core complex	0.0377358	0.0420772	0.9	0.6898	0.989011	SoyZH13_05G225100
GO:0005779	integral component of peroxisomal membrane	0.0377358	0.0420772	0.9	0.6898	0.989011	SoyZH13_01G045000
GO:0016323	basolateral plasma membrane	0.0377358	0.0420772	0.9	0.6898	0.989011	SoyZH13_19G075500
GO:0032993	protein-DNA complex	0.0377358	0.0420772	0.9	0.6898	0.989011	SoyZH13_03G137700
GO:0034399	nuclear periphery	0.0377358	0.0420772	0.9	0.6898	0.989011	SoyZH13_11G159400
GO:0000932	P-body	0.150943	0.175322	0.86	0.694854	0.989011	SoyZH13_01G136500/SoyZH13_12G084900/SoyZH13_13G065800/SoyZH13_13G287600
GO:0005789	endoplasmic reticulum membrane	0.943396	1.02739	0.92	0.702725	0.989011	NewGene_833/SoyZH13_01G139600/SoyZH13_02G109700/SoyZH13_02G184500/SoyZH13_02G195300/SoyZH13_05G136000/SoyZH13_07G009000/SoyZH13_07G016500/SoyZH13_08G018600/SoyZH13_08G263900/SoyZH13_08G287300/SoyZH13_09G152300/SoyZH13_09G244300/SoyZH13_10G009000/SoyZH13_11G037200/SoyZH13_11G085800/SoyZH13_12G217200/SoyZH13_13G078500/SoyZH13_15G064500/SoyZH13_17G060600/SoyZH13_17G141200/SoyZH13_18G067300/SoyZH13_1…
GO:0031011	Ino80 complex	0.0754717	0.0911673	0.83	0.709956	0.989011	SoyZH13_02G063000/SoyZH13_10G099600
GO:0000799	nuclear condensin complex	0.0377358	0.0455836	0.83	0.718636	0.989011	NewGene_2963
GO:0030141	secretory granule	0.0377358	0.0455836	0.83	0.718636	0.989011	SoyZH13_16G104000
GO:0044437	obsolete vacuolar part	0.150943	0.182335	0.83	0.72419	0.989011	NewGene_900/SoyZH13_01G041300/SoyZH13_02G020500/SoyZH13_05G028500
GO:0005778	peroxisomal membrane	0.0754717	0.0946737	0.8	0.729566	0.989011	SoyZH13_01G139600/SoyZH13_11G085800
GO:0000151	ubiquitin ligase complex	0.566038	0.645184	0.88	0.739597	0.989011	SoyZH13_01G044100/SoyZH13_01G133600/SoyZH13_02G133100/SoyZH13_02G142900/SoyZH13_04G150500/SoyZH13_05G144700/SoyZH13_06G090100/SoyZH13_07G033100/SoyZH13_08G282100/SoyZH13_11G232800/SoyZH13_11G246700/SoyZH13_15G121000/SoyZH13_18G020300/SoyZH13_19G005200/SoyZH13_19G193700
GO:0016020	membrane	6.07547	6.35366	0.96	0.742991	0.989011	NewGene_1396/NewGene_2320/NewGene_5547/NewGene_814/NewGene_833/NewGene_900/SoyZH13_01G007400/SoyZH13_01G012200/SoyZH13_01G020100/SoyZH13_01G041300/SoyZH13_01G048800/SoyZH13_01G163200/SoyZH13_01G196200/SoyZH13_01G197200/SoyZH13_01G205700/SoyZH13_02G020500/SoyZH13_02G070600/SoyZH13_02G080300/SoyZH13_02G084701/SoyZH13_02G109700/SoyZH13_02G132100/SoyZH13_02G195300/SoyZH13_02G221600/SoyZH13_02G227800/…
GO:0005657	replication fork	0.0377358	0.0490901	0.77	0.744793	0.989011	SoyZH13_11G101300
GO:0030016	myofibril	0.0377358	0.0490901	0.77	0.744793	0.989011	SoyZH13_19G075500
GO:0030017	sarcomere	0.0377358	0.0490901	0.77	0.744793	0.989011	SoyZH13_19G075500
GO:0030018	Z disc	0.0377358	0.0490901	0.77	0.744793	0.989011	SoyZH13_19G075500
GO:0031674	I band	0.0377358	0.0490901	0.77	0.744793	0.989011	SoyZH13_19G075500
GO:0042721	TIM22 mitochondrial import inner membrane insertion complex	0.0377358	0.0490901	0.77	0.744793	0.989011	SoyZH13_09G201900
GO:0043292	contractile fiber	0.0377358	0.0490901	0.77	0.744793	0.989011	SoyZH13_19G075500
GO:0044449	obsolete contractile fiber part	0.0377358	0.0490901	0.77	0.744793	0.989011	SoyZH13_19G075500
GO:0031966	mitochondrial membrane	0.113208	0.143764	0.79	0.746987	0.989011	SoyZH13_01G097300/SoyZH13_03G071400/SoyZH13_18G169800
GO:0009579	thylakoid	0.301887	0.364669	0.83	0.761313	0.989011	SoyZH13_06G254500/SoyZH13_07G197700/SoyZH13_09G006700/SoyZH13_11G131600/SoyZH13_11G159400/SoyZH13_11G219000/SoyZH13_15G108000/SoyZH13_20G192800
GO:0005774	vacuolar membrane	0.566038	0.655703	0.86	0.761368	0.989011	NewGene_900/SoyZH13_01G041300/SoyZH13_02G020500/SoyZH13_02G164800/SoyZH13_03G188900/SoyZH13_05G028500/SoyZH13_07G235900/SoyZH13_08G171000/SoyZH13_08G185800/SoyZH13_12G183900/SoyZH13_13G109700/SoyZH13_17G021400/SoyZH13_17G126400/SoyZH13_18G127300/SoyZH13_19G197300
GO:0044451	obsolete nucleoplasm part	0.264151	0.322592	0.82	0.762439	0.989011	SoyZH13_01G133800/SoyZH13_02G196300/SoyZH13_03G137700/SoyZH13_08G314000/SoyZH13_14G167300/SoyZH13_17G060100/SoyZH13_18G070900
GO:0005655	nucleolar ribonuclease P complex	0.0377358	0.0525965	0.72	0.768518	0.989011	SoyZH13_09G000200
GO:0005786	signal recognition particle, endoplasmic reticulum targeting	0.0377358	0.0525965	0.72	0.768518	0.989011	SoyZH13_02G131601
GO:0016602	CCAAT-binding factor complex	0.0377358	0.0525965	0.72	0.768518	0.989011	SoyZH13_12G212200
GO:0032580	Golgi cisterna membrane	0.0377358	0.0525965	0.72	0.768518	0.989011	SoyZH13_05G024600
GO:0034515	proteasome storage granule	0.0377358	0.0525965	0.72	0.768518	0.989011	NewGene_833
GO:0031984	organelle subcompartment	0.415094	0.494407	0.84	0.770281	0.989011	NewGene_833/SoyZH13_02G109700/SoyZH13_02G195300/SoyZH13_06G254500/SoyZH13_07G016500/SoyZH13_07G197700/SoyZH13_09G006700/SoyZH13_11G131600/SoyZH13_11G159400/SoyZH13_15G108000/SoyZH13_20G192800
GO:0009534	chloroplast thylakoid	0.264151	0.326098	0.81	0.772161	0.989011	SoyZH13_06G254500/SoyZH13_07G197700/SoyZH13_09G006700/SoyZH13_11G131600/SoyZH13_11G159400/SoyZH13_15G108000/SoyZH13_20G192800
GO:0009536	plastid	1.4717	1.63049	0.9	0.773154	0.989011	NewGene_3101/SoyZH13_01G041300/SoyZH13_01G149500/SoyZH13_01G197200/SoyZH13_01G205700/SoyZH13_02G020500/SoyZH13_02G044100/SoyZH13_02G045602/SoyZH13_02G097400/SoyZH13_03G032900/SoyZH13_03G038100/SoyZH13_03G160300/SoyZH13_04G206200/SoyZH13_06G137500/SoyZH13_06G254500/SoyZH13_06G269100/SoyZH13_06G289801/SoyZH13_07G020700/SoyZH13_07G186100/SoyZH13_07G197700/SoyZH13_07G200800/SoyZH13_08G318000/SoyZH13_…
GO:0009705	plant-type vacuole membrane	0.150943	0.19636	0.77	0.776447	0.989011	SoyZH13_01G107800/SoyZH13_05G125600/SoyZH13_07G139300/SoyZH13_13G144500
GO:0000015	phosphopyruvate hydratase complex	0.0377358	0.0561029	0.67	0.790039	0.989011	SoyZH13_06G196300
GO:0031969	chloroplast membrane	0.150943	0.203373	0.74	0.799478	0.989011	SoyZH13_01G197200/SoyZH13_07G031800/SoyZH13_17G083300/SoyZH13_18G091000
GO:0009532	plastid stroma	0.377358	0.466356	0.81	0.801114	0.989011	SoyZH13_01G197200/SoyZH13_02G097400/SoyZH13_04G206200/SoyZH13_07G020700/SoyZH13_07G200800/SoyZH13_11G131600/SoyZH13_11G159400/SoyZH13_15G108000/SoyZH13_18G039200/SoyZH13_20G192800
GO:0030136	clathrin-coated vesicle	0.113208	0.15779	0.72	0.801558	0.989011	SoyZH13_04G091500/SoyZH13_06G094600/SoyZH13_08G173200
GO:0005744	TIM23 mitochondrial import inner membrane translocase complex	0.0377358	0.0596094	0.63	0.80956	0.989011	SoyZH13_13G319700
GO:0005849	mRNA cleavage factor complex	0.0377358	0.0596094	0.63	0.80956	0.989011	SoyZH13_09G063300
GO:0032300	mismatch repair complex	0.0377358	0.0596094	0.63	0.80956	0.989011	SoyZH13_11G084200
GO:1905368	peptidase complex	0.0377358	0.0596094	0.63	0.80956	0.989011	NewGene_833
GO:1905369	endopeptidase complex	0.0377358	0.0596094	0.63	0.80956	0.989011	NewGene_833
GO:0071944	cell periphery	1.84906	2.06529	0.9	0.813266	0.989011	NewGene_1396/SoyZH13_01G007400/SoyZH13_01G020100/SoyZH13_01G041300/SoyZH13_01G205700/SoyZH13_02G004000/SoyZH13_02G020500/SoyZH13_04G024300/SoyZH13_04G093800/SoyZH13_04G116200/SoyZH13_05G028500/SoyZH13_05G096800/SoyZH13_06G019400/SoyZH13_06G096900/SoyZH13_07G062100/SoyZH13_07G068700/SoyZH13_07G096500/SoyZH13_08G068100/SoyZH13_08G075101/SoyZH13_08G169900/SoyZH13_08G339900/SoyZH13_09G183700/SoyZH13_…
GO:0042170	plastid membrane	0.113208	0.161296	0.7	0.813549	0.989011	SoyZH13_01G197200/SoyZH13_17G083300/SoyZH13_18G091000
GO:0031597	cytosolic proteasome complex	0.0377358	0.0631158	0.6	0.827266	0.989011	NewGene_833
GO:0035838	growing cell tip	0.0377358	0.0631158	0.6	0.827266	0.989011	SoyZH13_02G197101
GO:0051286	cell tip	0.0377358	0.0631158	0.6	0.827266	0.989011	SoyZH13_02G197101
GO:0009986	cell surface	0.0377358	0.0666223	0.57	0.843327	0.989011	SoyZH13_19G075500
GO:0030427	site of polarized growth	0.0377358	0.0666223	0.57	0.843327	0.989011	SoyZH13_02G197101
GO:0090406	pollen tube	0.0377358	0.0666223	0.57	0.843327	0.989011	SoyZH13_02G197101
GO:1990234	transferase complex	0.566038	0.704793	0.8	0.846461	0.989011	SoyZH13_01G044100/SoyZH13_01G133600/SoyZH13_02G133100/SoyZH13_02G142900/SoyZH13_04G150500/SoyZH13_05G144700/SoyZH13_06G090100/SoyZH13_07G033100/SoyZH13_08G282100/SoyZH13_11G232800/SoyZH13_11G246700/SoyZH13_15G121000/SoyZH13_18G020300/SoyZH13_19G005200/SoyZH13_19G193700
GO:0005856	cytoskeleton	0.528302	0.669729	0.79	0.857434	0.989011	SoyZH13_01G007400/SoyZH13_03G152100/SoyZH13_03G160300/SoyZH13_06G215000/SoyZH13_10G226200/SoyZH13_12G205200/SoyZH13_13G168500/SoyZH13_13G168801/SoyZH13_14G092300/SoyZH13_17G176600/SoyZH13_17G216400/SoyZH13_19G005200/SoyZH13_19G075500/SoyZH13_20G069200
GO:0009528	plastid inner membrane	0.0377358	0.0701287	0.54	0.857895	0.989011	SoyZH13_17G083300
GO:0009570	chloroplast stroma	0.716981	0.887128	0.81	0.863659	0.989011	SoyZH13_01G014400/SoyZH13_01G183800/SoyZH13_01G197200/SoyZH13_02G040101/SoyZH13_02G097400/SoyZH13_03G117102/SoyZH13_04G206200/SoyZH13_06G247900/SoyZH13_07G020700/SoyZH13_07G200800/SoyZH13_08G223800/SoyZH13_11G131600/SoyZH13_11G219000/SoyZH13_12G078200/SoyZH13_12G120800/SoyZH13_15G108000/SoyZH13_18G039200/SoyZH13_20G192800/SoyZH13_U000085
GO:0048471	perinuclear region of cytoplasm	0.0754717	0.129738	0.58	0.870379	0.989011	SoyZH13_07G016500/SoyZH13_15G149400
GO:0005665	RNA polymerase II, core complex	0.0377358	0.0736351	0.51	0.871108	0.989011	SoyZH13_06G057800
GO:0017119	Golgi transport complex	0.0377358	0.0736351	0.51	0.871108	0.989011	SoyZH13_03G002800
GO:0042651	thylakoid membrane	0.226415	0.326098	0.69	0.873504	0.989011	SoyZH13_06G254500/SoyZH13_07G197700/SoyZH13_11G131600/SoyZH13_11G159400/SoyZH13_15G108000/SoyZH13_20G192800
GO:0005777	peroxisome	0.188679	0.284021	0.66	0.882313	0.989011	SoyZH13_01G044100/SoyZH13_01G190300/SoyZH13_02G109700/SoyZH13_08G282100/SoyZH13_09G172800
GO:0000775	chromosome, centromeric region	0.0377358	0.0771416	0.49	0.883094	0.989011	SoyZH13_11G165000
GO:0005635	nuclear envelope	0.0754717	0.136751	0.55	0.888809	0.989011	SoyZH13_07G016500/SoyZH13_20G082300
GO:0005769	early endosome	0.0754717	0.136751	0.55	0.888809	0.989011	SoyZH13_04G183800/SoyZH13_06G049400
GO:0005802	trans-Golgi network	0.377358	0.522459	0.72	0.895222	0.989011	NewGene_3398/SoyZH13_03G002800/SoyZH13_04G188100/SoyZH13_06G293900/SoyZH13_08G084000/SoyZH13_08G111900/SoyZH13_09G042900/SoyZH13_09G129500/SoyZH13_09G240200/SoyZH13_18G244800
GO:0009654	photosystem II oxygen evolving complex	0.0754717	0.140257	0.54	0.897083	0.989011	SoyZH13_01G164500/SoyZH13_07G105400
GO:0005762	mitochondrial large ribosomal subunit	0.0377358	0.0841544	0.45	0.903826	0.989011	SoyZH13_05G071800
GO:0005788	endoplasmic reticulum lumen	0.0377358	0.0841544	0.45	0.903826	0.989011	SoyZH13_18G177900
GO:0005669	transcription factor TFIID complex	0.0754717	0.143764	0.52	0.904781	0.989011	SoyZH13_05G225100/SoyZH13_17G117500
GO:0005768	endosome	0.45283	0.624145	0.73	0.90924	0.989011	NewGene_3398/SoyZH13_02G162500/SoyZH13_03G002800/SoyZH13_04G188100/SoyZH13_09G003900/SoyZH13_09G042900/SoyZH13_09G129500/SoyZH13_09G240200/SoyZH13_11G134900/SoyZH13_13G308300/SoyZH13_18G244800/SoyZH13_20G069200
GO:0009526	plastid envelope	0.264151	0.396227	0.67	0.909727	0.989011	SoyZH13_01G197200/SoyZH13_06G137500/SoyZH13_11G131600/SoyZH13_15G108000/SoyZH13_17G083300/SoyZH13_18G091000/SoyZH13_20G192800
GO:0044434	obsolete chloroplast part	0.603774	0.809986	0.75	0.917513	0.989011	SoyZH13_01G197200/SoyZH13_02G097400/SoyZH13_04G206200/SoyZH13_06G137500/SoyZH13_06G254500/SoyZH13_07G020700/SoyZH13_07G197700/SoyZH13_07G200800/SoyZH13_09G006700/SoyZH13_11G131600/SoyZH13_11G159400/SoyZH13_15G108000/SoyZH13_17G083300/SoyZH13_18G039200/SoyZH13_18G091000/SoyZH13_20G192800
GO:0031519	PcG protein complex	0.0377358	0.0911673	0.41	0.920883	0.989011	SoyZH13_17G060100
GO:0031225	anchored component of membrane	0.113208	0.20688	0.55	0.920963	0.989011	SoyZH13_04G140900/SoyZH13_12G155000/SoyZH13_17G029400
GO:0005737	cytoplasm	12.0377	12.9212	0.93	0.928009	0.989011	NewGene_1150/NewGene_3101/NewGene_3111/NewGene_3398/NewGene_4856/NewGene_55/NewGene_5518/NewGene_5830/NewGene_6686/NewGene_7113/NewGene_833/NewGene_900/SoyZH13_01G005900/SoyZH13_01G007400/SoyZH13_01G008600/SoyZH13_01G041300/SoyZH13_01G044100/SoyZH13_01G139500/SoyZH13_01G149400/SoyZH13_01G149500/SoyZH13_01G149700/SoyZH13_01G172900/SoyZH13_01G181100/SoyZH13_01G181300/SoyZH13_01G183800/SoyZH13_01G19…
GO:0044444	obsolete cytoplasmic part	4.22642	4.78278	0.88	0.929377	0.989011	NewGene_1150/NewGene_3101/NewGene_3111/NewGene_5830/NewGene_6686/NewGene_7113/NewGene_833/NewGene_900/SoyZH13_01G007400/SoyZH13_01G041300/SoyZH13_01G044100/SoyZH13_01G149400/SoyZH13_01G149500/SoyZH13_01G195400/SoyZH13_01G197200/SoyZH13_01G205700/SoyZH13_02G020500/SoyZH13_02G044100/SoyZH13_02G045602/SoyZH13_02G097400/SoyZH13_02G109700/SoyZH13_02G195300/SoyZH13_02G197101/SoyZH13_03G032900/SoyZH13_0…
GO:0005680	anaphase-promoting complex	0.0754717	0.15779	0.48	0.93049	0.989011	SoyZH13_01G211700/SoyZH13_11G011700
GO:0044435	obsolete plastid part	0.603774	0.834531	0.72	0.936603	0.989011	SoyZH13_01G197200/SoyZH13_02G097400/SoyZH13_04G206200/SoyZH13_06G137500/SoyZH13_06G254500/SoyZH13_07G020700/SoyZH13_07G197700/SoyZH13_07G200800/SoyZH13_09G006700/SoyZH13_11G131600/SoyZH13_11G159400/SoyZH13_15G108000/SoyZH13_17G083300/SoyZH13_18G039200/SoyZH13_18G091000/SoyZH13_20G192800
GO:0005770	late endosome	0.0377358	0.101687	0.37	0.940969	0.989011	SoyZH13_20G069200
GO:0035267	NuA4 histone acetyltransferase complex	0.0377358	0.101687	0.37	0.940969	0.989011	SoyZH13_15G066600
GO:0005783	endoplasmic reticulum	1.28302	1.62699	0.79	0.943435	0.989011	NewGene_833/SoyZH13_01G172700/SoyZH13_02G040401/SoyZH13_02G109700/SoyZH13_02G132100/SoyZH13_02G195300/SoyZH13_03G019500/SoyZH13_03G078600/SoyZH13_04G014700/SoyZH13_04G201800/SoyZH13_04G222900/SoyZH13_06G169900/SoyZH13_07G016500/SoyZH13_07G109800/SoyZH13_07G182000/SoyZH13_07G212900/SoyZH13_08G188100/SoyZH13_10G011000/SoyZH13_13G058700/SoyZH13_13G161000/SoyZH13_13G190300/SoyZH13_13G323200/SoyZH13_1…
GO:0009523	photosystem II	0.150943	0.284021	0.53	0.950149	0.989011	SoyZH13_02G282000/SoyZH13_05G117200/SoyZH13_08G078700/SoyZH13_14G008000
GO:0009941	chloroplast envelope	0.377358	0.582068	0.65	0.951408	0.989011	SoyZH13_01G197200/SoyZH13_05G117200/SoyZH13_06G137500/SoyZH13_08G078700/SoyZH13_10G150200/SoyZH13_11G131600/SoyZH13_12G160600/SoyZH13_17G083300/SoyZH13_18G091000/SoyZH13_20G192800
GO:0030126	COPI vesicle coat	0.0377358	0.108699	0.35	0.95144	0.989011	SoyZH13_15G013300
GO:0005666	RNA polymerase III complex	0.113208	0.248957	0.45	0.966367	0.989011	SoyZH13_09G208200/SoyZH13_12G006300/SoyZH13_15G220100
GO:0005839	proteasome core complex	0.0754717	0.189347	0.4	0.966396	0.989011	NewGene_833/SoyZH13_06G108701
GO:0030176	integral component of endoplasmic reticulum membrane	0.0754717	0.189347	0.4	0.966396	0.989011	SoyZH13_02G055900/SoyZH13_11G062200
GO:0098590	plasma membrane region	0.0377358	0.122725	0.31	0.967141	0.989011	SoyZH13_19G075500
GO:0031967	organelle envelope	0.339623	0.564536	0.6	0.968449	0.989011	SoyZH13_01G197200/SoyZH13_06G137500/SoyZH13_07G016500/SoyZH13_11G131600/SoyZH13_15G108000/SoyZH13_17G083300/SoyZH13_18G091000/SoyZH13_20G082300/SoyZH13_20G192800
GO:0000159	protein phosphatase type 2A complex	0.0377358	0.126232	0.3	0.970198	0.989011	SoyZH13_10G055700
GO:0098796	membrane protein complex	0.0377358	0.126232	0.3	0.970198	0.989011	SoyZH13_20G069200
GO:1902494	catalytic complex	0.603774	0.901154	0.67	0.97057	0.989011	NewGene_833/SoyZH13_01G044100/SoyZH13_01G133600/SoyZH13_02G133100/SoyZH13_02G142900/SoyZH13_04G150500/SoyZH13_05G144700/SoyZH13_06G090100/SoyZH13_07G033100/SoyZH13_08G282100/SoyZH13_11G232800/SoyZH13_11G246700/SoyZH13_15G121000/SoyZH13_18G020300/SoyZH13_19G005200/SoyZH13_19G193700
GO:0044440	obsolete endosomal part	0.0377358	0.129738	0.29	0.972971	0.989011	SoyZH13_20G069200
GO:0031975	envelope	0.339623	0.578562	0.59	0.974397	0.989011	SoyZH13_01G197200/SoyZH13_06G137500/SoyZH13_07G016500/SoyZH13_11G131600/SoyZH13_15G108000/SoyZH13_17G083300/SoyZH13_18G091000/SoyZH13_20G082300/SoyZH13_20G192800
GO:0005667	transcription regulator complex	0.0377358	0.133245	0.28	0.975485	0.989011	SoyZH13_12G085200
GO:0044433	obsolete cytoplasmic vesicle part	0.0377358	0.133245	0.28	0.975485	0.989011	SoyZH13_20G069200
GO:0070469	respirasome	0.0377358	0.133245	0.28	0.975485	0.989011	SoyZH13_08G068800
GO:0019898	extrinsic component of membrane	0.113208	0.269995	0.42	0.978431	0.989011	SoyZH13_07G105400/SoyZH13_18G080500/SoyZH13_18G080902
GO:0000790	nuclear chromatin	0.150943	0.333111	0.45	0.980601	0.989011	SoyZH13_02G089100/SoyZH13_06G137500/SoyZH13_13G271300/SoyZH13_18G254100
GO:0015629	actin cytoskeleton	0.113208	0.277008	0.41	0.98144	0.989011	SoyZH13_05G033200/SoyZH13_06G176000/SoyZH13_19G149000
GO:0009706	chloroplast inner membrane	0.0377358	0.143764	0.26	0.981711	0.989011	SoyZH13_17G083300
GO:0010008	endosome membrane	0.0377358	0.143764	0.26	0.981711	0.989011	SoyZH13_20G069200
GO:0019866	organelle inner membrane	0.0377358	0.143764	0.26	0.981711	0.989011	SoyZH13_17G083300
GO:0098805	whole membrane	0.188679	0.392721	0.48	0.982001	0.989011	NewGene_900/SoyZH13_01G041300/SoyZH13_02G020500/SoyZH13_05G028500/SoyZH13_20G069200
GO:0098588	bounding membrane of organelle	0.188679	0.396227	0.48	0.983141	0.989011	NewGene_900/SoyZH13_01G041300/SoyZH13_02G020500/SoyZH13_05G028500/SoyZH13_20G069200
GO:0097708	intracellular vesicle	0.150943	0.343631	0.44	0.984268	0.989011	SoyZH13_03G152100/SoyZH13_08G003100/SoyZH13_16G104000/SoyZH13_20G069200
GO:0005938	cell cortex	0.0377358	0.15779	0.24	0.987626	0.989011	SoyZH13_12G066900
GO:0016459	myosin complex	0.0377358	0.164802	0.23	0.989822	0.989011	SoyZH13_15G245000
GO:0044454	obsolete nuclear chromosome part	0.0377358	0.164802	0.23	0.989822	0.989011	SoyZH13_06G137500
GO:0045261	proton-transporting ATP synthase complex, catalytic core F(1)	0.0377358	0.175322	0.22	0.992408	0.989011	SoyZH13_MG000700
GO:0044459	obsolete plasma membrane part	0.113208	0.319086	0.35	0.992611	0.989011	SoyZH13_18G080500/SoyZH13_18G080902/SoyZH13_19G075500
GO:0016592	mediator complex	0.0754717	0.25597	0.29	0.993187	0.989011	SoyZH13_01G133800/SoyZH13_03G182400
GO:0031090	organelle membrane	0.301887	0.613626	0.49	0.993667	0.989011	NewGene_900/SoyZH13_01G041300/SoyZH13_01G197200/SoyZH13_02G020500/SoyZH13_05G028500/SoyZH13_17G083300/SoyZH13_18G091000/SoyZH13_20G069200
GO:0044445	obsolete cytosolic part	0.0377358	0.182335	0.21	0.993756	0.989011	NewGene_833
GO:0005743	mitochondrial inner membrane	0.188679	0.448824	0.42	0.993864	0.989011	SoyZH13_05G231100/SoyZH13_07G120500/SoyZH13_08G051400/SoyZH13_11G203900/SoyZH13_13G313000
GO:0005654	nucleoplasm	0.45283	0.824012	0.55	0.993926	0.989011	NewGene_833/SoyZH13_01G133800/SoyZH13_02G196300/SoyZH13_03G137700/SoyZH13_07G016500/SoyZH13_08G314000/SoyZH13_13G321100/SoyZH13_14G167300/SoyZH13_17G060100/SoyZH13_18G070900/SoyZH13_20G069200/SoyZH13_20G082300
GO:0080008	Cul4-RING E3 ubiquitin ligase complex	0.0377358	0.185841	0.2	0.994337	0.989011	SoyZH13_19G005200
GO:0043228	non-membrane-bounded organelle	0.792453	1.26933	0.62	0.994378	0.989011	NewGene_55/SoyZH13_01G007400/SoyZH13_01G133800/SoyZH13_03G152100/SoyZH13_03G160300/SoyZH13_04G206200/SoyZH13_06G137500/SoyZH13_06G215000/SoyZH13_10G226200/SoyZH13_11G131600/SoyZH13_11G159400/SoyZH13_12G205200/SoyZH13_13G168500/SoyZH13_13G168801/SoyZH13_14G092300/SoyZH13_15G070700/SoyZH13_17G176600/SoyZH13_17G216400/SoyZH13_19G005200/SoyZH13_19G075500/SoyZH13_20G069200
GO:0043232	intracellular non-membrane-bounded organelle	0.792453	1.26933	0.62	0.994378	0.989011	NewGene_55/SoyZH13_01G007400/SoyZH13_01G133800/SoyZH13_03G152100/SoyZH13_03G160300/SoyZH13_04G206200/SoyZH13_06G137500/SoyZH13_06G215000/SoyZH13_10G226200/SoyZH13_11G131600/SoyZH13_11G159400/SoyZH13_12G205200/SoyZH13_13G168500/SoyZH13_13G168801/SoyZH13_14G092300/SoyZH13_15G070700/SoyZH13_17G176600/SoyZH13_17G216400/SoyZH13_19G005200/SoyZH13_19G075500/SoyZH13_20G069200
GO:0009535	chloroplast thylakoid membrane	0.528302	0.932712	0.57	0.994626	0.989011	SoyZH13_01G024700/SoyZH13_02G074500/SoyZH13_02G282000/SoyZH13_05G117200/SoyZH13_06G254500/SoyZH13_07G125800/SoyZH13_07G197700/SoyZH13_08G078700/SoyZH13_11G131600/SoyZH13_11G159400/SoyZH13_12G059200/SoyZH13_14G008000/SoyZH13_15G108000/SoyZH13_20G192800
GO:0005759	mitochondrial matrix	0.0754717	0.266489	0.28	0.994734	0.989011	SoyZH13_02G269600/SoyZH13_14G024200
GO:0000502	proteasome complex	0.0377358	0.192854	0.2	0.995342	0.989011	NewGene_833
GO:0044425	obsolete membrane part	0.377358	0.743364	0.51	0.995743	0.989011	NewGene_833/SoyZH13_02G109700/SoyZH13_02G195300/SoyZH13_07G016500/SoyZH13_11G131600/SoyZH13_12G155000/SoyZH13_18G080500/SoyZH13_18G080902/SoyZH13_19G075500/SoyZH13_20G069200
GO:0031974	membrane-enclosed lumen	0.603774	1.05193	0.57	0.995963	0.989011	NewGene_55/NewGene_833/SoyZH13_01G133800/SoyZH13_02G109700/SoyZH13_02G196300/SoyZH13_03G137700/SoyZH13_06G137500/SoyZH13_07G016500/SoyZH13_08G314000/SoyZH13_11G159400/SoyZH13_14G167300/SoyZH13_17G060100/SoyZH13_18G070900/SoyZH13_18G177900/SoyZH13_20G069200/SoyZH13_20G082300
GO:0043233	organelle lumen	0.603774	1.05193	0.57	0.995963	0.989011	NewGene_55/NewGene_833/SoyZH13_01G133800/SoyZH13_02G109700/SoyZH13_02G196300/SoyZH13_03G137700/SoyZH13_06G137500/SoyZH13_07G016500/SoyZH13_08G314000/SoyZH13_11G159400/SoyZH13_14G167300/SoyZH13_17G060100/SoyZH13_18G070900/SoyZH13_18G177900/SoyZH13_20G069200/SoyZH13_20G082300
GO:0070013	intracellular organelle lumen	0.603774	1.05193	0.57	0.995963	0.989011	NewGene_55/NewGene_833/SoyZH13_01G133800/SoyZH13_02G109700/SoyZH13_02G196300/SoyZH13_03G137700/SoyZH13_06G137500/SoyZH13_07G016500/SoyZH13_08G314000/SoyZH13_11G159400/SoyZH13_14G167300/SoyZH13_17G060100/SoyZH13_18G070900/SoyZH13_18G177900/SoyZH13_20G069200/SoyZH13_20G082300
GO:0005623	obsolete cell	8.67925	10.1406	0.86	0.99651	0.989011	NewGene_1150/NewGene_1396/NewGene_3101/NewGene_3111/NewGene_55/NewGene_5830/NewGene_6434/NewGene_6686/NewGene_7113/NewGene_722/NewGene_833/NewGene_900/SoyZH13_01G007400/SoyZH13_01G020100/SoyZH13_01G041300/SoyZH13_01G044100/SoyZH13_01G133600/SoyZH13_01G133800/SoyZH13_01G149400/SoyZH13_01G149500/SoyZH13_01G172900/SoyZH13_01G195400/SoyZH13_01G197200/SoyZH13_01G205700/SoyZH13_02G004000/SoyZH13_02G009…
GO:0044464	obsolete cell part	8.67925	10.1406	0.86	0.99651	0.989011	NewGene_1150/NewGene_1396/NewGene_3101/NewGene_3111/NewGene_55/NewGene_5830/NewGene_6434/NewGene_6686/NewGene_7113/NewGene_722/NewGene_833/NewGene_900/SoyZH13_01G007400/SoyZH13_01G020100/SoyZH13_01G041300/SoyZH13_01G044100/SoyZH13_01G133600/SoyZH13_01G133800/SoyZH13_01G149400/SoyZH13_01G149500/SoyZH13_01G172900/SoyZH13_01G195400/SoyZH13_01G197200/SoyZH13_01G205700/SoyZH13_02G004000/SoyZH13_02G009…
GO:0044424	obsolete intracellular part	7.84906	9.25348	0.85	0.996591	0.989011	NewGene_1150/NewGene_3101/NewGene_3111/NewGene_55/NewGene_5830/NewGene_6434/NewGene_6686/NewGene_7113/NewGene_722/NewGene_833/NewGene_900/SoyZH13_01G007400/SoyZH13_01G041300/SoyZH13_01G044100/SoyZH13_01G133600/SoyZH13_01G133800/SoyZH13_01G149400/SoyZH13_01G149500/SoyZH13_01G172900/SoyZH13_01G195400/SoyZH13_01G197200/SoyZH13_01G205700/SoyZH13_02G009700/SoyZH13_02G020500/SoyZH13_02G044100/SoyZH13_0…
GO:0000786	nucleosome	0.113208	0.35415	0.32	0.996645	0.989011	SoyZH13_11G196900/SoyZH13_18G236200/SoyZH13_20G210700
GO:0043227	membrane-bounded organelle	6.60377	7.91402	0.83	0.996719	0.989011	NewGene_1150/NewGene_3101/NewGene_3111/NewGene_55/NewGene_6434/NewGene_6686/NewGene_722/NewGene_833/NewGene_900/SoyZH13_01G041300/SoyZH13_01G044100/SoyZH13_01G133800/SoyZH13_01G149400/SoyZH13_01G149500/SoyZH13_01G197200/SoyZH13_01G205700/SoyZH13_02G009700/SoyZH13_02G020500/SoyZH13_02G044100/SoyZH13_02G045602/SoyZH13_02G054501/SoyZH13_02G054701/SoyZH13_02G097400/SoyZH13_02G109700/SoyZH13_02G133100…
GO:0032040	small-subunit processome	0.0377358	0.20688	0.18	0.996849	0.989011	SoyZH13_03G120700
GO:0005622	intracellular	7.84906	9.27101	0.85	0.996904	0.989011	NewGene_1150/NewGene_3101/NewGene_3111/NewGene_55/NewGene_5830/NewGene_6434/NewGene_6686/NewGene_7113/NewGene_722/NewGene_833/NewGene_900/SoyZH13_01G007400/SoyZH13_01G041300/SoyZH13_01G044100/SoyZH13_01G133600/SoyZH13_01G133800/SoyZH13_01G149400/SoyZH13_01G149500/SoyZH13_01G172900/SoyZH13_01G195400/SoyZH13_01G197200/SoyZH13_01G205700/SoyZH13_02G009700/SoyZH13_02G020500/SoyZH13_02G044100/SoyZH13_0…
GO:0031410	cytoplasmic vesicle	0.150943	0.424279	0.36	0.997049	0.989011	SoyZH13_03G152100/SoyZH13_08G003100/SoyZH13_16G104000/SoyZH13_20G069200
GO:0005575	cellular_component	8.83019	10.3405	0.85	0.997144	0.989011	NewGene_1150/NewGene_1396/NewGene_3101/NewGene_3111/NewGene_55/NewGene_5830/NewGene_6434/NewGene_6686/NewGene_7113/NewGene_722/NewGene_833/NewGene_900/SoyZH13_01G007400/SoyZH13_01G020100/SoyZH13_01G041300/SoyZH13_01G044100/SoyZH13_01G133600/SoyZH13_01G133800/SoyZH13_01G149400/SoyZH13_01G149500/SoyZH13_01G172900/SoyZH13_01G195400/SoyZH13_01G197200/SoyZH13_01G205700/SoyZH13_02G004000/SoyZH13_02G009…
GO:0043231	intracellular membrane-bounded organelle	8.15094	9.65672	0.84	0.997783	0.989011	NewGene_1150/NewGene_3101/NewGene_3111/NewGene_55/NewGene_6434/NewGene_6686/NewGene_722/NewGene_833/NewGene_900/SoyZH13_01G041300/SoyZH13_01G044100/SoyZH13_01G133800/SoyZH13_01G149400/SoyZH13_01G149500/SoyZH13_01G155000/SoyZH13_01G160200/SoyZH13_01G176900/SoyZH13_01G197200/SoyZH13_01G205700/SoyZH13_02G009700/SoyZH13_02G020500/SoyZH13_02G044100/SoyZH13_02G045602/SoyZH13_02G054501/SoyZH13_02G054701…
GO:0031981	nuclear lumen	0.528302	0.992321	0.53	0.997796	0.989011	NewGene_55/NewGene_833/SoyZH13_01G133800/SoyZH13_02G196300/SoyZH13_03G137700/SoyZH13_06G137500/SoyZH13_07G016500/SoyZH13_08G314000/SoyZH13_11G159400/SoyZH13_14G167300/SoyZH13_17G060100/SoyZH13_18G070900/SoyZH13_20G069200/SoyZH13_20G082300
GO:0000139	Golgi membrane	0.301887	0.683755	0.44	0.998174	0.989011	NewGene_2812/SoyZH13_02G265600/SoyZH13_05G089400/SoyZH13_06G086000/SoyZH13_08G292800/SoyZH13_12G090400/SoyZH13_15G066400/SoyZH13_15G118100
GO:0043229	intracellular organelle	6.75472	8.19103	0.82	0.998331	0.989011	NewGene_1150/NewGene_3101/NewGene_3111/NewGene_55/NewGene_6434/NewGene_6686/NewGene_722/NewGene_833/NewGene_900/SoyZH13_01G007400/SoyZH13_01G041300/SoyZH13_01G044100/SoyZH13_01G133800/SoyZH13_01G149400/SoyZH13_01G149500/SoyZH13_01G197200/SoyZH13_01G205700/SoyZH13_02G009700/SoyZH13_02G020500/SoyZH13_02G044100/SoyZH13_02G045602/SoyZH13_02G054501/SoyZH13_02G054701/SoyZH13_02G097400/SoyZH13_02G109700…
GO:0043226	organelle	6.79245	8.23661	0.82	0.998376	0.989011	NewGene_1150/NewGene_3101/NewGene_3111/NewGene_55/NewGene_6434/NewGene_6686/NewGene_722/NewGene_833/NewGene_900/SoyZH13_01G007400/SoyZH13_01G041300/SoyZH13_01G044100/SoyZH13_01G133800/SoyZH13_01G149400/SoyZH13_01G149500/SoyZH13_01G197200/SoyZH13_01G205700/SoyZH13_02G009700/SoyZH13_02G020500/SoyZH13_02G044100/SoyZH13_02G045602/SoyZH13_02G054501/SoyZH13_02G054701/SoyZH13_02G097400/SoyZH13_02G109700…
GO:0000228	nuclear chromosome	0.0377358	0.234931	0.16	0.998559	0.989011	SoyZH13_06G137500
GO:0009507	chloroplast	2.71698	3.7063	0.73	0.998644	0.989011	NewGene_3101/SoyZH13_01G041300/SoyZH13_01G052700/SoyZH13_01G148100/SoyZH13_01G149500/SoyZH13_01G181300/SoyZH13_01G197200/SoyZH13_01G205700/SoyZH13_02G020500/SoyZH13_02G044100/SoyZH13_02G045602/SoyZH13_02G051700/SoyZH13_02G097400/SoyZH13_02G190000/SoyZH13_02G281200/SoyZH13_03G032900/SoyZH13_03G038100/SoyZH13_03G160300/SoyZH13_04G133300/SoyZH13_04G154600/SoyZH13_04G183600/SoyZH13_04G206200/SoyZH13_…
GO:0032991	protein-containing complex	1.09434	1.80581	0.61	0.999207	0.989011	NewGene_55/NewGene_833/SoyZH13_01G007400/SoyZH13_01G044100/SoyZH13_01G133600/SoyZH13_01G133800/SoyZH13_02G133100/SoyZH13_02G142900/SoyZH13_02G196300/SoyZH13_03G137700/SoyZH13_04G150500/SoyZH13_04G206200/SoyZH13_05G144700/SoyZH13_06G090100/SoyZH13_06G137500/SoyZH13_07G033100/SoyZH13_08G282100/SoyZH13_10G226200/SoyZH13_11G232800/SoyZH13_11G246700/SoyZH13_13G168500/SoyZH13_13G168801/SoyZH13_14G16730…
GO:0031982	vesicle	0.150943	0.490901	0.31	0.999311	0.989011	SoyZH13_03G152100/SoyZH13_08G003100/SoyZH13_16G104000/SoyZH13_20G069200
GO:0044427	obsolete chromosomal part	0.0377358	0.287528	0.13	0.999668	0.989011	SoyZH13_06G137500
GO:0031224	intrinsic component of membrane	0.0377358	0.29454	0.13	0.999727	0.989011	SoyZH13_12G155000
GO:0005694	chromosome	0.150943	0.554017	0.27	0.999834	0.989011	SoyZH13_04G112100/SoyZH13_06G137500/SoyZH13_11G131600/SoyZH13_20G005000
GO:0000785	chromatin	0.0377358	0.333111	0.11	0.999907	0.989011	SoyZH13_06G137500
GO:0044428	obsolete nuclear part	0.528302	1.24829	0.42	0.999969	0.989011	NewGene_55/NewGene_833/SoyZH13_01G133800/SoyZH13_02G196300/SoyZH13_03G137700/SoyZH13_06G137500/SoyZH13_07G016500/SoyZH13_08G314000/SoyZH13_11G159400/SoyZH13_14G167300/SoyZH13_17G060100/SoyZH13_18G070900/SoyZH13_20G069200/SoyZH13_20G082300
GO:0044422	obsolete organelle part	1.81132	3.06813	0.59	0.999991	0.989011	NewGene_55/NewGene_833/NewGene_900/SoyZH13_01G007400/SoyZH13_01G041300/SoyZH13_01G133800/SoyZH13_01G197200/SoyZH13_02G020500/SoyZH13_02G097400/SoyZH13_02G109700/SoyZH13_02G195300/SoyZH13_02G196300/SoyZH13_03G137700/SoyZH13_03G152100/SoyZH13_03G160300/SoyZH13_04G206200/SoyZH13_05G028500/SoyZH13_06G137500/SoyZH13_06G215000/SoyZH13_06G254500/SoyZH13_07G016500/SoyZH13_07G020700/SoyZH13_07G197700/SoyZ…
GO:0005829	cytosol	3.28302	4.88797	0.67	0.999991	0.989011	NewGene_5830/NewGene_7113/NewGene_833/SoyZH13_01G007400/SoyZH13_01G195400/SoyZH13_01G201400/SoyZH13_02G039400/SoyZH13_02G084700/SoyZH13_02G109700/SoyZH13_02G125500/SoyZH13_02G194800/SoyZH13_02G256500/SoyZH13_03G152100/SoyZH13_03G163500/SoyZH13_03G174800/SoyZH13_04G009000/SoyZH13_04G058900/SoyZH13_04G123600/SoyZH13_04G158600/SoyZH13_05G134400/SoyZH13_05G138600/SoyZH13_06G005200/SoyZH13_06G041600/S…
GO:0044446	obsolete intracellular organelle part	1.77358	3.02605	0.59	0.999991	0.989011	NewGene_55/NewGene_833/NewGene_900/SoyZH13_01G007400/SoyZH13_01G041300/SoyZH13_01G133800/SoyZH13_01G197200/SoyZH13_02G020500/SoyZH13_02G097400/SoyZH13_02G109700/SoyZH13_02G195300/SoyZH13_02G196300/SoyZH13_03G137700/SoyZH13_03G152100/SoyZH13_03G160300/SoyZH13_04G206200/SoyZH13_05G028500/SoyZH13_06G137500/SoyZH13_06G215000/SoyZH13_06G254500/SoyZH13_07G016500/SoyZH13_07G020700/SoyZH13_07G197700/SoyZ…
GO:1990904	ribonucleoprotein complex	0.150943	0.701287	0.22	0.999995	0.989011	NewGene_55/SoyZH13_05G174301/SoyZH13_13G321100/SoyZH13_20G073800
GO:0005739	mitochondrion	1.20755	2.52814	0.48	1	0.989011	NewGene_5518/SoyZH13_01G187500/SoyZH13_02G109700/SoyZH13_03G032900/SoyZH13_03G117102/SoyZH13_03G120100/SoyZH13_03G152100/SoyZH13_04G188104/SoyZH13_05G027900/SoyZH13_05G037600/SoyZH13_06G019500/SoyZH13_06G029500/SoyZH13_07G116900/SoyZH13_08G068800/SoyZH13_08G242700/SoyZH13_09G141400/SoyZH13_10G150200/SoyZH13_11G041400/SoyZH13_11G044000/SoyZH13_13G037000/SoyZH13_13G301300/SoyZH13_14G073000/SoyZH13_…
GO:0005730	nucleolus	0.150943	0.999334	0.15	1	0.989011	NewGene_55/SoyZH13_01G133800/SoyZH13_03G120700/SoyZH13_16G045100
GO:0005840	ribosome	0.226415	1.77075	0.13	1	0.989011	NewGene_6118/SoyZH13_03G097900/SoyZH13_10G052800/SoyZH13_14G027700/SoyZH13_19G169002/SoyZH13_U000008

## Sheet: GO_Molecular_Function
ID	Description	GeneRatio（％）	BgRatio（％）	Rich_factor	pvalue	qvalue	geneID
GO:0043531	ADP binding	3.28694	1.37391	2.39	2.21953e-18	1.79899e-15	NewGene_3849/NewGene_4478/NewGene_4730/NewGene_5509/NewGene_6443/NewGene_707/SoyZH13_01G010800/SoyZH13_01G032100/SoyZH13_01G098600/SoyZH13_01G110400/SoyZH13_01G154200/SoyZH13_01G166800/SoyZH13_01G166900/SoyZH13_02G028801/SoyZH13_02G261902/SoyZH13_03G032400/SoyZH13_03G032406/SoyZH13_03G032500/SoyZH13_03G034200/SoyZH13_03G034600/SoyZH13_03G036200/SoyZH13_03G036700/SoyZH13_03G048201/SoyZH13_03G11860…
GO:0003700	DNA-binding transcription factor activity	8.0841	4.87964	1.66	2.26265e-17	9.16969e-15	NewGene_3368/NewGene_4412/NewGene_4476/NewGene_5702/NewGene_6434/NewGene_7068/SoyZH13_01G016800/SoyZH13_01G022600/SoyZH13_01G023600/SoyZH13_01G035400/SoyZH13_01G051600/SoyZH13_01G112800/SoyZH13_01G133800/SoyZH13_01G160100/SoyZH13_01G171700/SoyZH13_01G171900/SoyZH13_01G198600/SoyZH13_01G206200/SoyZH13_02G010700/SoyZH13_02G012300/SoyZH13_02G015500/SoyZH13_02G054501/SoyZH13_02G054701/SoyZH13_02G0550…
GO:0004674	protein serine/threonine kinase activity	5.18211	2.938	1.76	6.62955e-14	1.79114e-11	NewGene_1174/NewGene_2616/NewGene_2834/NewGene_4856/NewGene_4996/SoyZH13_01G020302/SoyZH13_01G033300/SoyZH13_01G059000/SoyZH13_01G087800/SoyZH13_01G103500/SoyZH13_01G222200/SoyZH13_02G009200/SoyZH13_02G030900/SoyZH13_02G035100/SoyZH13_02G042500/SoyZH13_02G093500/SoyZH13_02G103401/SoyZH13_02G111900/SoyZH13_02G184300/SoyZH13_02G196500/SoyZH13_02G198600/SoyZH13_02G217400/SoyZH13_02G226900/SoyZH13_03…
GO:0004672	protein kinase activity	5.92242	3.72999	1.59	2.68281e-11	5.43622e-09	NewGene_2999/NewGene_3403/NewGene_4891/NewGene_5591/NewGene_5768/SoyZH13_01G079700/SoyZH13_01G083300/SoyZH13_01G110700/SoyZH13_01G115800/SoyZH13_01G138900/SoyZH13_01G141000/SoyZH13_01G151600/SoyZH13_01G162500/SoyZH13_01G166000/SoyZH13_01G196200/SoyZH13_01G222300/SoyZH13_01G222400/SoyZH13_02G035600/SoyZH13_02G042500/SoyZH13_02G093700/SoyZH13_02G196500/SoyZH13_02G225500/SoyZH13_02G236500/SoyZH13_02…
GO:0043565	sequence-specific DNA binding	5.00444	3.12252	1.6	4.72582e-10	7.66081e-08	NewGene_7068/SoyZH13_01G016800/SoyZH13_01G051600/SoyZH13_01G112800/SoyZH13_01G188000/SoyZH13_02G010700/SoyZH13_02G018300/SoyZH13_02G055000/SoyZH13_02G158000/SoyZH13_02G163100/SoyZH13_02G256300/SoyZH13_02G277400/SoyZH13_02G282700/SoyZH13_03G002300/SoyZH13_03G039400/SoyZH13_03G051300/SoyZH13_03G126500/SoyZH13_03G172200/SoyZH13_03G201400/SoyZH13_04G008500/SoyZH13_04G009700/SoyZH13_04G095200/SoyZH13_…
GO:0005524	ATP binding	17.708	14.3011	1.24	3.98994e-09	5.38992e-07	NewGene_1174/NewGene_1201/NewGene_1485/NewGene_2616/NewGene_2834/NewGene_2999/NewGene_3403/NewGene_4780/NewGene_4856/NewGene_4891/NewGene_4996/NewGene_5518/NewGene_5591/NewGene_5768/NewGene_6139/SoyZH13_01G005900/SoyZH13_01G020302/SoyZH13_01G021400/SoyZH13_01G029000/SoyZH13_01G033300/SoyZH13_01G059000/SoyZH13_01G079700/SoyZH13_01G083300/SoyZH13_01G087800/SoyZH13_01G103500/SoyZH13_01G110700/SoyZH1…
GO:0008194	UDP-glycosyltransferase activity	1.53983	0.732372	2.1	2.01002e-07	2.3274e-05	NewGene_5369/SoyZH13_01G062900/SoyZH13_01G068200/SoyZH13_01G161400/SoyZH13_02G097500/SoyZH13_02G097600/SoyZH13_02G097801/SoyZH13_02G098100/SoyZH13_02G206300/SoyZH13_03G030700/SoyZH13_03G031000/SoyZH13_03G083500/SoyZH13_03G103300/SoyZH13_03G168500/SoyZH13_03G168600/SoyZH13_05G140400/SoyZH13_06G237100/SoyZH13_08G101200/SoyZH13_08G318702/SoyZH13_08G319101/SoyZH13_08G319102/SoyZH13_08G319103/SoyZH13_…
GO:0008477	purine nucleosidase activity	0.118448	0.0113546	10.43	8.43091e-05	0.00854184	SoyZH13_03G174800/SoyZH13_09G260400/SoyZH13_19G178800/SoyZH13_20G000100
GO:0004601	peroxidase activity	1.33254	0.749404	1.78	0.000105275	0.00948088	SoyZH13_01G148100/SoyZH13_01G154300/SoyZH13_01G201400/SoyZH13_02G049700/SoyZH13_02G126201/SoyZH13_02G214000/SoyZH13_02G214300/SoyZH13_02G238500/SoyZH13_03G215600/SoyZH13_04G203700/SoyZH13_05G020000/SoyZH13_05G095700/SoyZH13_06G109600/SoyZH13_06G274800/SoyZH13_07G244600/SoyZH13_08G005900/SoyZH13_08G044900/SoyZH13_09G022200/SoyZH13_09G022400/SoyZH13_09G252600/SoyZH13_10G137900/SoyZH13_11G023100/Soy…
GO:0033897	ribonuclease T2 activity	0.207285	0.0397411	5.22	0.000138044	0.0105189	SoyZH13_01G047400/SoyZH13_02G060300/SoyZH13_02G060600/SoyZH13_02G060700/SoyZH13_02G100700/SoyZH13_03G175301/SoyZH13_20G034400
GO:0000155	phosphorelay sensor kinase activity	0.414569	0.139094	2.98	0.000142757	0.0105189	SoyZH13_01G148200/SoyZH13_02G081500/SoyZH13_02G282400/SoyZH13_05G137600/SoyZH13_05G226900/SoyZH13_07G160600/SoyZH13_08G046600/SoyZH13_10G009000/SoyZH13_11G076000/SoyZH13_12G217200/SoyZH13_14G007200/SoyZH13_14G100000/SoyZH13_15G184600/SoyZH13_18G067300
GO:0030247	polysaccharide binding	0.621854	0.272511	2.28	0.000253459	0.0171196	SoyZH13_02G093500/SoyZH13_02G093700/SoyZH13_07G088800/SoyZH13_09G027000/SoyZH13_09G105200/SoyZH13_09G163700/SoyZH13_09G163800/SoyZH13_10G250800/SoyZH13_11G221000/SoyZH13_12G177900/SoyZH13_12G178000/SoyZH13_13G021500/SoyZH13_13G022000/SoyZH13_13G022401/SoyZH13_13G022802/SoyZH13_14G141800/SoyZH13_16G022700/SoyZH13_17G011300/SoyZH13_18G039200/SoyZH13_19G173700/SoyZH13_U000406
GO:0016538	cyclin-dependent protein serine/threonine kinase regulator activity	0.414569	0.156126	2.66	0.000531611	0.033145	SoyZH13_02G255500/SoyZH13_04G001200/SoyZH13_04G039800/SoyZH13_04G067700/SoyZH13_04G222000/SoyZH13_06G089400/SoyZH13_06G111600/SoyZH13_08G264900/SoyZH13_11G047900/SoyZH13_11G082300/SoyZH13_13G277100/SoyZH13_14G080300/SoyZH13_14G135200/SoyZH13_18G128900
GO:0030414	peptidase inhibitor activity	0.0888362	0.00851595	10.43	0.000880198	0.045726	SoyZH13_08G162900/SoyZH13_08G339900/SoyZH13_18G267700
GO:0047724	inosine nucleosidase activity	0.0888362	0.00851595	10.43	0.000880198	0.045726	SoyZH13_03G174800/SoyZH13_09G260400/SoyZH13_19G178800
GO:0016747	transferase activity, transferring acyl groups other than amino-acyl groups	1.15487	0.686954	1.68	0.000902644	0.045726	NewGene_1150/NewGene_3111/NewGene_6686/SoyZH13_01G176300/SoyZH13_04G038100/SoyZH13_04G038200/SoyZH13_04G038300/SoyZH13_04G038301/SoyZH13_04G055400/SoyZH13_04G131400/SoyZH13_05G134100/SoyZH13_05G134200/SoyZH13_06G038900/SoyZH13_07G000401/SoyZH13_07G020500/SoyZH13_08G003600/SoyZH13_08G209500/SoyZH13_08G243600/SoyZH13_08G289400/SoyZH13_08G294000/SoyZH13_08G294100/SoyZH13_13G200401/SoyZH13_13G266800/…
GO:0016799	hydrolase activity, hydrolyzing N-glycosyl compounds	0.177672	0.0397411	4.47	0.00117582	0.0560609	SoyZH13_03G163500/SoyZH13_03G174800/SoyZH13_09G206900/SoyZH13_09G260400/SoyZH13_12G070302/SoyZH13_19G178800
GO:0005516	calmodulin binding	0.85875	0.488248	1.76	0.00193225	0.087008	SoyZH13_01G149700/SoyZH13_01G176900/SoyZH13_02G060200/SoyZH13_03G107100/SoyZH13_03G116300/SoyZH13_03G119200/SoyZH13_03G212000/SoyZH13_03G230200/SoyZH13_04G123100/SoyZH13_04G153400/SoyZH13_05G022500/SoyZH13_05G222600/SoyZH13_06G180000/SoyZH13_06G260600/SoyZH13_07G004000/SoyZH13_08G042600/SoyZH13_08G215600/SoyZH13_10G082700/SoyZH13_11G075000/SoyZH13_11G085300/SoyZH13_12G200502/SoyZH13_13G212500/Soy…
GO:0004364	glutathione transferase activity	0.473793	0.218576	2.17	0.00232013	0.0985116	NewGene_5830/SoyZH13_02G023700/SoyZH13_05G150500/SoyZH13_05G150600/SoyZH13_06G183600/SoyZH13_07G130700/SoyZH13_08G167200/SoyZH13_10G019800/SoyZH13_10G177700/SoyZH13_13G023200/SoyZH13_14G135900/SoyZH13_15G232100/SoyZH13_15G232200/SoyZH13_15G232600/SoyZH13_18G165300/SoyZH13_18G165600
GO:0016413	O-acetyltransferase activity	0.592242	0.300897	1.97	0.0024353	0.0985116	NewGene_1150/NewGene_3111/NewGene_6686/SoyZH13_01G033700/SoyZH13_02G030600/SoyZH13_03G130000/SoyZH13_03G136300/SoyZH13_03G199200/SoyZH13_05G201200/SoyZH13_07G055400/SoyZH13_08G243600/SoyZH13_12G111900/SoyZH13_12G188300/SoyZH13_13G036500/SoyZH13_13G208300/SoyZH13_13G241800/SoyZH13_13G266800/SoyZH13_18G124900/SoyZH13_18G248300/SoyZH13_19G037900
GO:0051213	dioxygenase activity	0.977199	0.587601	1.66	0.00255235	0.0985116	SoyZH13_01G025600/SoyZH13_02G079100/SoyZH13_02G127000/SoyZH13_02G246400/SoyZH13_03G092500/SoyZH13_05G119600/SoyZH13_05G126900/SoyZH13_06G123400/SoyZH13_07G032400/SoyZH13_07G112800/SoyZH13_07G140400/SoyZH13_08G161600/SoyZH13_10G007900/SoyZH13_11G003000/SoyZH13_11G228500/SoyZH13_13G025501/SoyZH13_13G035305/SoyZH13_13G056600/SoyZH13_13G196700/SoyZH13_13G240300/SoyZH13_14G044900/SoyZH13_15G132600/Soy…
GO:0016841	ammonia-lyase activity	0.0888362	0.0113546	7.82	0.00326786	0.120395	SoyZH13_10G193100/SoyZH13_13G125800/SoyZH13_20G166900
GO:0004190	aspartic-type endopeptidase activity	0.917975	0.556376	1.65	0.00380873	0.134221	SoyZH13_02G043000/SoyZH13_02G094100/SoyZH13_02G262700/SoyZH13_03G181400/SoyZH13_04G086300/SoyZH13_04G223800/SoyZH13_05G182300/SoyZH13_06G109400/SoyZH13_07G065600/SoyZH13_07G084500/SoyZH13_07G241201/SoyZH13_08G302800/SoyZH13_08G302900/SoyZH13_09G167500/SoyZH13_10G265800/SoyZH13_11G031800/SoyZH13_11G213700/SoyZH13_11G218200/SoyZH13_13G185900/SoyZH13_13G186100/SoyZH13_13G186200/SoyZH13_14G027700/Soy…
GO:0003830	beta-1,4-mannosylglycoprotein 4-beta-N-acetylglucosaminyltransferase activity	0.118448	0.0227092	5.22	0.00429803	0.139347	SoyZH13_05G163600/SoyZH13_08G127000/SoyZH13_11G240700/SoyZH13_18G012800
GO:0045548	phenylalanine ammonia-lyase activity	0.118448	0.0227092	5.22	0.00429803	0.139347	SoyZH13_03G163701/SoyZH13_10G193100/SoyZH13_13G125800/SoyZH13_20G166900
GO:0016717	oxidoreductase activity, acting on paired donors, with oxidation of a pair of donors resulting in the reduction of molecular oxygen to two molecules of water	0.177672	0.0510957	3.48	0.00519603	0.158924	SoyZH13_03G051100/SoyZH13_03G128600/SoyZH13_07G028800/SoyZH13_07G140800/SoyZH13_11G194500/SoyZH13_18G060600
GO:0003993	acid phosphatase activity	0.384957	0.175996	2.19	0.00529401	0.158924	SoyZH13_05G232900/SoyZH13_08G053700/SoyZH13_08G218800/SoyZH13_08G330800/SoyZH13_09G202900/SoyZH13_09G207000/SoyZH13_10G067400/SoyZH13_10G101300/SoyZH13_10G124300/SoyZH13_13G144600/SoyZH13_16G195800/SoyZH13_17G125301/SoyZH13_20G075600
GO:0043621	protein self-association	0.325733	0.141933	2.29	0.00683242	0.195954	SoyZH13_04G206200/SoyZH13_07G197700/SoyZH13_08G087500/SoyZH13_08G202100/SoyZH13_10G161102/SoyZH13_13G157801/SoyZH13_14G057800/SoyZH13_14G057900/SoyZH13_15G243800/SoyZH13_20G014800/SoyZH13_20G082300
GO:0140110	transcription regulator activity	1.27332	0.868627	1.47	0.00718203	0.195954	NewGene_6434/SoyZH13_01G133800/SoyZH13_02G054501/SoyZH13_02G054701/SoyZH13_02G220900/SoyZH13_04G087400/SoyZH13_04G192700/SoyZH13_04G218000/SoyZH13_05G047900/SoyZH13_05G095500/SoyZH13_06G068200/SoyZH13_06G124900/SoyZH13_06G143700/SoyZH13_07G016500/SoyZH13_07G147100/SoyZH13_07G147900/SoyZH13_07G161000/SoyZH13_08G066500/SoyZH13_08G087500/SoyZH13_09G011500/SoyZH13_09G053200/SoyZH13_09G073500/SoyZH13_…
GO:0008374	O-acyltransferase activity	0.296121	0.124901	2.37	0.00765552	0.195954	NewGene_1150/NewGene_3111/NewGene_6686/SoyZH13_03G148300/SoyZH13_08G243600/SoyZH13_08G304400/SoyZH13_08G304502/SoyZH13_13G266800/SoyZH13_15G110000/SoyZH13_16G100100
GO:0004675	transmembrane receptor protein serine/threonine kinase activity	0.977199	0.635858	1.54	0.00864069	0.195954	SoyZH13_01G170500/SoyZH13_02G008400/SoyZH13_02G193400/SoyZH13_02G202600/SoyZH13_03G158900/SoyZH13_04G087600/SoyZH13_05G040000/SoyZH13_05G140600/SoyZH13_06G089700/SoyZH13_06G113300/SoyZH13_06G148900/SoyZH13_07G126800/SoyZH13_09G180902/SoyZH13_10G023200/SoyZH13_10G050500/SoyZH13_10G142000/SoyZH13_11G168300/SoyZH13_13G023600/SoyZH13_13G165500/SoyZH13_13G184200/SoyZH13_14G198400/SoyZH13_15G042400/Soy…
GO:0001758	retinal dehydrogenase activity	0.0592242	0.0056773	10.43	0.00918692	0.195954	SoyZH13_09G170400/SoyZH13_09G170700
GO:0008398	sterol 14-demethylase activity	0.0592242	0.0056773	10.43	0.00918692	0.195954	SoyZH13_03G102600/SoyZH13_07G104200
GO:0045437	uridine nucleosidase activity	0.0592242	0.0056773	10.43	0.00918692	0.195954	SoyZH13_03G174800/SoyZH13_19G178800
GO:0047622	adenosine nucleosidase activity	0.0592242	0.0056773	10.43	0.00918692	0.195954	SoyZH13_03G174800/SoyZH13_19G178800
GO:0050263	ribosylpyrimidine nucleosidase activity	0.0592242	0.0056773	10.43	0.00918692	0.195954	SoyZH13_03G174800/SoyZH13_19G178800
GO:0050269	coniferyl-aldehyde dehydrogenase activity	0.0592242	0.0056773	10.43	0.00918692	0.195954	SoyZH13_09G170400/SoyZH13_09G170700
GO:0072585	xanthosine nucleotidase activity	0.0592242	0.0056773	10.43	0.00918692	0.195954	SoyZH13_03G174800/SoyZH13_19G178800
GO:0004724	magnesium-dependent protein serine/threonine phosphatase activity	0.414569	0.21006	1.97	0.00995068	0.206802	SoyZH13_02G208700/SoyZH13_03G158500/SoyZH13_03G213000/SoyZH13_05G104100/SoyZH13_06G014900/SoyZH13_08G032600/SoyZH13_09G255100/SoyZH13_11G134800/SoyZH13_13G147600/SoyZH13_14G096200/SoyZH13_14G179000/SoyZH13_18G059600/SoyZH13_18G156500/SoyZH13_20G221800
GO:0004373	glycogen (starch) synthase activity	0.14806	0.0425798	3.48	0.0106631	0.21273	SoyZH13_04G211201/SoyZH13_06G124400/SoyZH13_07G048200/SoyZH13_10G157400/SoyZH13_13G182600
GO:0004034	aldose 1-epimerase activity	0.118448	0.0283865	4.17	0.0110233	0.21273	SoyZH13_09G216900/SoyZH13_13G050102/SoyZH13_18G228500/SoyZH13_19G018900
GO:0004106	chorismate mutase activity	0.118448	0.0283865	4.17	0.0110233	0.21273	SoyZH13_04G058000/SoyZH13_13G045800/SoyZH13_14G097500/SoyZH13_17G211300
GO:0005347	ATP transmembrane transporter activity	0.444181	0.235608	1.89	0.0118536	0.223018	SoyZH13_01G045000/SoyZH13_02G039200/SoyZH13_03G196500/SoyZH13_03G234400/SoyZH13_05G231100/SoyZH13_07G004900/SoyZH13_07G120500/SoyZH13_07G130000/SoyZH13_08G051400/SoyZH13_08G236800/SoyZH13_09G043900/SoyZH13_14G181900/SoyZH13_17G198200/SoyZH13_17G213800/SoyZH13_19G064600
GO:0042910	xenobiotic transmembrane transporter activity	0.592242	0.346315	1.71	0.0121067	0.223018	NewGene_2320/SoyZH13_03G033600/SoyZH13_04G083800/SoyZH13_04G091400/SoyZH13_06G085900/SoyZH13_07G094101/SoyZH13_08G032000/SoyZH13_09G132300/SoyZH13_12G174100/SoyZH13_13G250900/SoyZH13_13G251000/SoyZH13_15G102801/SoyZH13_16G160300/SoyZH13_16G175400/SoyZH13_17G127400/SoyZH13_17G131801/SoyZH13_18G127300/SoyZH13_19G106500/SoyZH13_20G110102/SoyZH13_20G110400
GO:0016709	oxidoreductase activity, acting on paired donors, with incorporation or reduction of molecular oxygen, NAD(P)H as one donor, and incorporation of one atom of oxygen	0.740302	0.4627	1.6	0.0126403	0.227673	NewGene_5547/NewGene_814/SoyZH13_01G163200/SoyZH13_02G048600/SoyZH13_02G276000/SoyZH13_03G029200/SoyZH13_03G170900/SoyZH13_05G218600/SoyZH13_07G038500/SoyZH13_09G046600/SoyZH13_09G046800/SoyZH13_09G198800/SoyZH13_09G253700/SoyZH13_10G087300/SoyZH13_10G106600/SoyZH13_11G200500/SoyZH13_12G214500/SoyZH13_13G078500/SoyZH13_15G002202/SoyZH13_17G060600/SoyZH13_17G129700/SoyZH13_19G013400/SoyZH13_19G013…
GO:0071949	FAD binding	0.621854	0.371863	1.67	0.013182	0.232268	SoyZH13_01G190300/SoyZH13_04G053100/SoyZH13_05G114200/SoyZH13_05G114500/SoyZH13_05G114700/SoyZH13_06G027100/SoyZH13_06G291600/SoyZH13_08G076302/SoyZH13_08G076303/SoyZH13_08G076800/SoyZH13_08G107100/SoyZH13_08G242700/SoyZH13_09G026300/SoyZH13_09G026400/SoyZH13_11G100700/SoyZH13_12G011300/SoyZH13_12G027400/SoyZH13_13G037000/SoyZH13_14G094000/SoyZH13_15G129300/SoyZH13_20G093800
GO:0020037	heme binding	2.78354	2.23402	1.25	0.0155312	0.267839	NewGene_5547/NewGene_814/SoyZH13_01G136700/SoyZH13_01G148100/SoyZH13_01G154300/SoyZH13_01G159100/SoyZH13_01G163200/SoyZH13_02G048600/SoyZH13_02G049700/SoyZH13_02G123100/SoyZH13_02G126201/SoyZH13_02G214000/SoyZH13_02G214300/SoyZH13_02G238500/SoyZH13_02G267700/SoyZH13_02G276000/SoyZH13_03G029200/SoyZH13_03G072603/SoyZH13_03G072607/SoyZH13_03G102600/SoyZH13_03G108400/SoyZH13_03G170900/SoyZH13_04G028…
GO:0004725	protein tyrosine phosphatase activity	0.296121	0.139094	2.13	0.0163663	0.27636	SoyZH13_02G244700/SoyZH13_03G135900/SoyZH13_05G162500/SoyZH13_06G158300/SoyZH13_08G125900/SoyZH13_10G185400/SoyZH13_10G201300/SoyZH13_18G011900/SoyZH13_19G139700/SoyZH13_20G159601
GO:0016491	oxidoreductase activity	2.66509	2.1375	1.25	0.0172835	0.285893	NewGene_6913/SoyZH13_01G045200/SoyZH13_01G159100/SoyZH13_01G210000/SoyZH13_02G018000/SoyZH13_02G048600/SoyZH13_02G076000/SoyZH13_02G094700/SoyZH13_02G099200/SoyZH13_02G109700/SoyZH13_02G116000/SoyZH13_02G123100/SoyZH13_02G124400/SoyZH13_02G196000/SoyZH13_02G208300/SoyZH13_02G246800/SoyZH13_02G267700/SoyZH13_03G062100/SoyZH13_03G088100/SoyZH13_04G123600/SoyZH13_04G148900/SoyZH13_04G175300/SoyZH13_…
GO:0015035	protein disulfide oxidoreductase activity	0.651466	0.405927	1.6	0.0178431	0.289247	SoyZH13_02G143200/SoyZH13_03G018500/SoyZH13_03G189802/SoyZH13_03G190200/SoyZH13_04G049500/SoyZH13_04G125000/SoyZH13_06G260700/SoyZH13_08G238200/SoyZH13_09G216400/SoyZH13_09G218000/SoyZH13_09G255300/SoyZH13_10G021000/SoyZH13_10G021100/SoyZH13_12G109000/SoyZH13_12G186600/SoyZH13_12G193300/SoyZH13_13G176800/SoyZH13_13G261600/SoyZH13_14G064100/SoyZH13_15G092700/SoyZH13_18G229200/SoyZH13_19G019400
GO:0008083	growth factor activity	0.207285	0.0851595	2.43	0.0209138	0.332376	SoyZH13_01G179001/SoyZH13_06G142100/SoyZH13_10G236500/SoyZH13_13G132100/SoyZH13_14G083901/SoyZH13_17G152500/SoyZH13_20G121501
GO:0052634	C-19 gibberellin 2-beta-dioxygenase activity	0.14806	0.0510957	2.9	0.0238894	0.360549	SoyZH13_03G201300/SoyZH13_05G119600/SoyZH13_13G196700/SoyZH13_13G236200/SoyZH13_15G229600
GO:0046872	metal ion binding	7.04768	6.24787	1.13	0.0251158	0.360549	NewGene_2297/NewGene_5996/SoyZH13_01G005900/SoyZH13_01G025600/SoyZH13_01G154300/SoyZH13_01G209400/SoyZH13_02G039400/SoyZH13_02G046805/SoyZH13_02G049700/SoyZH13_02G079100/SoyZH13_02G089100/SoyZH13_02G116000/SoyZH13_02G126201/SoyZH13_02G127000/SoyZH13_02G194800/SoyZH13_02G203300/SoyZH13_02G205800/SoyZH13_02G208700/SoyZH13_02G214000/SoyZH13_02G214300/SoyZH13_02G238500/SoyZH13_02G246400/SoyZH13_02G24…
GO:0004150	dihydroneopterin aldolase activity	0.0592242	0.00851595	6.95	0.0258004	0.360549	SoyZH13_03G184200/SoyZH13_07G064000
GO:0036524	protein deglycase activity	0.0592242	0.00851595	6.95	0.0258004	0.360549	SoyZH13_12G205700/SoyZH13_13G247100
GO:0046316	gluconokinase activity	0.0592242	0.00851595	6.95	0.0258004	0.360549	SoyZH13_08G273200/SoyZH13_18G120100
GO:0047209	coniferyl-alcohol glucosyltransferase activity	0.0592242	0.00851595	6.95	0.0258004	0.360549	SoyZH13_03G030800/SoyZH13_18G130700
GO:0061929	gamma-glutamylaminecyclotransferase activity	0.0592242	0.00851595	6.95	0.0258004	0.360549	SoyZH13_01G018000/SoyZH13_11G106500
GO:0004088	carbamoyl-phosphate synthase (glutamine-hydrolyzing) activity	0.118448	0.0369025	3.21	0.0297368	0.408516	SoyZH13_09G021100/SoyZH13_14G051300/SoyZH13_14G185800/SoyZH13_19G004900
GO:0004652	polynucleotide adenylyltransferase activity	0.0888362	0.0227092	3.91	0.0340911	0.459594	NewGene_301/SoyZH13_07G013901/SoyZH13_08G191500
GO:0044389	ubiquitin-like protein ligase binding	0.296121	0.156126	1.9	0.034589	0.459594	SoyZH13_01G044100/SoyZH13_03G152100/SoyZH13_04G150500/SoyZH13_07G033100/SoyZH13_07G182000/SoyZH13_08G282100/SoyZH13_11G232800/SoyZH13_13G161000/SoyZH13_18G020300/SoyZH13_18G091000
GO:0008725	DNA-3-methyladenine glycosylase activity	0.118448	0.0397411	2.98	0.0385478	0.495936	NewGene_782/SoyZH13_08G220700/SoyZH13_15G204500/SoyZH13_17G071000
GO:0061134	peptidase regulator activity	0.118448	0.0397411	2.98	0.0385478	0.495936	NewGene_833/SoyZH13_08G162900/SoyZH13_08G339900/SoyZH13_18G267700
GO:0008138	protein tyrosine/serine/threonine phosphatase activity	0.207285	0.0965141	2.15	0.0395592	0.500997	SoyZH13_02G244700/SoyZH13_03G135900/SoyZH13_05G162500/SoyZH13_06G158300/SoyZH13_08G125900/SoyZH13_18G011900/SoyZH13_19G139700
GO:0004029	aldehyde dehydrogenase (NAD+) activity	0.14806	0.0596117	2.48	0.0446557	0.551761	SoyZH13_01G031300/SoyZH13_05G217300/SoyZH13_08G037500/SoyZH13_08G037600/SoyZH13_18G122200
GO:0016407	acetyltransferase activity	0.177672	0.0794822	2.24	0.0462093	0.551761	NewGene_1150/NewGene_3111/NewGene_6686/SoyZH13_08G243600/SoyZH13_13G266800/SoyZH13_14G193100
[truncated: 775 more rows]
