# Supplementary material for: Comparative Transcriptome Analysis of Salt-Tolerant and -Sensitive Soybean Cultivars under Salt Stress
Source: Int J Mol Sci. 2024 Sep 11;25(18):9818. doi: 10.3390/ijms25189818 (PMC11432363; doi:10.3390/ijms25189818)
Supplement: Supplementary file 1 [file ijms-25-09818-s001.zip › Supplementary_TableS5.xlsx]

## Sheet: GO_Biological_Process
Table S5. GO enrichment for DEGs between ZLC and ZLS
ID	Description	GeneRatio（％）	BgRatio（％）	Rich_factor	pvalue	qvalue	geneID
GO:0006334	nucleosome assembly	1.63679	0.300224	5.45	9.10512e-11	1.3121e-07	NewGene_1914/SoyZH13_01G151300/SoyZH13_02G224600/SoyZH13_05G178300/SoyZH13_10G123300/SoyZH13_10G149100/SoyZH13_10G182700/SoyZH13_11G140400/SoyZH13_11G196700/SoyZH13_11G196701/SoyZH13_11G196800/SoyZH13_11G196900/SoyZH13_11G214700/SoyZH13_12G060100/SoyZH13_13G127900/SoyZH13_14G197600/SoyZH13_18G039600/SoyZH13_19G157600/SoyZH13_19G158500/SoyZH13_20G177000/SoyZH13_20G210700
GO:0007018	microtubule-based movement	3.03975	0.985243	3.09	3.25e-10	2.34171e-07	SoyZH13_01G021400/SoyZH13_01G127900/SoyZH13_01G151700/SoyZH13_02G126800/SoyZH13_02G279503/SoyZH13_03G120000/SoyZH13_03G177900/SoyZH13_04G008700/SoyZH13_04G039100/SoyZH13_05G014200/SoyZH13_05G053200/SoyZH13_06G039600/SoyZH13_07G090500/SoyZH13_07G195200/SoyZH13_08G059300/SoyZH13_08G166400/SoyZH13_09G122500/SoyZH13_09G182002/SoyZH13_10G140100/SoyZH13_10G167300/SoyZH13_11G250200/SoyZH13_12G171400/Soy…
GO:0007076	mitotic chromosome condensation	0.701481	0.122627	5.72	1.476e-05	0.00708997	SoyZH13_02G147000/SoyZH13_06G279100/SoyZH13_09G042200/SoyZH13_09G089600/SoyZH13_11G214100/SoyZH13_12G088400/SoyZH13_13G049000/SoyZH13_18G040400/SoyZH13_19G021000
GO:0010229	inflorescence development	0.311769	0.0211425	14.75	4.12563e-05	0.0148631	SoyZH13_02G141200/SoyZH13_03G132700/SoyZH13_10G023000/SoyZH13_12G066900
GO:0006633	fatty acid biosynthetic process	1.32502	0.473593	2.8	0.000111082	0.0267348	SoyZH13_05G011700/SoyZH13_05G118700/SoyZH13_07G224100/SoyZH13_08G247900/SoyZH13_08G263900/SoyZH13_08G325800/SoyZH13_10G164100/SoyZH13_10G269300/SoyZH13_11G098600/SoyZH13_12G026300/SoyZH13_13G044000/SoyZH13_18G129500/SoyZH13_18G170400/SoyZH13_18G170700/SoyZH13_19G026400/SoyZH13_20G196300/SoyZH13_20G224600
GO:0010103	stomatal complex morphogenesis	0.233827	0.0126855	18.43	0.000159324	0.0267348	SoyZH13_02G141200/SoyZH13_03G132700/SoyZH13_10G023000
GO:0010424	DNA methylation on cytosine within a CG sequence	0.233827	0.0126855	18.43	0.000159324	0.0267348	SoyZH13_01G008100/SoyZH13_01G143700/SoyZH13_04G165800
GO:0048281	inflorescence morphogenesis	0.233827	0.0126855	18.43	0.000159324	0.0267348	SoyZH13_02G141200/SoyZH13_03G132700/SoyZH13_10G023000
GO:0006260	DNA replication	1.24708	0.443993	2.81	0.00016697	0.0267348	SoyZH13_02G099400/SoyZH13_03G137700/SoyZH13_04G222100/SoyZH13_04G224000/SoyZH13_05G019500/SoyZH13_06G137500/SoyZH13_06G148700/SoyZH13_10G129300/SoyZH13_11G164800/SoyZH13_12G087800/SoyZH13_14G118000/SoyZH13_17G060300/SoyZH13_17G190900/SoyZH13_18G008500/SoyZH13_18G205900/SoyZH13_20G099400
GO:0000226	microtubule cytoskeleton organization	1.32502	0.494736	2.68	0.000191561	0.0272763	NewGene_6213/SoyZH13_03G160300/SoyZH13_05G193700/SoyZH13_08G013700/SoyZH13_08G303700/SoyZH13_09G042700/SoyZH13_09G259500/SoyZH13_10G002700/SoyZH13_10G162900/SoyZH13_11G247300/SoyZH13_13G119700/SoyZH13_17G244200/SoyZH13_18G081800/SoyZH13_19G144700/SoyZH13_19G164000/SoyZH13_20G000900/SoyZH13_20G197200
GO:0045910	negative regulation of DNA recombination	0.545596	0.101484	5.38	0.000208209	0.0272763	SoyZH13_02G224600/SoyZH13_09G170300/SoyZH13_10G149100/SoyZH13_11G214700/SoyZH13_13G331400/SoyZH13_14G197600/SoyZH13_18G039600
GO:0007142	male meiosis II	0.389712	0.0507421	7.68	0.000267947	0.0321771	SoyZH13_08G289500/SoyZH13_10G038100/SoyZH13_10G174600/SoyZH13_18G100700/SoyZH13_19G151700
GO:0032147	activation of protein kinase activity	0.857366	0.262168	3.27	0.000454131	0.0503405	SoyZH13_02G208800/SoyZH13_06G263600/SoyZH13_11G190500/SoyZH13_12G088900/SoyZH13_12G106300/SoyZH13_12G172700/SoyZH13_13G283200/SoyZH13_14G153300/SoyZH13_17G132600/SoyZH13_18G235100/SoyZH13_19G220800
GO:0000079	regulation of cyclin-dependent protein serine/threonine kinase activity	0.779423	0.224111	3.48	0.000491083	0.0505483	SoyZH13_02G193900/SoyZH13_02G255500/SoyZH13_03G096000/SoyZH13_03G137500/SoyZH13_06G111600/SoyZH13_11G051700/SoyZH13_11G082300/SoyZH13_13G277100/SoyZH13_13G314700/SoyZH13_20G113500
GO:0006261	DNA-dependent DNA replication	0.857366	0.274853	3.12	0.000689338	0.0662249	SoyZH13_03G137700/SoyZH13_04G187600/SoyZH13_06G137500/SoyZH13_06G166900/SoyZH13_06G194800/SoyZH13_08G295800/SoyZH13_14G123900/SoyZH13_16G139700/SoyZH13_16G193900/SoyZH13_17G076200/SoyZH13_17G126500
GO:0010148	transpiration	0.233827	0.0211425	11.06	0.00146667	0.132097	SoyZH13_02G141200/SoyZH13_03G132700/SoyZH13_10G023000
GO:0044772	mitotic cell cycle phase transition	0.623539	0.177597	3.51	0.00166301	0.133493	SoyZH13_02G193900/SoyZH13_02G255500/SoyZH13_06G111600/SoyZH13_11G051700/SoyZH13_11G082300/SoyZH13_13G277100/SoyZH13_13G314700/SoyZH13_20G113500
GO:0090626	plant epidermis morphogenesis	0.389712	0.0718846	5.42	0.00166744	0.133493	SoyZH13_02G141200/SoyZH13_03G132700/SoyZH13_10G023000/SoyZH13_14G147600/SoyZH13_17G244200
GO:0018298	protein-chromophore linkage	0.857366	0.308681	2.78	0.00184633	0.140035	SoyZH13_02G075600/SoyZH13_02G282000/SoyZH13_05G138900/SoyZH13_16G145001/SoyZH13_16G147801/SoyZH13_U000037/SoyZH13_U000123/SoyZH13_U000126/SoyZH13_U000195/SoyZH13_U000258/SoyZH13_U000311
GO:1905786	positive regulation of anaphase-promoting complex-dependent catabolic process	0.311769	0.0465136	6.7	0.00209188	0.149446	SoyZH13_01G211700/SoyZH13_05G049700/SoyZH13_11G217500/SoyZH13_18G036600
GO:0042546	cell wall biogenesis	1.01325	0.410165	2.47	0.00221953	0.149446	SoyZH13_01G110000/SoyZH13_03G166500/SoyZH13_05G024600/SoyZH13_05G140200/SoyZH13_06G186200/SoyZH13_09G059400/SoyZH13_11G044200/SoyZH13_11G171400/SoyZH13_12G093300/SoyZH13_16G133900/SoyZH13_17G062400/SoyZH13_17G062600/SoyZH13_17G097900
GO:0009451	RNA modification	4.44271	3.01493	1.47	0.00228154	0.149446	NewGene_6766/SoyZH13_01G047200/SoyZH13_01G147100/SoyZH13_01G210100/SoyZH13_02G062100/SoyZH13_02G198300/SoyZH13_02G223000/SoyZH13_03G207400/SoyZH13_03G217400/SoyZH13_04G006900/SoyZH13_04G054700/SoyZH13_05G121600/SoyZH13_05G149000/SoyZH13_06G112200/SoyZH13_06G194900/SoyZH13_06G199200/SoyZH13_06G247300/SoyZH13_07G136100/SoyZH13_07G194700/SoyZH13_07G202400/SoyZH13_08G125800/SoyZH13_08G152900/SoyZH13_…
GO:0031145	anaphase-promoting complex-dependent catabolic process	0.545596	0.147998	3.69	0.00239967	0.15035	SoyZH13_01G211700/SoyZH13_02G262400/SoyZH13_05G049700/SoyZH13_11G093000/SoyZH13_11G217500/SoyZH13_12G021300/SoyZH13_18G036600
GO:0006281	DNA repair	1.94856	1.06136	1.84	0.0025826	0.155069	SoyZH13_01G123000/SoyZH13_04G225300/SoyZH13_05G019500/SoyZH13_06G137500/SoyZH13_06G166900/SoyZH13_06G194800/SoyZH13_08G115400/SoyZH13_08G225900/SoyZH13_08G293300/SoyZH13_09G061100/SoyZH13_12G087800/SoyZH13_12G151201/SoyZH13_13G008802/SoyZH13_14G118000/SoyZH13_14G130500/SoyZH13_16G042200/SoyZH13_17G060300/SoyZH13_17G076200/SoyZH13_17G126500/SoyZH13_17G190900/SoyZH13_18G048200/SoyZH13_19G092601/Soy…
GO:0031936	negative regulation of chromatin silencing	0.389712	0.0803417	4.85	0.00286209	0.164977	SoyZH13_02G224600/SoyZH13_10G149100/SoyZH13_11G214700/SoyZH13_14G197600/SoyZH13_18G039600
GO:0030261	chromosome condensation	0.389712	0.0845702	4.61	0.0036476	0.202168	SoyZH13_02G224600/SoyZH13_10G149100/SoyZH13_11G214700/SoyZH13_14G197600/SoyZH13_18G039600
GO:0051415	microtubule nucleation by interphase microtubule organizing center	0.233827	0.0295996	7.9	0.0047278	0.241872	SoyZH13_01G225600/SoyZH13_03G082900/SoyZH13_10G017700
GO:0070370	cellular heat acclimation	0.233827	0.0295996	7.9	0.0047278	0.241872	SoyZH13_02G141200/SoyZH13_03G132700/SoyZH13_10G023000
GO:0031122	cytoplasmic microtubule organization	0.467654	0.126855	3.69	0.00486747	0.241872	SoyZH13_01G225600/SoyZH13_03G082900/SoyZH13_03G160300/SoyZH13_03G234600/SoyZH13_10G017700/SoyZH13_19G164000
GO:0016584	nucleosome positioning	0.389712	0.0930272	4.19	0.00566162	0.271956	SoyZH13_02G224600/SoyZH13_10G149100/SoyZH13_11G214700/SoyZH13_14G197600/SoyZH13_18G039600
GO:0010216	maintenance of DNA methylation	0.233827	0.0338281	6.91	0.00726084	0.314246	SoyZH13_01G008100/SoyZH13_01G143700/SoyZH13_04G165800
GO:1901002	positive regulation of response to salt stress	0.233827	0.0338281	6.91	0.00726084	0.314246	SoyZH13_07G096500/SoyZH13_12G066900/SoyZH13_18G039100
GO:0009798	axis specification	0.389712	0.101484	3.84	0.00835295	0.314246	SoyZH13_02G141200/SoyZH13_03G132700/SoyZH13_10G023000/SoyZH13_10G063600/SoyZH13_17G101800
GO:0045229	external encapsulating structure organization	0.389712	0.101484	3.84	0.00835295	0.314246	SoyZH13_02G141200/SoyZH13_03G132700/SoyZH13_03G160300/SoyZH13_10G023000/SoyZH13_19G164000
GO:0000050	urea cycle	0.155885	0.0126855	12.29	0.00850461	0.314246	SoyZH13_05G045101/SoyZH13_17G124200
GO:0000053	argininosuccinate metabolic process	0.155885	0.0126855	12.29	0.00850461	0.314246	SoyZH13_05G045101/SoyZH13_17G124200
GO:0035067	negative regulation of histone acetylation	0.155885	0.0126855	12.29	0.00850461	0.314246	SoyZH13_04G169800/SoyZH13_15G088200
GO:0046104	thymidine metabolic process	0.155885	0.0126855	12.29	0.00850461	0.314246	SoyZH13_13G015000/SoyZH13_20G053100
GO:1900459	positive regulation of brassinosteroid mediated signaling pathway	0.155885	0.0126855	12.29	0.00850461	0.314246	SoyZH13_05G047900/SoyZH13_17G126900
GO:0006267	pre-replicative complex assembly involved in nuclear cell cycle DNA replication	0.311769	0.0676561	4.61	0.00928401	0.320569	SoyZH13_08G080200/SoyZH13_09G045100/SoyZH13_12G014500/SoyZH13_12G036000
GO:0031347	regulation of defense response	0.857366	0.380566	2.25	0.00938072	0.320569	SoyZH13_03G077800/SoyZH13_04G067500/SoyZH13_04G120500/SoyZH13_05G130300/SoyZH13_07G096500/SoyZH13_07G135100/SoyZH13_11G037900/SoyZH13_13G197600/SoyZH13_15G089300/SoyZH13_17G084500/SoyZH13_18G039100
GO:0006012	galactose metabolic process	0.389712	0.105713	3.69	0.00998368	0.320569	SoyZH13_01G208000/SoyZH13_05G208100/SoyZH13_10G132100/SoyZH13_19G213700/SoyZH13_20G083700
GO:0006342	chromatin silencing	0.389712	0.105713	3.69	0.00998368	0.320569	SoyZH13_01G008100/SoyZH13_13G306201/SoyZH13_13G306900/SoyZH13_15G039300/SoyZH13_19G219800
GO:0023014	signal transduction by protein phosphorylation	0.545596	0.190283	2.87	0.0101232	0.320569	SoyZH13_02G208800/SoyZH13_11G190500/SoyZH13_12G088900/SoyZH13_12G172700/SoyZH13_13G283200/SoyZH13_14G153300/SoyZH13_19G220800
GO:0031098	stress-activated protein kinase signaling cascade	0.545596	0.190283	2.87	0.0101232	0.320569	SoyZH13_02G208800/SoyZH13_11G190500/SoyZH13_12G088900/SoyZH13_12G172700/SoyZH13_13G283200/SoyZH13_14G153300/SoyZH13_19G220800
GO:0006833	water transport	0.233827	0.0380566	6.14	0.0104554	0.320569	SoyZH13_02G141200/SoyZH13_03G132700/SoyZH13_10G023000
GO:0042044	fluid transport	0.233827	0.0380566	6.14	0.0104554	0.320569	SoyZH13_02G141200/SoyZH13_03G132700/SoyZH13_10G023000
GO:0009955	adaxial/abaxial pattern specification	0.311769	0.0718846	4.34	0.0116276	0.335119	SoyZH13_02G141200/SoyZH13_03G132700/SoyZH13_10G023000/SoyZH13_19G231800
GO:0019441	tryptophan catabolic process to kynurenine	0.311769	0.0718846	4.34	0.0116276	0.335119	SoyZH13_02G234400/SoyZH13_11G225700/SoyZH13_14G055500/SoyZH13_18G028500
GO:0060236	regulation of mitotic spindle organization	0.311769	0.0718846	4.34	0.0116276	0.335119	SoyZH13_06G263600/SoyZH13_12G106300/SoyZH13_17G132600/SoyZH13_18G235100
GO:0071554	cell wall organization or biogenesis	0.623539	0.249482	2.5	0.013905	0.369018	SoyZH13_01G110000/SoyZH13_02G141200/SoyZH13_03G132700/SoyZH13_03G160300/SoyZH13_08G243600/SoyZH13_10G023000/SoyZH13_11G171400/SoyZH13_19G164000
GO:0030574	collagen catabolic process	0.311769	0.0761132	4.1	0.0143193	0.369018	SoyZH13_01G035900/SoyZH13_02G027000/SoyZH13_02G027300/SoyZH13_02G027701
GO:0006021	inositol biosynthetic process	0.233827	0.0422851	5.53	0.0143402	0.369018	SoyZH13_08G132500/SoyZH13_11G236400/SoyZH13_18G017000
GO:0010197	polar nucleus fusion	0.233827	0.0422851	5.53	0.0143402	0.369018	SoyZH13_10G266000/SoyZH13_17G239100/SoyZH13_20G089600
GO:0034250	positive regulation of cellular amide metabolic process	0.233827	0.0422851	5.53	0.0143402	0.369018	SoyZH13_15G113100/SoyZH13_15G113200/SoyZH13_15G113300
GO:1905421	regulation of plant organ morphogenesis	0.233827	0.0422851	5.53	0.0143402	0.369018	SoyZH13_02G141200/SoyZH13_03G132700/SoyZH13_10G023000
GO:0032101	regulation of response to external stimulus	0.389712	0.118398	3.29	0.0161522	0.407415	SoyZH13_07G096500/SoyZH13_07G135100/SoyZH13_10G109800/SoyZH13_17G084500/SoyZH13_18G039100
GO:0071034	CUT catabolic process	0.155885	0.016914	9.22	0.0163978	0.407415	SoyZH13_03G133800/SoyZH13_12G090600
GO:1902975	mitotic DNA replication initiation	0.233827	0.0465136	5.03	0.0189334	0.46244	SoyZH13_01G170600/SoyZH13_08G080200/SoyZH13_12G036000
GO:0009772	photosynthetic electron transport in photosystem II	0.467654	0.16914	2.76	0.0198904	0.47772	SoyZH13_U000037/SoyZH13_U000123/SoyZH13_U000126/SoyZH13_U000195/SoyZH13_U000258/SoyZH13_U000311
GO:0042742	defense response to bacterium	1.09119	0.600448	1.82	0.0223502	0.527997	SoyZH13_02G141200/SoyZH13_03G077800/SoyZH13_03G132700/SoyZH13_05G093703/SoyZH13_07G169800/SoyZH13_07G169900/SoyZH13_08G245100/SoyZH13_10G023000/SoyZH13_11G037900/SoyZH13_12G066900/SoyZH13_14G104400/SoyZH13_16G039400/SoyZH13_20G126400/SoyZH13_20G126900
GO:0031047	gene silencing by RNA	0.857366	0.435536	1.97	0.023919	0.528241	SoyZH13_04G132400/SoyZH13_06G199800/SoyZH13_08G207200/SoyZH13_10G003200/SoyZH13_10G224100/SoyZH13_14G038100/SoyZH13_17G084500/SoyZH13_17G115400/SoyZH13_20G022100/SoyZH13_20G132400/SoyZH13_20G137900
GO:0030155	regulation of cell adhesion	0.233827	0.0507421	4.61	0.0242432	0.528241	SoyZH13_02G141200/SoyZH13_03G132700/SoyZH13_10G023000
GO:0034248	regulation of cellular amide metabolic process	0.311769	0.0887987	3.51	0.0246251	0.528241	SoyZH13_15G113100/SoyZH13_15G113200/SoyZH13_15G113300/SoyZH13_15G236200
GO:0051225	spindle assembly	0.467654	0.177597	2.63	0.0248197	0.528241	SoyZH13_01G173300/SoyZH13_01G225600/SoyZH13_03G082900/SoyZH13_10G017700/SoyZH13_15G060800/SoyZH13_20G119000
GO:0000256	allantoin catabolic process	0.155885	0.0211425	7.37	0.0263519	0.528241	SoyZH13_13G218600/SoyZH13_15G070400
GO:0006809	nitric oxide biosynthetic process	0.155885	0.0211425	7.37	0.0263519	0.528241	SoyZH13_06G103900/SoyZH13_13G067600
GO:0034051	negative regulation of plant-type hypersensitive response	0.155885	0.0211425	7.37	0.0263519	0.528241	SoyZH13_03G077800/SoyZH13_04G120500
GO:0070828	heterochromatin organization	0.155885	0.0211425	7.37	0.0263519	0.528241	SoyZH13_02G273500/SoyZH13_19G219800
GO:0009664	plant-type cell wall organization	0.779423	0.389023	2	0.0273187	0.528241	SoyZH13_02G078200/SoyZH13_02G141200/SoyZH13_03G132700/SoyZH13_03G160300/SoyZH13_10G023000/SoyZH13_14G061800/SoyZH13_16G152400/SoyZH13_16G152500/SoyZH13_17G247600/SoyZH13_19G164000
GO:0009943	adaxial/abaxial axis specification	0.233827	0.0549706	4.25	0.0302699	0.528241	SoyZH13_02G141200/SoyZH13_03G132700/SoyZH13_10G023000
GO:0065001	specification of axis polarity	0.233827	0.0549706	4.25	0.0302699	0.528241	SoyZH13_02G141200/SoyZH13_03G132700/SoyZH13_10G023000
GO:0046274	lignin catabolic process	0.545596	0.236796	2.3	0.0310421	0.528241	SoyZH13_07G125200/SoyZH13_08G337900/SoyZH13_12G056100/SoyZH13_14G056600/SoyZH13_18G056100/SoyZH13_18G063000/SoyZH13_18G167800
GO:0006268	DNA unwinding involved in DNA replication	0.389712	0.139541	2.79	0.031248	0.528241	SoyZH13_09G045100/SoyZH13_12G036000/SoyZH13_12G151201/SoyZH13_17G076200/SoyZH13_18G048200
GO:0080134	regulation of response to stress	0.857366	0.456679	1.88	0.032501	0.528241	SoyZH13_03G077800/SoyZH13_04G120500/SoyZH13_05G130300/SoyZH13_05G136800/SoyZH13_07G096500/SoyZH13_07G135100/SoyZH13_08G098200/SoyZH13_10G109800/SoyZH13_11G037900/SoyZH13_17G084500/SoyZH13_18G039100
GO:0048584	positive regulation of response to stimulus	0.779423	0.401708	1.94	0.0331662	0.528241	SoyZH13_03G077800/SoyZH13_05G047900/SoyZH13_05G136800/SoyZH13_07G096500/SoyZH13_08G098200/SoyZH13_09G014400/SoyZH13_10G109800/SoyZH13_17G084500/SoyZH13_17G126900/SoyZH13_18G039100
GO:0071669	plant-type cell wall organization or biogenesis	0.467654	0.190283	2.46	0.0336376	0.528241	SoyZH13_02G141200/SoyZH13_03G132700/SoyZH13_03G160300/SoyZH13_10G023000/SoyZH13_11G171400/SoyZH13_19G164000
GO:0006270	DNA replication initiation	0.389712	0.143769	2.71	0.0350545	0.528241	SoyZH13_04G004000/SoyZH13_08G329400/SoyZH13_09G045100/SoyZH13_12G014500/SoyZH13_17G100400
GO:0006284	base-excision repair	0.389712	0.143769	2.71	0.0350545	0.528241	SoyZH13_03G171800/SoyZH13_04G169600/SoyZH13_10G129300/SoyZH13_13G338300/SoyZH13_15G204500
GO:0009765	photosynthesis, light harvesting	0.233827	0.0591991	3.95	0.0370068	0.528241	SoyZH13_02G282000/SoyZH13_16G145001/SoyZH13_16G147801
GO:0009944	polarity specification of adaxial/abaxial axis	0.233827	0.0591991	3.95	0.0370068	0.528241	SoyZH13_02G141200/SoyZH13_03G132700/SoyZH13_10G023000
GO:0046168	glycerol-3-phosphate catabolic process	0.233827	0.0591991	3.95	0.0370068	0.528241	SoyZH13_03G118900/SoyZH13_05G105100/SoyZH13_12G011100
GO:0050826	response to freezing	0.155885	0.0253711	6.14	0.0381203	0.528241	SoyZH13_12G066900/SoyZH13_13G335200
GO:0080186	developmental vegetative growth	0.155885	0.0253711	6.14	0.0381203	0.528241	SoyZH13_05G136800/SoyZH13_08G098200
GO:0006526	arginine biosynthetic process	0.311769	0.101484	3.07	0.0384749	0.528241	SoyZH13_05G045101/SoyZH13_07G166200/SoyZH13_13G113700/SoyZH13_17G124200
GO:0010639	negative regulation of organelle organization	0.311769	0.101484	3.07	0.0384749	0.528241	SoyZH13_04G169800/SoyZH13_10G109800/SoyZH13_12G090600/SoyZH13_12G100400
GO:2000022	regulation of jasmonic acid mediated signaling pathway	0.389712	0.147998	2.63	0.0391351	0.528241	SoyZH13_04G067500/SoyZH13_05G130300/SoyZH13_11G037900/SoyZH13_13G197600/SoyZH13_15G089300
GO:0030001	metal ion transport	1.16913	0.714618	1.64	0.0419007	0.528241	SoyZH13_01G074900/SoyZH13_02G203300/SoyZH13_04G099700/SoyZH13_06G101600/SoyZH13_07G251700/SoyZH13_09G013300/SoyZH13_10G044300/SoyZH13_10G052700/SoyZH13_10G157100/SoyZH13_10G212900/SoyZH13_10G217300/SoyZH13_10G244400/SoyZH13_14G173600/SoyZH13_19G169100/SoyZH13_19G222200
GO:0071555	cell wall organization	2.0265	1.41655	1.43	0.0429853	0.528241	SoyZH13_01G014200/SoyZH13_02G141200/SoyZH13_03G132700/SoyZH13_03G160300/SoyZH13_03G166500/SoyZH13_03G196900/SoyZH13_03G204300/SoyZH13_05G024600/SoyZH13_05G140200/SoyZH13_06G186200/SoyZH13_09G030400/SoyZH13_09G059400/SoyZH13_10G023000/SoyZH13_10G206202/SoyZH13_11G044200/SoyZH13_12G093300/SoyZH13_12G212500/SoyZH13_13G098100/SoyZH13_13G180600/SoyZH13_16G133900/SoyZH13_17G062400/SoyZH13_17G062600/Soy…
GO:0043900	regulation of multi-organism process	0.389712	0.152226	2.56	0.0434929	0.528241	SoyZH13_07G096500/SoyZH13_07G135100/SoyZH13_10G109800/SoyZH13_17G084500/SoyZH13_18G039100
GO:0002831	regulation of response to biotic stimulus	0.311769	0.105713	2.95	0.0439018	0.528241	SoyZH13_07G096500/SoyZH13_07G135100/SoyZH13_17G084500/SoyZH13_18G039100
GO:0045088	regulation of innate immune response	0.311769	0.105713	2.95	0.0439018	0.528241	SoyZH13_03G077800/SoyZH13_04G120500/SoyZH13_07G096500/SoyZH13_18G039100
GO:0010286	heat acclimation	0.233827	0.0634276	3.69	0.0444407	0.528241	SoyZH13_02G141200/SoyZH13_03G132700/SoyZH13_10G023000
GO:0031425	chloroplast RNA processing	0.233827	0.0634276	3.69	0.0444407	0.528241	SoyZH13_15G113100/SoyZH13_15G113200/SoyZH13_15G113300
GO:1900424	regulation of defense response to bacterium	0.233827	0.0634276	3.69	0.0444407	0.528241	SoyZH13_07G096500/SoyZH13_07G135100/SoyZH13_18G039100
GO:0006468	protein phosphorylation	2.88387	2.15654	1.34	0.0449105	0.528241	SoyZH13_02G023500/SoyZH13_02G141200/SoyZH13_03G077800/SoyZH13_03G120000/SoyZH13_03G132700/SoyZH13_03G152300/SoyZH13_04G012000/SoyZH13_04G033100/SoyZH13_04G113700/SoyZH13_05G023400/SoyZH13_08G005100/SoyZH13_08G089900/SoyZH13_09G027400/SoyZH13_09G251100/SoyZH13_10G023000/SoyZH13_10G109800/SoyZH13_10G205200/SoyZH13_12G010500/SoyZH13_12G137100/SoyZH13_13G148300/SoyZH13_13G184200/SoyZH13_13G221700/Soy…
GO:0005975	carbohydrate metabolic process	4.20889	3.35321	1.26	0.0509107	0.528241	NewGene_1973/NewGene_95/SoyZH13_01G110000/SoyZH13_02G007200/SoyZH13_02G048700/SoyZH13_02G066202/SoyZH13_02G271600/SoyZH13_03G118900/SoyZH13_03G204300/SoyZH13_03G217500/SoyZH13_03G233900/SoyZH13_04G027300/SoyZH13_05G012100/SoyZH13_05G105100/SoyZH13_06G084800/SoyZH13_07G216500/SoyZH13_07G253400/SoyZH13_08G041300/SoyZH13_09G020700/SoyZH13_09G022800/SoyZH13_09G030400/SoyZH13_09G038800/SoyZH13_09G2484…
GO:0006044	N-acetylglucosamine metabolic process	0.155885	0.0295996	5.27	0.0514774	0.528241	SoyZH13_05G163600/SoyZH13_18G012800
GO:0010363	regulation of plant-type hypersensitive response	0.155885	0.0295996	5.27	0.0514774	0.528241	SoyZH13_03G077800/SoyZH13_04G120500
GO:0045824	negative regulation of innate immune response	0.155885	0.0295996	5.27	0.0514774	0.528241	SoyZH13_03G077800/SoyZH13_04G120500
GO:0046514	ceramide catabolic process	0.155885	0.0295996	5.27	0.0514774	0.528241	SoyZH13_08G316300/SoyZH13_18G066800
GO:0051053	negative regulation of DNA metabolic process	0.155885	0.0295996	5.27	0.0514774	0.528241	SoyZH13_03G137700/SoyZH13_12G090600
GO:1902477	regulation of defense response to bacterium, incompatible interaction	0.155885	0.0295996	5.27	0.0514774	0.528241	SoyZH13_07G096500/SoyZH13_18G039100
GO:1902479	positive regulation of defense response to bacterium, incompatible interaction	0.155885	0.0295996	5.27	0.0514774	0.528241	SoyZH13_07G096500/SoyZH13_18G039100
GO:0000727	double-strand break repair via break-induced replication	0.233827	0.0676561	3.46	0.0525538	0.528241	SoyZH13_08G080200/SoyZH13_09G045100/SoyZH13_12G036000
GO:0000032	cell wall mannoprotein biosynthetic process	0.0779423	0.00422851	18.43	0.0542518	0.528241	SoyZH13_18G263700
GO:0000098	sulfur amino acid catabolic process	0.0779423	0.00422851	18.43	0.0542518	0.528241	SoyZH13_11G242100
GO:0001818	negative regulation of cytokine production	0.0779423	0.00422851	18.43	0.0542518	0.528241	SoyZH13_07G135100
GO:0002832	negative regulation of response to biotic stimulus	0.0779423	0.00422851	18.43	0.0542518	0.528241	SoyZH13_07G135100
GO:0006226	dUMP biosynthetic process	0.0779423	0.00422851	18.43	0.0542518	0.528241	SoyZH13_18G047700
GO:0007224	smoothened signaling pathway	0.0779423	0.00422851	18.43	0.0542518	0.528241	SoyZH13_10G109800
GO:0007227	signal transduction downstream of smoothened	0.0779423	0.00422851	18.43	0.0542518	0.528241	SoyZH13_10G109800
GO:0007228	positive regulation of hh target transcription factor activity	0.0779423	0.00422851	18.43	0.0542518	0.528241	SoyZH13_10G109800
GO:0009093	cysteine catabolic process	0.0779423	0.00422851	18.43	0.0542518	0.528241	SoyZH13_11G242100
GO:0010069	zygote asymmetric cytokinesis in embryo sac	0.0779423	0.00422851	18.43	0.0542518	0.528241	SoyZH13_01G008100
GO:0010120	camalexin biosynthetic process	0.0779423	0.00422851	18.43	0.0542518	0.528241	SoyZH13_12G066900
GO:0010241	ent-kaurene oxidation to kaurenoic acid	0.0779423	0.00422851	18.43	0.0542518	0.528241	SoyZH13_15G002202
GO:0010425	DNA methylation on cytosine within a CNG sequence	0.0779423	0.00422851	18.43	0.0542518	0.528241	SoyZH13_01G008100
GO:0019877	diaminopimelate biosynthetic process	0.0779423	0.00422851	18.43	0.0542518	0.528241	SoyZH13_07G057400
GO:0022417	protein maturation by protein folding	0.0779423	0.00422851	18.43	0.0542518	0.528241	SoyZH13_07G038000
GO:0031057	negative regulation of histone modification	0.0779423	0.00422851	18.43	0.0542518	0.528241	SoyZH13_04G169800
GO:0031272	regulation of pseudopodium assembly	0.0779423	0.00422851	18.43	0.0542518	0.528241	SoyZH13_10G109800
GO:0032677	regulation of interleukin-8 production	0.0779423	0.00422851	18.43	0.0542518	0.528241	SoyZH13_07G135100
GO:0032717	negative regulation of interleukin-8 production	0.0779423	0.00422851	18.43	0.0542518	0.528241	SoyZH13_07G135100
GO:0033306	phytol metabolic process	0.0779423	0.00422851	18.43	0.0542518	0.528241	SoyZH13_07G076200
GO:0033389	putrescine biosynthetic process from arginine, using agmatinase	0.0779423	0.00422851	18.43	0.0542518	0.528241	SoyZH13_01G123300
GO:0034247	snoRNA splicing	0.0779423	0.00422851	18.43	0.0542518	0.528241	SoyZH13_08G270000
GO:0036149	phosphatidylinositol acyl-chain remodeling	0.0779423	0.00422851	18.43	0.0542518	0.528241	SoyZH13_12G042600
GO:0043326	chemotaxis to folate	0.0779423	0.00422851	18.43	0.0542518	0.528241	SoyZH13_10G109800
GO:0043327	chemotaxis to cAMP	0.0779423	0.00422851	18.43	0.0542518	0.528241	SoyZH13_10G109800
GO:0044273	sulfur compound catabolic process	0.0779423	0.00422851	18.43	0.0542518	0.528241	SoyZH13_11G242100
GO:0045880	positive regulation of smoothened signaling pathway	0.0779423	0.00422851	18.43	0.0542518	0.528241	SoyZH13_10G109800
GO:0046081	dUTP catabolic process	0.0779423	0.00422851	18.43	0.0542518	0.528241	SoyZH13_18G047700
GO:0046460	neutral lipid biosynthetic process	0.0779423	0.00422851	18.43	0.0542518	0.528241	SoyZH13_07G076200
GO:0046463	acylglycerol biosynthetic process	0.0779423	0.00422851	18.43	0.0542518	0.528241	SoyZH13_07G076200
GO:0050710	negative regulation of cytokine secretion	0.0779423	0.00422851	18.43	0.0542518	0.528241	SoyZH13_07G135100
GO:0051593	response to folic acid	0.0779423	0.00422851	18.43	0.0542518	0.528241	SoyZH13_10G109800
GO:0060176	regulation of aggregation involved in sorocarp development	0.0779423	0.00422851	18.43	0.0542518	0.528241	SoyZH13_10G109800
GO:0080136	priming of cellular response to stress	0.0779423	0.00422851	18.43	0.0542518	0.528241	SoyZH13_12G066900
GO:0090657	telomeric loop disassembly	0.0779423	0.00422851	18.43	0.0542518	0.528241	SoyZH13_13G331400
GO:1900425	negative regulation of defense response to bacterium	0.0779423	0.00422851	18.43	0.0542518	0.528241	SoyZH13_07G135100
GO:1901984	negative regulation of protein acetylation	0.0779423	0.00422851	18.43	0.0542518	0.528241	SoyZH13_04G169800
GO:1902065	response to L-glutamate	0.0779423	0.00422851	18.43	0.0542518	0.528241	SoyZH13_12G066900
GO:1903173	fatty alcohol metabolic process	0.0779423	0.00422851	18.43	0.0542518	0.528241	SoyZH13_07G076200
GO:1904430	negative regulation of t-circle formation	0.0779423	0.00422851	18.43	0.0542518	0.528241	SoyZH13_13G331400
GO:2000482	regulation of interleukin-8 secretion	0.0779423	0.00422851	18.43	0.0542518	0.528241	SoyZH13_07G135100
GO:2000483	negative regulation of interleukin-8 secretion	0.0779423	0.00422851	18.43	0.0542518	0.528241	SoyZH13_07G135100
GO:2000757	negative regulation of peptidyl-lysine acetylation	0.0779423	0.00422851	18.43	0.0542518	0.528241	SoyZH13_04G169800
GO:0031349	positive regulation of defense response	0.311769	0.11417	2.73	0.0559717	0.54133	SoyZH13_03G077800/SoyZH13_07G096500/SoyZH13_17G084500/SoyZH13_18G039100
GO:0000724	double-strand break repair via homologous recombination	0.545596	0.270625	2.02	0.0575942	0.551133	SoyZH13_12G151201/SoyZH13_13G010000/SoyZH13_15G088200/SoyZH13_17G060300/SoyZH13_17G076200/SoyZH13_17G190900/SoyZH13_18G048200
GO:0046777	protein autophosphorylation	1.09119	0.685018	1.59	0.0577502	0.551133	SoyZH13_02G042500/SoyZH13_02G113100/SoyZH13_05G081100/SoyZH13_06G164100/SoyZH13_06G167500/SoyZH13_07G244400/SoyZH13_08G236202/SoyZH13_10G050400/SoyZH13_10G151800/SoyZH13_13G120600/SoyZH13_14G164700/SoyZH13_15G084800/SoyZH13_17G013500/SoyZH13_17G092700
GO:0002833	positive regulation of response to biotic stimulus	0.233827	0.0718846	3.25	0.0613237	0.573836	SoyZH13_07G096500/SoyZH13_17G084500/SoyZH13_18G039100
GO:0032103	positive regulation of response to external stimulus	0.233827	0.0718846	3.25	0.0613237	0.573836	SoyZH13_07G096500/SoyZH13_17G084500/SoyZH13_18G039100
GO:0043928	exonucleolytic catabolism of deadenylated mRNA	0.233827	0.0718846	3.25	0.0613237	0.573836	SoyZH13_03G133800/SoyZH13_12G084900/SoyZH13_19G184700
GO:0006817	phosphate ion transport	0.311769	0.118398	2.63	0.0626083	0.574662	SoyZH13_07G213600/SoyZH13_09G212800/SoyZH13_10G171300/SoyZH13_13G161000
GO:0010087	phloem or xylem histogenesis	0.311769	0.118398	2.63	0.0626083	0.574662	SoyZH13_02G141200/SoyZH13_03G132700/SoyZH13_08G130200/SoyZH13_10G023000
GO:0030198	extracellular matrix organization	0.311769	0.118398	2.63	0.0626083	0.574662	SoyZH13_01G035900/SoyZH13_02G027000/SoyZH13_02G027300/SoyZH13_02G027701
GO:0006272	leading strand elongation	0.155885	0.0338281	4.61	0.0662162	0.581836	SoyZH13_01G170600/SoyZH13_18G065900
GO:0006751	glutathione catabolic process	0.155885	0.0338281	4.61	0.0662162	0.581836	SoyZH13_11G233401/SoyZH13_11G233900
GO:0032210	regulation of telomere maintenance via telomerase	0.155885	0.0338281	4.61	0.0662162	0.581836	SoyZH13_07G183500/SoyZH13_12G090600
GO:0034389	lipid droplet organization	0.155885	0.0338281	4.61	0.0662162	0.581836	SoyZH13_05G136800/SoyZH13_08G098200
GO:0051091	positive regulation of DNA-binding transcription factor activity	0.155885	0.0338281	4.61	0.0662162	0.581836	SoyZH13_10G109800/SoyZH13_19G115500
GO:1900457	regulation of brassinosteroid mediated signaling pathway	0.155885	0.0338281	4.61	0.0662162	0.581836	SoyZH13_05G047900/SoyZH13_17G126900
GO:1902584	positive regulation of response to water deprivation	0.155885	0.0338281	4.61	0.0662162	0.581836	SoyZH13_05G136800/SoyZH13_08G098200
GO:0090558	plant epidermis development	0.389712	0.173369	2.25	0.0694849	0.603064	SoyZH13_02G141200/SoyZH13_03G132700/SoyZH13_10G023000/SoyZH13_14G147600/SoyZH13_17G244200
GO:0030488	tRNA methylation	0.233827	0.0761132	3.07	0.0707246	0.603064	SoyZH13_02G227000/SoyZH13_14G062400/SoyZH13_17G142800
GO:0032508	DNA duplex unwinding	0.233827	0.0761132	3.07	0.0707246	0.603064	SoyZH13_12G151201/SoyZH13_13G331400/SoyZH13_18G048200
GO:0043902	positive regulation of multi-organism process	0.233827	0.0761132	3.07	0.0707246	0.603064	SoyZH13_07G096500/SoyZH13_17G084500/SoyZH13_18G039100
GO:0045089	positive regulation of innate immune response	0.233827	0.0761132	3.07	0.0707246	0.603064	SoyZH13_03G077800/SoyZH13_07G096500/SoyZH13_18G039100
GO:0016310	phosphorylation	0.779423	0.460907	1.69	0.0719751	0.607816	SoyZH13_02G141200/SoyZH13_03G077800/SoyZH13_03G132700/SoyZH13_04G195401/SoyZH13_06G084800/SoyZH13_06G287600/SoyZH13_10G023000/SoyZH13_10G109800/SoyZH13_10G143500/SoyZH13_10G168700
GO:0010411	xyloglucan metabolic process	0.623539	0.342509	1.82	0.0721676	0.607816	SoyZH13_03G166500/SoyZH13_05G140200/SoyZH13_09G059400/SoyZH13_11G044200/SoyZH13_12G093300/SoyZH13_16G133900/SoyZH13_17G062400/SoyZH13_17G062600
GO:0048366	leaf development	0.701481	0.401708	1.75	0.0725472	0.607816	SoyZH13_02G141200/SoyZH13_02G273500/SoyZH13_03G132700/SoyZH13_04G169800/SoyZH13_08G130200/SoyZH13_09G245100/SoyZH13_10G023000/SoyZH13_10G149700/SoyZH13_19G231800
GO:0006869	lipid transport	0.701481	0.405937	1.73	0.0764008	0.623447	SoyZH13_01G116400/SoyZH13_02G083300/SoyZH13_03G033100/SoyZH13_03G037301/SoyZH13_08G070700/SoyZH13_09G252700/SoyZH13_13G237800/SoyZH13_18G184600/SoyZH13_18G261801
GO:0007346	regulation of mitotic cell cycle	0.701481	0.410165	1.71	0.0803772	0.623447	SoyZH13_02G208800/SoyZH13_10G214000/SoyZH13_11G093000/SoyZH13_11G190500/SoyZH13_12G088900/SoyZH13_12G172700/SoyZH13_13G283200/SoyZH13_14G153300/SoyZH13_19G220800
GO:0008654	phospholipid biosynthetic process	0.233827	0.0803417	2.91	0.0807277	0.623447	SoyZH13_08G132500/SoyZH13_11G236400/SoyZH13_18G017000
GO:0043248	proteasome assembly	0.233827	0.0803417	2.91	0.0807277	0.623447	SoyZH13_06G218200/SoyZH13_11G119402/SoyZH13_12G143300
GO:0010608	posttranscriptional regulation of gene expression	0.467654	0.236796	1.97	0.0818739	0.623447	SoyZH13_13G089000/SoyZH13_13G159900/SoyZH13_15G113100/SoyZH13_15G113200/SoyZH13_15G113300/SoyZH13_15G236200
GO:0002791	regulation of peptide secretion	0.155885	0.0380566	4.1	0.0821479	0.623447	SoyZH13_07G135100/SoyZH13_11G083800
GO:0031119	tRNA pseudouridine synthesis	0.155885	0.0380566	4.1	0.0821479	0.623447	SoyZH13_08G026100/SoyZH13_13G100100
GO:0035435	phosphate ion transmembrane transport	0.155885	0.0380566	4.1	0.0821479	0.623447	SoyZH13_01G140100/SoyZH13_11G085600
GO:0044030	regulation of DNA methylation	0.155885	0.0380566	4.1	0.0821479	0.623447	SoyZH13_01G158900/SoyZH13_02G273500
GO:0050708	regulation of protein secretion	0.155885	0.0380566	4.1	0.0821479	0.623447	SoyZH13_07G135100/SoyZH13_11G083800
GO:0080142	regulation of salicylic acid biosynthetic process	0.155885	0.0380566	4.1	0.0821479	0.623447	SoyZH13_07G176400/SoyZH13_15G065100
GO:0051129	negative regulation of cellular component organization	0.311769	0.131084	2.38	0.0848509	0.623447	SoyZH13_04G169800/SoyZH13_10G109800/SoyZH13_12G090600/SoyZH13_12G100400
GO:0080135	regulation of cellular response to stress	0.311769	0.131084	2.38	0.0848509	0.623447	SoyZH13_03G077800/SoyZH13_04G120500/SoyZH13_10G109800/SoyZH13_17G084500
GO:0009967	positive regulation of signal transduction	0.467654	0.241025	1.94	0.0875304	0.623447	SoyZH13_05G047900/SoyZH13_07G096500/SoyZH13_09G014400/SoyZH13_10G109800/SoyZH13_17G126900/SoyZH13_18G039100
GO:0023056	positive regulation of signaling	0.467654	0.241025	1.94	0.0875304	0.623447	SoyZH13_05G047900/SoyZH13_07G096500/SoyZH13_09G014400/SoyZH13_10G109800/SoyZH13_17G126900/SoyZH13_18G039100
GO:0010200	response to chitin	0.389712	0.186054	2.09	0.0884113	0.623447	SoyZH13_03G156200/SoyZH13_06G042400/SoyZH13_10G063600/SoyZH13_12G066900/SoyZH13_19G159200
GO:0019722	calcium-mediated signaling	0.389712	0.186054	2.09	0.0884113	0.623447	SoyZH13_05G076700/SoyZH13_07G231600/SoyZH13_10G002700/SoyZH13_19G144700/SoyZH13_20G197200
GO:0009686	gibberellin biosynthetic process	0.233827	0.0845702	2.76	0.0913021	0.623447	SoyZH13_09G134300/SoyZH13_15G002202/SoyZH13_17G193900
GO:0010020	chloroplast fission	0.233827	0.0845702	2.76	0.0913021	0.623447	SoyZH13_08G304200/SoyZH13_10G068200/SoyZH13_18G081300
GO:0045727	positive regulation of translation	0.233827	0.0845702	2.76	0.0913021	0.623447	SoyZH13_15G113100/SoyZH13_15G113200/SoyZH13_15G113300
GO:0006565	L-serine catabolic process	0.155885	0.0422851	3.69	0.0990998	0.623447	SoyZH13_06G102600/SoyZH13_09G183100
GO:0009245	lipid A biosynthetic process	0.155885	0.0422851	3.69	0.0990998	0.623447	SoyZH13_01G222100/SoyZH13_13G130601
GO:0009785	blue light signaling pathway	0.155885	0.0422851	3.69	0.0990998	0.623447	SoyZH13_12G165300/SoyZH13_19G180100
GO:0019346	transsulfuration	0.155885	0.0422851	3.69	0.0990998	0.623447	SoyZH13_10G158000/SoyZH13_13G001003
GO:0046655	folic acid metabolic process	0.155885	0.0422851	3.69	0.0990998	0.623447	SoyZH13_06G102600/SoyZH13_09G183100
GO:0070131	positive regulation of mitochondrial translation	0.155885	0.0422851	3.69	0.0990998	0.623447	SoyZH13_08G206800/SoyZH13_18G163400
GO:1901000	regulation of response to salt stress	0.155885	0.0422851	3.69	0.0990998	0.623447	SoyZH13_07G096500/SoyZH13_18G039100
GO:1904482	cellular response to tetrahydrofolate	0.155885	0.0422851	3.69	0.0990998	0.623447	SoyZH13_06G102600/SoyZH13_09G183100
GO:2001251	negative regulation of chromosome organization	0.155885	0.0422851	3.69	0.0990998	0.623447	SoyZH13_04G169800/SoyZH13_12G090600
GO:0009965	leaf morphogenesis	0.389712	0.194511	2	0.102366	0.623447	SoyZH13_02G141200/SoyZH13_03G132700/SoyZH13_06G214900/SoyZH13_08G130200/SoyZH13_10G023000
GO:0033044	regulation of chromosome organization	0.389712	0.194511	2	0.102366	0.623447	SoyZH13_02G273500/SoyZH13_04G169800/SoyZH13_11G093000/SoyZH13_12G090600/SoyZH13_17G084500
GO:0046856	phosphatidylinositol dephosphorylation	0.389712	0.194511	2	0.102366	0.623447	SoyZH13_07G257400/SoyZH13_13G053200/SoyZH13_15G209301/SoyZH13_17G147000/SoyZH13_19G015300
GO:0007017	microtubule-based process	0.857366	0.558163	1.54	0.103723	0.623447	SoyZH13_03G160300/SoyZH13_05G193700/SoyZH13_05G221100/SoyZH13_07G129702/SoyZH13_08G013700/SoyZH13_08G304200/SoyZH13_12G196900/SoyZH13_17G244200/SoyZH13_18G081300/SoyZH13_19G164000/SoyZH13_20G121900
GO:0002792	negative regulation of peptide secretion	0.0779423	0.00845702	9.22	0.105562	0.623447	SoyZH13_07G135100
GO:0006116	NADH oxidation	0.0779423	0.00845702	9.22	0.105562	0.623447	SoyZH13_12G011100
GO:0006218	uridine catabolic process	0.0779423	0.00845702	9.22	0.105562	0.623447	SoyZH13_19G178800
GO:0006592	ornithine biosynthetic process	0.0779423	0.00845702	9.22	0.105562	0.623447	SoyZH13_13G113700
GO:0006990	positive regulation of transcription from RNA polymerase II promoter involved in unfolded protein response	0.0779423	0.00845702	9.22	0.105562	0.623447	SoyZH13_19G112000
GO:0009048	dosage compensation by inactivation of X chromosome	0.0779423	0.00845702	9.22	0.105562	0.623447	SoyZH13_12G090600
GO:0009071	serine family amino acid catabolic process	0.0779423	0.00845702	9.22	0.105562	0.623447	SoyZH13_11G242100
GO:0019321	pentose metabolic process	0.0779423	0.00845702	9.22	0.105562	0.623447	SoyZH13_06G084800
GO:0031440	regulation of mRNA 3'-end processing	0.0779423	0.00845702	9.22	0.105562	0.623447	SoyZH13_02G273500
GO:0031937	positive regulation of chromatin silencing	0.0779423	0.00845702	9.22	0.105562	0.623447	SoyZH13_02G273500
GO:0032205	negative regulation of telomere maintenance	0.0779423	0.00845702	9.22	0.105562	0.623447	SoyZH13_12G090600
GO:0032211	negative regulation of telomere maintenance via telomerase	0.0779423	0.00845702	9.22	0.105562	0.623447	SoyZH13_12G090600
GO:0033273	response to vitamin	0.0779423	0.00845702	9.22	0.105562	0.623447	SoyZH13_10G109800
GO:0043954	cellular component maintenance	0.0779423	0.00845702	9.22	0.105562	0.623447	SoyZH13_02G273500
GO:0044774	mitotic DNA integrity checkpoint	0.0779423	0.00845702	9.22	0.105562	0.623447	SoyZH13_15G253400
GO:0046133	pyrimidine ribonucleoside catabolic process	0.0779423	0.00845702	9.22	0.105562	0.623447	SoyZH13_19G178800
GO:0046135	pyrimidine nucleoside catabolic process	0.0779423	0.00845702	9.22	0.105562	0.623447	SoyZH13_19G178800
GO:0050707	regulation of cytokine secretion	0.0779423	0.00845702	9.22	0.105562	0.623447	SoyZH13_07G135100
GO:0050709	negative regulation of protein secretion	0.0779423	0.00845702	9.22	0.105562	0.623447	SoyZH13_07G135100
GO:0051048	negative regulation of secretion	0.0779423	0.00845702	9.22	0.105562	0.623447	SoyZH13_07G135100
GO:0051224	negative regulation of protein transport	0.0779423	0.00845702	9.22	0.105562	0.623447	SoyZH13_07G135100
GO:0051455	monopolar spindle attachment to meiosis I kinetochore	0.0779423	0.00845702	9.22	0.105562	0.623447	SoyZH13_15G012700
GO:0071030	nuclear mRNA surveillance of spliceosomal pre-mRNA splicing	0.0779423	0.00845702	9.22	0.105562	0.623447	SoyZH13_12G090600
GO:0071043	CUT metabolic process	0.0779423	0.00845702	9.22	0.105562	0.623447	SoyZH13_12G090600
GO:0071049	nuclear retention of pre-mRNA with aberrant 3'-ends at the site of transcription	0.0779423	0.00845702	9.22	0.105562	0.623447	SoyZH13_03G133800
GO:0071076	RNA 3' uridylation	0.0779423	0.00845702	9.22	0.105562	0.623447	SoyZH13_18G033800
GO:0072529	pyrimidine-containing compound catabolic process	0.0779423	0.00845702	9.22	0.105562	0.623447	SoyZH13_19G178800
GO:0090436	leaf pavement cell development	0.0779423	0.00845702	9.22	0.105562	0.623447	SoyZH13_02G273500
GO:1900363	regulation of mRNA polyadenylation	0.0779423	0.00845702	9.22	0.105562	0.623447	SoyZH13_02G273500
GO:1901983	regulation of protein acetylation	0.0779423	0.00845702	9.22	0.105562	0.623447	SoyZH13_04G169800
GO:1903259	exon-exon junction complex disassembly	0.0779423	0.00845702	9.22	0.105562	0.623447	SoyZH13_08G122400
GO:1903531	negative regulation of secretion by cell	0.0779423	0.00845702	9.22	0.105562	0.623447	SoyZH13_07G135100
GO:1904356	regulation of telomere maintenance via telomere lengthening	0.0779423	0.00845702	9.22	0.105562	0.623447	SoyZH13_12G090600
GO:1904357	negative regulation of telomere maintenance via telomere lengthening	0.0779423	0.00845702	9.22	0.105562	0.623447	SoyZH13_12G090600
GO:1904667	negative regulation of ubiquitin protein ligase activity	0.0779423	0.00845702	9.22	0.105562	0.623447	SoyZH13_19G130100
GO:1904872	regulation of telomerase RNA localization to Cajal body	0.0779423	0.00845702	9.22	0.105562	0.623447	SoyZH13_12G090600
GO:1904950	negative regulation of establishment of protein localization	0.0779423	0.00845702	9.22	0.105562	0.623447	SoyZH13_07G135100
GO:2000279	negative regulation of DNA biosynthetic process	0.0779423	0.00845702	9.22	0.105562	0.623447	SoyZH13_12G090600
GO:2000756	regulation of peptidyl-lysine acetylation	0.0779423	0.00845702	9.22	0.105562	0.623447	SoyZH13_04G169800
GO:0050776	regulation of immune response	0.389712	0.19874	1.96	0.109729	0.64541	SoyZH13_03G077800/SoyZH13_04G120500/SoyZH13_07G096500/SoyZH13_14G104400/SoyZH13_18G039100
GO:0010647	positive regulation of cell communication	0.467654	0.257939	1.81	0.112213	0.651306	SoyZH13_05G047900/SoyZH13_07G096500/SoyZH13_09G014400/SoyZH13_10G109800/SoyZH13_17G126900/SoyZH13_18G039100
GO:0031348	negative regulation of defense response	0.233827	0.0930272	2.51	0.114032	0.651306	SoyZH13_03G077800/SoyZH13_04G120500/SoyZH13_07G135100
GO:0050777	negative regulation of immune response	0.233827	0.0930272	2.51	0.114032	0.651306	SoyZH13_03G077800/SoyZH13_04G120500/SoyZH13_14G104400
GO:0070588	calcium ion transmembrane transport	0.233827	0.0930272	2.51	0.114032	0.651306	SoyZH13_13G247900/SoyZH13_14G177300/SoyZH13_18G061500
GO:0006544	glycine metabolic process	0.155885	0.0465136	3.35	0.116915	0.651306	SoyZH13_06G102600/SoyZH13_09G183100
GO:0006546	glycine catabolic process	0.155885	0.0465136	3.35	0.116915	0.651306	SoyZH13_04G048900/SoyZH13_15G105000
GO:0009396	folic acid-containing compound biosynthetic process	0.155885	0.0465136	3.35	0.116915	0.651306	SoyZH13_01G058600/SoyZH13_02G111500
GO:0030837	negative regulation of actin filament polymerization	0.155885	0.0465136	3.35	0.116915	0.651306	SoyZH13_10G109800/SoyZH13_12G100400
GO:0032272	negative regulation of protein polymerization	0.155885	0.0465136	3.35	0.116915	0.651306	SoyZH13_10G109800/SoyZH13_12G100400
GO:0046653	tetrahydrofolate metabolic process	0.155885	0.0465136	3.35	0.116915	0.651306	SoyZH13_06G102600/SoyZH13_09G183100
GO:0071035	nuclear polyadenylation-dependent rRNA catabolic process	0.155885	0.0465136	3.35	0.116915	0.651306	SoyZH13_03G133800/SoyZH13_12G090600
GO:0010016	shoot system morphogenesis	0.389712	0.202968	1.92	0.117342	0.651306	SoyZH13_02G141200/SoyZH13_03G132700/SoyZH13_08G130200/SoyZH13_10G023000/SoyZH13_10G063600
GO:0006265	DNA topological change	0.233827	0.0972557	2.4	0.126119	0.651306	SoyZH13_09G108500/SoyZH13_10G085500/SoyZH13_15G253400
GO:0010374	stomatal complex development	0.233827	0.0972557	2.4	0.126119	0.651306	SoyZH13_02G141200/SoyZH13_03G132700/SoyZH13_10G023000
GO:0000278	mitotic cell cycle	0.701481	0.45245	1.55	0.126846	0.651306	SoyZH13_01G225600/SoyZH13_02G133100/SoyZH13_03G082900/SoyZH13_05G193700/SoyZH13_06G194800/SoyZH13_08G013700/SoyZH13_10G017700/SoyZH13_13G119700/SoyZH13_17G080800
GO:0006417	regulation of translation	0.311769	0.152226	2.05	0.129104	0.651306	SoyZH13_15G113100/SoyZH13_15G113200/SoyZH13_15G113300/SoyZH13_15G236200
GO:0000819	sister chromatid segregation	0.155885	0.0507421	3.07	0.135449	0.651306	SoyZH13_06G137500/SoyZH13_15G253400
GO:0002758	innate immune response-activating signal transduction	0.155885	0.0507421	3.07	0.135449	0.651306	SoyZH13_03G077800/SoyZH13_16G082500
GO:0018026	peptidyl-lysine monomethylation	0.155885	0.0507421	3.07	0.135449	0.651306	SoyZH13_09G239100/SoyZH13_18G201000
GO:0031935	regulation of chromatin silencing	0.155885	0.0507421	3.07	0.135449	0.651306	SoyZH13_02G273500/SoyZH13_17G084500
GO:0042128	nitrate assimilation	0.155885	0.0507421	3.07	0.135449	0.651306	SoyZH13_06G103900/SoyZH13_13G067600
GO:0055129	L-proline biosynthetic process	0.155885	0.0507421	3.07	0.135449	0.651306	SoyZH13_01G088800/SoyZH13_18G033100
GO:0000160	phosphorelay signal transduction system	0.701481	0.460907	1.52	0.137563	0.651306	SoyZH13_02G080500/SoyZH13_04G145700/SoyZH13_05G049301/SoyZH13_07G014500/SoyZH13_07G073800/SoyZH13_09G037900/SoyZH13_10G143500/SoyZH13_14G105200/SoyZH13_17G098600
GO:0043622	cortical microtubule organization	0.233827	0.101484	2.3	0.138639	0.651306	SoyZH13_01G203900/SoyZH13_03G160300/SoyZH13_19G164000
GO:1901657	glycosyl compound metabolic process	0.233827	0.101484	2.3	0.138639	0.651306	SoyZH13_05G128200/SoyZH13_14G194700/SoyZH13_19G178800
GO:1902275	regulation of chromatin organization	0.233827	0.101484	2.3	0.138639	0.651306	SoyZH13_02G273500/SoyZH13_04G169800/SoyZH13_17G084500
GO:0007264	small GTPase mediated signal transduction	0.311769	0.156455	1.99	0.138919	0.651306	SoyZH13_07G079000/SoyZH13_08G141800/SoyZH13_12G110300/SoyZH13_12G187000
GO:0009734	auxin-activated signaling pathway	1.16913	0.858387	1.36	0.139828	0.651306	SoyZH13_01G019700/SoyZH13_01G059900/SoyZH13_02G199300/SoyZH13_05G101300/SoyZH13_05G214800/SoyZH13_07G032900/SoyZH13_07G096600/SoyZH13_08G035100/SoyZH13_08G258800/SoyZH13_10G051100/SoyZH13_12G070100/SoyZH13_13G093900/SoyZH13_13G298200/SoyZH13_15G086900/SoyZH13_17G244000
GO:0030245	cellulose catabolic process	0.389712	0.215654	1.81	0.141603	0.651306	SoyZH13_05G221800/SoyZH13_08G041800/SoyZH13_10G016900/SoyZH13_14G042900/SoyZH13_18G029900
GO:0008033	tRNA processing	0.311769	0.160683	1.94	0.149022	0.651306	SoyZH13_07G080200/SoyZH13_09G172600/SoyZH13_13G187100/SoyZH13_20G103800
GO:0051052	regulation of DNA metabolic process	0.311769	0.160683	1.94	0.149022	0.651306	SoyZH13_02G273500/SoyZH13_03G137700/SoyZH13_12G090600/SoyZH13_17G084500
GO:0006325	chromatin organization	0.623539	0.405937	1.54	0.149858	0.651306	SoyZH13_02G273500/SoyZH13_04G169800/SoyZH13_13G089000/SoyZH13_13G306201/SoyZH13_13G306900/SoyZH13_15G039300/SoyZH13_17G159800/SoyZH13_19G219800
GO:0050778	positive regulation of immune response	0.233827	0.105713	2.21	0.151558	0.651306	SoyZH13_03G077800/SoyZH13_07G096500/SoyZH13_18G039100
GO:0000096	sulfur amino acid metabolic process	0.0779423	0.0126855	6.14	0.154091	0.651306	SoyZH13_11G242100
GO:0001817	regulation of cytokine production	0.0779423	0.0126855	6.14	0.154091	0.651306	SoyZH13_07G135100
GO:0005997	xylulose metabolic process	0.0779423	0.0126855	6.14	0.154091	0.651306	SoyZH13_06G084800
GO:0006213	pyrimidine nucleoside metabolic process	0.0779423	0.0126855	6.14	0.154091	0.651306	SoyZH13_19G178800
GO:0006290	pyrimidine dimer repair	0.0779423	0.0126855	6.14	0.154091	0.651306	SoyZH13_09G170300
GO:0006747	FAD biosynthetic process	0.0779423	0.0126855	6.14	0.154091	0.651306	SoyZH13_20G091600
GO:0007229	integrin-mediated signaling pathway	0.0779423	0.0126855	6.14	0.154091	0.651306	SoyZH13_05G156800
GO:0008156	negative regulation of DNA replication	0.0779423	0.0126855	6.14	0.154091	0.651306	SoyZH13_03G137700
GO:0008298	intracellular mRNA localization	0.0779423	0.0126855	6.14	0.154091	0.651306	SoyZH13_12G090600
GO:0009081	branched-chain amino acid metabolic process	0.0779423	0.0126855	6.14	0.154091	0.651306	SoyZH13_18G088000
GO:0009164	nucleoside catabolic process	0.0779423	0.0126855	6.14	0.154091	0.651306	SoyZH13_19G178800
GO:0009264	deoxyribonucleotide catabolic process	0.0779423	0.0126855	6.14	0.154091	0.651306	SoyZH13_09G073400
GO:0009652	thigmotropism	0.0779423	0.0126855	6.14	0.154091	0.651306	SoyZH13_01G173300
GO:0010032	meiotic chromosome condensation	0.0779423	0.0126855	6.14	0.154091	0.651306	SoyZH13_09G042200
GO:0010452	histone H3-K36 methylation	0.0779423	0.0126855	6.14	0.154091	0.651306	SoyZH13_13G089000
GO:0010966	regulation of phosphate transport	0.0779423	0.0126855	6.14	0.154091	0.651306	SoyZH13_13G161000
GO:0030010	establishment of cell polarity	0.0779423	0.0126855	6.14	0.154091	0.651306	SoyZH13_10G109800
GO:0031156	regulation of sorocarp development	0.0779423	0.0126855	6.14	0.154091	0.651306	SoyZH13_10G109800
GO:0032104	regulation of response to extracellular stimulus	0.0779423	0.0126855	6.14	0.154091	0.651306	SoyZH13_10G109800
GO:0032107	regulation of response to nutrient levels	0.0779423	0.0126855	6.14	0.154091	0.651306	SoyZH13_10G109800
GO:0034656	nucleobase-containing small molecule catabolic process	0.0779423	0.0126855	6.14	0.154091	0.651306	SoyZH13_19G178800
GO:0035372	protein localization to microtubule	0.0779423	0.0126855	6.14	0.154091	0.651306	SoyZH13_01G173300
GO:0042450	arginine biosynthetic process via ornithine	0.0779423	0.0126855	6.14	0.154091	0.651306	SoyZH13_04G088800
GO:0042454	ribonucleoside catabolic process	0.0779423	0.0126855	6.14	0.154091	0.651306	SoyZH13_19G178800
GO:0043122	regulation of I-kappaB kinase/NF-kappaB signaling	0.0779423	0.0126855	6.14	0.154091	0.651306	SoyZH13_07G135100
GO:0043124	negative regulation of I-kappaB kinase/NF-kappaB signaling	0.0779423	0.0126855	6.14	0.154091	0.651306	SoyZH13_07G135100
GO:0043633	polyadenylation-dependent RNA catabolic process	0.0779423	0.0126855	6.14	0.154091	0.651306	SoyZH13_12G090600
GO:0043634	polyadenylation-dependent ncRNA catabolic process	0.0779423	0.0126855	6.14	0.154091	0.651306	SoyZH13_12G090600
GO:0043901	negative regulation of multi-organism process	0.0779423	0.0126855	6.14	0.154091	0.651306	SoyZH13_07G135100
GO:0045041	protein import into mitochondrial intermembrane space	0.0779423	0.0126855	6.14	0.154091	0.651306	SoyZH13_07G038000
GO:0046108	uridine metabolic process	0.0779423	0.0126855	6.14	0.154091	0.651306	SoyZH13_19G178800
GO:0046131	pyrimidine ribonucleoside metabolic process	0.0779423	0.0126855	6.14	0.154091	0.651306	SoyZH13_19G178800
GO:0046835	carbohydrate phosphorylation	0.0779423	0.0126855	6.14	0.154091	0.651306	SoyZH13_06G084800
GO:0048442	sepal development	0.0779423	0.0126855	6.14	0.154091	0.651306	SoyZH13_10G063600
GO:0048446	petal morphogenesis	0.0779423	0.0126855	6.14	0.154091	0.651306	SoyZH13_10G063600
GO:0048464	flower calyx development	0.0779423	0.0126855	6.14	0.154091	0.651306	SoyZH13_10G063600
GO:0048498	establishment of petal orientation	0.0779423	0.0126855	6.14	0.154091	0.651306	SoyZH13_10G063600
GO:0048559	establishment of floral organ orientation	0.0779423	0.0126855	6.14	0.154091	0.651306	SoyZH13_10G063600
GO:0048560	establishment of anatomical structure orientation	0.0779423	0.0126855	6.14	0.154091	0.651306	SoyZH13_10G063600
GO:0048658	anther wall tapetum development	0.0779423	0.0126855	6.14	0.154091	0.651306	SoyZH13_13G227301
GO:0051457	maintenance of protein location in nucleus	0.0779423	0.0126855	6.14	0.154091	0.651306	SoyZH13_09G245100
GO:0051754	meiotic sister chromatid cohesion, centromeric	0.0779423	0.0126855	6.14	0.154091	0.651306	SoyZH13_07G149100
GO:0060491	regulation of cell projection assembly	0.0779423	0.0126855	6.14	0.154091	0.651306	SoyZH13_10G109800
GO:0070827	chromatin maintenance	0.0779423	0.0126855	6.14	0.154091	0.651306	SoyZH13_02G273500
GO:0071029	nuclear ncRNA surveillance	0.0779423	0.0126855	6.14	0.154091	0.651306	SoyZH13_12G090600
GO:0071046	nuclear polyadenylation-dependent ncRNA catabolic process	0.0779423	0.0126855	6.14	0.154091	0.651306	SoyZH13_12G090600
GO:0090428	perianth development	0.0779423	0.0126855	6.14	0.154091	0.651306	SoyZH13_10G063600
GO:0090707	establishment of plant organ orientation	0.0779423	0.0126855	6.14	0.154091	0.651306	SoyZH13_10G063600
GO:0120032	regulation of plasma membrane bounded cell projection assembly	0.0779423	0.0126855	6.14	0.154091	0.651306	SoyZH13_10G109800
GO:1900067	regulation of cellular response to alkaline pH	0.0779423	0.0126855	6.14	0.154091	0.651306	SoyZH13_11G037900
GO:1901606	alpha-amino acid catabolic process	0.0779423	0.0126855	6.14	0.154091	0.651306	SoyZH13_11G242100
GO:1902476	chloride transmembrane transport	0.0779423	0.0126855	6.14	0.154091	0.651306	SoyZH13_08G187600
GO:1902969	mitotic DNA replication	0.0779423	0.0126855	6.14	0.154091	0.651306	SoyZH13_09G045100
GO:1903795	regulation of inorganic anion transmembrane transport	0.0779423	0.0126855	6.14	0.154091	0.651306	SoyZH13_13G161000
GO:1903959	regulation of anion transmembrane transport	0.0779423	0.0126855	6.14	0.154091	0.651306	SoyZH13_13G161000
GO:1904825	protein localization to microtubule plus-end	0.0779423	0.0126855	6.14	0.154091	0.651306	SoyZH13_01G173300
GO:2000104	negative regulation of DNA-dependent DNA replication	0.0779423	0.0126855	6.14	0.154091	0.651306	SoyZH13_03G137700
GO:2000185	regulation of phosphate transmembrane transport	0.0779423	0.0126855	6.14	0.154091	0.651306	SoyZH13_13G161000
GO:2000769	regulation of establishment or maintenance of cell polarity regulating cell shape	0.0779423	0.0126855	6.14	0.154091	0.651306	SoyZH13_01G064200
GO:0009635	response to herbicide	0.155885	0.0549706	2.84	0.154572	0.651306	SoyZH13_U000195/SoyZH13_U000258
GO:0019432	triglyceride biosynthetic process	0.155885	0.0549706	2.84	0.154572	0.651306	SoyZH13_07G076200/SoyZH13_09G216600
GO:0031333	negative regulation of protein-containing complex assembly	0.155885	0.0549706	2.84	0.154572	0.651306	SoyZH13_10G109800/SoyZH13_12G100400
GO:1900426	positive regulation of defense response to bacterium	0.155885	0.0549706	2.84	0.154572	0.651306	SoyZH13_07G096500/SoyZH13_18G039100
GO:2000582	positive regulation of ATP-dependent microtubule motor activity, plus-end-directed	0.155885	0.0549706	2.84	0.154572	0.651306	SoyZH13_05G221100/SoyZH13_12G196900
GO:0050832	defense response to fungus	0.467654	0.28331	1.65	0.155026	0.651313	SoyZH13_02G141200/SoyZH13_02G273500/SoyZH13_03G132700/SoyZH13_08G041100/SoyZH13_10G023000/SoyZH13_12G066900
GO:0032968	positive regulation of transcription elongation from RNA polymerase II promoter	0.311769	0.164912	1.89	0.159396	0.667727	SoyZH13_05G023400/SoyZH13_10G205200/SoyZH13_12G137100/SoyZH13_13G089000
GO:0009611	response to wounding	0.623539	0.414394	1.5	0.16247	0.67493	SoyZH13_04G067500/SoyZH13_05G130300/SoyZH13_07G096500/SoyZH13_11G037900/SoyZH13_12G066900/SoyZH13_13G197600/SoyZH13_15G089300/SoyZH13_18G039100
GO:0007004	telomere maintenance via telomerase	0.233827	0.109941	2.13	0.164839	0.67493	SoyZH13_07G183500/SoyZH13_13G159900/SoyZH13_17G076200
GO:0051302	regulation of cell division	0.233827	0.109941	2.13	0.164839	0.67493	SoyZH13_02G141200/SoyZH13_03G132700/SoyZH13_10G023000
GO:0048827	phyllome development	0.701481	0.48205	1.46	0.166293	0.67493	SoyZH13_02G141200/SoyZH13_02G273500/SoyZH13_03G132700/SoyZH13_04G169800/SoyZH13_08G130200/SoyZH13_10G023000/SoyZH13_10G063600/SoyZH13_13G227301/SoyZH13_19G231800
GO:0034605	cellular response to heat	0.389712	0.228339	1.71	0.167834	0.67493	SoyZH13_02G141200/SoyZH13_03G132700/SoyZH13_10G023000/SoyZH13_10G029400/SoyZH13_14G033900
GO:0098542	defense response to other organism	0.779423	0.549706	1.42	0.168654	0.67493	SoyZH13_01G165500/SoyZH13_02G141200/SoyZH13_02G273500/SoyZH13_03G077800/SoyZH13_03G132700/SoyZH13_10G023000/SoyZH13_11G037900/SoyZH13_14G104400/SoyZH13_16G039400/SoyZH13_19G014100
GO:0006302	double-strand break repair	0.311769	0.16914	1.84	0.170026	0.67493	SoyZH13_10G017600/SoyZH13_11G217700/SoyZH13_18G036500/SoyZH13_19G075700
GO:0009627	systemic acquired resistance	0.311769	0.16914	1.84	0.170026	0.67493	SoyZH13_07G132200/SoyZH13_07G132400/SoyZH13_08G324300/SoyZH13_16G091000
GO:0006102	isocitrate metabolic process	0.155885	0.0591991	2.63	0.174167	0.67493	SoyZH13_02G040300/SoyZH13_16G106400
GO:0006271	DNA strand elongation involved in DNA replication	0.155885	0.0591991	2.63	0.174167	0.67493	SoyZH13_08G080200/SoyZH13_12G036000
GO:0031056	regulation of histone modification	0.155885	0.0591991	2.63	0.174167	0.67493	SoyZH13_02G273500/SoyZH13_04G169800
GO:0032271	regulation of protein polymerization	0.155885	0.0591991	2.63	0.174167	0.67493	SoyZH13_10G109800/SoyZH13_12G100400
GO:0044282	small molecule catabolic process	0.155885	0.0591991	2.63	0.174167	0.67493	SoyZH13_11G242100/SoyZH13_19G178800
GO:0051046	regulation of secretion	0.155885	0.0591991	2.63	0.174167	0.67493	SoyZH13_07G135100/SoyZH13_11G083800
GO:0051494	negative regulation of cytoskeleton organization	0.155885	0.0591991	2.63	0.174167	0.67493	SoyZH13_10G109800/SoyZH13_12G100400
GO:0070475	rRNA base methylation	0.155885	0.0591991	2.63	0.174167	0.67493	SoyZH13_02G227000/SoyZH13_14G062400
GO:0070973	protein localization to endoplasmic reticulum exit site	0.155885	0.0591991	2.63	0.174167	0.67493	SoyZH13_08G329600/SoyZH13_13G283100
GO:1902904	negative regulation of supramolecular fiber organization	0.155885	0.0591991	2.63	0.174167	0.67493	SoyZH13_10G109800/SoyZH13_12G100400
GO:1903530	regulation of secretion by cell	0.155885	0.0591991	2.63	0.174167	0.67493	SoyZH13_07G135100/SoyZH13_11G083800
GO:0009834	plant-type secondary cell wall biogenesis	0.389712	0.232568	1.68	0.176975	0.67493	SoyZH13_06G145500/SoyZH13_11G171400/SoyZH13_12G186602/SoyZH13_13G268400/SoyZH13_14G145400
GO:0002684	positive regulation of immune system process	0.233827	0.11417	2.05	0.178448	0.67493	SoyZH13_03G077800/SoyZH13_07G096500/SoyZH13_18G039100
GO:0009626	plant-type hypersensitive response	0.233827	0.11417	2.05	0.178448	0.67493	SoyZH13_03G077800/SoyZH13_05G183800/SoyZH13_07G185200
GO:0010228	vegetative to reproductive phase transition of meristem	0.233827	0.11417	2.05	0.178448	0.67493	SoyZH13_02G273500/SoyZH13_04G169800/SoyZH13_15G031900
GO:0006952	defense response	2.33827	1.9578	1.19	0.180383	0.67493	SoyZH13_02G141200/SoyZH13_02G234400/SoyZH13_02G273500/SoyZH13_03G077800/SoyZH13_03G132700/SoyZH13_06G153800/SoyZH13_07G169800/SoyZH13_07G169900/SoyZH13_07G227900/SoyZH13_08G245100/SoyZH13_09G038700/SoyZH13_10G023000/SoyZH13_11G037900/SoyZH13_11G075700/SoyZH13_11G225700/SoyZH13_12G059300/SoyZH13_13G253900/SoyZH13_14G055500/SoyZH13_14G104400/SoyZH13_15G140800/SoyZH13_16G039400/SoyZH13_18G028500/Soy…
GO:0010088	phloem development	0.311769	0.173369	1.8	0.180895	0.67493	SoyZH13_02G000400/SoyZH13_04G168300/SoyZH13_10G000500/SoyZH13_10G000600
GO:0060548	negative regulation of cell death	0.311769	0.173369	1.8	0.180895	0.67493	SoyZH13_03G077800/SoyZH13_03G221300/SoyZH13_04G120500/SoyZH13_14G104400
GO:0009617	response to bacterium	0.623539	0.427079	1.46	0.18227	0.67493	SoyZH13_02G141200/SoyZH13_03G077800/SoyZH13_03G132700/SoyZH13_10G023000/SoyZH13_11G037900/SoyZH13_14G104400/SoyZH13_16G039400/SoyZH13_19G118700
GO:0010556	regulation of macromolecule biosynthetic process	2.41621	2.03391	1.19	0.183444	0.67493	SoyZH13_02G273500/SoyZH13_03G137700/SoyZH13_05G044300/SoyZH13_05G047900/SoyZH13_05G128200/SoyZH13_05G130300/SoyZH13_06G116300/SoyZH13_06G143700/SoyZH13_07G052300/SoyZH13_07G147900/SoyZH13_07G249700/SoyZH13_08G109900/SoyZH13_09G011500/SoyZH13_09G105300/SoyZH13_10G063600/SoyZH13_10G109800/SoyZH13_11G037900/SoyZH13_12G090600/SoyZH13_13G089000/SoyZH13_13G227301/SoyZH13_14G194700/SoyZH13_15G031900/Soy…
GO:0006874	cellular calcium ion homeostasis	0.233827	0.118398	1.97	0.192349	0.67493	SoyZH13_13G247900/SoyZH13_14G177300/SoyZH13_18G061500
GO:0097435	supramolecular fiber organization	0.233827	0.118398	1.97	0.192349	0.67493	SoyZH13_03G160300/SoyZH13_17G244200/SoyZH13_19G164000
GO:0010090	trichome morphogenesis	0.155885	0.0634276	2.46	0.194124	0.67493	SoyZH13_14G147600/SoyZH13_17G244200
GO:0047484	regulation of response to osmotic stress	0.155885	0.0634276	2.46	0.194124	0.67493	SoyZH13_07G096500/SoyZH13_18G039100
GO:0061817	endoplasmic reticulum-plasma membrane tethering	0.155885	0.0634276	2.46	0.194124	0.67493	SoyZH13_13G275700/SoyZH13_15G064500
GO:0090158	endoplasmic reticulum membrane organization	0.155885	0.0634276	2.46	0.194124	0.67493	SoyZH13_13G275700/SoyZH13_15G064500
GO:2000070	regulation of response to water deprivation	0.155885	0.0634276	2.46	0.194124	0.67493	SoyZH13_05G136800/SoyZH13_08G098200
GO:0006629	lipid metabolic process	1.4809	1.19244	1.24	0.195316	0.67493	SoyZH13_01G188800/SoyZH13_02G013300/SoyZH13_02G132501/SoyZH13_02G273700/SoyZH13_04G100800/SoyZH13_05G181500/SoyZH13_05G218101/SoyZH13_07G076200/SoyZH13_08G050300/SoyZH13_08G305700/SoyZH13_10G168700/SoyZH13_11G036500/SoyZH13_11G158800/SoyZH13_13G055400/SoyZH13_13G102500/SoyZH13_17G041700/SoyZH13_19G029300/SoyZH13_19G245600/SoyZH13_20G072500
GO:0090698	post-embryonic plant morphogenesis	0.389712	0.241025	1.62	0.195795	0.67493	SoyZH13_02G141200/SoyZH13_03G132700/SoyZH13_08G130200/SoyZH13_10G023000/SoyZH13_10G063600
GO:1901135	carbohydrate derivative metabolic process	0.389712	0.241025	1.62	0.195795	0.67493	SoyZH13_05G128200/SoyZH13_10G218800/SoyZH13_14G194700/SoyZH13_19G150000/SoyZH13_19G178800
GO:0006085	acetyl-CoA biosynthetic process	0.0779423	0.016914	4.61	0.199989	0.67493	SoyZH13_07G224100
GO:0006269	DNA replication, synthesis of RNA primer	0.0779423	0.016914	4.61	0.199989	0.67493	SoyZH13_02G264700
GO:0006534	cysteine metabolic process	0.0779423	0.016914	4.61	0.199989	0.67493	SoyZH13_11G242100
GO:0006999	nuclear pore organization	0.0779423	0.016914	4.61	0.199989	0.67493	SoyZH13_15G087700
GO:0008053	mitochondrial fusion	0.0779423	0.016914	4.61	0.199989	0.67493	SoyZH13_08G225400
GO:0008214	protein dealkylation	0.0779423	0.016914	4.61	0.199989	0.67493	SoyZH13_04G169800
GO:0008589	regulation of smoothened signaling pathway	0.0779423	0.016914	4.61	0.199989	0.67493	SoyZH13_10G109800
GO:0009069	serine family amino acid metabolic process	0.0779423	0.016914	4.61	0.199989	0.67493	SoyZH13_11G242100
GO:0009688	abscisic acid biosynthetic process	0.0779423	0.016914	4.61	0.199989	0.67493	SoyZH13_11G055100
GO:0016577	histone demethylation	0.0779423	0.016914	4.61	0.199989	0.67493	SoyZH13_04G169800
GO:0019367	fatty acid elongation, saturated fatty acid	0.0779423	0.016914	4.61	0.199989	0.67493	SoyZH13_11G062200
GO:0019419	sulfate reduction	0.0779423	0.016914	4.61	0.199989	0.67493	SoyZH13_09G004600
GO:0031344	regulation of cell projection organization	0.0779423	0.016914	4.61	0.199989	0.67493	SoyZH13_10G109800
GO:0032049	cardiolipin biosynthetic process	0.0779423	0.016914	4.61	0.199989	0.67493	SoyZH13_05G123400
GO:0032102	negative regulation of response to external stimulus	0.0779423	0.016914	4.61	0.199989	0.67493	SoyZH13_07G135100
GO:0033567	DNA replication, Okazaki fragment processing	0.0779423	0.016914	4.61	0.199989	0.67493	SoyZH13_01G123000
GO:0034243	regulation of transcription elongation from RNA polymerase II promoter	0.0779423	0.016914	4.61	0.199989	0.67493	SoyZH13_13G089000
GO:0034308	primary alcohol metabolic process	0.0779423	0.016914	4.61	0.199989	0.67493	SoyZH13_07G076200
GO:0034625	fatty acid elongation, monounsaturated fatty acid	0.0779423	0.016914	4.61	0.199989	0.67493	SoyZH13_11G062200
GO:0034626	fatty acid elongation, polyunsaturated fatty acid	0.0779423	0.016914	4.61	0.199989	0.67493	SoyZH13_11G062200
GO:0035066	positive regulation of histone acetylation	0.0779423	0.016914	4.61	0.199989	0.67493	SoyZH13_15G088200
GO:0042278	purine nucleoside metabolic process	0.0779423	0.016914	4.61	0.199989	0.67493	SoyZH13_19G178800
GO:0042759	long-chain fatty acid biosynthetic process	0.0779423	0.016914	4.61	0.199989	0.67493	SoyZH13_18G066800
GO:0043137	DNA replication, removal of RNA primer	0.0779423	0.016914	4.61	0.199989	0.67493	SoyZH13_10G129300
GO:0045004	DNA replication proofreading	0.0779423	0.016914	4.61	0.199989	0.67493	SoyZH13_04G187600
GO:0045717	negative regulation of fatty acid biosynthetic process	0.0779423	0.016914	4.61	0.199989	0.67493	SoyZH13_15G088200
GO:0045921	positive regulation of exocytosis	0.0779423	0.016914	4.61	0.199989	0.67493	SoyZH13_11G083800
GO:0045962	positive regulation of development, heterochronic	0.0779423	0.016914	4.61	0.199989	0.67493	SoyZH13_06G214900
GO:0051304	chromosome separation	0.0779423	0.016914	4.61	0.199989	0.67493	SoyZH13_09G042200
GO:0051567	histone H3-K9 methylation	0.0779423	0.016914	4.61	0.199989	0.67493	SoyZH13_01G008100
GO:0051574	positive regulation of histone H3-K9 methylation	0.0779423	0.016914	4.61	0.199989	0.67493	SoyZH13_02G273500
GO:0070076	histone lysine demethylation	0.0779423	0.016914	4.61	0.199989	0.67493	SoyZH13_04G169800
GO:0070212	protein poly-ADP-ribosylation	0.0779423	0.016914	4.61	0.199989	0.67493	SoyZH13_10G017600
GO:0070476	rRNA (guanine-N7)-methylation	0.0779423	0.016914	4.61	0.199989	0.67493	SoyZH13_05G032400
GO:0070829	heterochromatin maintenance	0.0779423	0.016914	4.61	0.199989	0.67493	SoyZH13_02G273500
GO:0071033	nuclear retention of pre-mRNA at the site of transcription	0.0779423	0.016914	4.61	0.199989	0.67493	SoyZH13_12G090600
GO:0071158	positive regulation of cell cycle arrest	0.0779423	0.016914	4.61	0.199989	0.67493	SoyZH13_15G088200
GO:0072523	purine-containing compound catabolic process	0.0779423	0.016914	4.61	0.199989	0.67493	SoyZH13_19G178800
GO:0072527	pyrimidine-containing compound metabolic process	0.0779423	0.016914	4.61	0.199989	0.67493	SoyZH13_19G178800
GO:0090071	negative regulation of ribosome biogenesis	0.0779423	0.016914	4.61	0.199989	0.67493	SoyZH13_15G236200
GO:0090332	stomatal closure	0.0779423	0.016914	4.61	0.199989	0.67493	SoyZH13_16G039400
GO:0120035	regulation of plasma membrane bounded cell projection organization	0.0779423	0.016914	4.61	0.199989	0.67493	SoyZH13_10G109800
GO:1900109	regulation of histone H3-K9 dimethylation	0.0779423	0.016914	4.61	0.199989	0.67493	SoyZH13_02G273500
GO:1900111	positive regulation of histone H3-K9 dimethylation	0.0779423	0.016914	4.61	0.199989	0.67493	SoyZH13_02G273500
GO:1901658	glycosyl compound catabolic process	0.0779423	0.016914	4.61	0.199989	0.67493	SoyZH13_19G178800
GO:0031326	regulation of cellular biosynthetic process	2.49415	2.13117	1.17	0.201639	0.678907	SoyZH13_02G135300/SoyZH13_02G273500/SoyZH13_03G137700/SoyZH13_05G044300/SoyZH13_05G047900/SoyZH13_05G128200/SoyZH13_05G130300/SoyZH13_06G116300/SoyZH13_06G143700/SoyZH13_07G052300/SoyZH13_07G147900/SoyZH13_07G249700/SoyZH13_08G109900/SoyZH13_09G011500/SoyZH13_09G105300/SoyZH13_10G063600/SoyZH13_10G109800/SoyZH13_11G037900/SoyZH13_12G090600/SoyZH13_13G089000/SoyZH13_13G227301/SoyZH13_14G194700/Soy…
GO:0040008	regulation of growth	0.467654	0.308681	1.52	0.203855	0.68477	SoyZH13_02G141200/SoyZH13_03G132700/SoyZH13_05G136800/SoyZH13_08G098200/SoyZH13_10G023000/SoyZH13_10G063600
GO:0006289	nucleotide-excision repair	0.389712	0.245253	1.59	0.205456	0.685687	SoyZH13_13G338300/SoyZH13_13G343300/SoyZH13_17G060300/SoyZH13_17G076200/SoyZH13_17G190900
GO:0009789	positive regulation of abscisic acid-activated signaling pathway	0.233827	0.122627	1.91	0.206507	0.685687	SoyZH13_07G096500/SoyZH13_09G014400/SoyZH13_18G039100
GO:0070816	phosphorylation of RNA polymerase II C-terminal domain	0.233827	0.122627	1.91	0.206507	0.685687	SoyZH13_05G023400/SoyZH13_10G205200/SoyZH13_12G137100
GO:1901421	positive regulation of response to alcohol	0.233827	0.122627	1.91	0.206507	0.685687	SoyZH13_07G096500/SoyZH13_09G014400/SoyZH13_18G039100
GO:1905959	positive regulation of cellular response to alcohol	0.233827	0.122627	1.91	0.206507	0.685687	SoyZH13_07G096500/SoyZH13_09G014400/SoyZH13_18G039100
GO:0051223	regulation of protein transport	0.155885	0.0676561	2.3	0.214349	0.70662	SoyZH13_07G135100/SoyZH13_11G083800
GO:0070201	regulation of establishment of protein localization	0.155885	0.0676561	2.3	0.214349	0.70662	SoyZH13_07G135100/SoyZH13_11G083800
GO:0090087	regulation of peptide transport	0.155885	0.0676561	2.3	0.214349	0.70662	SoyZH13_07G135100/SoyZH13_11G083800
GO:0006298	mismatch repair	0.311769	0.186054	1.68	0.214773	0.70662	SoyZH13_04G230100/SoyZH13_09G170300/SoyZH13_10G121101/SoyZH13_18G065900
GO:0006793	phosphorus metabolic process	0.623539	0.448222	1.39	0.217411	0.712487	SoyZH13_02G141200/SoyZH13_03G077800/SoyZH13_03G132700/SoyZH13_04G195401/SoyZH13_06G084800/SoyZH13_10G023000/SoyZH13_10G109800/SoyZH13_10G168700
GO:0009889	regulation of biosynthetic process	2.49415	2.15231	1.16	0.217545	0.712487	SoyZH13_02G135300/SoyZH13_02G273500/SoyZH13_03G137700/SoyZH13_05G044300/SoyZH13_05G047900/SoyZH13_05G128200/SoyZH13_05G130300/SoyZH13_06G116300/SoyZH13_06G143700/SoyZH13_07G052300/SoyZH13_07G147900/SoyZH13_07G249700/SoyZH13_08G109900/SoyZH13_09G011500/SoyZH13_09G105300/SoyZH13_10G063600/SoyZH13_10G109800/SoyZH13_11G037900/SoyZH13_12G090600/SoyZH13_13G089000/SoyZH13_13G227301/SoyZH13_14G194700/Soy…
GO:0006790	sulfur compound metabolic process	0.233827	0.126855	1.84	0.220891	0.712907	SoyZH13_05G128200/SoyZH13_11G242100/SoyZH13_14G194700
GO:0009414	response to water deprivation	0.545596	0.384794	1.42	0.22396	0.712907	SoyZH13_02G132200/SoyZH13_05G194800/SoyZH13_08G014900/SoyZH13_11G225600/SoyZH13_12G066900/SoyZH13_13G335200/SoyZH13_19G118700
GO:0006826	iron ion transport	0.467654	0.321367	1.46	0.230121	0.712907	SoyZH13_07G125200/SoyZH13_07G144200/SoyZH13_14G056600/SoyZH13_18G056100/SoyZH13_18G063000/SoyZH13_18G167800
GO:0003333	amino acid transmembrane transport	0.545596	0.389023	1.4	0.232016	0.712907	SoyZH13_02G280400/SoyZH13_04G186500/SoyZH13_11G103100/SoyZH13_12G029900/SoyZH13_14G049300/SoyZH13_14G085900/SoyZH13_18G058000
GO:0051128	regulation of cellular component organization	0.857366	0.663876	1.29	0.233336	0.712907	SoyZH13_01G064200/SoyZH13_02G141200/SoyZH13_02G273500/SoyZH13_03G132700/SoyZH13_04G169800/SoyZH13_10G023000/SoyZH13_10G109800/SoyZH13_11G093000/SoyZH13_12G090600/SoyZH13_12G100400/SoyZH13_17G084500
GO:0006275	regulation of DNA replication	0.155885	0.0718846	2.17	0.234752	0.712907	SoyZH13_03G137700/SoyZH13_18G065900
GO:0007052	mitotic spindle organization	0.155885	0.0718846	2.17	0.234752	0.712907	SoyZH13_08G190400/SoyZH13_14G166900
GO:0009097	isoleucine biosynthetic process	0.155885	0.0718846	2.17	0.234752	0.712907	SoyZH13_15G069900/SoyZH13_20G047900
GO:0010274	hydrotropism	0.155885	0.0718846	2.17	0.234752	0.712907	SoyZH13_06G035200/SoyZH13_06G197100
GO:0030833	regulation of actin filament polymerization	0.155885	0.0718846	2.17	0.234752	0.712907	SoyZH13_10G109800/SoyZH13_12G100400
GO:0046486	glycerolipid metabolic process	0.155885	0.0718846	2.17	0.234752	0.712907	SoyZH13_07G076200/SoyZH13_10G168700
GO:0017148	negative regulation of translation	0.233827	0.131084	1.78	0.235467	0.712907	SoyZH13_12G084900/SoyZH13_15G236200/SoyZH13_19G184700
GO:0000011	vacuole inheritance	0.0779423	0.0211425	3.69	0.243399	0.712907	SoyZH13_01G149400
GO:0000578	embryonic axis specification	0.0779423	0.0211425	3.69	0.243399	0.712907	SoyZH13_17G101800
GO:0002218	activation of innate immune response	0.0779423	0.0211425	3.69	0.243399	0.712907	SoyZH13_03G077800
GO:0006072	glycerol-3-phosphate metabolic process	0.0779423	0.0211425	3.69	0.243399	0.712907	SoyZH13_12G011100
GO:0006287	base-excision repair, gap-filling	0.0779423	0.0211425	3.69	0.243399	0.712907	SoyZH13_04G187600
GO:0006336	DNA replication-independent nucleosome assembly	0.0779423	0.0211425	3.69	0.243399	0.712907	SoyZH13_18G101600
GO:0006429	leucyl-tRNA aminoacylation	0.0779423	0.0211425	3.69	0.243399	0.712907	SoyZH13_11G033600
GO:0006638	neutral lipid metabolic process	0.0779423	0.0211425	3.69	0.243399	0.712907	SoyZH13_07G076200
GO:0006639	acylglycerol metabolic process	0.0779423	0.0211425	3.69	0.243399	0.712907	SoyZH13_07G076200
GO:0006641	triglyceride metabolic process	0.0779423	0.0211425	3.69	0.243399	0.712907	SoyZH13_07G076200
GO:0007549	dosage compensation	0.0779423	0.0211425	3.69	0.243399	0.712907	SoyZH13_12G090600
GO:0008334	histone mRNA metabolic process	0.0779423	0.0211425	3.69	0.243399	0.712907	SoyZH13_12G090600
GO:0009119	ribonucleoside metabolic process	0.0779423	0.0211425	3.69	0.243399	0.712907	SoyZH13_19G178800
GO:0010304	PSII associated light-harvesting complex II catabolic process	0.0779423	0.0211425	3.69	0.243399	0.712907	SoyZH13_18G230300
GO:0010833	telomere maintenance via telomere lengthening	0.0779423	0.0211425	3.69	0.243399	0.712907	SoyZH13_13G159900
GO:0015811	L-cystine transport	0.0779423	0.0211425	3.69	0.243399	0.712907	SoyZH13_19G049900
GO:0019287	isopentenyl diphosphate biosynthetic process, mevalonate pathway	0.0779423	0.0211425	3.69	0.243399	0.712907	SoyZH13_19G221700
GO:0019632	shikimate metabolic process	0.0779423	0.0211425	3.69	0.243399	0.712907	SoyZH13_04G195401
GO:0019762	glucosinolate catabolic process	0.0779423	0.0211425	3.69	0.243399	0.712907	SoyZH13_12G050500
GO:0030448	hyphal growth	0.0779423	0.0211425	3.69	0.243399	0.712907	SoyZH13_01G149400
GO:0032204	regulation of telomere maintenance	0.0779423	0.0211425	3.69	0.243399	0.712907	SoyZH13_12G090600
GO:0032878	regulation of establishment or maintenance of cell polarity	0.0779423	0.0211425	3.69	0.243399	0.712907	SoyZH13_01G064200
GO:0034982	mitochondrial protein processing	0.0779423	0.0211425	3.69	0.243399	0.712907	SoyZH13_08G225400
GO:0035336	long-chain fatty-acyl-CoA metabolic process	0.0779423	0.0211425	3.69	0.243399	0.712907	SoyZH13_11G158800
GO:0036180	filamentous growth of a population of unicellular organisms in response to biotic stimulus	0.0779423	0.0211425	3.69	0.243399	0.712907	SoyZH13_01G149400
GO:0042407	cristae formation	0.0779423	0.0211425	3.69	0.243399	0.712907	SoyZH13_08G225400
GO:0044038	cell wall macromolecule biosynthetic process	0.0779423	0.0211425	3.69	0.243399	0.712907	SoyZH13_01G110000
GO:0044208	'de novo' AMP biosynthetic process	0.0779423	0.0211425	3.69	0.243399	0.712907	NewGene_2309
GO:0046834	lipid phosphorylation	0.0779423	0.0211425	3.69	0.243399	0.712907	SoyZH13_10G168700
GO:0046951	ketone body biosynthetic process	0.0779423	0.0211425	3.69	0.243399	0.712907	SoyZH13_07G219600
GO:0048308	organelle inheritance	0.0779423	0.0211425	3.69	0.243399	0.712907	SoyZH13_01G149400
GO:0048439	flower morphogenesis	0.0779423	0.0211425	3.69	0.243399	0.712907	SoyZH13_10G063600
GO:0055047	generative cell mitosis	0.0779423	0.0211425	3.69	0.243399	0.712907	SoyZH13_02G133100
GO:0055075	potassium ion homeostasis	0.0779423	0.0211425	3.69	0.243399	0.712907	SoyZH13_07G235900
GO:0070589	cellular component macromolecule biosynthetic process	0.0779423	0.0211425	3.69	0.243399	0.712907	SoyZH13_01G110000
GO:0070592	cell wall polysaccharide biosynthetic process	0.0779423	0.0211425	3.69	0.243399	0.712907	SoyZH13_01G110000
GO:0090069	regulation of ribosome biogenesis	0.0779423	0.0211425	3.69	0.243399	0.712907	SoyZH13_15G236200
GO:0090266	regulation of mitotic cell cycle spindle assembly checkpoint	0.0779423	0.0211425	3.69	0.243399	0.712907	SoyZH13_04G166000
GO:1901671	positive regulation of superoxide dismutase activity	0.0779423	0.0211425	3.69	0.243399	0.712907	SoyZH13_13G093800
GO:1905268	negative regulation of chromatin organization	0.0779423	0.0211425	3.69	0.243399	0.712907	SoyZH13_04G169800
GO:0002682	regulation of immune system process	0.389712	0.262168	1.49	0.245531	0.716241	SoyZH13_03G077800/SoyZH13_04G120500/SoyZH13_07G096500/SoyZH13_14G104400/SoyZH13_18G039100
GO:0009909	regulation of flower development	0.389712	0.262168	1.49	0.245531	0.716241	SoyZH13_02G273500/SoyZH13_09G043700/SoyZH13_10G063600/SoyZH13_13G089000/SoyZH13_17G064100
GO:0010557	positive regulation of macromolecule biosynthetic process	0.545596	0.39748	1.37	0.248408	0.723169	SoyZH13_07G249700/SoyZH13_13G089000/SoyZH13_15G031900/SoyZH13_15G113100/SoyZH13_15G113200/SoyZH13_15G113300/SoyZH13_19G231800
GO:0001558	regulation of cell growth	0.233827	0.135312	1.73	0.250203	0.726927	SoyZH13_02G141200/SoyZH13_03G132700/SoyZH13_10G023000
GO:0000373	Group II intron splicing	0.155885	0.0761132	2.05	0.255255	0.731285	SoyZH13_07G165600/SoyZH13_20G079201
GO:0016143	S-glycoside metabolic process	0.155885	0.0761132	2.05	0.255255	0.731285	SoyZH13_05G128200/SoyZH13_14G194700
GO:0019757	glycosinolate metabolic process	0.155885	0.0761132	2.05	0.255255	0.731285	SoyZH13_05G128200/SoyZH13_14G194700
GO:0019760	glucosinolate metabolic process	0.155885	0.0761132	2.05	0.255255	0.731285	SoyZH13_05G128200/SoyZH13_14G194700
GO:0030832	regulation of actin filament length	0.155885	0.0761132	2.05	0.255255	0.731285	SoyZH13_10G109800/SoyZH13_12G100400
GO:0110053	regulation of actin filament organization	0.155885	0.0761132	2.05	0.255255	0.731285	SoyZH13_10G109800/SoyZH13_12G100400
GO:1900150	regulation of defense response to fungus	0.155885	0.0761132	2.05	0.255255	0.731285	SoyZH13_06G135800/SoyZH13_19G238500
GO:0090567	reproductive shoot system development	0.545596	0.401708	1.36	0.256734	0.734061	SoyZH13_02G141200/SoyZH13_03G132700/SoyZH13_10G023000/SoyZH13_10G061100/SoyZH13_10G063600/SoyZH13_11G037900/SoyZH13_13G227301
GO:0035556	intracellular signal transduction	1.09119	0.896444	1.22	0.262119	0.746655	SoyZH13_04G020100/SoyZH13_05G081100/SoyZH13_07G244400/SoyZH13_08G005100/SoyZH13_09G251100/SoyZH13_10G109800/SoyZH13_10G151800/SoyZH13_12G066900/SoyZH13_13G148300/SoyZH13_14G164700/SoyZH13_14G186400/SoyZH13_17G013500/SoyZH13_17G092700/SoyZH13_17G230900
GO:0043087	regulation of GTPase activity	0.311769	0.202968	1.54	0.262283	0.746655	SoyZH13_07G096500/SoyZH13_09G014400/SoyZH13_11G083800/SoyZH13_18G039100
GO:0006004	fucose metabolic process	0.545596	0.405937	1.34	0.26514	0.746655	SoyZH13_02G190700/SoyZH13_08G144300/SoyZH13_09G003600/SoyZH13_12G215300/SoyZH13_17G010400/SoyZH13_17G048200/SoyZH13_18G012100
GO:0031328	positive regulation of cellular biosynthetic process	0.545596	0.405937	1.34	0.26514	0.746655	SoyZH13_07G249700/SoyZH13_13G089000/SoyZH13_15G031900/SoyZH13_15G113100/SoyZH13_15G113200/SoyZH13_15G113300/SoyZH13_19G231800
GO:0051171	regulation of nitrogen compound metabolic process	2.80592	2.51596	1.12	0.27189	0.746655	SoyZH13_02G135300/SoyZH13_02G273500/SoyZH13_03G137700/SoyZH13_04G169800/SoyZH13_05G044300/SoyZH13_05G047900/SoyZH13_05G128200/SoyZH13_05G130300/SoyZH13_06G116300/SoyZH13_06G143700/SoyZH13_07G052300/SoyZH13_07G147900/SoyZH13_07G249700/SoyZH13_08G109900/SoyZH13_09G011500/SoyZH13_09G105300/SoyZH13_10G063600/SoyZH13_10G109800/SoyZH13_11G037900/SoyZH13_11G170800/SoyZH13_12G090600/SoyZH13_13G089000/Soy…
GO:0016125	sterol metabolic process	0.311769	0.207197	1.5	0.274468	0.746655	SoyZH13_05G156300/SoyZH13_09G168101/SoyZH13_14G076300/SoyZH13_15G130400
GO:0071897	DNA biosynthetic process	0.311769	0.207197	1.5	0.274468	0.746655	SoyZH13_11G164800/SoyZH13_13G015000/SoyZH13_13G159900/SoyZH13_20G053100
GO:0006000	fructose metabolic process	0.155885	0.0803417	1.94	0.275788	0.746655	SoyZH13_14G179300/SoyZH13_15G029000
GO:0008064	regulation of actin polymerization or depolymerization	0.155885	0.0803417	1.94	0.275788	0.746655	SoyZH13_10G109800/SoyZH13_12G100400
GO:0045492	xylan biosynthetic process	0.233827	0.143769	1.63	0.280039	0.746655	SoyZH13_01G110000/SoyZH13_06G145500/SoyZH13_14G145400
GO:0018105	peptidyl-serine phosphorylation	0.545596	0.414394	1.32	0.28217	0.746655	SoyZH13_05G081100/SoyZH13_07G244400/SoyZH13_10G151800/SoyZH13_14G164700/SoyZH13_17G013500/SoyZH13_17G092700/SoyZH13_17G230900
GO:0002253	activation of immune response	0.0779423	0.0253711	3.07	0.284454	0.746655	SoyZH13_03G077800
GO:0005996	monosaccharide metabolic process	0.0779423	0.0253711	3.07	0.284454	0.746655	SoyZH13_06G084800
GO:0006482	protein demethylation	0.0779423	0.0253711	3.07	0.284454	0.746655	SoyZH13_04G169800
GO:0006568	tryptophan metabolic process	0.0779423	0.0253711	3.07	0.284454	0.746655	SoyZH13_11G228600
GO:0007266	Rho protein signal transduction	0.0779423	0.0253711	3.07	0.284454	0.746655	SoyZH13_09G010000
GO:0009102	biotin biosynthetic process	0.0779423	0.0253711	3.07	0.284454	0.746655	SoyZH13_06G286800
GO:0009298	GDP-mannose biosynthetic process	0.0779423	0.0253711	3.07	0.284454	0.746655	SoyZH13_18G263700
GO:0010205	photoinhibition	0.0779423	0.0253711	3.07	0.284454	0.746655	SoyZH13_18G230300
GO:0010410	hemicellulose metabolic process	0.0779423	0.0253711	3.07	0.284454	0.746655	SoyZH13_01G110000
GO:0010569	regulation of double-strand break repair via homologous recombination	0.0779423	0.0253711	3.07	0.284454	0.746655	SoyZH13_13G331400
GO:0010821	regulation of mitochondrion organization	0.0779423	0.0253711	3.07	0.284454	0.746655	SoyZH13_05G018500
GO:0016054	organic acid catabolic process	0.0779423	0.0253711	3.07	0.284454	0.746655	SoyZH13_11G242100
GO:0016101	diterpenoid metabolic process	0.0779423	0.0253711	3.07	0.284454	0.746655	SoyZH13_07G076200
GO:0016540	protein autoprocessing	0.0779423	0.0253711	3.07	0.284454	0.746655	SoyZH13_06G040200
GO:0019430	removal of superoxide radicals	0.0779423	0.0253711	3.07	0.284454	0.746655	SoyZH13_11G085900
GO:0019464	glycine decarboxylation via glycine cleavage system	0.0779423	0.0253711	3.07	0.284454	0.746655	SoyZH13_06G048300
GO:0033314	mitotic DNA replication checkpoint	0.0779423	0.0253711	3.07	0.284454	0.746655	SoyZH13_14G130500
GO:0034661	ncRNA catabolic process	0.0779423	0.0253711	3.07	0.284454	0.746655	SoyZH13_12G090600
GO:0035065	regulation of histone acetylation	0.0779423	0.0253711	3.07	0.284454	0.746655	SoyZH13_04G169800
GO:0043570	maintenance of DNA repeat elements	0.0779423	0.0253711	3.07	0.284454	0.746655	SoyZH13_09G170300
GO:0044070	regulation of anion transport	0.0779423	0.0253711	3.07	0.284454	0.746655	SoyZH13_13G161000
GO:0044182	filamentous growth of a population of unicellular organisms	0.0779423	0.0253711	3.07	0.284454	0.746655	SoyZH13_01G149400
GO:0046395	carboxylic acid catabolic process	0.0779423	0.0253711	3.07	0.284454	0.746655	SoyZH13_11G242100
GO:0046839	phospholipid dephosphorylation	0.0779423	0.0253711	3.07	0.284454	0.746655	SoyZH13_17G134600
GO:0051365	cellular response to potassium ion starvation	0.0779423	0.0253711	3.07	0.284454	0.746655	SoyZH13_05G044300
GO:0055083	monovalent inorganic anion homeostasis	0.0779423	0.0253711	3.07	0.284454	0.746655	SoyZH13_13G161000
GO:0071027	nuclear RNA surveillance	0.0779423	0.0253711	3.07	0.284454	0.746655	SoyZH13_12G090600
GO:0072505	divalent inorganic anion homeostasis	0.0779423	0.0253711	3.07	0.284454	0.746655	SoyZH13_13G161000
GO:0072506	trivalent inorganic anion homeostasis	0.0779423	0.0253711	3.07	0.284454	0.746655	SoyZH13_13G161000
GO:0080009	mRNA methylation	0.0779423	0.0253711	3.07	0.284454	0.746655	SoyZH13_05G038900
GO:0090610	bundle sheath cell fate specification	0.0779423	0.0253711	3.07	0.284454	0.746655	SoyZH13_09G245100
GO:1902288	regulation of defense response to oomycetes	0.0779423	0.0253711	3.07	0.284454	0.746655	SoyZH13_17G084500
GO:1902290	positive regulation of defense response to oomycetes	0.0779423	0.0253711	3.07	0.284454	0.746655	SoyZH13_17G084500
GO:2000379	positive regulation of reactive oxygen species metabolic process	0.0779423	0.0253711	3.07	0.284454	0.746655	SoyZH13_05G093703
GO:0032270	positive regulation of cellular protein metabolic process	0.311769	0.211425	1.47	0.286745	0.749936	SoyZH13_02G273500/SoyZH13_15G113100/SoyZH13_15G113200/SoyZH13_15G113300
GO:0051247	positive regulation of protein metabolic process	0.311769	0.211425	1.47	0.286745	0.749936	SoyZH13_02G273500/SoyZH13_15G113100/SoyZH13_15G113200/SoyZH13_15G113300
GO:0002683	negative regulation of immune system process	0.233827	0.147998	1.58	0.29508	0.766543	SoyZH13_03G077800/SoyZH13_04G120500/SoyZH13_14G104400
GO:0006487	protein N-linked glycosylation	0.233827	0.147998	1.58	0.29508	0.766543	SoyZH13_05G163600/SoyZH13_12G206400/SoyZH13_18G012800
GO:0000076	DNA replication checkpoint	0.155885	0.0845702	1.84	0.296287	0.766543	SoyZH13_03G191600/SoyZH13_20G150600
GO:0006611	protein export from nucleus	0.155885	0.0845702	1.84	0.296287	0.766543	SoyZH13_13G159900/SoyZH13_19G233500
GO:0009768	photosynthesis, light harvesting in photosystem I	0.155885	0.0845702	1.84	0.296287	0.766543	SoyZH13_02G075600/SoyZH13_05G138900
GO:0060968	regulation of gene silencing	0.155885	0.0845702	1.84	0.296287	0.766543	SoyZH13_02G273500/SoyZH13_17G084500
GO:0007166	cell surface receptor signaling pathway	0.311769	0.215654	1.45	0.299098	0.770596	SoyZH13_02G023500/SoyZH13_04G033100/SoyZH13_09G027400/SoyZH13_10G109800
GO:0006310	DNA recombination	0.545596	0.422851	1.29	0.299457	0.770596	SoyZH13_05G019500/SoyZH13_09G061100/SoyZH13_11G164800/SoyZH13_12G151201/SoyZH13_14G118000/SoyZH13_18G048200/SoyZH13_20G099400
GO:0009891	positive regulation of biosynthetic process	0.545596	0.422851	1.29	0.299457	0.770596	SoyZH13_07G249700/SoyZH13_13G089000/SoyZH13_15G031900/SoyZH13_15G113100/SoyZH13_15G113200/SoyZH13_15G113300/SoyZH13_19G231800
GO:0006796	phosphate-containing compound metabolic process	0.623539	0.494736	1.26	0.302118	0.771306	SoyZH13_02G141200/SoyZH13_03G077800/SoyZH13_03G132700/SoyZH13_04G195401/SoyZH13_06G084800/SoyZH13_10G023000/SoyZH13_10G109800/SoyZH13_10G168700
GO:0044281	small molecule metabolic process	0.623539	0.494736	1.26	0.302118	0.771306	SoyZH13_04G195401/SoyZH13_05G128200/SoyZH13_06G084800/SoyZH13_07G076200/SoyZH13_11G242100/SoyZH13_14G194700/SoyZH13_18G088000/SoyZH13_19G178800
GO:2000112	regulation of cellular macromolecule biosynthetic process	2.18239	1.9578	1.11	0.303026	0.771306	SoyZH13_02G273500/SoyZH13_03G137700/SoyZH13_05G044300/SoyZH13_05G047900/SoyZH13_05G128200/SoyZH13_06G116300/SoyZH13_06G143700/SoyZH13_07G052300/SoyZH13_07G147900/SoyZH13_07G249700/SoyZH13_08G109900/SoyZH13_09G011500/SoyZH13_09G105300/SoyZH13_10G063600/SoyZH13_10G109800/SoyZH13_12G090600/SoyZH13_13G089000/SoyZH13_13G227301/SoyZH13_14G194700/SoyZH13_15G031900/SoyZH13_15G111700/SoyZH13_15G113100/Soy…
GO:0045893	positive regulation of transcription, DNA-templated	1.16913	1.00216	1.17	0.306513	0.771306	SoyZH13_04G009700/SoyZH13_04G037500/SoyZH13_06G038100/SoyZH13_06G180500/SoyZH13_06G258600/SoyZH13_07G249700/SoyZH13_10G149700/SoyZH13_11G108700/SoyZH13_13G089000/SoyZH13_13G151900/SoyZH13_15G031900/SoyZH13_16G018800/SoyZH13_17G152400/SoyZH13_18G013500/SoyZH13_19G062100
GO:0009742	brassinosteroid mediated signaling pathway	0.233827	0.152226	1.54	0.310169	0.771306	SoyZH13_04G031900/SoyZH13_12G208200/SoyZH13_13G242600
GO:0043069	negative regulation of programmed cell death	0.233827	0.152226	1.54	0.310169	0.771306	SoyZH13_03G077800/SoyZH13_04G120500/SoyZH13_14G104400
GO:0055072	iron ion homeostasis	0.467654	0.359423	1.3	0.31412	0.771306	SoyZH13_05G093703/SoyZH13_07G125200/SoyZH13_14G056600/SoyZH13_18G056100/SoyZH13_18G063000/SoyZH13_18G167800
GO:0006403	RNA localization	0.155885	0.0887987	1.76	0.316694	0.771306	SoyZH13_12G090600/SoyZH13_13G159900
GO:0006893	Golgi to plasma membrane transport	0.155885	0.0887987	1.76	0.316694	0.771306	SoyZH13_10G104700/SoyZH13_13G107700
GO:0009086	methionine biosynthetic process	0.155885	0.0887987	1.76	0.316694	0.771306	SoyZH13_19G100500/SoyZH13_20G047900
GO:0009638	phototropism	0.155885	0.0887987	1.76	0.316694	0.771306	SoyZH13_02G217200/SoyZH13_14G189100
GO:0019264	glycine biosynthetic process from serine	0.155885	0.0887987	1.76	0.316694	0.771306	SoyZH13_06G102600/SoyZH13_09G183100
GO:1902903	regulation of supramolecular fiber organization	0.155885	0.0887987	1.76	0.316694	0.771306	SoyZH13_10G109800/SoyZH13_12G100400
GO:1990748	cellular detoxification	0.155885	0.0887987	1.76	0.316694	0.771306	SoyZH13_04G120500/SoyZH13_13G261600
GO:0000710	meiotic mismatch repair	0.0779423	0.0295996	2.63	0.323284	0.771306	SoyZH13_09G170300
GO:0002237	response to molecule of bacterial origin	0.0779423	0.0295996	2.63	0.323284	0.771306	SoyZH13_03G077800
GO:0006152	purine nucleoside catabolic process	0.0779423	0.0295996	2.63	0.323284	0.771306	SoyZH13_19G178800
GO:0006273	lagging strand elongation	0.0779423	0.0295996	2.63	0.323284	0.771306	SoyZH13_01G170600
GO:0006729	tetrahydrobiopterin biosynthetic process	0.0779423	0.0295996	2.63	0.323284	0.771306	SoyZH13_08G327300
GO:0009063	cellular amino acid catabolic process	0.0779423	0.0295996	2.63	0.323284	0.771306	SoyZH13_11G242100
GO:0009088	threonine biosynthetic process	0.0779423	0.0295996	2.63	0.323284	0.771306	SoyZH13_20G047900
GO:0009559	embryo sac central cell differentiation	0.0779423	0.0295996	2.63	0.323284	0.771306	SoyZH13_17G239100
GO:0009838	abscission	0.0779423	0.0295996	2.63	0.323284	0.771306	SoyZH13_10G061100
GO:0009911	positive regulation of flower development	0.0779423	0.0295996	2.63	0.323284	0.771306	SoyZH13_02G273500
GO:0010206	photosystem II repair	0.0779423	0.0295996	2.63	0.323284	0.771306	SoyZH13_18G230300
GO:0010951	negative regulation of endopeptidase activity	0.0779423	0.0295996	2.63	0.323284	0.771306	SoyZH13_06G034600
GO:0015698	inorganic anion transport	0.0779423	0.0295996	2.63	0.323284	0.771306	SoyZH13_13G161000
GO:0015990	electron transport coupled proton transport	0.0779423	0.0295996	2.63	0.323284	0.771306	NewGene_2388
GO:0019310	inositol catabolic process	0.0779423	0.0295996	2.63	0.323284	0.771306	SoyZH13_05G210400
GO:0030447	filamentous growth	0.0779423	0.0295996	2.63	0.323284	0.771306	SoyZH13_01G149400
GO:0030705	cytoskeleton-dependent intracellular transport	0.0779423	0.0295996	2.63	0.323284	0.771306	SoyZH13_15G236700
GO:0031167	rRNA methylation	0.0779423	0.0295996	2.63	0.323284	0.771306	SoyZH13_18G200600
GO:0032465	regulation of cytokinesis	0.0779423	0.0295996	2.63	0.323284	0.771306	SoyZH13_13G119700
GO:0042761	very long-chain fatty acid biosynthetic process	0.0779423	0.0295996	2.63	0.323284	0.771306	SoyZH13_11G062200
GO:0044205	'de novo' UMP biosynthetic process	0.0779423	0.0295996	2.63	0.323284	0.771306	SoyZH13_13G177000
GO:0046512	sphingosine biosynthetic process	0.0779423	0.0295996	2.63	0.323284	0.771306	SoyZH13_18G066800
GO:0048640	negative regulation of developmental growth	0.0779423	0.0295996	2.63	0.323284	0.771306	SoyZH13_10G063600
GO:0051051	negative regulation of transport	0.0779423	0.0295996	2.63	0.323284	0.771306	SoyZH13_07G135100
GO:0051103	DNA ligation involved in DNA repair	0.0779423	0.0295996	2.63	0.323284	0.771306	SoyZH13_11G164800
GO:0051382	kinetochore assembly	0.0779423	0.0295996	2.63	0.323284	0.771306	SoyZH13_15G012700
GO:0051570	regulation of histone H3-K9 methylation	0.0779423	0.0295996	2.63	0.323284	0.771306	SoyZH13_02G273500
GO:0055062	phosphate ion homeostasis	0.0779423	0.0295996	2.63	0.323284	0.771306	SoyZH13_13G161000
GO:0080188	gene silencing by RNA-directed DNA methylation	0.0779423	0.0295996	2.63	0.323284	0.771306	SoyZH13_17G084500
GO:2000243	positive regulation of reproductive process	0.0779423	0.0295996	2.63	0.323284	0.771306	SoyZH13_02G273500
GO:0043547	positive regulation of GTPase activity	0.311769	0.224111	1.39	0.32397	0.771531	SoyZH13_07G096500/SoyZH13_09G014400/SoyZH13_11G083800/SoyZH13_18G039100
GO:0048367	shoot system development	0.857366	0.723075	1.19	0.324449	0.771531	SoyZH13_02G141200/SoyZH13_02G273500/SoyZH13_03G132700/SoyZH13_04G169800/SoyZH13_08G130200/SoyZH13_10G023000/SoyZH13_10G061100/SoyZH13_10G063600/SoyZH13_11G037900/SoyZH13_13G227301/SoyZH13_19G231800
GO:0009657	plastid organization	0.389712	0.295996	1.32	0.330453	0.783344	SoyZH13_03G034900/SoyZH13_04G120500/SoyZH13_08G109900/SoyZH13_13G220500/SoyZH13_18G185700
GO:0007165	signal transduction	2.72798	2.51173	1.09	0.330504	0.783344	NewGene_2260/NewGene_6404/SoyZH13_02G023100/SoyZH13_02G110100/SoyZH13_02G141200/SoyZH13_02G214900/SoyZH13_02G273500/SoyZH13_03G048202/SoyZH13_03G077800/SoyZH13_03G078100/SoyZH13_03G132700/SoyZH13_04G058400/SoyZH13_04G086401/SoyZH13_05G019300/SoyZH13_05G148000/SoyZH13_06G058300/SoyZH13_06G192400/SoyZH13_08G207900/SoyZH13_09G251800/SoyZH13_10G002000/SoyZH13_10G023000/SoyZH13_10G109800/SoyZH13_11G03…
GO:0009966	regulation of signal transduction	0.935308	0.803417	1.16	0.336042	0.784856	SoyZH13_05G047900/SoyZH13_05G128200/SoyZH13_05G130300/SoyZH13_07G096500/SoyZH13_07G135100/SoyZH13_09G014400/SoyZH13_10G109800/SoyZH13_11G037900/SoyZH13_14G194700/SoyZH13_17G126900/SoyZH13_18G039100/SoyZH13_20G143900
GO:0007062	sister chromatid cohesion	0.155885	0.0930272	1.68	0.33696	0.784856	SoyZH13_06G137500/SoyZH13_19G075700
GO:0007186	G protein-coupled receptor signaling pathway	0.155885	0.0930272	1.68	0.33696	0.784856	SoyZH13_02G134100/SoyZH13_09G190600
GO:0008652	cellular amino acid biosynthetic process	0.155885	0.0930272	1.68	0.33696	0.784856	SoyZH13_04G195401/SoyZH13_18G088000
GO:0009640	photomorphogenesis	0.155885	0.0930272	1.68	0.33696	0.784856	SoyZH13_12G034101/SoyZH13_13G317002
GO:0098869	cellular oxidant detoxification	0.155885	0.0930272	1.68	0.33696	0.784856	SoyZH13_04G120500/SoyZH13_13G261600
GO:1901615	organic hydroxy compound metabolic process	0.155885	0.0930272	1.68	0.33696	0.784856	SoyZH13_04G195401/SoyZH13_07G076200
GO:0008283	cell population proliferation	0.233827	0.160683	1.46	0.340387	0.784856	SoyZH13_10G149700/SoyZH13_11G093000/SoyZH13_19G231800
GO:0016036	cellular response to phosphate starvation	0.233827	0.160683	1.46	0.340387	0.784856	SoyZH13_07G213600/SoyZH13_09G212800/SoyZH13_13G161000
GO:0016126	sterol biosynthetic process	0.233827	0.160683	1.46	0.340387	0.784856	SoyZH13_19G221700/SoyZH13_20G050800/SoyZH13_U000454
GO:0019219	regulation of nucleobase-containing compound metabolic process	2.18239	2.00008	1.09	0.343835	0.784856	SoyZH13_02G273500/SoyZH13_03G137700/SoyZH13_05G044300/SoyZH13_05G047900/SoyZH13_05G128200/SoyZH13_05G130300/SoyZH13_06G116300/SoyZH13_06G143700/SoyZH13_07G052300/SoyZH13_07G147900/SoyZH13_07G249700/SoyZH13_08G109900/SoyZH13_09G011500/SoyZH13_09G105300/SoyZH13_10G063600/SoyZH13_10G109800/SoyZH13_11G037900/SoyZH13_12G090600/SoyZH13_13G089000/SoyZH13_13G159900/SoyZH13_13G227301/SoyZH13_14G194700/Soy…
GO:0010628	positive regulation of gene expression	0.467654	0.376337	1.24	0.352988	0.784856	SoyZH13_07G249700/SoyZH13_13G089000/SoyZH13_15G031900/SoyZH13_15G113100/SoyZH13_15G113200/SoyZH13_15G113300
GO:0002229	defense response to oomycetes	0.233827	0.164912	1.42	0.35547	0.784856	SoyZH13_07G169800/SoyZH13_07G169900/SoyZH13_08G245100
GO:0006189	'de novo' IMP biosynthetic process	0.155885	0.0972557	1.6	0.35704	0.784856	NewGene_2309/SoyZH13_20G211100
GO:0009089	lysine biosynthetic process via diaminopimelate	0.155885	0.0972557	1.6	0.35704	0.784856	SoyZH13_07G057400/SoyZH13_10G051200
GO:0009299	mRNA transcription	0.155885	0.0972557	1.6	0.35704	0.784856	SoyZH13_02G210500/SoyZH13_18G057400
GO:0032880	regulation of protein localization	0.155885	0.0972557	1.6	0.35704	0.784856	SoyZH13_07G135100/SoyZH13_11G083800
GO:0051783	regulation of nuclear division	0.155885	0.0972557	1.6	0.35704	0.784856	SoyZH13_11G093000/SoyZH13_19G130100
GO:0097237	cellular response to toxic substance	0.155885	0.0972557	1.6	0.35704	0.784856	SoyZH13_04G120500/SoyZH13_13G261600
GO:0098754	detoxification	0.155885	0.0972557	1.6	0.35704	0.784856	SoyZH13_04G120500/SoyZH13_13G261600
GO:0002143	tRNA wobble position uridine thiolation	0.0779423	0.0338281	2.3	0.360008	0.784856	SoyZH13_19G124200
GO:0006003	fructose 2,6-bisphosphate metabolic process	0.0779423	0.0338281	2.3	0.360008	0.784856	SoyZH13_14G179300
GO:0006283	transcription-coupled nucleotide-excision repair	0.0779423	0.0338281	2.3	0.360008	0.784856	SoyZH13_10G036900
GO:0006297	nucleotide-excision repair, DNA gap filling	0.0779423	0.0338281	2.3	0.360008	0.784856	SoyZH13_04G187600
GO:0006305	DNA alkylation	0.0779423	0.0338281	2.3	0.360008	0.784856	SoyZH13_17G084500
GO:0006741	NADP biosynthetic process	0.0779423	0.0338281	2.3	0.360008	0.784856	SoyZH13_12G209702
GO:0009113	purine nucleobase biosynthetic process	0.0779423	0.0338281	2.3	0.360008	0.784856	SoyZH13_10G142500
GO:0009880	embryonic pattern specification	0.0779423	0.0338281	2.3	0.360008	0.784856	SoyZH13_17G101800
GO:0010025	wax biosynthetic process	0.0779423	0.0338281	2.3	0.360008	0.784856	SoyZH13_19G204900
GO:0010133	proline catabolic process to glutamate	0.0779423	0.0338281	2.3	0.360008	0.784856	SoyZH13_05G027900
GO:0010345	suberin biosynthetic process	0.0779423	0.0338281	2.3	0.360008	0.784856	SoyZH13_11G158800
GO:0019674	NAD metabolic process	0.0779423	0.0338281	2.3	0.360008	0.784856	SoyZH13_12G209702
GO:0019985	translesion synthesis	0.0779423	0.0338281	2.3	0.360008	0.784856	SoyZH13_18G065900
GO:0031109	microtubule polymerization or depolymerization	0.0779423	0.0338281	2.3	0.360008	0.784856	SoyZH13_17G244200
GO:0031110	regulation of microtubule polymerization or depolymerization	0.0779423	0.0338281	2.3	0.360008	0.784856	SoyZH13_01G173300
GO:0032786	positive regulation of DNA-templated transcription, elongation	0.0779423	0.0338281	2.3	0.360008	0.784856	SoyZH13_13G089000
GO:0034249	negative regulation of cellular amide metabolic process	0.0779423	0.0338281	2.3	0.360008	0.784856	SoyZH13_15G236200
GO:0036377	arbuscular mycorrhizal association	0.0779423	0.0338281	2.3	0.360008	0.784856	SoyZH13_05G094600
GO:0042023	DNA endoreduplication	0.0779423	0.0338281	2.3	0.360008	0.784856	NewGene_458
GO:0043487	regulation of RNA stability	0.0779423	0.0338281	2.3	0.360008	0.784856	SoyZH13_13G159900
GO:0048284	organelle fusion	0.0779423	0.0338281	2.3	0.360008	0.784856	SoyZH13_17G239100
GO:0050482	arachidonic acid secretion	0.0779423	0.0338281	2.3	0.360008	0.784856	SoyZH13_07G121800
GO:0050764	regulation of phagocytosis	0.0779423	0.0338281	2.3	0.360008	0.784856	SoyZH13_12G100400
GO:0051047	positive regulation of secretion	0.0779423	0.0338281	2.3	0.360008	0.784856	SoyZH13_11G083800
GO:0051315	attachment of mitotic spindle microtubules to kinetochore	0.0779423	0.0338281	2.3	0.360008	0.784856	SoyZH13_15G012700
GO:0070979	protein K11-linked ubiquitination	0.0779423	0.0338281	2.3	0.360008	0.784856	SoyZH13_02G262400
GO:0071044	histone mRNA catabolic process	0.0779423	0.0338281	2.3	0.360008	0.784856	SoyZH13_12G090600
GO:0071048	nuclear retention of unspliced pre-mRNA at the site of transcription	0.0779423	0.0338281	2.3	0.360008	0.784856	SoyZH13_12G090600
GO:0071277	cellular response to calcium ion	0.0779423	0.0338281	2.3	0.360008	0.784856	SoyZH13_03G221300
GO:0072318	clathrin coat disassembly	0.0779423	0.0338281	2.3	0.360008	0.784856	SoyZH13_01G155400
GO:0080022	primary root development	0.0779423	0.0338281	2.3	0.360008	0.784856	SoyZH13_08G130200
GO:0090329	regulation of DNA-dependent DNA replication	0.0779423	0.0338281	2.3	0.360008	0.784856	SoyZH13_03G137700
GO:1903532	positive regulation of secretion by cell	0.0779423	0.0338281	2.3	0.360008	0.784856	SoyZH13_11G083800
GO:0051246	regulation of protein metabolic process	0.623539	0.528564	1.18	0.367694	0.799279	SoyZH13_02G273500/SoyZH13_04G169800/SoyZH13_11G170800/SoyZH13_14G205800/SoyZH13_15G113100/SoyZH13_15G113200/SoyZH13_15G113300/SoyZH13_15G236200
GO:0048583	regulation of response to stimulus	1.32502	1.19667	1.11	0.36791	0.799279	SoyZH13_03G077800/SoyZH13_04G120500/SoyZH13_05G047900/SoyZH13_05G128200/SoyZH13_05G130300/SoyZH13_05G136800/SoyZH13_07G096500/SoyZH13_07G135100/SoyZH13_08G098200/SoyZH13_09G014400/SoyZH13_10G109800/SoyZH13_11G037900/SoyZH13_14G104400/SoyZH13_14G194700/SoyZH13_17G084500/SoyZH13_17G126900/SoyZH13_18G039100
GO:0000381	regulation of alternative mRNA splicing, via spliceosome	0.233827	0.16914	1.38	0.370506	0.799279	SoyZH13_05G038900/SoyZH13_10G072900/SoyZH13_11G202500
GO:0006898	receptor-mediated endocytosis	0.233827	0.16914	1.38	0.370506	0.799279	SoyZH13_01G058100/SoyZH13_01G155400/SoyZH13_01G162900
GO:0007059	chromosome segregation	0.233827	0.16914	1.38	0.370506	0.799279	SoyZH13_06G137500/SoyZH13_13G119700/SoyZH13_16G109600
GO:0034655	nucleobase-containing compound catabolic process	0.233827	0.16914	1.38	0.370506	0.799279	SoyZH13_12G090600/SoyZH13_13G159900/SoyZH13_19G178800
GO:0044087	regulation of cellular component biogenesis	0.233827	0.16914	1.38	0.370506	0.799279	SoyZH13_10G109800/SoyZH13_12G100400/SoyZH13_15G236200
GO:0080090	regulation of primary metabolic process	2.80592	2.63859	1.06	0.375285	0.805824	SoyZH13_02G135300/SoyZH13_02G273500/SoyZH13_03G137700/SoyZH13_04G169800/SoyZH13_05G044300/SoyZH13_05G047900/SoyZH13_05G128200/SoyZH13_05G130300/SoyZH13_06G116300/SoyZH13_06G143700/SoyZH13_07G052300/SoyZH13_07G147900/SoyZH13_07G249700/SoyZH13_08G109900/SoyZH13_09G011500/SoyZH13_09G105300/SoyZH13_10G063600/SoyZH13_10G109800/SoyZH13_11G037900/SoyZH13_11G170800/SoyZH13_12G090600/SoyZH13_13G089000/Soy…
GO:0000911	cytokinesis by cell plate formation	0.155885	0.101484	1.54	0.376895	0.805824	SoyZH13_08G303700/SoyZH13_10G162900
GO:0007094	mitotic spindle assembly checkpoint	0.155885	0.101484	1.54	0.376895	0.805824	SoyZH13_07G149100/SoyZH13_11G244800
GO:0030071	regulation of mitotic metaphase/anaphase transition	0.155885	0.101484	1.54	0.376895	0.805824	SoyZH13_11G093000/SoyZH13_12G021300
GO:0032535	regulation of cellular component size	0.155885	0.101484	1.54	0.376895	0.805824	SoyZH13_10G109800/SoyZH13_12G100400
GO:0032970	regulation of actin filament-based process	0.155885	0.101484	1.54	0.376895	0.805824	SoyZH13_10G109800/SoyZH13_12G100400
GO:1901419	regulation of response to alcohol	0.389712	0.317138	1.23	0.384953	0.808013	SoyZH13_05G128200/SoyZH13_07G096500/SoyZH13_09G014400/SoyZH13_14G194700/SoyZH13_18G039100
GO:1905957	regulation of cellular response to alcohol	0.389712	0.317138	1.23	0.384953	0.808013	SoyZH13_05G128200/SoyZH13_07G096500/SoyZH13_09G014400/SoyZH13_14G194700/SoyZH13_18G039100
GO:0048608	reproductive structure development	1.16913	1.06136	1.1	0.387638	0.808013	SoyZH13_02G133100/SoyZH13_02G141200/SoyZH13_02G273500/SoyZH13_03G132700/SoyZH13_04G169800/SoyZH13_07G052300/SoyZH13_08G130200/SoyZH13_10G023000/SoyZH13_10G061100/SoyZH13_10G063600/SoyZH13_10G155100/SoyZH13_11G037900/SoyZH13_13G227301/SoyZH13_14G066700/SoyZH13_15G031900
GO:0033043	regulation of organelle organization	0.545596	0.465136	1.17	0.388286	0.808013	SoyZH13_02G273500/SoyZH13_04G169800/SoyZH13_10G109800/SoyZH13_11G093000/SoyZH13_12G090600/SoyZH13_12G100400/SoyZH13_17G084500
GO:0061458	reproductive system development	1.16913	1.06558	1.1	0.393552	0.808013	SoyZH13_02G133100/SoyZH13_02G141200/SoyZH13_02G273500/SoyZH13_03G132700/SoyZH13_04G169800/SoyZH13_07G052300/SoyZH13_08G130200/SoyZH13_10G023000/SoyZH13_10G061100/SoyZH13_10G063600/SoyZH13_10G155100/SoyZH13_11G037900/SoyZH13_13G227301/SoyZH13_14G066700/SoyZH13_15G031900
GO:0000077	DNA damage checkpoint	0.0779423	0.0380566	2.05	0.39474	0.808013	SoyZH13_14G130500
GO:0000467	exonucleolytic trimming to generate mature 3'-end of 5.8S rRNA from tricistronic rRNA transcript (SSU-rRNA, 5.8S rRNA, LSU-rRNA)	0.0779423	0.0380566	2.05	0.39474	0.808013	SoyZH13_03G133800
GO:0000741	karyogamy	0.0779423	0.0380566	2.05	0.39474	0.808013	SoyZH13_17G239100
GO:0006221	pyrimidine nucleotide biosynthetic process	0.0779423	0.0380566	2.05	0.39474	0.808013	SoyZH13_05G177400
GO:0006308	DNA catabolic process	0.0779423	0.0380566	2.05	0.39474	0.808013	SoyZH13_08G055300
GO:0006665	sphingolipid metabolic process	0.0779423	0.0380566	2.05	0.39474	0.808013	SoyZH13_06G287600
GO:0006672	ceramide metabolic process	0.0779423	0.0380566	2.05	0.39474	0.808013	SoyZH13_06G287600
GO:0009072	aromatic amino acid family metabolic process	0.0779423	0.0380566	2.05	0.39474	0.808013	SoyZH13_04G195401
GO:0009247	glycolipid biosynthetic process	0.0779423	0.0380566	2.05	0.39474	0.808013	SoyZH13_13G145200
GO:0010183	pollen tube guidance	0.0779423	0.0380566	2.05	0.39474	0.808013	SoyZH13_12G066900
GO:0010364	regulation of ethylene biosynthetic process	0.0779423	0.0380566	2.05	0.39474	0.808013	SoyZH13_02G135300
GO:0010383	cell wall polysaccharide metabolic process	0.0779423	0.0380566	2.05	0.39474	0.808013	SoyZH13_01G110000
GO:0031335	regulation of sulfur amino acid metabolic process	0.0779423	0.0380566	2.05	0.39474	0.808013	SoyZH13_02G135300
GO:0033260	nuclear DNA replication	0.0779423	0.0380566	2.05	0.39474	0.808013	SoyZH13_03G185400
GO:0046488	phosphatidylinositol metabolic process	0.0779423	0.0380566	2.05	0.39474	0.808013	SoyZH13_10G168700
GO:0051131	chaperone-mediated protein complex assembly	0.0779423	0.0380566	2.05	0.39474	0.808013	SoyZH13_17G177900
GO:0051258	protein polymerization	0.0779423	0.0380566	2.05	0.39474	0.808013	SoyZH13_17G244200
GO:0051568	histone H3-K4 methylation	0.0779423	0.0380566	2.05	0.39474	0.808013	SoyZH13_13G089000
GO:0070988	demethylation	0.0779423	0.0380566	2.05	0.39474	0.808013	SoyZH13_04G169800
GO:0071025	RNA surveillance	0.0779423	0.0380566	2.05	0.39474	0.808013	SoyZH13_12G090600
GO:0071038	nuclear polyadenylation-dependent tRNA catabolic process	0.0779423	0.0380566	2.05	0.39474	0.808013	SoyZH13_03G133800
GO:0071427	mRNA-containing ribonucleoprotein complex export from nucleus	0.0779423	0.0380566	2.05	0.39474	0.808013	SoyZH13_13G159900
GO:0090503	RNA phosphodiester bond hydrolysis, exonucleolytic	0.0779423	0.0380566	2.05	0.39474	0.808013	SoyZH13_12G090600
GO:1900908	regulation of olefin metabolic process	0.0779423	0.0380566	2.05	0.39474	0.808013	SoyZH13_02G135300
GO:1900911	regulation of olefin biosynthetic process	0.0779423	0.0380566	2.05	0.39474	0.808013	SoyZH13_02G135300
GO:0010119	regulation of stomatal movement	0.155885	0.105713	1.47	0.39649	0.80815	SoyZH13_13G101100/SoyZH13_15G031900
GO:0032886	regulation of microtubule-based process	0.155885	0.105713	1.47	0.39649	0.80815	SoyZH13_01G127900/SoyZH13_05G053200
GO:0090066	regulation of anatomical structure size	0.155885	0.105713	1.47	0.39649	0.80815	SoyZH13_10G109800/SoyZH13_12G100400
GO:0044270	cellular nitrogen compound catabolic process	0.233827	0.177597	1.32	0.400359	0.813735	SoyZH13_12G090600/SoyZH13_13G159900/SoyZH13_19G178800
GO:0046700	heterocycle catabolic process	0.233827	0.177597	1.32	0.400359	0.813735	SoyZH13_12G090600/SoyZH13_13G159900/SoyZH13_19G178800
GO:0009793	embryo development ending in seed dormancy	0.623539	0.549706	1.13	0.409325	0.830788	SoyZH13_02G133100/SoyZH13_03G128500/SoyZH13_05G103100/SoyZH13_07G052300/SoyZH13_08G130200/SoyZH13_08G225400/SoyZH13_10G155100/SoyZH13_14G066700
GO:0048518	positive regulation of biological process	1.4809	1.38272	1.07	0.412543	0.83155	SoyZH13_02G273500/SoyZH13_03G077800/SoyZH13_05G047900/SoyZH13_05G136800/SoyZH13_07G096500/SoyZH13_07G249700/SoyZH13_08G098200/SoyZH13_09G014400/SoyZH13_10G109800/SoyZH13_11G083800/SoyZH13_13G089000/SoyZH13_15G031900/SoyZH13_15G113100/SoyZH13_15G113200/SoyZH13_15G113300/SoyZH13_17G084500/SoyZH13_17G126900/SoyZH13_18G039100/SoyZH13_19G231800
GO:0019439	aromatic compound catabolic process	0.233827	0.181826	1.29	0.415139	0.83155	SoyZH13_12G090600/SoyZH13_13G159900/SoyZH13_19G178800
GO:1901361	organic cyclic compound catabolic process	0.233827	0.181826	1.29	0.415139	0.83155	SoyZH13_12G090600/SoyZH13_13G159900/SoyZH13_19G178800
GO:0010268	brassinosteroid homeostasis	0.155885	0.109941	1.42	0.415794	0.83155	SoyZH13_14G076300/SoyZH13_15G130400
GO:0016132	brassinosteroid biosynthetic process	0.155885	0.109941	1.42	0.415794	0.83155	SoyZH13_14G076300/SoyZH13_15G130400
GO:0030865	cortical cytoskeleton organization	0.155885	0.109941	1.42	0.415794	0.83155	SoyZH13_03G160300/SoyZH13_19G164000
GO:0043414	macromolecule methylation	0.155885	0.109941	1.42	0.415794	0.83155	SoyZH13_13G089000/SoyZH13_17G084500
GO:0009787	regulation of abscisic acid-activated signaling pathway	0.389712	0.329824	1.18	0.417601	0.83155	SoyZH13_05G128200/SoyZH13_07G096500/SoyZH13_09G014400/SoyZH13_14G194700/SoyZH13_18G039100
GO:0007020	microtubule nucleation	0.0779423	0.0422851	1.84	0.427589	0.83155	SoyZH13_03G234600
GO:0007023	post-chaperonin tubulin folding pathway	0.0779423	0.0422851	1.84	0.427589	0.83155	SoyZH13_13G257100
GO:0007035	vacuolar acidification	0.0779423	0.0422851	1.84	0.427589	0.83155	SoyZH13_03G193601
GO:0007093	mitotic cell cycle checkpoint	0.0779423	0.0422851	1.84	0.427589	0.83155	SoyZH13_03G191600
GO:0007188	adenylate cyclase-modulating G protein-coupled receptor signaling pathway	0.0779423	0.0422851	1.84	0.427589	0.83155	SoyZH13_16G128600
GO:0009249	protein lipoylation	0.0779423	0.0422851	1.84	0.427589	0.83155	SoyZH13_10G237201
GO:0009749	response to glucose	0.0779423	0.0422851	1.84	0.427589	0.83155	SoyZH13_09G007700
GO:0010731	protein glutathionylation	0.0779423	0.0422851	1.84	0.427589	0.83155	SoyZH13_10G268800
GO:0015936	coenzyme A metabolic process	0.0779423	0.0422851	1.84	0.427589	0.83155	SoyZH13_20G050800
GO:0030148	sphingolipid biosynthetic process	0.0779423	0.0422851	1.84	0.427589	0.83155	SoyZH13_11G062200
GO:0031060	regulation of histone methylation	0.0779423	0.0422851	1.84	0.427589	0.83155	SoyZH13_02G273500
GO:0031062	positive regulation of histone methylation	0.0779423	0.0422851	1.84	0.427589	0.83155	SoyZH13_02G273500
GO:0032784	regulation of DNA-templated transcription, elongation	0.0779423	0.0422851	1.84	0.427589	0.83155	SoyZH13_13G089000
GO:0033499	galactose catabolic process via UDP-galactose	0.0779423	0.0422851	1.84	0.427589	0.83155	SoyZH13_19G018900
GO:0042335	cuticle development	0.0779423	0.0422851	1.84	0.427589	0.83155	SoyZH13_15G031900
GO:0044036	cell wall macromolecule metabolic process	0.0779423	0.0422851	1.84	0.427589	0.83155	SoyZH13_01G110000
GO:0044210	'de novo' CTP biosynthetic process	0.0779423	0.0422851	1.84	0.427589	0.83155	SoyZH13_15G204800
GO:0046620	regulation of organ growth	0.0779423	0.0422851	1.84	0.427589	0.83155	SoyZH13_10G063600
GO:0048653	anther development	0.0779423	0.0422851	1.84	0.427589	0.83155	SoyZH13_13G227301
GO:0050684	regulation of mRNA processing	0.0779423	0.0422851	1.84	0.427589	0.83155	SoyZH13_02G273500
GO:0061085	regulation of histone H3-K27 methylation	0.0779423	0.0422851	1.84	0.427589	0.83155	SoyZH13_02G273500
GO:0061087	positive regulation of histone H3-K27 methylation	0.0779423	0.0422851	1.84	0.427589	0.83155	SoyZH13_02G273500
GO:0098719	sodium ion import across plasma membrane	0.0779423	0.0422851	1.84	0.427589	0.83155	SoyZH13_07G235900
GO:0016072	rRNA metabolic process	0.155885	0.11417	1.37	0.434781	0.84329	SoyZH13_02G106000/SoyZH13_12G090600
GO:0023051	regulation of signaling	0.857366	0.790731	1.08	0.435632	0.84329	SoyZH13_05G047900/SoyZH13_05G128200/SoyZH13_05G130300/SoyZH13_07G096500/SoyZH13_07G135100/SoyZH13_09G014400/SoyZH13_10G109800/SoyZH13_11G037900/SoyZH13_14G194700/SoyZH13_17G126900/SoyZH13_18G039100
GO:0006897	endocytosis	0.311769	0.262168	1.19	0.435967	0.84329	SoyZH13_01G058100/SoyZH13_04G091500/SoyZH13_11G134900/SoyZH13_15G108600
GO:0022603	regulation of anatomical structure morphogenesis	0.311769	0.262168	1.19	0.435967	0.84329	SoyZH13_01G064200/SoyZH13_02G141200/SoyZH13_03G132700/SoyZH13_10G023000
GO:0009555	pollen development	0.467654	0.414394	1.13	0.441036	0.846372	SoyZH13_02G133100/SoyZH13_05G136800/SoyZH13_08G098200/SoyZH13_09G014400/SoyZH13_11G037900/SoyZH13_12G066900
GO:0051173	positive regulation of nitrogen compound metabolic process	0.623539	0.56662	1.1	0.442596	0.846372	SoyZH13_02G273500/SoyZH13_07G249700/SoyZH13_13G089000/SoyZH13_15G031900/SoyZH13_15G113100/SoyZH13_15G113200/SoyZH13_15G113300/SoyZH13_19G231800
GO:1903506	regulation of nucleic acid-templated transcription	1.94856	1.869	1.04	0.444187	0.846372	SoyZH13_02G273500/SoyZH13_05G044300/SoyZH13_05G047900/SoyZH13_05G128200/SoyZH13_05G130300/SoyZH13_06G116300/SoyZH13_06G143700/SoyZH13_07G052300/SoyZH13_07G147900/SoyZH13_07G249700/SoyZH13_08G109900/SoyZH13_09G011500/SoyZH13_09G105300/SoyZH13_10G063600/SoyZH13_10G109800/SoyZH13_11G037900/SoyZH13_13G089000/SoyZH13_13G227301/SoyZH13_14G194700/SoyZH13_15G031900/SoyZH13_15G111700/SoyZH13_17G084500/Soy…
GO:2001141	regulation of RNA biosynthetic process	1.94856	1.869	1.04	0.444187	0.846372	SoyZH13_02G273500/SoyZH13_05G044300/SoyZH13_05G047900/SoyZH13_05G128200/SoyZH13_05G130300/SoyZH13_06G116300/SoyZH13_06G143700/SoyZH13_07G052300/SoyZH13_07G147900/SoyZH13_07G249700/SoyZH13_08G109900/SoyZH13_09G011500/SoyZH13_09G105300/SoyZH13_10G063600/SoyZH13_10G109800/SoyZH13_11G037900/SoyZH13_13G089000/SoyZH13_13G227301/SoyZH13_14G194700/SoyZH13_15G031900/SoyZH13_15G111700/SoyZH13_17G084500/Soy…
GO:0007010	cytoskeleton organization	0.467654	0.418622	1.12	0.45073	0.846372	SoyZH13_03G160300/SoyZH13_07G251500/SoyZH13_15G156600/SoyZH13_17G244200/SoyZH13_19G115200/SoyZH13_19G164000
GO:0010026	trichome differentiation	0.155885	0.118398	1.32	0.45343	0.846372	SoyZH13_14G147600/SoyZH13_17G244200
GO:0019750	chloroplast localization	0.155885	0.118398	1.32	0.45343	0.846372	SoyZH13_03G034900/SoyZH13_18G185700
GO:0043254	regulation of protein-containing complex assembly	0.155885	0.118398	1.32	0.45343	0.846372	SoyZH13_10G109800/SoyZH13_12G100400
GO:0051644	plastid localization	0.155885	0.118398	1.32	0.45343	0.846372	SoyZH13_03G034900/SoyZH13_18G185700
GO:0051667	establishment of plastid localization	0.155885	0.118398	1.32	0.45343	0.846372	SoyZH13_03G034900/SoyZH13_18G185700
GO:0000712	resolution of meiotic recombination intermediates	0.0779423	0.0465136	1.68	0.458656	0.846372	SoyZH13_15G253400
GO:0006164	purine nucleotide biosynthetic process	0.0779423	0.0465136	1.68	0.458656	0.846372	SoyZH13_14G164600
GO:0006166	purine ribonucleoside salvage	0.0779423	0.0465136	1.68	0.458656	0.846372	SoyZH13_10G054900
GO:0006538	glutamate catabolic process	0.0779423	0.0465136	1.68	0.458656	0.846372	SoyZH13_09G151900
GO:0006574	valine catabolic process	0.0779423	0.0465136	1.68	0.458656	0.846372	SoyZH13_09G024400
GO:0006777	Mo-molybdopterin cofactor biosynthetic process	0.0779423	0.0465136	1.68	0.458656	0.846372	SoyZH13_06G291400
GO:0006935	chemotaxis	0.0779423	0.0465136	1.68	0.458656	0.846372	SoyZH13_10G109800
GO:0009561	megagametogenesis	0.0779423	0.0465136	1.68	0.458656	0.846372	SoyZH13_17G239100
GO:0009648	photoperiodism	0.0779423	0.0465136	1.68	0.458656	0.846372	SoyZH13_15G031900
GO:0009816	defense response to bacterium, incompatible interaction	0.0779423	0.0465136	1.68	0.458656	0.846372	SoyZH13_03G077800
GO:0030100	regulation of endocytosis	0.0779423	0.0465136	1.68	0.458656	0.846372	SoyZH13_12G100400
GO:0030259	lipid glycosylation	0.0779423	0.0465136	1.68	0.458656	0.846372	SoyZH13_18G211900
GO:0031058	positive regulation of histone modification	0.0779423	0.0465136	1.68	0.458656	0.846372	SoyZH13_02G273500
GO:0033238	regulation of cellular amine metabolic process	0.0779423	0.0465136	1.68	0.458656	0.846372	SoyZH13_02G135300
GO:0042330	taxis	0.0779423	0.0465136	1.68	0.458656	0.846372	SoyZH13_10G109800
GO:0045017	glycerolipid biosynthetic process	0.0779423	0.0465136	1.68	0.458656	0.846372	SoyZH13_07G076200
GO:0045926	negative regulation of growth	0.0779423	0.0465136	1.68	0.458656	0.846372	SoyZH13_10G063600
GO:0046785	microtubule polymerization	0.0779423	0.0465136	1.68	0.458656	0.846372	SoyZH13_17G244200
GO:0048573	photoperiodism, flowering	0.0779423	0.0465136	1.68	0.458656	0.846372	SoyZH13_15G031900
GO:0051513	regulation of monopolar cell growth	0.0779423	0.0465136	1.68	0.458656	0.846372	SoyZH13_02G134000
GO:0051560	mitochondrial calcium ion homeostasis	0.0779423	0.0465136	1.68	0.458656	0.846372	SoyZH13_02G218500
GO:1901136	carbohydrate derivative catabolic process	0.0779423	0.0465136	1.68	0.458656	0.846372	SoyZH13_19G178800
GO:1905269	positive regulation of chromatin organization	0.0779423	0.0465136	1.68	0.458656	0.846372	SoyZH13_02G273500
GO:2000242	negative regulation of reproductive process	0.0779423	0.0465136	1.68	0.458656	0.846372	SoyZH13_13G089000
GO:0015977	carbon fixation	0.233827	0.194511	1.2	0.458704	0.846372	SoyZH13_10G189500/SoyZH13_U000081/SoyZH13_U000194
GO:0072583	clathrin-dependent endocytosis	0.233827	0.194511	1.2	0.458704	0.846372	SoyZH13_01G058100/SoyZH13_01G155400/SoyZH13_04G091500
GO:0007389	pattern specification process	0.545596	0.498964	1.09	0.459846	0.847305	SoyZH13_02G141200/SoyZH13_03G132700/SoyZH13_08G130200/SoyZH13_10G023000/SoyZH13_10G063600/SoyZH13_17G101800/SoyZH13_19G231800
GO:0032268	regulation of cellular protein metabolic process	0.467654	0.422851	1.11	0.460386	0.847305	SoyZH13_02G273500/SoyZH13_04G169800/SoyZH13_15G113100/SoyZH13_15G113200/SoyZH13_15G113300/SoyZH13_15G236200
GO:0010646	regulation of cell communication	0.857366	0.807645	1.06	0.463565	0.852068	SoyZH13_05G047900/SoyZH13_05G128200/SoyZH13_05G130300/SoyZH13_07G096500/SoyZH13_07G135100/SoyZH13_09G014400/SoyZH13_10G109800/SoyZH13_11G037900/SoyZH13_14G194700/SoyZH13_17G126900/SoyZH13_18G039100
GO:0010143	cutin biosynthetic process	0.155885	0.122627	1.27	0.471721	0.858385	SoyZH13_03G200700/SoyZH13_19G204900
GO:0034765	regulation of ion transmembrane transport	0.155885	0.122627	1.27	0.471721	0.858385	SoyZH13_13G161000/SoyZH13_13G195900
GO:0040011	locomotion	0.155885	0.122627	1.27	0.471721	0.858385	SoyZH13_10G109800/SoyZH13_12G100400
GO:0080163	regulation of protein serine/threonine phosphatase activity	0.155885	0.122627	1.27	0.471721	0.858385	SoyZH13_01G019000/SoyZH13_07G227900
GO:0048831	regulation of shoot system development	0.311769	0.274853	1.13	0.472336	0.858385	SoyZH13_02G273500/SoyZH13_06G214900/SoyZH13_10G063600/SoyZH13_13G089000
GO:0010941	regulation of cell death	0.233827	0.19874	1.18	0.47292	0.858385	SoyZH13_03G077800/SoyZH13_04G120500/SoyZH13_14G104400
GO:0043067	regulation of programmed cell death	0.233827	0.19874	1.18	0.47292	0.858385	SoyZH13_03G077800/SoyZH13_04G120500/SoyZH13_14G104400
GO:0060255	regulation of macromolecule metabolic process	2.72798	2.67242	1.02	0.474902	0.858385	SoyZH13_02G273500/SoyZH13_03G137700/SoyZH13_04G169800/SoyZH13_05G044300/SoyZH13_05G047900/SoyZH13_05G128200/SoyZH13_05G130300/SoyZH13_06G116300/SoyZH13_06G143700/SoyZH13_07G052300/SoyZH13_07G147900/SoyZH13_07G249700/SoyZH13_08G109900/SoyZH13_09G011500/SoyZH13_09G105300/SoyZH13_10G063600/SoyZH13_10G109800/SoyZH13_11G037900/SoyZH13_11G170800/SoyZH13_12G090600/SoyZH13_13G089000/SoyZH13_13G159900/Soy…
GO:0010558	negative regulation of macromolecule biosynthetic process	0.467654	0.431308	1.08	0.479563	0.858385	SoyZH13_03G137700/SoyZH13_05G044300/SoyZH13_05G130300/SoyZH13_11G037900/SoyZH13_12G090600/SoyZH13_15G236200
GO:0051345	positive regulation of hydrolase activity	0.311769	0.279082	1.12	0.484267	0.858385	SoyZH13_07G096500/SoyZH13_09G014400/SoyZH13_11G083800/SoyZH13_18G039100
GO:0006541	glutamine metabolic process	0.233827	0.202968	1.15	0.486962	0.858385	SoyZH13_13G233300/SoyZH13_15G204800/SoyZH13_17G067900
GO:0006749	glutathione metabolic process	0.233827	0.202968	1.15	0.486962	0.858385	SoyZH13_07G130801/SoyZH13_07G131800/SoyZH13_08G167200
GO:0006066	alcohol metabolic process	0.0779423	0.0507421	1.54	0.488039	0.858385	SoyZH13_07G076200
GO:0006301	postreplication repair	0.0779423	0.0507421	1.54	0.488039	0.858385	SoyZH13_06G137500
GO:0006306	DNA methylation	0.0779423	0.0507421	1.54	0.488039	0.858385	SoyZH13_17G084500
GO:0006356	regulation of transcription by RNA polymerase I	0.0779423	0.0507421	1.54	0.488039	0.858385	SoyZH13_07G249700
GO:0006521	regulation of cellular amino acid metabolic process	0.0779423	0.0507421	1.54	0.488039	0.858385	SoyZH13_02G135300
GO:0006878	cellular copper ion homeostasis	0.0779423	0.0507421	1.54	0.488039	0.858385	SoyZH13_01G094000
GO:0009099	valine biosynthetic process	0.0779423	0.0507421	1.54	0.488039	0.858385	SoyZH13_15G069900
GO:0009744	response to sucrose	0.0779423	0.0507421	1.54	0.488039	0.858385	SoyZH13_12G014500
GO:0010506	regulation of autophagy	0.0779423	0.0507421	1.54	0.488039	0.858385	SoyZH13_15G084800
GO:0030258	lipid modification	0.0779423	0.0507421	1.54	0.488039	0.858385	SoyZH13_10G168700
GO:0034968	histone lysine methylation	0.0779423	0.0507421	1.54	0.488039	0.858385	SoyZH13_13G089000
GO:0046739	transport of virus in multicellular host	0.0779423	0.0507421	1.54	0.488039	0.858385	SoyZH13_20G185600
GO:0048280	vesicle fusion with Golgi apparatus	0.0779423	0.0507421	1.54	0.488039	0.858385	SoyZH13_17G038500
GO:0048564	photosystem I assembly	0.0779423	0.0507421	1.54	0.488039	0.858385	SoyZH13_07G165600
GO:0048582	positive regulation of post-embryonic development	0.0779423	0.0507421	1.54	0.488039	0.858385	SoyZH13_02G273500
GO:0051090	regulation of DNA-binding transcription factor activity	0.0779423	0.0507421	1.54	0.488039	0.858385	SoyZH13_10G109800
GO:0055081	anion homeostasis	0.0779423	0.0507421	1.54	0.488039	0.858385	SoyZH13_13G161000
GO:1903311	regulation of mRNA metabolic process	0.0779423	0.0507421	1.54	0.488039	0.858385	SoyZH13_02G273500
GO:2000032	regulation of secondary shoot formation	0.0779423	0.0507421	1.54	0.488039	0.858385	SoyZH13_06G214900
GO:0006813	potassium ion transport	0.155885	0.126855	1.23	0.489637	0.858385	SoyZH13_08G087100/SoyZH13_19G010200
GO:0006904	vesicle docking involved in exocytosis	0.155885	0.126855	1.23	0.489637	0.858385	SoyZH13_02G148900/SoyZH13_10G104700
GO:0009642	response to light intensity	0.155885	0.126855	1.23	0.489637	0.858385	SoyZH13_19G118700/SoyZH13_20G186300
GO:0009751	response to salicylic acid	0.155885	0.126855	1.23	0.489637	0.858385	SoyZH13_07G069900/SoyZH13_18G119800
GO:0015914	phospholipid transport	0.155885	0.126855	1.23	0.489637	0.858385	SoyZH13_06G186700/SoyZH13_19G007000
GO:0035999	tetrahydrofolate interconversion	0.155885	0.126855	1.23	0.489637	0.858385	SoyZH13_06G102600/SoyZH13_09G183100
GO:0061408	positive regulation of transcription from RNA polymerase II promoter in response to heat stress	0.155885	0.126855	1.23	0.489637	0.858385	SoyZH13_10G029400/SoyZH13_14G033900
GO:0009908	flower development	0.545596	0.515878	1.06	0.495003	0.866358	SoyZH13_08G306900/SoyZH13_09G134300/SoyZH13_10G061100/SoyZH13_10G063600/SoyZH13_11G037900/SoyZH13_13G227301/SoyZH13_15G073700
GO:0051241	negative regulation of multicellular organismal process	0.233827	0.207197	1.13	0.50082	0.866358	SoyZH13_07G135100/SoyZH13_10G063600/SoyZH13_13G089000
GO:0006082	organic acid metabolic process	0.389712	0.363652	1.07	0.502687	0.866358	SoyZH13_04G195401/SoyZH13_05G128200/SoyZH13_11G242100/SoyZH13_14G194700/SoyZH13_18G088000
GO:0008643	carbohydrate transport	0.389712	0.363652	1.07	0.502687	0.866358	NewGene_6312/SoyZH13_03G133300/SoyZH13_06G073100/SoyZH13_06G189700/SoyZH13_13G241000
GO:0043436	oxoacid metabolic process	0.389712	0.363652	1.07	0.502687	0.866358	SoyZH13_04G195401/SoyZH13_05G128200/SoyZH13_11G242100/SoyZH13_14G194700/SoyZH13_18G088000
GO:0006405	RNA export from nucleus	0.155885	0.131084	1.19	0.507166	0.866358	SoyZH13_12G024000/SoyZH13_13G159900
GO:0009902	chloroplast relocation	0.155885	0.131084	1.19	0.507166	0.866358	SoyZH13_03G034900/SoyZH13_18G185700
GO:0016458	gene silencing	0.155885	0.131084	1.19	0.507166	0.866358	SoyZH13_13G089000/SoyZH13_17G084500
GO:0051493	regulation of cytoskeleton organization	0.155885	0.131084	1.19	0.507166	0.866358	SoyZH13_10G109800/SoyZH13_12G100400
GO:0010605	negative regulation of macromolecule metabolic process	0.779423	0.756903	1.03	0.508317	0.866358	SoyZH13_03G137700/SoyZH13_04G169800/SoyZH13_05G044300/SoyZH13_05G130300/SoyZH13_11G037900/SoyZH13_12G090600/SoyZH13_13G089000/SoyZH13_13G159900/SoyZH13_15G236200/SoyZH13_17G084500
GO:0048544	recognition of pollen	0.701481	0.68079	1.03	0.511989	0.866358	SoyZH13_01G103500/SoyZH13_06G237300/SoyZH13_09G090500/SoyZH13_10G211300/SoyZH13_12G125700/SoyZH13_13G225500/SoyZH13_13G258700/SoyZH13_13G259200/SoyZH13_15G062600
GO:0006650	glycerophospholipid metabolic process	0.0779423	0.0549706	1.42	0.515828	0.866358	SoyZH13_10G168700
GO:0007021	tubulin complex assembly	0.0779423	0.0549706	1.42	0.515828	0.866358	SoyZH13_13G257100
GO:0007050	cell cycle arrest	0.0779423	0.0549706	1.42	0.515828	0.866358	SoyZH13_03G191600
GO:0016104	triterpenoid biosynthetic process	0.0779423	0.0549706	1.42	0.515828	0.866358	SoyZH13_20G178200
GO:0018401	peptidyl-proline hydroxylation to 4-hydroxy-L-proline	0.0779423	0.0549706	1.42	0.515828	0.866358	SoyZH13_13G190700
GO:0030587	sorocarp development	0.0779423	0.0549706	1.42	0.515828	0.866358	SoyZH13_12G100400
GO:0032200	telomere organization	0.0779423	0.0549706	1.42	0.515828	0.866358	SoyZH13_13G159900
GO:0032957	inositol trisphosphate metabolic process	0.0779423	0.0549706	1.42	0.515828	0.866358	SoyZH13_10G235800
GO:0034475	U4 snRNA 3'-end processing	0.0779423	0.0549706	1.42	0.515828	0.866358	SoyZH13_03G133800
GO:0042762	regulation of sulfur metabolic process	0.0779423	0.0549706	1.42	0.515828	0.866358	SoyZH13_02G135300
GO:0043111	replication fork arrest	0.0779423	0.0549706	1.42	0.515828	0.866358	SoyZH13_20G150600
GO:0044728	DNA methylation or demethylation	0.0779423	0.0549706	1.42	0.515828	0.866358	SoyZH13_17G084500
GO:0045487	gibberellin catabolic process	0.0779423	0.0549706	1.42	0.515828	0.866358	SoyZH13_13G196700
GO:0046621	negative regulation of organ growth	0.0779423	0.0549706	1.42	0.515828	0.866358	SoyZH13_10G063600
GO:0046654	tetrahydrofolate biosynthetic process	0.0779423	0.0549706	1.42	0.515828	0.866358	SoyZH13_08G327300
GO:0046885	regulation of hormone biosynthetic process	0.0779423	0.0549706	1.42	0.515828	0.866358	SoyZH13_02G135300
GO:0048444	floral organ morphogenesis	0.0779423	0.0549706	1.42	0.515828	0.866358	SoyZH13_10G063600
GO:0051028	mRNA transport	0.0779423	0.0549706	1.42	0.515828	0.866358	SoyZH13_13G159900
GO:0051674	localization of cell	0.0779423	0.0549706	1.42	0.515828	0.866358	SoyZH13_12G100400
GO:0070940	dephosphorylation of RNA polymerase II C-terminal domain	0.0779423	0.0549706	1.42	0.515828	0.866358	SoyZH13_13G163000
GO:0090702	non-reproductive fruiting body development	0.0779423	0.0549706	1.42	0.515828	0.866358	SoyZH13_12G100400
GO:0098656	anion transmembrane transport	0.0779423	0.0549706	1.42	0.515828	0.866358	SoyZH13_15G110600
GO:0098657	import into cell	0.0779423	0.0549706	1.42	0.515828	0.866358	SoyZH13_01G058100
GO:0099120	socially cooperative development	0.0779423	0.0549706	1.42	0.515828	0.866358	SoyZH13_12G100400
GO:2000278	regulation of DNA biosynthetic process	0.0779423	0.0549706	1.42	0.515828	0.866358	SoyZH13_12G090600
GO:1902680	positive regulation of RNA biosynthetic process	0.311769	0.291767	1.07	0.519372	0.870281	SoyZH13_07G249700/SoyZH13_13G089000/SoyZH13_15G031900/SoyZH13_19G231800
GO:1903508	positive regulation of nucleic acid-templated transcription	0.311769	0.291767	1.07	0.519372	0.870281	SoyZH13_07G249700/SoyZH13_13G089000/SoyZH13_15G031900/SoyZH13_19G231800
GO:0051276	chromosome organization	0.545596	0.528564	1.03	0.520897	0.871824	SoyZH13_02G273500/SoyZH13_04G169800/SoyZH13_06G137500/SoyZH13_12G212000/SoyZH13_13G089000/SoyZH13_13G159900/SoyZH13_13G180200
GO:0000122	negative regulation of transcription by RNA polymerase II	0.155885	0.135312	1.15	0.524297	0.873456	SoyZH13_04G156300/SoyZH13_17G090100
GO:0000272	polysaccharide catabolic process	0.155885	0.135312	1.15	0.524297	0.873456	SoyZH13_05G066300/SoyZH13_11G038700
GO:0008219	cell death	0.155885	0.135312	1.15	0.524297	0.873456	SoyZH13_03G077800/SoyZH13_04G120500
GO:0032956	regulation of actin cytoskeleton organization	0.155885	0.135312	1.15	0.524297	0.873456	SoyZH13_10G109800/SoyZH13_12G100400
GO:0031327	negative regulation of cellular biosynthetic process	0.467654	0.45245	1.03	0.526515	0.873876	SoyZH13_03G137700/SoyZH13_05G044300/SoyZH13_05G130300/SoyZH13_11G037900/SoyZH13_12G090600/SoyZH13_15G236200
GO:0042026	protein refolding	0.233827	0.215654	1.08	0.527946	0.873876	SoyZH13_07G008600/SoyZH13_10G119100/SoyZH13_20G070400
GO:0031323	regulation of cellular metabolic process	2.65004	2.6555	1	0.530592	0.873876	SoyZH13_02G135300/SoyZH13_02G273500/SoyZH13_03G137700/SoyZH13_04G169800/SoyZH13_05G044300/SoyZH13_05G047900/SoyZH13_05G128200/SoyZH13_05G130300/SoyZH13_06G116300/SoyZH13_06G143700/SoyZH13_07G052300/SoyZH13_07G147900/SoyZH13_07G249700/SoyZH13_08G109900/SoyZH13_09G011500/SoyZH13_09G105300/SoyZH13_10G063600/SoyZH13_10G109800/SoyZH13_11G037900/SoyZH13_12G090600/SoyZH13_13G089000/SoyZH13_13G159900/Soy…
GO:0009738	abscisic acid-activated signaling pathway	0.311769	0.295996	1.05	0.530821	0.873876	SoyZH13_01G019000/SoyZH13_07G227900/SoyZH13_09G038700/SoyZH13_15G140800
GO:0031325	positive regulation of cellular metabolic process	0.623539	0.613134	1.02	0.532055	0.873876	SoyZH13_02G273500/SoyZH13_07G249700/SoyZH13_13G089000/SoyZH13_15G031900/SoyZH13_15G113100/SoyZH13_15G113200/SoyZH13_15G113300/SoyZH13_19G231800
GO:0009890	negative regulation of biosynthetic process	0.467654	0.456679	1.02	0.535702	0.873876	SoyZH13_03G137700/SoyZH13_05G044300/SoyZH13_05G130300/SoyZH13_11G037900/SoyZH13_12G090600/SoyZH13_15G236200
GO:0048229	gametophyte development	0.467654	0.456679	1.02	0.535702	0.873876	SoyZH13_02G133100/SoyZH13_05G136800/SoyZH13_08G098200/SoyZH13_09G014400/SoyZH13_11G037900/SoyZH13_17G239100
GO:0009267	cellular response to starvation	0.155885	0.139541	1.12	0.541021	0.873876	SoyZH13_05G044300/SoyZH13_13G161000
GO:0016053	organic acid biosynthetic process	0.155885	0.139541	1.12	0.541021	0.873876	SoyZH13_04G195401/SoyZH13_18G088000
GO:0046394	carboxylic acid biosynthetic process	0.155885	0.139541	1.12	0.541021	0.873876	SoyZH13_04G195401/SoyZH13_18G088000
GO:0000162	tryptophan biosynthetic process	0.0779423	0.0591991	1.32	0.542109	0.873876	SoyZH13_03G141700
GO:0006542	glutamine biosynthetic process	0.0779423	0.0591991	1.32	0.542109	0.873876	SoyZH13_07G098900
GO:0006720	isoprenoid metabolic process	0.0779423	0.0591991	1.32	0.542109	0.873876	SoyZH13_07G076200
GO:0006721	terpenoid metabolic process	0.0779423	0.0591991	1.32	0.542109	0.873876	SoyZH13_07G076200
GO:0006857	oligopeptide transport	0.0779423	0.0591991	1.32	0.542109	0.873876	SoyZH13_08G194800
GO:0016255	attachment of GPI anchor to protein	0.0779423	0.0591991	1.32	0.542109	0.873876	SoyZH13_03G058500
GO:0016571	histone methylation	0.0779423	0.0591991	1.32	0.542109	0.873876	SoyZH13_13G089000
GO:0030388	fructose 1,6-bisphosphate metabolic process	0.0779423	0.0591991	1.32	0.542109	0.873876	SoyZH13_20G109600
GO:0032981	mitochondrial respiratory chain complex I assembly	0.0779423	0.0591991	1.32	0.542109	0.873876	SoyZH13_10G032800
GO:0034762	regulation of transmembrane transport	0.0779423	0.0591991	1.32	0.542109	0.873876	SoyZH13_13G161000
GO:0046373	L-arabinose metabolic process	0.0779423	0.0591991	1.32	0.542109	0.873876	SoyZH13_11G201902
GO:0048478	replication fork protection	0.0779423	0.0591991	1.32	0.542109	0.873876	SoyZH13_20G150600
GO:0048870	cell motility	0.0779423	0.0591991	1.32	0.542109	0.873876	SoyZH13_12G100400
GO:0071028	nuclear mRNA surveillance	0.0779423	0.0591991	1.32	0.542109	0.873876	SoyZH13_12G090600
GO:0071051	polyadenylation-dependent snoRNA 3'-end processing	0.0779423	0.0591991	1.32	0.542109	0.873876	SoyZH13_03G133800
GO:0072521	purine-containing compound metabolic process	0.0779423	0.0591991	1.32	0.542109	0.873876	SoyZH13_19G178800
GO:2001020	regulation of response to DNA damage stimulus	0.0779423	0.0591991	1.32	0.542109	0.873876	SoyZH13_17G084500
GO:0051049	regulation of transport	0.311769	0.300224	1.04	0.542135	0.873876	SoyZH13_07G135100/SoyZH13_11G083800/SoyZH13_12G100400/SoyZH13_13G161000
GO:0051254	positive regulation of RNA metabolic process	0.311769	0.300224	1.04	0.542135	0.873876	SoyZH13_07G249700/SoyZH13_13G089000/SoyZH13_15G031900/SoyZH13_19G231800
GO:0032879	regulation of localization	0.389712	0.380566	1.02	0.543401	0.874937	SoyZH13_07G135100/SoyZH13_11G083800/SoyZH13_12G090600/SoyZH13_12G100400/SoyZH13_13G161000
GO:0051252	regulation of RNA metabolic process	2.10444	2.12694	0.99	0.551329	0.884229	SoyZH13_02G273500/SoyZH13_05G044300/SoyZH13_05G047900/SoyZH13_05G128200/SoyZH13_05G130300/SoyZH13_06G116300/SoyZH13_06G143700/SoyZH13_07G052300/SoyZH13_07G147900/SoyZH13_07G249700/SoyZH13_08G109900/SoyZH13_09G011500/SoyZH13_09G105300/SoyZH13_10G063600/SoyZH13_10G109800/SoyZH13_11G037900/SoyZH13_13G089000/SoyZH13_13G126000/SoyZH13_13G159900/SoyZH13_13G227301/SoyZH13_14G194700/SoyZH13_15G031900/Soy…
GO:0009651	response to salt stress	0.623539	0.625819	1	0.555561	0.884229	SoyZH13_05G044300/SoyZH13_07G096500/SoyZH13_07G235900/SoyZH13_12G050500/SoyZH13_14G124000/SoyZH13_15G243800/SoyZH13_18G039100/SoyZH13_20G014800
GO:0006075	(1->3)-beta-D-glucan biosynthetic process	0.155885	0.143769	1.08	0.557333	0.884229	SoyZH13_08G149700/SoyZH13_13G147901
GO:0006402	mRNA catabolic process	0.155885	0.143769	1.08	0.557333	0.884229	SoyZH13_12G090600/SoyZH13_13G159900
GO:0009308	amine metabolic process	0.155885	0.143769	1.08	0.557333	0.884229	SoyZH13_01G058800/SoyZH13_08G266700
GO:0043044	ATP-dependent chromatin remodeling	0.155885	0.143769	1.08	0.557333	0.884229	SoyZH13_11G217700/SoyZH13_18G036500
GO:0044262	cellular carbohydrate metabolic process	0.155885	0.143769	1.08	0.557333	0.884229	SoyZH13_01G110000/SoyZH13_06G084800
GO:0048522	positive regulation of cellular process	1.16913	1.18398	0.99	0.557804	0.884229	SoyZH13_02G273500/SoyZH13_05G047900/SoyZH13_07G096500/SoyZH13_07G249700/SoyZH13_09G014400/SoyZH13_10G109800/SoyZH13_11G083800/SoyZH13_13G089000/SoyZH13_15G031900/SoyZH13_15G113100/SoyZH13_15G113200/SoyZH13_15G113300/SoyZH13_17G126900/SoyZH13_18G039100/SoyZH13_19G231800
GO:0009658	chloroplast organization	0.545596	0.549706	0.99	0.562891	0.884229	SoyZH13_03G034900/SoyZH13_08G109900/SoyZH13_11G107500/SoyZH13_13G220500/SoyZH13_13G325200/SoyZH13_18G185700/SoyZH13_19G132100
GO:0006096	glycolytic process	0.389712	0.389023	1	0.563158	0.884229	SoyZH13_05G168700/SoyZH13_10G209900/SoyZH13_12G021200/SoyZH13_16G154700/SoyZH13_20G109600
GO:0030244	cellulose biosynthetic process	0.389712	0.389023	1	0.563158	0.884229	SoyZH13_01G014200/SoyZH13_03G196900/SoyZH13_10G206202/SoyZH13_12G212500/SoyZH13_13G180600
GO:1905392	plant organ morphogenesis	0.389712	0.389023	1	0.563158	0.884229	SoyZH13_02G141200/SoyZH13_03G132700/SoyZH13_08G130200/SoyZH13_10G023000/SoyZH13_10G063600
GO:0006353	DNA-templated transcription, termination	0.0779423	0.0634276	1.23	0.566966	0.884229	SoyZH13_20G023400
GO:0009644	response to high light intensity	0.0779423	0.0634276	1.23	0.566966	0.884229	SoyZH13_19G118700
GO:0010227	floral organ abscission	0.0779423	0.0634276	1.23	0.566966	0.884229	SoyZH13_10G061100
GO:0010315	auxin efflux	0.0779423	0.0634276	1.23	0.566966	0.884229	SoyZH13_05G101300
GO:0010497	plasmodesmata-mediated intercellular transport	0.0779423	0.0634276	1.23	0.566966	0.884229	SoyZH13_20G185600
GO:0016075	rRNA catabolic process	0.0779423	0.0634276	1.23	0.566966	0.884229	SoyZH13_12G090600
GO:0016441	posttranscriptional gene silencing	0.0779423	0.0634276	1.23	0.566966	0.884229	SoyZH13_13G089000
GO:0016998	cell wall macromolecule catabolic process	0.0779423	0.0634276	1.23	0.566966	0.884229	SoyZH13_02G007200
GO:0031503	protein-containing complex localization	0.0779423	0.0634276	1.23	0.566966	0.884229	SoyZH13_13G159900
GO:0032509	endosome transport via multivesicular body sorting pathway	0.0779423	0.0634276	1.23	0.566966	0.884229	SoyZH13_09G078600
GO:0034050	host programmed cell death induced by symbiont	0.0779423	0.0634276	1.23	0.566966	0.884229	SoyZH13_03G077800
GO:0043269	regulation of ion transport	0.0779423	0.0634276	1.23	0.566966	0.884229	SoyZH13_13G161000
GO:0048441	petal development	0.0779423	0.0634276	1.23	0.566966	0.884229	SoyZH13_10G063600
GO:0048465	corolla development	0.0779423	0.0634276	1.23	0.566966	0.884229	SoyZH13_10G063600
GO:0048481	plant ovule development	0.0779423	0.0634276	1.23	0.566966	0.884229	SoyZH13_12G066900
GO:0071166	ribonucleoprotein complex localization	0.0779423	0.0634276	1.23	0.566966	0.884229	SoyZH13_13G159900
GO:0071426	ribonucleoprotein complex export from nucleus	0.0779423	0.0634276	1.23	0.566966	0.884229	SoyZH13_13G159900
GO:0090305	nucleic acid phosphodiester bond hydrolysis	2.18239	2.2242	0.98	0.569436	0.887122	NewGene_6766/SoyZH13_01G210100/SoyZH13_02G198300/SoyZH13_02G223000/SoyZH13_06G112200/SoyZH13_06G247300/SoyZH13_07G136100/SoyZH13_07G202400/SoyZH13_08G125800/SoyZH13_10G011700/SoyZH13_11G000901/SoyZH13_12G090600/SoyZH13_13G130900/SoyZH13_13G159900/SoyZH13_13G213300/SoyZH13_13G326000/SoyZH13_13G336200/SoyZH13_13G342300/SoyZH13_14G031800/SoyZH13_15G113100/SoyZH13_15G113200/SoyZH13_15G113300/SoyZH13_…
GO:0010604	positive regulation of macromolecule metabolic process	0.623539	0.634276	0.98	0.570951	0.888521	SoyZH13_02G273500/SoyZH13_07G249700/SoyZH13_13G089000/SoyZH13_15G031900/SoyZH13_15G113100/SoyZH13_15G113200/SoyZH13_15G113300/SoyZH13_19G231800
GO:0043618	regulation of transcription from RNA polymerase II promoter in response to stress	0.155885	0.147998	1.05	0.573227	0.89014	SoyZH13_10G029400/SoyZH13_14G033900
GO:0045292	mRNA cis splicing, via spliceosome	0.155885	0.147998	1.05	0.573227	0.89014	SoyZH13_07G165600/SoyZH13_10G072900
GO:0010467	gene expression	0.779423	0.799188	0.98	0.578242	0.896962	SoyZH13_02G106000/SoyZH13_07G135100/SoyZH13_09G046300/SoyZH13_12G090600/SoyZH13_13G159900/SoyZH13_14G031800/SoyZH13_15G031900/SoyZH13_15G113100/SoyZH13_15G113200/SoyZH13_15G113300
GO:0006364	rRNA processing	0.467654	0.477821	0.98	0.580422	0.899375	SoyZH13_01G208000/SoyZH13_02G106000/SoyZH13_09G022500/SoyZH13_10G120200/SoyZH13_12G090600/SoyZH13_17G084800
GO:0003002	regionalization	0.389712	0.39748	0.98	0.582472	0.899475	SoyZH13_02G141200/SoyZH13_03G132700/SoyZH13_08G130200/SoyZH13_10G023000/SoyZH13_19G231800
GO:0009892	negative regulation of metabolic process	0.779423	0.803417	0.97	0.585	0.899475	SoyZH13_03G137700/SoyZH13_04G169800/SoyZH13_05G044300/SoyZH13_05G130300/SoyZH13_11G037900/SoyZH13_12G090600/SoyZH13_13G089000/SoyZH13_13G159900/SoyZH13_15G236200/SoyZH13_17G084500
GO:2000241	regulation of reproductive process	0.311769	0.317138	0.98	0.585924	0.899475	SoyZH13_02G273500/SoyZH13_10G063600/SoyZH13_13G089000/SoyZH13_14G104400
GO:0006744	ubiquinone biosynthetic process	0.0779423	0.0676561	1.15	0.590473	0.899475	SoyZH13_13G093000
GO:0009696	salicylic acid metabolic process	0.0779423	0.0676561	1.15	0.590473	0.899475	SoyZH13_02G059900
GO:0009910	negative regulation of flower development	0.0779423	0.0676561	1.15	0.590473	0.899475	SoyZH13_13G089000
GO:0009933	meristem structural organization	0.0779423	0.0676561	1.15	0.590473	0.899475	SoyZH13_05G177000
GO:0010224	response to UV-B	0.0779423	0.0676561	1.15	0.590473	0.899475	SoyZH13_12G066900
GO:0018022	peptidyl-lysine methylation	0.0779423	0.0676561	1.15	0.590473	0.899475	SoyZH13_13G089000
GO:0030490	maturation of SSU-rRNA	0.0779423	0.0676561	1.15	0.590473	0.899475	SoyZH13_19G171600
GO:0032350	regulation of hormone metabolic process	0.0779423	0.0676561	1.15	0.590473	0.899475	SoyZH13_02G135300
GO:0034427	nuclear-transcribed mRNA catabolic process, exonucleolytic, 3'-5'	0.0779423	0.0676561	1.15	0.590473	0.899475	SoyZH13_03G133800
GO:0043043	peptide biosynthetic process	0.0779423	0.0676561	1.15	0.590473	0.899475	SoyZH13_14G031800
GO:0045040	protein insertion into mitochondrial outer membrane	0.0779423	0.0676561	1.15	0.590473	0.899475	SoyZH13_18G006400
GO:1901605	alpha-amino acid metabolic process	0.0779423	0.0676561	1.15	0.590473	0.899475	SoyZH13_11G242100
GO:2000762	regulation of phenylpropanoid metabolic process	0.0779423	0.0676561	1.15	0.590473	0.899475	SoyZH13_19G001600
GO:0000904	cell morphogenesis involved in differentiation	0.233827	0.236796	0.99	0.59197	0.900204	SoyZH13_03G190400/SoyZH13_14G147600/SoyZH13_17G244200
GO:0006355	regulation of transcription, DNA-templated	7.32658	7.46332	0.98	0.592201	0.900204	NewGene_6913/NewGene_732/SoyZH13_01G014800/SoyZH13_01G019700/SoyZH13_01G092000/SoyZH13_01G152600/SoyZH13_01G203300/SoyZH13_02G199300/SoyZH13_02G224600/SoyZH13_02G273500/SoyZH13_02G275200/SoyZH13_03G212300/SoyZH13_04G075900/SoyZH13_04G147000/SoyZH13_04G162000/SoyZH13_04G203100/SoyZH13_05G044300/SoyZH13_05G047900/SoyZH13_05G061100/SoyZH13_05G128200/SoyZH13_05G188500/SoyZH13_05G214800/SoyZH13_06G063…
GO:0051172	negative regulation of nitrogen compound metabolic process	0.545596	0.56662	0.96	0.595241	0.903871	SoyZH13_03G137700/SoyZH13_04G169800/SoyZH13_05G044300/SoyZH13_05G130300/SoyZH13_11G037900/SoyZH13_12G090600/SoyZH13_15G236200
GO:0006955	immune response	0.311769	0.321367	0.97	0.596483	0.904804	SoyZH13_03G077800/SoyZH13_04G225400/SoyZH13_05G183800/SoyZH13_07G185200
GO:0071840	cellular component organization or biogenesis	2.26033	2.33414	0.97	0.598664	0.907158	SoyZH13_01G110000/SoyZH13_01G149400/SoyZH13_02G106000/SoyZH13_02G133100/SoyZH13_02G141200/SoyZH13_02G273500/SoyZH13_03G034900/SoyZH13_03G132700/SoyZH13_03G160300/SoyZH13_03G190400/SoyZH13_04G120500/SoyZH13_04G169800/SoyZH13_05G136800/SoyZH13_06G137500/SoyZH13_08G098200/SoyZH13_08G109900/SoyZH13_10G023000/SoyZH13_10G109800/SoyZH13_11G171400/SoyZH13_12G090600/SoyZH13_12G100400/SoyZH13_13G089000/Soy…
GO:0009607	response to biotic stimulus	1.01325	1.05713	0.96	0.602668	0.912265	SoyZH13_01G149400/SoyZH13_02G141200/SoyZH13_02G273500/SoyZH13_03G077800/SoyZH13_03G132700/SoyZH13_08G229900/SoyZH13_10G023000/SoyZH13_11G037900/SoyZH13_11G075700/SoyZH13_13G253900/SoyZH13_14G104400/SoyZH13_16G039400/SoyZH13_19G118700
GO:0006644	phospholipid metabolic process	0.155885	0.156455	1	0.603753	0.912949	SoyZH13_07G121800/SoyZH13_10G168700
GO:0006996	organelle organization	1.55885	1.62375	0.96	0.607382	0.913073	SoyZH13_01G149400/SoyZH13_02G106000/SoyZH13_02G133100/SoyZH13_02G273500/SoyZH13_03G034900/SoyZH13_03G160300/SoyZH13_04G120500/SoyZH13_04G169800/SoyZH13_05G136800/SoyZH13_06G137500/SoyZH13_08G098200/SoyZH13_08G109900/SoyZH13_10G109800/SoyZH13_13G089000/SoyZH13_13G159900/SoyZH13_13G220500/SoyZH13_17G239100/SoyZH13_17G244200/SoyZH13_18G185700/SoyZH13_19G164000
GO:0006081	cellular aldehyde metabolic process	0.0779423	0.0718846	1.08	0.612706	0.913073	SoyZH13_13G312400
GO:0006304	DNA modification	0.0779423	0.0718846	1.08	0.612706	0.913073	SoyZH13_17G084500
GO:0008285	negative regulation of cell population proliferation	0.0779423	0.0718846	1.08	0.612706	0.913073	SoyZH13_03G137700
GO:0009773	photosynthetic electron transport in photosystem I	0.0779423	0.0718846	1.08	0.612706	0.913073	SoyZH13_11G134300
GO:0010118	stomatal movement	0.0779423	0.0718846	1.08	0.612706	0.913073	SoyZH13_16G039400
GO:0010588	cotyledon vascular tissue pattern formation	0.0779423	0.0718846	1.08	0.612706	0.913073	SoyZH13_08G130200
GO:0015693	magnesium ion transport	0.0779423	0.0718846	1.08	0.612706	0.913073	SoyZH13_12G029000
GO:0034314	Arp2/3 complex-mediated actin nucleation	0.0779423	0.0718846	1.08	0.612706	0.913073	SoyZH13_05G161200
GO:0042255	ribosome assembly	0.0779423	0.0718846	1.08	0.612706	0.913073	SoyZH13_02G106000
GO:0043604	amide biosynthetic process	0.0779423	0.0718846	1.08	0.612706	0.913073	SoyZH13_14G031800
GO:0045943	positive regulation of transcription by RNA polymerase I	0.0779423	0.0718846	1.08	0.612706	0.913073	SoyZH13_07G249700
GO:0048825	cotyledon development	0.0779423	0.0718846	1.08	0.612706	0.913073	SoyZH13_08G130200
GO:0048826	cotyledon morphogenesis	0.0779423	0.0718846	1.08	0.612706	0.913073	SoyZH13_08G130200
GO:1901566	organonitrogen compound biosynthetic process	0.233827	0.245253	0.95	0.61595	0.916795	SoyZH13_04G195401/SoyZH13_14G031800/SoyZH13_18G088000
GO:0030154	cell differentiation	1.63679	1.71255	0.96	0.616691	0.916795	SoyZH13_01G152600/SoyZH13_02G273500/SoyZH13_03G165900/SoyZH13_03G190400/SoyZH13_04G004400/SoyZH13_06G214900/SoyZH13_06G272200/SoyZH13_08G306900/SoyZH13_09G037000/SoyZH13_09G215900/SoyZH13_12G096000/SoyZH13_13G048200/SoyZH13_13G049300/SoyZH13_14G147600/SoyZH13_15G139000/SoyZH13_16G038700/SoyZH13_17G239100/SoyZH13_17G244200/SoyZH13_18G040100/SoyZH13_19G169500/SoyZH13_19G201600
GO:0043207	response to external biotic stimulus	0.779423	0.824559	0.95	0.61803	0.916795	SoyZH13_02G141200/SoyZH13_02G273500/SoyZH13_03G077800/SoyZH13_03G132700/SoyZH13_08G229900/SoyZH13_10G023000/SoyZH13_11G037900/SoyZH13_14G104400/SoyZH13_16G039400/SoyZH13_19G118700
GO:0009739	response to gibberellin	0.155885	0.160683	0.97	0.618385	0.916795	SoyZH13_07G069900/SoyZH13_18G119800
GO:0019748	secondary metabolic process	0.155885	0.160683	0.97	0.618385	0.916795	SoyZH13_05G128200/SoyZH13_14G194700
GO:0045934	negative regulation of nucleobase-containing compound metabolic process	0.389712	0.414394	0.94	0.619671	0.917758	SoyZH13_03G137700/SoyZH13_05G044300/SoyZH13_05G130300/SoyZH13_11G037900/SoyZH13_12G090600
GO:0051321	meiotic cell cycle	0.311769	0.334052	0.93	0.627175	0.91968	SoyZH13_01G225600/SoyZH13_03G082900/SoyZH13_10G017700/SoyZH13_17G076200
GO:0051726	regulation of cell cycle	0.311769	0.334052	0.93	0.627175	0.91968	SoyZH13_04G156300/SoyZH13_11G093000/SoyZH13_12G178900/SoyZH13_17G090100
GO:0031667	response to nutrient levels	0.233827	0.249482	0.94	0.627576	0.91968	SoyZH13_05G044300/SoyZH13_10G109800/SoyZH13_13G161000
GO:0009266	response to temperature stimulus	0.467654	0.503193	0.93	0.63104	0.91968	SoyZH13_02G141200/SoyZH13_03G132700/SoyZH13_05G044300/SoyZH13_08G229900/SoyZH13_10G023000/SoyZH13_13G335200
GO:0030026	cellular manganese ion homeostasis	0.155885	0.164912	0.95	0.632596	0.91968	SoyZH13_02G077200/SoyZH13_06G030400
GO:0032269	negative regulation of cellular protein metabolic process	0.155885	0.164912	0.95	0.632596	0.91968	SoyZH13_04G169800/SoyZH13_15G236200
GO:0042542	response to hydrogen peroxide	0.155885	0.164912	0.95	0.632596	0.91968	SoyZH13_15G243800/SoyZH13_20G014800
GO:0042594	response to starvation	0.155885	0.164912	0.95	0.632596	0.91968	SoyZH13_05G044300/SoyZH13_13G161000
GO:0051248	negative regulation of protein metabolic process	0.155885	0.164912	0.95	0.632596	0.91968	SoyZH13_04G169800/SoyZH13_15G236200
GO:0060627	regulation of vesicle-mediated transport	0.155885	0.164912	0.95	0.632596	0.91968	SoyZH13_11G083800/SoyZH13_12G100400
GO:0006282	regulation of DNA repair	0.0779423	0.0761132	1.02	0.633732	0.91968	SoyZH13_17G084500
GO:0006479	protein methylation	0.0779423	0.0761132	1.02	0.633732	0.91968	SoyZH13_13G089000
GO:0006635	fatty acid beta-oxidation	0.0779423	0.0761132	1.02	0.633732	0.91968	SoyZH13_17G005300
GO:0008213	protein alkylation	0.0779423	0.0761132	1.02	0.633732	0.91968	SoyZH13_13G089000
GO:0009694	jasmonic acid metabolic process	0.0779423	0.0761132	1.02	0.633732	0.91968	SoyZH13_02G059900
GO:0022904	respiratory electron transport chain	0.0779423	0.0761132	1.02	0.633732	0.91968	NewGene_6280
GO:0045324	late endosome to vacuole transport	0.0779423	0.0761132	1.02	0.633732	0.91968	SoyZH13_09G078600
GO:0046470	phosphatidylcholine metabolic process	0.0779423	0.0761132	1.02	0.633732	0.91968	SoyZH13_06G064100
GO:0051703	intraspecies interaction between organisms	0.0779423	0.0761132	1.02	0.633732	0.91968	SoyZH13_12G100400
GO:1902532	negative regulation of intracellular signal transduction	0.0779423	0.0761132	1.02	0.633732	0.91968	SoyZH13_07G135100
GO:0019222	regulation of metabolic process	2.80592	2.93458	0.96	0.634931	0.920492	SoyZH13_02G135300/SoyZH13_02G273500/SoyZH13_03G137700/SoyZH13_04G169800/SoyZH13_05G044300/SoyZH13_05G047900/SoyZH13_05G128200/SoyZH13_05G130300/SoyZH13_06G116300/SoyZH13_06G143700/SoyZH13_07G052300/SoyZH13_07G147900/SoyZH13_07G249700/SoyZH13_08G109900/SoyZH13_09G011500/SoyZH13_09G105300/SoyZH13_10G063600/SoyZH13_10G109800/SoyZH13_11G037900/SoyZH13_11G170800/SoyZH13_12G090600/SoyZH13_13G089000/Soy…
GO:0048285	organelle fission	0.311769	0.338281	0.92	0.637067	0.922661	SoyZH13_02G133100/SoyZH13_08G304200/SoyZH13_10G068200/SoyZH13_18G081300
GO:0045927	positive regulation of growth	0.233827	0.253711	0.92	0.638957	0.924469	SoyZH13_05G136800/SoyZH13_08G098200/SoyZH13_20G159700
GO:0010468	regulation of gene expression	2.49415	2.62168	0.95	0.641287	0.926154	SoyZH13_02G273500/SoyZH13_05G044300/SoyZH13_05G047900/SoyZH13_05G128200/SoyZH13_06G116300/SoyZH13_06G143700/SoyZH13_07G052300/SoyZH13_07G147900/SoyZH13_07G249700/SoyZH13_08G109900/SoyZH13_08G274500/SoyZH13_09G011500/SoyZH13_09G105300/SoyZH13_10G063600/SoyZH13_10G109800/SoyZH13_11G048500/SoyZH13_11G157700/SoyZH13_12G066900/SoyZH13_12G090600/SoyZH13_13G089000/SoyZH13_13G159900/SoyZH13_13G227301/Soy…
GO:0016070	RNA metabolic process	2.49415	2.6259	0.95	0.644884	0.926154	NewGene_6766/SoyZH13_01G210100/SoyZH13_02G106000/SoyZH13_02G198300/SoyZH13_02G223000/SoyZH13_06G112200/SoyZH13_06G247300/SoyZH13_07G135100/SoyZH13_07G136100/SoyZH13_07G202400/SoyZH13_08G125800/SoyZH13_09G046300/SoyZH13_10G011700/SoyZH13_11G000901/SoyZH13_12G090600/SoyZH13_13G130900/SoyZH13_13G159900/SoyZH13_13G213300/SoyZH13_13G326000/SoyZH13_13G336200/SoyZH13_13G342300/SoyZH13_14G031800/SoyZH13_…
GO:0044093	positive regulation of molecular function	0.389712	0.427079	0.91	0.646239	0.926154	SoyZH13_07G096500/SoyZH13_09G014400/SoyZH13_10G109800/SoyZH13_11G083800/SoyZH13_18G039100
GO:0034470	ncRNA processing	0.155885	0.16914	0.92	0.646391	0.926154	SoyZH13_02G106000/SoyZH13_12G090600
GO:0006488	dolichol-linked oligosaccharide biosynthetic process	0.0779423	0.0803417	0.97	0.653618	0.926154	NewGene_5600
GO:0006896	Golgi to vacuole transport	0.0779423	0.0803417	0.97	0.653618	0.926154	SoyZH13_17G038500
GO:0010965	regulation of mitotic sister chromatid separation	0.0779423	0.0803417	0.97	0.653618	0.926154	SoyZH13_11G093000
GO:0022900	electron transport chain	0.0779423	0.0803417	0.97	0.653618	0.926154	SoyZH13_02G053600
GO:0031647	regulation of protein stability	0.0779423	0.0803417	0.97	0.653618	0.926154	SoyZH13_13G335200
GO:0033047	regulation of mitotic sister chromatid segregation	0.0779423	0.0803417	0.97	0.653618	0.926154	SoyZH13_11G093000
GO:0033692	cellular polysaccharide biosynthetic process	0.0779423	0.0803417	0.97	0.653618	0.926154	SoyZH13_01G110000
GO:0036297	interstrand cross-link repair	0.0779423	0.0803417	0.97	0.653618	0.926154	SoyZH13_09G170300
GO:0045332	phospholipid translocation	0.0779423	0.0803417	0.97	0.653618	0.926154	SoyZH13_05G014600
GO:0050657	nucleic acid transport	0.0779423	0.0803417	0.97	0.653618	0.926154	SoyZH13_13G159900
GO:0050658	RNA transport	0.0779423	0.0803417	0.97	0.653618	0.926154	SoyZH13_13G159900
GO:0051156	glucose 6-phosphate metabolic process	0.0779423	0.0803417	0.97	0.653618	0.926154	SoyZH13_12G021200
GO:0051236	establishment of RNA localization	0.0779423	0.0803417	0.97	0.653618	0.926154	SoyZH13_13G159900
GO:0051983	regulation of chromosome segregation	0.0779423	0.0803417	0.97	0.653618	0.926154	SoyZH13_11G093000
GO:0060249	anatomical structure homeostasis	0.0779423	0.0803417	0.97	0.653618	0.926154	SoyZH13_13G159900
GO:1902099	regulation of metaphase/anaphase transition of cell cycle	0.0779423	0.0803417	0.97	0.653618	0.926154	SoyZH13_11G093000
GO:1905818	regulation of chromosome separation	0.0779423	0.0803417	0.97	0.653618	0.926154	SoyZH13_11G093000
GO:0009893	positive regulation of metabolic process	0.623539	0.685018	0.91	0.657676	0.929389	SoyZH13_02G273500/SoyZH13_07G249700/SoyZH13_13G089000/SoyZH13_15G031900/SoyZH13_15G113100/SoyZH13_15G113200/SoyZH13_15G113300/SoyZH13_19G231800
GO:0005985	sucrose metabolic process	0.155885	0.173369	0.9	0.659771	0.929389	SoyZH13_03G195700/SoyZH13_15G173700
GO:0006006	glucose metabolic process	0.155885	0.173369	0.9	0.659771	0.929389	SoyZH13_03G084400/SoyZH13_19G018900
GO:0007064	mitotic sister chromatid cohesion	0.155885	0.173369	0.9	0.659771	0.929389	SoyZH13_04G114600/SoyZH13_09G126300
GO:1901420	negative regulation of response to alcohol	0.155885	0.173369	0.9	0.659771	0.929389	SoyZH13_05G128200/SoyZH13_14G194700
GO:1905958	negative regulation of cellular response to alcohol	0.155885	0.173369	0.9	0.659771	0.929389	SoyZH13_05G128200/SoyZH13_14G194700
GO:0008610	lipid biosynthetic process	0.233827	0.262168	0.89	0.66098	0.929488	SoyZH13_03G090100/SoyZH13_07G076200/SoyZH13_13G073500
GO:0031324	negative regulation of cellular metabolic process	0.545596	0.604677	0.9	0.663234	0.929488	SoyZH13_03G137700/SoyZH13_04G169800/SoyZH13_05G044300/SoyZH13_05G130300/SoyZH13_11G037900/SoyZH13_12G090600/SoyZH13_15G236200
GO:0009620	response to fungus	0.311769	0.350966	0.89	0.665706	0.929488	SoyZH13_02G141200/SoyZH13_02G273500/SoyZH13_03G132700/SoyZH13_10G023000
GO:0051301	cell division	0.467654	0.524335	0.89	0.670368	0.929488	SoyZH13_02G147000/SoyZH13_06G279100/SoyZH13_08G304200/SoyZH13_08G329400/SoyZH13_12G088400/SoyZH13_18G081300
GO:0009826	unidimensional cell growth	0.233827	0.266396	0.88	0.67162	0.929488	SoyZH13_03G190400/SoyZH13_04G169800/SoyZH13_09G134300
GO:0000271	polysaccharide biosynthetic process	0.0779423	0.0845702	0.92	0.672425	0.929488	SoyZH13_01G110000
GO:0006383	transcription by RNA polymerase III	0.0779423	0.0845702	0.92	0.672425	0.929488	SoyZH13_12G006300
GO:0006627	protein processing involved in protein targeting to mitochondrion	0.0779423	0.0845702	0.92	0.672425	0.929488	SoyZH13_18G174100
GO:0009395	phospholipid catabolic process	0.0779423	0.0845702	0.92	0.672425	0.929488	SoyZH13_06G064100
GO:0009956	radial pattern formation	0.0779423	0.0845702	0.92	0.672425	0.929488	SoyZH13_09G245100
GO:0015931	nucleobase-containing compound transport	0.0779423	0.0845702	0.92	0.672425	0.929488	SoyZH13_13G159900
GO:0017157	regulation of exocytosis	0.0779423	0.0845702	0.92	0.672425	0.929488	SoyZH13_11G083800
GO:0033045	regulation of sister chromatid segregation	0.0779423	0.0845702	0.92	0.672425	0.929488	SoyZH13_11G093000
GO:0033169	histone H3-K9 demethylation	0.0779423	0.0845702	0.92	0.672425	0.929488	SoyZH13_04G169800
GO:0034637	cellular carbohydrate biosynthetic process	0.0779423	0.0845702	0.92	0.672425	0.929488	SoyZH13_01G110000
GO:0045491	xylan metabolic process	0.0779423	0.0845702	0.92	0.672425	0.929488	SoyZH13_01G110000
GO:0072659	protein localization to plasma membrane	0.0779423	0.0845702	0.92	0.672425	0.929488	SoyZH13_10G168700
GO:0006730	one-carbon metabolic process	0.155885	0.177597	0.88	0.672742	0.929488	SoyZH13_06G102600/SoyZH13_09G183100
GO:0009788	negative regulation of abscisic acid-activated signaling pathway	0.155885	0.177597	0.88	0.672742	0.929488	SoyZH13_05G128200/SoyZH13_14G194700
GO:0044283	small molecule biosynthetic process	0.155885	0.177597	0.88	0.672742	0.929488	SoyZH13_04G195401/SoyZH13_18G088000
GO:0050793	regulation of developmental process	0.779423	0.871073	0.89	0.685657	0.940995	SoyZH13_01G064200/SoyZH13_02G141200/SoyZH13_02G273500/SoyZH13_03G132700/SoyZH13_08G009100/SoyZH13_10G023000/SoyZH13_10G063600/SoyZH13_10G109800/SoyZH13_13G089000/SoyZH13_14G104400
GO:0000105	histidine biosynthetic process	0.0779423	0.0887987	0.88	0.690212	0.940995	SoyZH13_19G161700
GO:0000460	maturation of 5.8S rRNA	0.0779423	0.0887987	0.88	0.690212	0.940995	SoyZH13_12G090600
GO:0001678	cellular glucose homeostasis	0.0779423	0.0887987	0.88	0.690212	0.940995	SoyZH13_12G021200
GO:0006207	'de novo' pyrimidine nucleobase biosynthetic process	0.0779423	0.0887987	0.88	0.690212	0.940995	SoyZH13_13G177000
GO:0006880	intracellular sequestering of iron ion	0.0779423	0.0887987	0.88	0.690212	0.940995	SoyZH13_07G144200
GO:0006997	nucleus organization	0.0779423	0.0887987	0.88	0.690212	0.940995	SoyZH13_17G239100
GO:0007088	regulation of mitotic nuclear division	0.0779423	0.0887987	0.88	0.690212	0.940995	SoyZH13_11G093000
GO:0009231	riboflavin biosynthetic process	0.0779423	0.0887987	0.88	0.690212	0.940995	SoyZH13_05G164100
GO:0010565	regulation of cellular ketone metabolic process	0.0779423	0.0887987	0.88	0.690212	0.940995	SoyZH13_02G135300
GO:0032543	mitochondrial translation	0.0779423	0.0887987	0.88	0.690212	0.940995	SoyZH13_14G031800
GO:0051050	positive regulation of transport	0.0779423	0.0887987	0.88	0.690212	0.940995	SoyZH13_11G083800
GO:0071805	potassium ion transmembrane transport	0.0779423	0.0887987	0.88	0.690212	0.940995	SoyZH13_07G235900
GO:1901990	regulation of mitotic cell cycle phase transition	0.0779423	0.0887987	0.88	0.690212	0.940995	SoyZH13_11G093000
GO:0016043	cellular component organization	2.0265	2.1946	0.92	0.691434	0.94177	SoyZH13_01G149400/SoyZH13_02G106000/SoyZH13_02G133100/SoyZH13_02G141200/SoyZH13_02G273500/SoyZH13_03G034900/SoyZH13_03G132700/SoyZH13_03G160300/SoyZH13_03G190400/SoyZH13_04G120500/SoyZH13_04G169800/SoyZH13_05G136800/SoyZH13_06G137500/SoyZH13_08G098200/SoyZH13_08G109900/SoyZH13_10G023000/SoyZH13_10G109800/SoyZH13_12G100400/SoyZH13_13G089000/SoyZH13_13G159900/SoyZH13_13G220500/SoyZH13_14G147600/Soy…
GO:0006401	RNA catabolic process	0.233827	0.274853	0.85	0.692159	0.941867	SoyZH13_03G175301/SoyZH13_12G090600/SoyZH13_13G159900
GO:0031669	cellular response to nutrient levels	0.155885	0.186054	0.84	0.697475	0.947312	SoyZH13_05G044300/SoyZH13_13G161000
GO:0072657	protein localization to membrane	0.155885	0.186054	0.84	0.697475	0.947312	SoyZH13_06G205400/SoyZH13_10G168700
GO:0000902	cell morphogenesis	0.311769	0.36788	0.85	0.701422	0.950881	SoyZH13_03G190400/SoyZH13_04G169800/SoyZH13_14G147600/SoyZH13_17G244200
GO:0051336	regulation of hydrolase activity	0.311769	0.36788	0.85	0.701422	0.950881	SoyZH13_07G096500/SoyZH13_09G014400/SoyZH13_11G083800/SoyZH13_18G039100
GO:0009082	branched-chain amino acid biosynthetic process	0.0779423	0.0930272	0.84	0.707033	0.952217	SoyZH13_18G088000
GO:0009741	response to brassinosteroid	0.0779423	0.0930272	0.84	0.707033	0.952217	SoyZH13_04G169800
GO:0016197	endosomal transport	0.0779423	0.0930272	0.84	0.707033	0.952217	SoyZH13_15G108600
GO:0016485	protein processing	0.0779423	0.0930272	0.84	0.707033	0.952217	SoyZH13_16G011600
GO:0022604	regulation of cell morphogenesis	0.0779423	0.0930272	0.84	0.707033	0.952217	SoyZH13_01G064200
GO:0043687	post-translational protein modification	0.0779423	0.0930272	0.84	0.707033	0.952217	SoyZH13_09G046300
GO:0051168	nuclear export	0.0779423	0.0930272	0.84	0.707033	0.952217	SoyZH13_13G159900
GO:0034660	ncRNA metabolic process	0.155885	0.190283	0.82	0.709249	0.954061	SoyZH13_02G106000/SoyZH13_12G090600
GO:0048589	developmental growth	0.311769	0.372109	0.84	0.709907	0.954061	SoyZH13_03G190400/SoyZH13_04G169800/SoyZH13_05G136800/SoyZH13_08G098200
GO:2000026	regulation of multicellular organismal development	0.545596	0.634276	0.86	0.710998	0.954061	SoyZH13_02G141200/SoyZH13_02G273500/SoyZH13_03G132700/SoyZH13_10G023000/SoyZH13_10G063600/SoyZH13_13G089000/SoyZH13_14G104400
GO:0009408	response to heat	0.389712	0.460907	0.85	0.711146	0.954061	SoyZH13_02G141200/SoyZH13_03G132700/SoyZH13_10G023000/SoyZH13_15G243800/SoyZH13_20G014800
GO:0090501	RNA phosphodiester bond hydrolysis	0.233827	0.28331	0.83	0.711713	0.954061	SoyZH13_12G090600/SoyZH13_13G159900/SoyZH13_15G126800
GO:0051239	regulation of multicellular organismal process	0.623539	0.723075	0.86	0.715424	0.955777	SoyZH13_02G141200/SoyZH13_02G273500/SoyZH13_03G132700/SoyZH13_07G135100/SoyZH13_10G023000/SoyZH13_10G063600/SoyZH13_13G089000/SoyZH13_14G104400
GO:0043085	positive regulation of catalytic activity	0.311769	0.376337	0.83	0.718215	0.955777	SoyZH13_07G096500/SoyZH13_09G014400/SoyZH13_11G083800/SoyZH13_18G039100
GO:2000113	negative regulation of cellular macromolecule biosynthetic process	0.311769	0.376337	0.83	0.718215	0.955777	SoyZH13_03G137700/SoyZH13_05G044300/SoyZH13_12G090600/SoyZH13_15G236200
GO:0016569	covalent chromatin modification	0.155885	0.194511	0.8	0.720637	0.955777	SoyZH13_04G169800/SoyZH13_13G089000
GO:0005978	glycogen biosynthetic process	0.0779423	0.0972557	0.8	0.722942	0.955777	SoyZH13_19G178100
GO:0008360	regulation of cell shape	0.0779423	0.0972557	0.8	0.722942	0.955777	SoyZH13_01G064200
GO:0009959	negative gravitropism	0.0779423	0.0972557	0.8	0.722942	0.955777	SoyZH13_18G065700
GO:0016311	dephosphorylation	0.0779423	0.0972557	0.8	0.722942	0.955777	SoyZH13_11G051900
GO:0031400	negative regulation of protein modification process	0.0779423	0.0972557	0.8	0.722942	0.955777	SoyZH13_04G169800
GO:0043603	cellular amide metabolic process	0.0779423	0.0972557	0.8	0.722942	0.955777	SoyZH13_14G031800
GO:0045132	meiotic chromosome segregation	0.0779423	0.0972557	0.8	0.722942	0.955777	SoyZH13_10G181000
GO:0046034	ATP metabolic process	0.0779423	0.0972557	0.8	0.722942	0.955777	SoyZH13_U000137
GO:0046855	inositol phosphate dephosphorylation	0.0779423	0.0972557	0.8	0.722942	0.955777	SoyZH13_07G257400
GO:0051453	regulation of intracellular pH	0.0779423	0.0972557	0.8	0.722942	0.955777	SoyZH13_07G235900
GO:1901987	regulation of cell cycle phase transition	0.0779423	0.0972557	0.8	0.722942	0.955777	SoyZH13_11G093000
GO:0099402	plant organ development	0.857366	0.985243	0.87	0.724261	0.956644	SoyZH13_02G141200/SoyZH13_02G273500/SoyZH13_03G132700/SoyZH13_04G169800/SoyZH13_08G130200/SoyZH13_10G023000/SoyZH13_10G061100/SoyZH13_10G063600/SoyZH13_13G227301/SoyZH13_14G147600/SoyZH13_19G231800
GO:0048523	negative regulation of cellular process	1.16913	1.32352	0.88	0.725914	0.957227	SoyZH13_03G077800/SoyZH13_03G137700/SoyZH13_04G120500/SoyZH13_04G169800/SoyZH13_05G044300/SoyZH13_05G128200/SoyZH13_05G130300/SoyZH13_07G135100/SoyZH13_10G109800/SoyZH13_11G037900/SoyZH13_12G090600/SoyZH13_12G100400/SoyZH13_14G104400/SoyZH13_14G194700/SoyZH13_15G236200
GO:0055085	transmembrane transport	1.24708	1.40809	0.89	0.726849	0.957227	SoyZH13_01G076600/SoyZH13_02G172500/SoyZH13_04G052700/SoyZH13_04G088400/SoyZH13_05G011400/SoyZH13_05G134600/SoyZH13_07G096600/SoyZH13_08G187600/SoyZH13_10G200300/SoyZH13_12G157800/SoyZH13_13G122700/SoyZH13_13G253700/SoyZH13_18G139700/SoyZH13_20G112300/SoyZH13_20G114200/SoyZH13_20G160600
GO:0034645	cellular macromolecule biosynthetic process	0.467654	0.558163	0.84	0.727484	0.957227	SoyZH13_01G110000/SoyZH13_03G137700/SoyZH13_06G137500/SoyZH13_13G159900/SoyZH13_14G031800/SoyZH13_15G031900
GO:0043086	negative regulation of catalytic activity	0.233827	0.291767	0.8	0.730295	0.957227	SoyZH13_01G193900/SoyZH13_08G042000/SoyZH13_09G109500
GO:0051707	response to other organism	0.701481	0.820331	0.86	0.731199	0.957227	SoyZH13_02G141200/SoyZH13_02G273500/SoyZH13_03G077800/SoyZH13_03G132700/SoyZH13_10G023000/SoyZH13_11G037900/SoyZH13_14G104400/SoyZH13_16G039400/SoyZH13_19G118700
GO:0000956	nuclear-transcribed mRNA catabolic process	0.155885	0.19874	0.78	0.731647	0.957227	SoyZH13_12G090600/SoyZH13_13G159900
GO:0090304	nucleic acid metabolic process	2.65004	2.90076	0.91	0.732814	0.957227	NewGene_6766/SoyZH13_01G210100/SoyZH13_02G106000/SoyZH13_02G198300/SoyZH13_02G223000/SoyZH13_03G137700/SoyZH13_06G112200/SoyZH13_06G137500/SoyZH13_06G247300/SoyZH13_07G135100/SoyZH13_07G136100/SoyZH13_07G202400/SoyZH13_08G125800/SoyZH13_09G046300/SoyZH13_10G011700/SoyZH13_11G000901/SoyZH13_12G090600/SoyZH13_13G130900/SoyZH13_13G159900/SoyZH13_13G213300/SoyZH13_13G326000/SoyZH13_13G336200/SoyZH13_…
GO:0009791	post-embryonic development	1.24708	1.41655	0.88	0.735346	0.957227	SoyZH13_02G133100/SoyZH13_02G141200/SoyZH13_02G273500/SoyZH13_03G132700/SoyZH13_04G169800/SoyZH13_07G052300/SoyZH13_08G130200/SoyZH13_10G023000/SoyZH13_10G061100/SoyZH13_10G063600/SoyZH13_10G109800/SoyZH13_10G155100/SoyZH13_11G037900/SoyZH13_13G227301/SoyZH13_14G066700/SoyZH13_15G031900
GO:0006032	chitin catabolic process	0.0779423	0.101484	0.77	0.737988	0.957227	SoyZH13_02G007200
GO:0006518	peptide metabolic process	0.0779423	0.101484	0.77	0.737988	0.957227	SoyZH13_14G031800
GO:0010027	thylakoid membrane organization	0.0779423	0.101484	0.77	0.737988	0.957227	SoyZH13_18G230300
GO:0010252	auxin homeostasis	0.0779423	0.101484	0.77	0.737988	0.957227	SoyZH13_05G101300
GO:0018230	peptidyl-L-cysteine S-palmitoylation	0.0779423	0.101484	0.77	0.737988	0.957227	SoyZH13_10G192200
GO:0030422	production of siRNA involved in RNA interference	0.0779423	0.101484	0.77	0.737988	0.957227	SoyZH13_15G126800
GO:0044403	symbiotic process	0.0779423	0.101484	0.77	0.737988	0.957227	SoyZH13_05G094600
GO:0044782	cilium organization	0.0779423	0.101484	0.77	0.737988	0.957227	SoyZH13_10G109800
GO:0051865	protein autoubiquitination	0.0779423	0.101484	0.77	0.737988	0.957227	SoyZH13_02G132200
GO:0055086	nucleobase-containing small molecule metabolic process	0.0779423	0.101484	0.77	0.737988	0.957227	SoyZH13_19G178800
GO:0060271	cilium assembly	0.0779423	0.101484	0.77	0.737988	0.957227	SoyZH13_10G109800
GO:0098813	nuclear chromosome segregation	0.0779423	0.101484	0.77	0.737988	0.957227	SoyZH13_06G137500
GO:0046323	glucose import	0.233827	0.295996	0.79	0.739227	0.957972	SoyZH13_06G268000/SoyZH13_11G004600/SoyZH13_11G085500
GO:0045935	positive regulation of nucleobase-containing compound metabolic process	0.311769	0.389023	0.8	0.74208	0.960292	SoyZH13_07G249700/SoyZH13_13G089000/SoyZH13_15G031900/SoyZH13_19G231800
GO:0048519	negative regulation of biological process	1.4809	1.68295	0.88	0.749578	0.960292	SoyZH13_03G077800/SoyZH13_03G137700/SoyZH13_04G120500/SoyZH13_04G169800/SoyZH13_05G044300/SoyZH13_05G128200/SoyZH13_05G130300/SoyZH13_07G135100/SoyZH13_10G063600/SoyZH13_10G109800/SoyZH13_11G037900/SoyZH13_12G090600/SoyZH13_12G100400/SoyZH13_13G089000/SoyZH13_13G159900/SoyZH13_14G104400/SoyZH13_14G194700/SoyZH13_15G236200/SoyZH13_17G084500
GO:0009416	response to light stimulus	0.779423	0.921815	0.85	0.750536	0.960292	SoyZH13_02G075600/SoyZH13_02G210500/SoyZH13_05G138900/SoyZH13_06G225000/SoyZH13_09G134300/SoyZH13_13G196700/SoyZH13_15G031900/SoyZH13_17G193900/SoyZH13_18G057400/SoyZH13_19G118700
GO:0000184	nuclear-transcribed mRNA catabolic process, nonsense-mediated decay	0.0779423	0.105713	0.74	0.752217	0.960292	SoyZH13_13G159900
GO:0000725	recombinational repair	0.0779423	0.105713	0.74	0.752217	0.960292	SoyZH13_15G020100
GO:0007584	response to nutrient	0.0779423	0.105713	0.74	0.752217	0.960292	SoyZH13_10G109800
GO:0016051	carbohydrate biosynthetic process	0.0779423	0.105713	0.74	0.752217	0.960292	SoyZH13_01G110000
GO:0030031	cell projection assembly	0.0779423	0.105713	0.74	0.752217	0.960292	SoyZH13_10G109800
GO:0030050	vesicle transport along actin filament	0.0779423	0.105713	0.74	0.752217	0.960292	SoyZH13_13G257300
GO:0044264	cellular polysaccharide metabolic process	0.0779423	0.105713	0.74	0.752217	0.960292	SoyZH13_01G110000
GO:0120031	plasma membrane bounded cell projection assembly	0.0779423	0.105713	0.74	0.752217	0.960292	SoyZH13_10G109800
GO:1902531	regulation of intracellular signal transduction	0.0779423	0.105713	0.74	0.752217	0.960292	SoyZH13_07G135100
GO:1990778	protein localization to cell periphery	0.0779423	0.105713	0.74	0.752217	0.960292	SoyZH13_10G168700
GO:2001252	positive regulation of chromosome organization	0.0779423	0.105713	0.74	0.752217	0.960292	SoyZH13_02G273500
GO:0022613	ribonucleoprotein complex biogenesis	0.155885	0.207197	0.75	0.752561	0.960292	SoyZH13_02G106000/SoyZH13_12G090600
GO:0048437	floral organ development	0.233827	0.304453	0.77	0.756384	0.960292	SoyZH13_10G061100/SoyZH13_10G063600/SoyZH13_13G227301
GO:0006139	nucleobase-containing compound metabolic process	2.72798	3.01916	0.9	0.757725	0.960292	NewGene_6766/SoyZH13_01G210100/SoyZH13_02G106000/SoyZH13_02G198300/SoyZH13_02G223000/SoyZH13_03G137700/SoyZH13_06G112200/SoyZH13_06G137500/SoyZH13_06G247300/SoyZH13_07G135100/SoyZH13_07G136100/SoyZH13_07G202400/SoyZH13_08G125800/SoyZH13_09G046300/SoyZH13_10G011700/SoyZH13_11G000901/SoyZH13_12G090600/SoyZH13_13G130900/SoyZH13_13G159900/SoyZH13_13G213300/SoyZH13_13G326000/SoyZH13_13G336200/SoyZH13_…
GO:0009059	macromolecule biosynthetic process	0.467654	0.579306	0.81	0.759457	0.960292	SoyZH13_01G110000/SoyZH13_03G137700/SoyZH13_06G137500/SoyZH13_13G159900/SoyZH13_14G031800/SoyZH13_15G031900
GO:0048585	negative regulation of response to stimulus	0.467654	0.579306	0.81	0.759457	0.960292	SoyZH13_03G077800/SoyZH13_04G120500/SoyZH13_05G128200/SoyZH13_07G135100/SoyZH13_14G104400/SoyZH13_14G194700
GO:0006887	exocytosis	0.389712	0.490507	0.79	0.760662	0.960292	SoyZH13_10G078200/SoyZH13_10G104700/SoyZH13_13G107700/SoyZH13_14G182300/SoyZH13_14G182600
GO:0040007	growth	0.389712	0.490507	0.79	0.760662	0.960292	SoyZH13_01G149400/SoyZH13_03G190400/SoyZH13_04G169800/SoyZH13_05G136800/SoyZH13_08G098200
GO:0051656	establishment of organelle localization	0.155885	0.211425	0.74	0.762481	0.960292	SoyZH13_03G034900/SoyZH13_18G185700
GO:0010629	negative regulation of gene expression	0.467654	0.583534	0.8	0.765509	0.960292	SoyZH13_05G044300/SoyZH13_12G090600/SoyZH13_13G089000/SoyZH13_13G159900/SoyZH13_15G236200/SoyZH13_17G084500
GO:0006465	signal peptide processing	0.0779423	0.109941	0.71	0.765674	0.960292	SoyZH13_18G174100
GO:0009740	gibberellic acid mediated signaling pathway	0.0779423	0.109941	0.71	0.765674	0.960292	SoyZH13_06G040500
GO:0017038	protein import	0.0779423	0.109941	0.71	0.765674	0.960292	SoyZH13_06G112500
GO:0022618	ribonucleoprotein complex assembly	0.0779423	0.109941	0.71	0.765674	0.960292	SoyZH13_02G106000
GO:0031401	positive regulation of protein modification process	0.0779423	0.109941	0.71	0.765674	0.960292	SoyZH13_02G273500
GO:0044419	interspecies interaction between organisms	0.0779423	0.109941	0.71	0.765674	0.960292	SoyZH13_05G094600
GO:0045842	positive regulation of mitotic metaphase/anaphase transition	0.0779423	0.109941	0.71	0.765674	0.960292	SoyZH13_02G262400
GO:0048443	stamen development	0.0779423	0.109941	0.71	0.765674	0.960292	SoyZH13_13G227301
GO:0048466	androecium development	0.0779423	0.109941	0.71	0.765674	0.960292	SoyZH13_13G227301
GO:0051169	nuclear transport	0.0779423	0.109941	0.71	0.765674	0.960292	SoyZH13_13G159900
GO:0071712	ER-associated misfolded protein catabolic process	0.0779423	0.109941	0.71	0.765674	0.960292	SoyZH13_06G032800
GO:0071826	ribonucleoprotein complex subunit organization	0.0779423	0.109941	0.71	0.765674	0.960292	SoyZH13_02G106000
GO:0140014	mitotic nuclear division	0.0779423	0.109941	0.71	0.765674	0.960292	SoyZH13_02G133100
GO:2000024	regulation of leaf development	0.0779423	0.109941	0.71	0.765674	0.960292	SoyZH13_02G273500
GO:0006099	tricarboxylic acid cycle	0.311769	0.405937	0.77	0.771466	0.966715	SoyZH13_02G040300/SoyZH13_02G053600/SoyZH13_10G189500/SoyZH13_16G106400
GO:0006970	response to osmotic stress	0.467654	0.591991	0.79	0.777272	0.966936	SoyZH13_03G107100/SoyZH13_05G044300/SoyZH13_07G096500/SoyZH13_12G066900/SoyZH13_14G124000/SoyZH13_18G039100
GO:0009790	embryo development	0.467654	0.591991	0.79	0.777272	0.966936	SoyZH13_02G133100/SoyZH13_07G052300/SoyZH13_08G130200/SoyZH13_10G155100/SoyZH13_14G066700/SoyZH13_17G101800
GO:0032989	cellular component morphogenesis	0.311769	0.410165	0.76	0.778387	0.966936	SoyZH13_03G190400/SoyZH13_04G169800/SoyZH13_14G147600/SoyZH13_17G244200
GO:0009894	regulation of catabolic process	0.0779423	0.11417	0.68	0.7784	0.966936	SoyZH13_13G159900
GO:0031329	regulation of cellular catabolic process	0.0779423	0.11417	0.68	0.7784	0.966936	SoyZH13_13G159900
GO:0032787	monocarboxylic acid metabolic process	0.0779423	0.11417	0.68	0.7784	0.966936	SoyZH13_04G195401
GO:0042127	regulation of cell population proliferation	0.0779423	0.11417	0.68	0.7784	0.966936	SoyZH13_03G137700
GO:0043066	negative regulation of apoptotic process	0.0779423	0.11417	0.68	0.7784	0.966936	SoyZH13_14G104400
GO:0071395	cellular response to jasmonic acid stimulus	0.0779423	0.11417	0.68	0.7784	0.966936	SoyZH13_11G037900
GO:0080167	response to karrikin	0.0779423	0.11417	0.68	0.7784	0.966936	SoyZH13_05G094600
GO:0003006	developmental process involved in reproduction	1.24708	1.46306	0.85	0.779023	0.966936	SoyZH13_02G133100/SoyZH13_02G141200/SoyZH13_02G273500/SoyZH13_03G132700/SoyZH13_03G190400/SoyZH13_04G169800/SoyZH13_07G052300/SoyZH13_08G130200/SoyZH13_10G023000/SoyZH13_10G061100/SoyZH13_10G063600/SoyZH13_10G155100/SoyZH13_11G037900/SoyZH13_13G227301/SoyZH13_14G066700/SoyZH13_15G031900
GO:0006520	cellular amino acid metabolic process	0.233827	0.317138	0.74	0.780397	0.967808	SoyZH13_04G195401/SoyZH13_11G242100/SoyZH13_18G088000
GO:0051259	protein complex oligomerization	0.155885	0.219882	0.71	0.781288	0.96808	SoyZH13_15G243800/SoyZH13_20G014800
GO:1901360	organic cyclic compound metabolic process	2.80592	3.14178	0.89	0.783179	0.96959	NewGene_6766/SoyZH13_01G210100/SoyZH13_02G106000/SoyZH13_02G198300/SoyZH13_02G223000/SoyZH13_03G137700/SoyZH13_04G195401/SoyZH13_06G112200/SoyZH13_06G137500/SoyZH13_06G247300/SoyZH13_07G135100/SoyZH13_07G136100/SoyZH13_07G202400/SoyZH13_08G125800/SoyZH13_09G046300/SoyZH13_10G011700/SoyZH13_11G000901/SoyZH13_12G090600/SoyZH13_13G130900/SoyZH13_13G159900/SoyZH13_13G213300/SoyZH13_13G326000/SoyZH13_…
GO:0006351	transcription, DNA-templated	0.935308	1.12901	0.83	0.787576	0.970675	SoyZH13_04G031900/SoyZH13_04G057900/SoyZH13_04G229900/SoyZH13_05G164400/SoyZH13_06G057800/SoyZH13_12G208200/SoyZH13_13G242600/SoyZH13_15G031900/SoyZH13_16G083200/SoyZH13_18G249302/SoyZH13_20G189900/SoyZH13_U000137
GO:0005992	trehalose biosynthetic process	0.155885	0.224111	0.7	0.790192	0.970675	SoyZH13_06G099800/SoyZH13_12G210000
GO:0030162	regulation of proteolysis	0.155885	0.224111	0.7	0.790192	0.970675	SoyZH13_11G170800/SoyZH13_14G205800
GO:0034599	cellular response to oxidative stress	0.155885	0.224111	0.7	0.790192	0.970675	SoyZH13_04G120500/SoyZH13_13G261600
GO:0051640	organelle localization	0.155885	0.224111	0.7	0.790192	0.970675	SoyZH13_03G034900/SoyZH13_18G185700
GO:0006913	nucleocytoplasmic transport	0.0779423	0.118398	0.66	0.790436	0.970675	SoyZH13_13G159900
GO:0007163	establishment or maintenance of cell polarity	0.0779423	0.118398	0.66	0.790436	0.970675	SoyZH13_10G109800
GO:0009690	cytokinin metabolic process	0.0779423	0.118398	0.66	0.790436	0.970675	SoyZH13_14G094000
GO:0043666	regulation of phosphoprotein phosphatase activity	0.0779423	0.118398	0.66	0.790436	0.970675	SoyZH13_20G143900
GO:0006725	cellular aromatic compound metabolic process	2.80592	3.15447	0.89	0.790791	0.970675	NewGene_6766/SoyZH13_01G210100/SoyZH13_02G106000/SoyZH13_02G198300/SoyZH13_02G223000/SoyZH13_03G137700/SoyZH13_04G195401/SoyZH13_06G112200/SoyZH13_06G137500/SoyZH13_06G247300/SoyZH13_07G135100/SoyZH13_07G136100/SoyZH13_07G202400/SoyZH13_08G125800/SoyZH13_09G046300/SoyZH13_10G011700/SoyZH13_11G000901/SoyZH13_12G090600/SoyZH13_13G130900/SoyZH13_13G159900/SoyZH13_13G213300/SoyZH13_13G326000/SoyZH13_…
GO:0045892	negative regulation of transcription, DNA-templated	0.545596	0.693475	0.79	0.792234	0.970977	SoyZH13_01G115700/SoyZH13_03G078100/SoyZH13_05G019300/SoyZH13_05G044300/SoyZH13_08G026700/SoyZH13_18G053000/SoyZH13_18G083400
GO:0065008	regulation of biological quality	0.779423	0.959871	0.81	0.792764	0.970977	SoyZH13_01G064200/SoyZH13_02G135300/SoyZH13_04G120500/SoyZH13_10G109800/SoyZH13_12G090600/SoyZH13_12G100400/SoyZH13_13G159900/SoyZH13_13G161000/SoyZH13_13G261600/SoyZH13_13G335200
GO:0009116	nucleoside metabolic process	0.155885	0.228339	0.68	0.798774	0.970977	SoyZH13_13G177000/SoyZH13_19G178800
GO:0009903	chloroplast avoidance movement	0.155885	0.228339	0.68	0.798774	0.970977	SoyZH13_03G034900/SoyZH13_18G185700
GO:0048438	floral whorl development	0.155885	0.228339	0.68	0.798774	0.970977	SoyZH13_10G063600/SoyZH13_13G227301
GO:0000387	spliceosomal snRNP assembly	0.0779423	0.122627	0.64	0.801819	0.970977	SoyZH13_19G096900
GO:0006002	fructose 6-phosphate metabolic process	0.0779423	0.122627	0.64	0.801819	0.970977	SoyZH13_09G007700
GO:0006278	RNA-dependent DNA biosynthetic process	0.0779423	0.122627	0.64	0.801819	0.970977	SoyZH13_13G159900
GO:0006378	mRNA polyadenylation	0.0779423	0.122627	0.64	0.801819	0.970977	SoyZH13_09G063300
GO:0006612	protein targeting to membrane	0.0779423	0.122627	0.64	0.801819	0.970977	SoyZH13_10G192200
GO:0007033	vacuole organization	0.0779423	0.122627	0.64	0.801819	0.970977	SoyZH13_01G149400
GO:0009926	auxin polar transport	0.0779423	0.122627	0.64	0.801819	0.970977	SoyZH13_05G101300
GO:0016114	terpenoid biosynthetic process	0.0779423	0.122627	0.64	0.801819	0.970977	SoyZH13_14G119300
GO:0017144	drug metabolic process	0.0779423	0.122627	0.64	0.801819	0.970977	SoyZH13_07G076200
GO:0042773	ATP synthesis coupled electron transport	0.0779423	0.122627	0.64	0.801819	0.970977	NewGene_2388
GO:0062012	regulation of small molecule metabolic process	0.0779423	0.122627	0.64	0.801819	0.970977	SoyZH13_02G135300
GO:0006352	DNA-templated transcription, initiation	0.155885	0.232568	0.67	0.807044	0.974904	SoyZH13_04G042300/SoyZH13_06G120700
GO:0009904	chloroplast accumulation movement	0.155885	0.232568	0.67	0.807044	0.974904	SoyZH13_03G034900/SoyZH13_18G185700
GO:0034641	cellular nitrogen compound metabolic process	2.72798	3.0995	0.88	0.807091	0.974904	NewGene_6766/SoyZH13_01G210100/SoyZH13_02G106000/SoyZH13_02G198300/SoyZH13_02G223000/SoyZH13_03G137700/SoyZH13_06G112200/SoyZH13_06G137500/SoyZH13_06G247300/SoyZH13_07G135100/SoyZH13_07G136100/SoyZH13_07G202400/SoyZH13_08G125800/SoyZH13_09G046300/SoyZH13_10G011700/SoyZH13_11G000901/SoyZH13_12G090600/SoyZH13_13G130900/SoyZH13_13G159900/SoyZH13_13G213300/SoyZH13_13G326000/SoyZH13_13G336200/SoyZH13_…
GO:0046483	heterocycle metabolic process	2.72798	3.10795	0.88	0.811859	0.976645	NewGene_6766/SoyZH13_01G210100/SoyZH13_02G106000/SoyZH13_02G198300/SoyZH13_02G223000/SoyZH13_03G137700/SoyZH13_06G112200/SoyZH13_06G137500/SoyZH13_06G247300/SoyZH13_07G135100/SoyZH13_07G136100/SoyZH13_07G202400/SoyZH13_08G125800/SoyZH13_09G046300/SoyZH13_10G011700/SoyZH13_11G000901/SoyZH13_12G090600/SoyZH13_13G130900/SoyZH13_13G159900/SoyZH13_13G213300/SoyZH13_13G326000/SoyZH13_13G336200/SoyZH13_…
GO:0009630	gravitropism	0.0779423	0.126855	0.61	0.812584	0.976645	SoyZH13_09G245100
GO:0010564	regulation of cell cycle process	0.0779423	0.126855	0.61	0.812584	0.976645	SoyZH13_11G093000
GO:0046854	phosphatidylinositol phosphorylation	0.0779423	0.126855	0.61	0.812584	0.976645	SoyZH13_10G168700
GO:0090697	post-embryonic plant organ morphogenesis	0.0779423	0.126855	0.61	0.812584	0.976645	SoyZH13_10G063600
GO:0044249	cellular biosynthetic process	0.701481	0.892215	0.79	0.813986	0.976645	SoyZH13_01G110000/SoyZH13_03G137700/SoyZH13_04G195401/SoyZH13_06G137500/SoyZH13_07G076200/SoyZH13_13G159900/SoyZH13_14G031800/SoyZH13_15G031900/SoyZH13_18G088000
GO:0009737	response to abscisic acid	0.467654	0.621591	0.75	0.814942	0.976645	SoyZH13_01G035300/SoyZH13_02G028500/SoyZH13_05G019300/SoyZH13_05G044300/SoyZH13_10G217600/SoyZH13_11G028400
GO:0016570	histone modification	0.155885	0.236796	0.66	0.81501	0.976645	SoyZH13_04G169800/SoyZH13_13G089000
GO:0048580	regulation of post-embryonic development	0.311769	0.439765	0.71	0.822269	0.976645	SoyZH13_02G273500/SoyZH13_10G063600/SoyZH13_13G089000/SoyZH13_14G104400
GO:0000027	ribosomal large subunit assembly	0.155885	0.241025	0.65	0.82268	0.976645	SoyZH13_02G106000/SoyZH13_16G003700
GO:0009636	response to toxic substance	0.155885	0.241025	0.65	0.82268	0.976645	SoyZH13_04G120500/SoyZH13_13G261600
GO:0040029	regulation of gene expression, epigenetic	0.155885	0.241025	0.65	0.82268	0.976645	SoyZH13_12G090600/SoyZH13_13G089000
GO:0051093	negative regulation of developmental process	0.155885	0.241025	0.65	0.82268	0.976645	SoyZH13_10G063600/SoyZH13_13G089000
GO:0060560	developmental growth involved in morphogenesis	0.155885	0.241025	0.65	0.82268	0.976645	SoyZH13_03G190400/SoyZH13_04G169800
GO:0006406	mRNA export from nucleus	0.0779423	0.131084	0.59	0.822764	0.976645	SoyZH13_13G159900
GO:0006900	vesicle budding from membrane	0.0779423	0.131084	0.59	0.822764	0.976645	SoyZH13_04G091500
GO:0009814	defense response, incompatible interaction	0.0779423	0.131084	0.59	0.822764	0.976645	SoyZH13_03G077800
GO:0030030	cell projection organization	0.0779423	0.131084	0.59	0.822764	0.976645	SoyZH13_10G109800
GO:0051240	positive regulation of multicellular organismal process	0.0779423	0.131084	0.59	0.822764	0.976645	SoyZH13_02G273500
GO:0120036	plasma membrane bounded cell projection organization	0.0779423	0.131084	0.59	0.822764	0.976645	SoyZH13_10G109800
GO:0140053	mitochondrial gene expression	0.0779423	0.131084	0.59	0.822764	0.976645	SoyZH13_14G031800
GO:0033554	cellular response to stress	0.701481	0.904901	0.78	0.826361	0.980107	SoyZH13_02G141200/SoyZH13_03G077800/SoyZH13_03G132700/SoyZH13_04G120500/SoyZH13_05G044300/SoyZH13_06G137500/SoyZH13_10G023000/SoyZH13_13G161000/SoyZH13_13G261600
GO:0050794	regulation of cellular process	3.81917	4.30039	0.89	0.827102	0.980179	SoyZH13_01G064200/SoyZH13_02G135300/SoyZH13_02G141200/SoyZH13_02G273500/SoyZH13_03G077800/SoyZH13_03G132700/SoyZH13_03G137700/SoyZH13_04G120500/SoyZH13_04G169800/SoyZH13_05G044300/SoyZH13_05G047900/SoyZH13_05G128200/SoyZH13_05G130300/SoyZH13_06G116300/SoyZH13_06G143700/SoyZH13_07G052300/SoyZH13_07G096500/SoyZH13_07G135100/SoyZH13_07G147900/SoyZH13_07G249700/SoyZH13_08G109900/SoyZH13_09G011500/Soy…
GO:0009991	response to extracellular stimulus	0.233827	0.346738	0.67	0.828875	0.980802	SoyZH13_05G044300/SoyZH13_10G109800/SoyZH13_13G161000
GO:0019725	cellular homeostasis	0.155885	0.245253	0.64	0.830063	0.980802	SoyZH13_04G120500/SoyZH13_13G261600
GO:0050789	regulation of biological process	4.28683	4.80359	0.89	0.830478	0.980802	SoyZH13_01G064200/SoyZH13_02G135300/SoyZH13_02G141200/SoyZH13_02G273500/SoyZH13_03G077800/SoyZH13_03G132700/SoyZH13_03G137700/SoyZH13_04G120500/SoyZH13_04G169800/SoyZH13_05G044300/SoyZH13_05G047900/SoyZH13_05G128200/SoyZH13_05G130300/SoyZH13_05G136800/SoyZH13_06G116300/SoyZH13_06G143700/SoyZH13_07G052300/SoyZH13_07G096500/SoyZH13_07G135100/SoyZH13_07G147900/SoyZH13_07G249700/SoyZH13_08G009100/Soy…
GO:0006535	cysteine biosynthetic process from serine	0.0779423	0.135312	0.58	0.832392	0.980802	SoyZH13_19G104900
GO:0012501	programmed cell death	0.0779423	0.135312	0.58	0.832392	0.980802	SoyZH13_03G077800
GO:0042981	regulation of apoptotic process	0.0779423	0.135312	0.58	0.832392	0.980802	SoyZH13_14G104400
GO:2000028	regulation of photoperiodism, flowering	0.0779423	0.135312	0.58	0.832392	0.980802	SoyZH13_14G104400
GO:0006396	RNA processing	0.779423	1.00639	0.77	0.836977	0.983654	SoyZH13_01G143100/SoyZH13_02G106000/SoyZH13_07G135100/SoyZH13_08G314900/SoyZH13_09G046300/SoyZH13_11G082400/SoyZH13_12G090600/SoyZH13_15G113100/SoyZH13_15G113200/SoyZH13_15G113300
GO:0006623	protein targeting to vacuole	0.0779423	0.139541	0.56	0.841498	0.983654	SoyZH13_17G038500
GO:0009073	aromatic amino acid family biosynthetic process	0.0779423	0.139541	0.56	0.841498	0.983654	SoyZH13_04G195401
GO:0009867	jasmonic acid mediated signaling pathway	0.0779423	0.139541	0.56	0.841498	0.983654	SoyZH13_11G037900
GO:0048527	lateral root development	0.0779423	0.139541	0.56	0.841498	0.983654	SoyZH13_12G014500
GO:1902600	proton transmembrane transport	0.0779423	0.139541	0.56	0.841498	0.983654	SoyZH13_U000137
GO:0031399	regulation of protein modification process	0.155885	0.253711	0.61	0.844003	0.983654	SoyZH13_02G273500/SoyZH13_04G169800
GO:0009832	plant-type cell wall biogenesis	0.0779423	0.143769	0.54	0.850109	0.983654	SoyZH13_11G171400
GO:0009415	response to water	0.233827	0.363652	0.64	0.852231	0.983654	SoyZH13_02G132200/SoyZH13_13G335200/SoyZH13_19G118700
GO:0007015	actin filament organization	0.155885	0.262168	0.59	0.856896	0.983654	SoyZH13_13G101100/SoyZH13_13G257300
GO:0070925	organelle assembly	0.155885	0.262168	0.59	0.856896	0.983654	SoyZH13_02G106000/SoyZH13_10G109800
GO:0009553	embryo sac development	0.0779423	0.147998	0.53	0.858252	0.983654	SoyZH13_17G239100
GO:0009736	cytokinin-activated signaling pathway	0.0779423	0.147998	0.53	0.858252	0.983654	SoyZH13_10G143500
GO:0016226	iron-sulfur cluster assembly	0.0779423	0.147998	0.53	0.858252	0.983654	SoyZH13_10G032800
GO:0016573	histone acetylation	0.0779423	0.147998	0.53	0.858252	0.983654	SoyZH13_08G008200
GO:0034976	response to endoplasmic reticulum stress	0.0779423	0.147998	0.53	0.858252	0.983654	SoyZH13_19G112000
GO:0048598	embryonic morphogenesis	0.0779423	0.147998	0.53	0.858252	0.983654	SoyZH13_08G130200
GO:0070646	protein modification by small protein removal	0.0779423	0.147998	0.53	0.858252	0.983654	SoyZH13_06G059700
GO:0009605	response to external stimulus	1.01325	1.30238	0.78	0.858517	0.983654	SoyZH13_02G141200/SoyZH13_02G273500/SoyZH13_03G077800/SoyZH13_03G132700/SoyZH13_05G044300/SoyZH13_08G229900/SoyZH13_10G023000/SoyZH13_10G109800/SoyZH13_11G037900/SoyZH13_13G161000/SoyZH13_14G104400/SoyZH13_16G039400/SoyZH13_19G118700
GO:0006259	DNA metabolic process	0.311769	0.469364	0.66	0.858714	0.983654	SoyZH13_03G137700/SoyZH13_06G137500/SoyZH13_13G159900/SoyZH13_17G084500
GO:0006820	anion transport	0.0779423	0.152226	0.51	0.865954	0.983654	SoyZH13_13G161000
GO:0006873	cellular ion homeostasis	0.0779423	0.152226	0.51	0.865954	0.983654	SoyZH13_09G112700
GO:0019637	organophosphate metabolic process	0.0779423	0.152226	0.51	0.865954	0.983654	SoyZH13_10G168700
GO:0048232	male gamete generation	0.0779423	0.152226	0.51	0.865954	0.983654	SoyZH13_02G133100
GO:0048581	negative regulation of post-embryonic development	0.0779423	0.152226	0.51	0.865954	0.983654	SoyZH13_13G089000
GO:0009888	tissue development	0.545596	0.76536	0.71	0.866178	0.983654	SoyZH13_01G152700/SoyZH13_02G141200/SoyZH13_03G132700/SoyZH13_08G130200/SoyZH13_10G023000/SoyZH13_14G147600/SoyZH13_17G244200
GO:0007275	multicellular organism development	2.18239	2.62168	0.83	0.866389	0.983654	SoyZH13_01G120700/SoyZH13_02G133100/SoyZH13_02G141200/SoyZH13_02G273500/SoyZH13_03G132700/SoyZH13_04G169800/SoyZH13_05G136800/SoyZH13_07G052300/SoyZH13_08G098200/SoyZH13_08G130200/SoyZH13_09G014400/SoyZH13_10G023000/SoyZH13_10G061100/SoyZH13_10G063600/SoyZH13_10G109800/SoyZH13_10G120200/SoyZH13_10G155100/SoyZH13_11G037900/SoyZH13_12G170900/SoyZH13_13G227301/SoyZH13_14G066700/SoyZH13_14G076300/Soy…
GO:0043412	macromolecule modification	3.19564	3.72532	0.86	0.866859	0.983654	NewGene_6766/SoyZH13_01G210100/SoyZH13_02G132200/SoyZH13_02G141200/SoyZH13_02G198300/SoyZH13_02G223000/SoyZH13_03G077800/SoyZH13_03G132700/SoyZH13_04G169800/SoyZH13_06G112200/SoyZH13_06G247300/SoyZH13_07G136100/SoyZH13_07G202400/SoyZH13_08G125800/SoyZH13_09G046300/SoyZH13_09G128900/SoyZH13_10G011700/SoyZH13_10G023000/SoyZH13_10G109800/SoyZH13_10G165800/SoyZH13_11G000901/SoyZH13_11G093000/SoyZH13_…
GO:1902679	negative regulation of RNA biosynthetic process	0.233827	0.376337	0.62	0.867875	0.983654	SoyZH13_05G044300/SoyZH13_05G130300/SoyZH13_11G037900
GO:1903507	negative regulation of nucleic acid-templated transcription	0.233827	0.376337	0.62	0.867875	0.983654	SoyZH13_05G044300/SoyZH13_05G130300/SoyZH13_11G037900
GO:0042592	homeostatic process	0.311769	0.477821	0.65	0.867879	0.983654	SoyZH13_04G120500/SoyZH13_13G159900/SoyZH13_13G161000/SoyZH13_13G261600
GO:0042254	ribosome biogenesis	0.155885	0.270625	0.58	0.868808	0.983654	SoyZH13_02G106000/SoyZH13_12G090600
GO:0009968	negative regulation of signal transduction	0.233827	0.380566	0.61	0.872755	0.983654	SoyZH13_05G128200/SoyZH13_07G135100/SoyZH13_14G194700
GO:0019752	carboxylic acid metabolic process	0.233827	0.380566	0.61	0.872755	0.983654	SoyZH13_04G195401/SoyZH13_11G242100/SoyZH13_18G088000
GO:0051253	negative regulation of RNA metabolic process	0.233827	0.380566	0.61	0.872755	0.983654	SoyZH13_05G044300/SoyZH13_05G130300/SoyZH13_11G037900
GO:0000462	maturation of SSU-rRNA from tricistronic rRNA transcript (SSU-rRNA, 5.8S rRNA, LSU-rRNA)	0.0779423	0.156455	0.5	0.873237	0.983654	SoyZH13_20G175700
GO:0005976	polysaccharide metabolic process	0.0779423	0.156455	0.5	0.873237	0.983654	SoyZH13_01G110000
GO:0008356	asymmetric cell division	0.0779423	0.156455	0.5	0.873237	0.983654	SoyZH13_09G245100
GO:0048278	vesicle docking	0.0779423	0.156455	0.5	0.873237	0.983654	SoyZH13_10G078200
GO:0050821	protein stabilization	0.0779423	0.156455	0.5	0.873237	0.983654	SoyZH13_13G335200
GO:0098771	inorganic ion homeostasis	0.0779423	0.156455	0.5	0.873237	0.983654	SoyZH13_13G161000
GO:0044255	cellular lipid metabolic process	0.155885	0.274853	0.57	0.874416	0.983654	SoyZH13_07G076200/SoyZH13_10G168700
GO:0022414	reproductive process	1.24708	1.59415	0.78	0.874476	0.983654	SoyZH13_02G133100/SoyZH13_02G141200/SoyZH13_02G273500/SoyZH13_03G132700/SoyZH13_03G190400/SoyZH13_04G169800/SoyZH13_07G052300/SoyZH13_08G130200/SoyZH13_10G023000/SoyZH13_10G061100/SoyZH13_10G063600/SoyZH13_10G155100/SoyZH13_11G037900/SoyZH13_13G227301/SoyZH13_14G066700/SoyZH13_15G031900
GO:1901576	organic substance biosynthetic process	0.701481	0.968328	0.72	0.878919	0.983654	SoyZH13_01G110000/SoyZH13_03G137700/SoyZH13_04G195401/SoyZH13_06G137500/SoyZH13_07G076200/SoyZH13_13G159900/SoyZH13_14G031800/SoyZH13_15G031900/SoyZH13_18G088000
GO:0010305	leaf vascular tissue pattern formation	0.0779423	0.160683	0.49	0.880125	0.983654	SoyZH13_08G130200
GO:0015995	chlorophyll biosynthetic process	0.0779423	0.160683	0.49	0.880125	0.983654	SoyZH13_14G119300
GO:0042273	ribosomal large subunit biogenesis	0.0779423	0.160683	0.49	0.880125	0.983654	SoyZH13_02G106000
GO:0097659	nucleic acid-templated transcription	0.0779423	0.160683	0.49	0.880125	0.983654	SoyZH13_15G031900
GO:0000003	reproduction	1.24708	1.60683	0.78	0.88167	0.983654	SoyZH13_02G133100/SoyZH13_02G141200/SoyZH13_02G273500/SoyZH13_03G132700/SoyZH13_03G190400/SoyZH13_04G169800/SoyZH13_07G052300/SoyZH13_08G130200/SoyZH13_10G023000/SoyZH13_10G061100/SoyZH13_10G063600/SoyZH13_10G155100/SoyZH13_11G037900/SoyZH13_13G227301/SoyZH13_14G066700/SoyZH13_15G031900
GO:0010648	negative regulation of cell communication	0.233827	0.389023	0.6	0.882039	0.983654	SoyZH13_05G128200/SoyZH13_07G135100/SoyZH13_14G194700
GO:0023057	negative regulation of signaling	0.233827	0.389023	0.6	0.882039	0.983654	SoyZH13_05G128200/SoyZH13_07G135100/SoyZH13_14G194700
GO:0031668	cellular response to extracellular stimulus	0.155885	0.28331	0.55	0.884974	0.983654	SoyZH13_05G044300/SoyZH13_13G161000
GO:0000045	autophagosome assembly	0.0779423	0.164912	0.47	0.886639	0.983654	SoyZH13_15G084800
GO:0006928	movement of cell or subcellular component	0.0779423	0.164912	0.47	0.886639	0.983654	SoyZH13_12G100400
GO:0030036	actin cytoskeleton organization	0.0779423	0.164912	0.47	0.886639	0.983654	SoyZH13_18G182700
GO:0042147	retrograde transport, endosome to Golgi	0.0779423	0.164912	0.47	0.886639	0.983654	SoyZH13_17G038500
GO:0048468	cell development	0.311769	0.498964	0.62	0.888583	0.983654	SoyZH13_02G273500/SoyZH13_03G190400/SoyZH13_14G147600/SoyZH13_17G244200
GO:0015979	photosynthesis	0.389712	0.600448	0.65	0.889563	0.983654	NewGene_6280/SoyZH13_04G192400/SoyZH13_06G144100/SoyZH13_09G007700/SoyZH13_U000312
GO:0045944	positive regulation of transcription by RNA polymerase II	0.779423	1.07827	0.72	0.890482	0.983654	SoyZH13_04G156300/SoyZH13_07G226100/SoyZH13_10G149700/SoyZH13_13G089000/SoyZH13_15G031900/SoyZH13_15G088200/SoyZH13_17G037100/SoyZH13_17G078500/SoyZH13_17G090100/SoyZH13_18G255500
GO:0006906	vesicle fusion	0.0779423	0.16914	0.46	0.892799	0.983654	SoyZH13_10G078200
GO:0009860	pollen tube growth	0.0779423	0.16914	0.46	0.892799	0.983654	SoyZH13_03G190400
GO:0032774	RNA biosynthetic process	0.0779423	0.16914	0.46	0.892799	0.983654	SoyZH13_15G031900
GO:0000723	telomere maintenance	0.155885	0.291767	0.53	0.894705	0.983654	SoyZH13_13G159900/SoyZH13_17G076200
GO:0051085	chaperone cofactor-dependent protein refolding	0.155885	0.291767	0.53	0.894705	0.983654	SoyZH13_13G093800/SoyZH13_15G074900
GO:0048588	developmental cell growth	0.0779423	0.173369	0.45	0.898625	0.983654	SoyZH13_03G190400
GO:0009409	response to cold	0.155885	0.295996	0.53	0.899278	0.983654	SoyZH13_05G044300/SoyZH13_13G335200
GO:0009653	anatomical structure morphogenesis	0.701481	1.00639	0.7	0.903668	0.983654	SoyZH13_02G141200/SoyZH13_03G132700/SoyZH13_03G190400/SoyZH13_04G169800/SoyZH13_08G130200/SoyZH13_10G023000/SoyZH13_10G063600/SoyZH13_14G147600/SoyZH13_17G244200
GO:0006605	protein targeting	0.0779423	0.177597	0.44	0.904134	0.983654	SoyZH13_06G112500
GO:0007131	reciprocal meiotic recombination	0.0779423	0.177597	0.44	0.904134	0.983654	SoyZH13_09G125400
GO:0008299	isoprenoid biosynthetic process	0.0779423	0.177597	0.44	0.904134	0.983654	SoyZH13_20G050800
GO:0009932	cell tip growth	0.0779423	0.177597	0.44	0.904134	0.983654	SoyZH13_03G190400
GO:0034440	lipid oxidation	0.0779423	0.177597	0.44	0.904134	0.983654	SoyZH13_16G007400
GO:0051094	positive regulation of developmental process	0.0779423	0.177597	0.44	0.904134	0.983654	SoyZH13_02G273500
GO:0000302	response to reactive oxygen species	0.155885	0.304453	0.51	0.907873	0.983654	SoyZH13_15G243800/SoyZH13_20G014800
GO:0008380	RNA splicing	0.155885	0.304453	0.51	0.907873	0.983654	SoyZH13_07G135100/SoyZH13_09G046300
GO:0010243	response to organonitrogen compound	0.155885	0.304453	0.51	0.907873	0.983654	SoyZH13_10G063600/SoyZH13_10G109800
GO:0010638	positive regulation of organelle organization	0.0779423	0.181826	0.43	0.909344	0.983654	SoyZH13_02G273500
GO:0018205	peptidyl-lysine modification	0.0779423	0.181826	0.43	0.909344	0.983654	SoyZH13_13G089000
GO:0010051	xylem and phloem pattern formation	0.0779423	0.186054	0.42	0.914271	0.983654	SoyZH13_08G130200
GO:0048638	regulation of developmental growth	0.0779423	0.186054	0.42	0.914271	0.983654	SoyZH13_10G063600
GO:0010154	fruit development	0.389712	0.638505	0.61	0.917475	0.983654	SoyZH13_02G133100/SoyZH13_07G052300/SoyZH13_08G130200/SoyZH13_10G155100/SoyZH13_14G066700
GO:0006885	regulation of pH	0.0779423	0.190283	0.41	0.918931	0.983654	SoyZH13_11G019200
GO:0048868	pollen tube development	0.0779423	0.190283	0.41	0.918931	0.983654	SoyZH13_03G190400
GO:0065007	biological regulation	4.36477	5.15455	0.85	0.918951	0.983654	SoyZH13_01G064200/SoyZH13_02G135300/SoyZH13_02G141200/SoyZH13_02G273500/SoyZH13_03G077800/SoyZH13_03G132700/SoyZH13_03G137700/SoyZH13_04G120500/SoyZH13_04G169800/SoyZH13_05G044300/SoyZH13_05G047900/SoyZH13_05G128200/SoyZH13_05G130300/SoyZH13_05G136800/SoyZH13_06G116300/SoyZH13_06G143700/SoyZH13_07G052300/SoyZH13_07G096500/SoyZH13_07G135100/SoyZH13_07G147900/SoyZH13_07G249700/SoyZH13_08G009100/Soy…
GO:0015986	ATP synthesis coupled proton transport	0.155885	0.317138	0.49	0.919487	0.983654	SoyZH13_U000044/SoyZH13_U000137
GO:0016049	cell growth	0.155885	0.317138	0.49	0.919487	0.983654	SoyZH13_03G190400/SoyZH13_04G169800
GO:0032259	methylation	1.24708	1.68717	0.74	0.919911	0.983654	NewGene_5872/SoyZH13_02G002100/SoyZH13_03G102600/SoyZH13_05G110400/SoyZH13_05G127200/SoyZH13_05G159700/SoyZH13_07G220800/SoyZH13_09G193400/SoyZH13_10G036600/SoyZH13_11G081400/SoyZH13_12G073400/SoyZH13_12G100500/SoyZH13_13G089000/SoyZH13_13G106300/SoyZH13_15G105000/SoyZH13_17G084500
GO:0009723	response to ethylene	0.0779423	0.194511	0.4	0.923337	0.983654	SoyZH13_08G009100
GO:0090696	post-embryonic plant organ development	0.0779423	0.194511	0.4	0.923337	0.983654	SoyZH13_10G063600
GO:0097305	response to alcohol	0.311769	0.545478	0.57	0.924398	0.983654	SoyZH13_01G035300/SoyZH13_02G028500/SoyZH13_05G044300/SoyZH13_11G028400
GO:0048316	seed development	0.389712	0.65119	0.6	0.925289	0.983654	SoyZH13_02G133100/SoyZH13_07G052300/SoyZH13_08G130200/SoyZH13_10G155100/SoyZH13_14G066700
GO:0000280	nuclear division	0.0779423	0.19874	0.39	0.927505	0.983654	SoyZH13_02G133100
GO:0046686	response to cadmium ion	0.0779423	0.19874	0.39	0.927505	0.983654	SoyZH13_18G088000
GO:0006807	nitrogen compound metabolic process	4.52065	5.36598	0.84	0.928655	0.983654	NewGene_6766/SoyZH13_01G210100/SoyZH13_02G106000/SoyZH13_02G132200/SoyZH13_02G133100/SoyZH13_02G141200/SoyZH13_02G198300/SoyZH13_02G223000/SoyZH13_03G077800/SoyZH13_03G132700/SoyZH13_03G137700/SoyZH13_04G169800/SoyZH13_04G195401/SoyZH13_05G128200/SoyZH13_06G112200/SoyZH13_06G137500/SoyZH13_06G247300/SoyZH13_07G135100/SoyZH13_07G136100/SoyZH13_07G202400/SoyZH13_08G125800/SoyZH13_09G046300/SoyZH13_…
GO:0044238	primary metabolic process	4.5986	5.45478	0.84	0.92955	0.983654	NewGene_6766/SoyZH13_01G110000/SoyZH13_01G210100/SoyZH13_02G106000/SoyZH13_02G132200/SoyZH13_02G133100/SoyZH13_02G141200/SoyZH13_02G198300/SoyZH13_02G223000/SoyZH13_03G077800/SoyZH13_03G132700/SoyZH13_03G137700/SoyZH13_04G169800/SoyZH13_04G195401/SoyZH13_06G084800/SoyZH13_06G112200/SoyZH13_06G137500/SoyZH13_06G247300/SoyZH13_07G076200/SoyZH13_07G135100/SoyZH13_07G136100/SoyZH13_07G202400/SoyZH13_…
GO:0002376	immune system process	0.155885	0.329824	0.47	0.929712	0.983654	SoyZH13_03G077800/SoyZH13_04G225400
GO:0009856	pollination	0.0779423	0.202968	0.38	0.931446	0.983654	SoyZH13_03G190400
GO:0044706	multi-multicellular organism process	0.0779423	0.202968	0.38	0.931446	0.983654	SoyZH13_03G190400
GO:0050801	ion homeostasis	0.0779423	0.202968	0.38	0.931446	0.983654	SoyZH13_13G161000
GO:0048731	system development	1.32502	1.8098	0.73	0.931641	0.983654	SoyZH13_02G133100/SoyZH13_02G141200/SoyZH13_02G273500/SoyZH13_03G132700/SoyZH13_04G169800/SoyZH13_07G052300/SoyZH13_08G130200/SoyZH13_10G023000/SoyZH13_10G061100/SoyZH13_10G063600/SoyZH13_10G155100/SoyZH13_11G037900/SoyZH13_13G227301/SoyZH13_14G066700/SoyZH13_14G147600/SoyZH13_15G031900/SoyZH13_19G231800
GO:0009753	response to jasmonic acid	0.0779423	0.207197	0.38	0.935172	0.983654	SoyZH13_11G037900
GO:0015672	monovalent inorganic cation transport	0.0779423	0.211425	0.37	0.938697	0.983654	SoyZH13_11G019200
GO:0006357	regulation of transcription by RNA polymerase II	0.545596	0.883758	0.62	0.940172	0.983654	SoyZH13_06G265100/SoyZH13_08G008200/SoyZH13_09G134800/SoyZH13_11G026300/SoyZH13_12G104200/SoyZH13_13G089000/SoyZH13_15G031900
GO:0006891	intra-Golgi vesicle-mediated transport	0.0779423	0.215654	0.36	0.942029	0.983654	SoyZH13_17G038500
GO:0022412	cellular process involved in reproduction in multicellular organism	0.0779423	0.215654	0.36	0.942029	0.983654	SoyZH13_02G133100
GO:1903047	mitotic cell cycle process	0.0779423	0.215654	0.36	0.942029	0.983654	SoyZH13_02G133100
GO:0051704	multi-organism process	1.01325	1.47152	0.69	0.942636	0.983654	SoyZH13_02G133100/SoyZH13_02G141200/SoyZH13_02G273500/SoyZH13_03G077800/SoyZH13_03G132700/SoyZH13_03G190400/SoyZH13_05G094600/SoyZH13_10G023000/SoyZH13_11G037900/SoyZH13_12G100400/SoyZH13_14G104400/SoyZH13_16G039400/SoyZH13_19G118700
GO:0033993	response to lipid	0.389712	0.685018	0.57	0.943005	0.983654	SoyZH13_01G035300/SoyZH13_02G028500/SoyZH13_04G169800/SoyZH13_05G044300/SoyZH13_11G028400
GO:0000209	protein polyubiquitination	0.155885	0.350966	0.44	0.944075	0.983654	SoyZH13_11G093000/SoyZH13_12G021300
GO:0071496	cellular response to external stimulus	0.155885	0.350966	0.44	0.944075	0.983654	SoyZH13_05G044300/SoyZH13_13G161000
GO:0006366	transcription by RNA polymerase II	0.0779423	0.219882	0.35	0.945181	0.983654	SoyZH13_15G031900
GO:0010073	meristem maintenance	0.0779423	0.219882	0.35	0.945181	0.983654	SoyZH13_01G152700
GO:0009755	hormone-mediated signaling pathway	0.467654	0.79496	0.59	0.945597	0.983654	SoyZH13_04G053700/SoyZH13_09G207900/SoyZH13_10G180300/SoyZH13_11G037900/SoyZH13_15G001800/SoyZH13_16G186800
GO:0048856	anatomical structure development	2.33827	3.03184	0.77	0.946696	0.983654	SoyZH13_01G152700/SoyZH13_02G133100/SoyZH13_02G141200/SoyZH13_02G273500/SoyZH13_03G132700/SoyZH13_03G190400/SoyZH13_04G169800/SoyZH13_05G136800/SoyZH13_07G052300/SoyZH13_08G026700/SoyZH13_08G098200/SoyZH13_08G130200/SoyZH13_09G014400/SoyZH13_10G023000/SoyZH13_10G061100/SoyZH13_10G063600/SoyZH13_10G109800/SoyZH13_10G155100/SoyZH13_11G037900/SoyZH13_11G157700/SoyZH13_12G100400/SoyZH13_13G227301/Soy…
GO:0031408	oxylipin biosynthetic process	0.0779423	0.224111	0.35	0.948162	0.983654	SoyZH13_16G007400
GO:0023052	signaling	0.545596	0.904901	0.6	0.948662	0.983654	SoyZH13_02G141200/SoyZH13_02G273500/SoyZH13_03G077800/SoyZH13_03G132700/SoyZH13_10G023000/SoyZH13_10G109800/SoyZH13_11G037900
GO:0065003	protein-containing complex assembly	0.233827	0.48205	0.49	0.950627	0.983654	SoyZH13_02G106000/SoyZH13_08G225400/SoyZH13_17G244200
GO:0009639	response to red or far red light	0.0779423	0.228339	0.34	0.95098	0.983654	SoyZH13_18G065700
GO:0001101	response to acid chemical	0.701481	1.1121	0.63	0.95116	0.983654	SoyZH13_01G035300/SoyZH13_02G028500/SoyZH13_02G132200/SoyZH13_05G044300/SoyZH13_10G109800/SoyZH13_11G028400/SoyZH13_11G037900/SoyZH13_13G335200/SoyZH13_19G118700
GO:0034654	nucleobase-containing compound biosynthetic process	0.155885	0.363652	0.43	0.951302	0.983654	SoyZH13_13G159900/SoyZH13_15G031900
GO:0044237	cellular metabolic process	4.75448	5.755	0.83	0.952999	0.983654	NewGene_6766/SoyZH13_01G110000/SoyZH13_01G210100/SoyZH13_02G106000/SoyZH13_02G132200/SoyZH13_02G133100/SoyZH13_02G141200/SoyZH13_02G198300/SoyZH13_02G223000/SoyZH13_03G077800/SoyZH13_03G132700/SoyZH13_03G137700/SoyZH13_04G169800/SoyZH13_04G195401/SoyZH13_05G128200/SoyZH13_06G084800/SoyZH13_06G112200/SoyZH13_06G137500/SoyZH13_06G247300/SoyZH13_07G076200/SoyZH13_07G135100/SoyZH13_07G136100/SoyZH13_…
GO:0006890	retrograde vesicle-mediated transport, Golgi to endoplasmic reticulum	0.0779423	0.232568	0.34	0.953646	0.983654	SoyZH13_17G038500
GO:0007276	gamete generation	0.0779423	0.232568	0.34	0.953646	0.983654	SoyZH13_02G133100
GO:0045087	innate immune response	0.0779423	0.232568	0.34	0.953646	0.983654	SoyZH13_03G077800
GO:0051130	positive regulation of cellular component organization	0.0779423	0.232568	0.34	0.953646	0.983654	SoyZH13_02G273500
GO:0071704	organic substance metabolic process	4.75448	5.76346	0.82	0.954255	0.983654	NewGene_6766/SoyZH13_01G110000/SoyZH13_01G210100/SoyZH13_02G106000/SoyZH13_02G132200/SoyZH13_02G133100/SoyZH13_02G141200/SoyZH13_02G198300/SoyZH13_02G223000/SoyZH13_03G077800/SoyZH13_03G132700/SoyZH13_03G137700/SoyZH13_04G169800/SoyZH13_04G195401/SoyZH13_05G128200/SoyZH13_06G084800/SoyZH13_06G112200/SoyZH13_06G137500/SoyZH13_06G247300/SoyZH13_07G076200/SoyZH13_07G135100/SoyZH13_07G136100/SoyZH13_…
GO:0014070	response to organic cyclic compound	0.155885	0.372109	0.42	0.955616	0.983654	SoyZH13_04G169800/SoyZH13_10G109800
GO:0007005	mitochondrion organization	0.0779423	0.236796	0.33	0.956167	0.983654	SoyZH13_08G321201
GO:0044271	cellular nitrogen compound biosynthetic process	0.233827	0.498964	0.47	0.958128	0.983654	SoyZH13_13G159900/SoyZH13_14G031800/SoyZH13_15G031900
GO:1901564	organonitrogen compound metabolic process	1.94856	2.64705	0.74	0.959712	0.983654	SoyZH13_02G132200/SoyZH13_02G133100/SoyZH13_02G141200/SoyZH13_03G077800/SoyZH13_03G132700/SoyZH13_04G169800/SoyZH13_04G195401/SoyZH13_05G128200/SoyZH13_09G046300/SoyZH13_09G128900/SoyZH13_10G023000/SoyZH13_10G109800/SoyZH13_10G165800/SoyZH13_11G093000/SoyZH13_11G170800/SoyZH13_11G242100/SoyZH13_13G089000/SoyZH13_13G161000/SoyZH13_14G031800/SoyZH13_14G104400/SoyZH13_14G194700/SoyZH13_14G205800/Soy…
GO:0010817	regulation of hormone levels	0.0779423	0.245253	0.32	0.960804	0.983654	SoyZH13_02G135300
GO:1901362	organic cyclic compound biosynthetic process	0.233827	0.507421	0.46	0.961464	0.983654	SoyZH13_04G195401/SoyZH13_13G159900/SoyZH13_15G031900
GO:0065009	regulation of molecular function	0.389712	0.739989	0.53	0.96385	0.983654	SoyZH13_07G096500/SoyZH13_09G014400/SoyZH13_10G109800/SoyZH13_11G083800/SoyZH13_18G039100
GO:0006464	cellular protein modification process	1.24708	1.8394	0.68	0.964489	0.983654	SoyZH13_02G132200/SoyZH13_02G141200/SoyZH13_03G077800/SoyZH13_03G132700/SoyZH13_04G169800/SoyZH13_09G046300/SoyZH13_09G128900/SoyZH13_09G213900/SoyZH13_10G023000/SoyZH13_10G109800/SoyZH13_10G165800/SoyZH13_11G093000/SoyZH13_13G089000/SoyZH13_13G161000/SoyZH13_14G104400/SoyZH13_17G101800
GO:0006974	cellular response to DNA damage stimulus	0.155885	0.393251	0.4	0.964856	0.983654	SoyZH13_06G137500/SoyZH13_06G194800
GO:0034622	cellular protein-containing complex assembly	0.155885	0.393251	0.4	0.964856	0.983654	SoyZH13_02G106000/SoyZH13_17G244200
GO:0018193	peptidyl-amino acid modification	0.0779423	0.253711	0.31	0.964952	0.983654	SoyZH13_13G089000
GO:0044267	cellular protein metabolic process	1.4809	2.13117	0.69	0.966323	0.983654	SoyZH13_02G132200/SoyZH13_02G133100/SoyZH13_02G141200/SoyZH13_03G077800/SoyZH13_03G132700/SoyZH13_04G169800/SoyZH13_09G046300/SoyZH13_09G128900/SoyZH13_10G023000/SoyZH13_10G109800/SoyZH13_10G165800/SoyZH13_11G093000/SoyZH13_11G170800/SoyZH13_13G089000/SoyZH13_13G161000/SoyZH13_14G031800/SoyZH13_14G104400/SoyZH13_14G205800/SoyZH13_17G101800
GO:0007154	cell communication	0.701481	1.16707	0.6	0.966487	0.983654	SoyZH13_02G141200/SoyZH13_02G273500/SoyZH13_03G077800/SoyZH13_03G132700/SoyZH13_05G044300/SoyZH13_10G023000/SoyZH13_10G109800/SoyZH13_11G037900/SoyZH13_13G161000
GO:0050790	regulation of catalytic activity	0.311769	0.642733	0.49	0.967997	0.983654	SoyZH13_07G096500/SoyZH13_09G014400/SoyZH13_11G083800/SoyZH13_18G039100
GO:0006486	protein glycosylation	0.389712	0.756903	0.51	0.968688	0.983654	SoyZH13_02G166700/SoyZH13_10G184800/SoyZH13_13G143900/SoyZH13_17G012900/SoyZH13_18G263700
GO:0009058	biosynthetic process	1.01325	1.57723	0.64	0.969481	0.983654	SoyZH13_01G091900/SoyZH13_01G110000/SoyZH13_03G137700/SoyZH13_04G116602/SoyZH13_04G195401/SoyZH13_06G137500/SoyZH13_07G076200/SoyZH13_11G010700/SoyZH13_13G159900/SoyZH13_14G031800/SoyZH13_15G031900/SoyZH13_18G088000/SoyZH13_19G117400
GO:0070727	cellular macromolecule localization	0.233827	0.532792	0.44	0.970035	0.983654	SoyZH13_10G168700/SoyZH13_12G090600/SoyZH13_13G159900
GO:0043170	macromolecule metabolic process	4.053	5.1165	0.79	0.970614	0.983654	NewGene_6766/SoyZH13_01G110000/SoyZH13_01G210100/SoyZH13_02G106000/SoyZH13_02G132200/SoyZH13_02G133100/SoyZH13_02G141200/SoyZH13_02G198300/SoyZH13_02G223000/SoyZH13_03G077800/SoyZH13_03G132700/SoyZH13_03G137700/SoyZH13_04G169800/SoyZH13_06G112200/SoyZH13_06G137500/SoyZH13_06G247300/SoyZH13_07G135100/SoyZH13_07G136100/SoyZH13_07G202400/SoyZH13_08G125800/SoyZH13_09G046300/SoyZH13_09G128900/SoyZH13_…
GO:1901565	organonitrogen compound catabolic process	0.623539	1.08673	0.57	0.971338	0.983654	SoyZH13_02G133100/SoyZH13_11G093000/SoyZH13_11G170800/SoyZH13_11G242100/SoyZH13_13G161000/SoyZH13_14G205800/SoyZH13_17G101800/SoyZH13_19G178800
GO:0006888	endoplasmic reticulum to Golgi vesicle-mediated transport	0.233827	0.541249	0.43	0.972467	0.983654	SoyZH13_08G329600/SoyZH13_13G283100/SoyZH13_17G038500
GO:0007049	cell cycle	0.233827	0.541249	0.43	0.972467	0.983654	SoyZH13_02G133100/SoyZH13_06G137500/SoyZH13_17G212700
GO:0048878	chemical homeostasis	0.0779423	0.274853	0.28	0.973502	0.983654	SoyZH13_13G161000
GO:0032501	multicellular organismal process	1.94856	2.74007	0.71	0.974259	0.983654	SoyZH13_01G152700/SoyZH13_02G133100/SoyZH13_02G141200/SoyZH13_02G273500/SoyZH13_03G132700/SoyZH13_03G190400/SoyZH13_04G169800/SoyZH13_05G136800/SoyZH13_07G052300/SoyZH13_08G098200/SoyZH13_08G130200/SoyZH13_09G014400/SoyZH13_10G023000/SoyZH13_10G061100/SoyZH13_10G063600/SoyZH13_10G109800/SoyZH13_10G155100/SoyZH13_11G037900/SoyZH13_13G227301/SoyZH13_14G066700/SoyZH13_14G147600/SoyZH13_15G031900/Soy…
GO:0036211	protein modification process	1.16913	1.80134	0.65	0.9746	0.983654	SoyZH13_02G132200/SoyZH13_02G141200/SoyZH13_03G077800/SoyZH13_03G132700/SoyZH13_04G169800/SoyZH13_09G046300/SoyZH13_09G128900/SoyZH13_10G023000/SoyZH13_10G109800/SoyZH13_10G165800/SoyZH13_11G093000/SoyZH13_13G089000/SoyZH13_13G161000/SoyZH13_14G104400/SoyZH13_17G101800
GO:0042493	response to drug	0.155885	0.422851	0.37	0.974742	0.983654	SoyZH13_10G063600/SoyZH13_10G109800
GO:1901698	response to nitrogen compound	0.155885	0.422851	0.37	0.974742	0.983654	SoyZH13_10G063600/SoyZH13_10G109800
GO:1901575	organic substance catabolic process	0.779423	1.31507	0.59	0.975814	0.983654	SoyZH13_02G133100/SoyZH13_11G093000/SoyZH13_11G170800/SoyZH13_11G242100/SoyZH13_12G090600/SoyZH13_13G159900/SoyZH13_13G161000/SoyZH13_14G205800/SoyZH13_17G101800/SoyZH13_19G178800
GO:0016042	lipid catabolic process	0.155885	0.427079	0.37	0.975914	0.983654	SoyZH13_07G121800/SoyZH13_09G122800
GO:0044260	cellular macromolecule metabolic process	2.0265	2.85424	0.71	0.976913	0.983654	SoyZH13_01G110000/SoyZH13_02G132200/SoyZH13_02G133100/SoyZH13_02G141200/SoyZH13_03G077800/SoyZH13_03G132700/SoyZH13_03G137700/SoyZH13_04G169800/SoyZH13_06G137500/SoyZH13_09G046300/SoyZH13_09G128900/SoyZH13_10G023000/SoyZH13_10G109800/SoyZH13_10G165800/SoyZH13_11G093000/SoyZH13_11G170800/SoyZH13_12G090600/SoyZH13_13G089000/SoyZH13_13G159900/SoyZH13_13G161000/SoyZH13_14G031800/SoyZH13_14G104400/Soy…
GO:0006811	ion transport	0.0779423	0.287539	0.27	0.977596	0.983654	SoyZH13_13G161000
GO:0030163	protein catabolic process	0.935308	1.53495	0.61	0.978702	0.983654	SoyZH13_02G133100/SoyZH13_08G025600/SoyZH13_08G154400/SoyZH13_08G302700/SoyZH13_11G093000/SoyZH13_11G170800/SoyZH13_13G161000/SoyZH13_14G195300/SoyZH13_14G205800/SoyZH13_16G021500/SoyZH13_17G101800/SoyZH13_20G089800
GO:1901700	response to oxygen-containing compound	0.857366	1.43769	0.6	0.979138	0.983654	SoyZH13_01G035300/SoyZH13_02G028500/SoyZH13_02G132200/SoyZH13_04G169800/SoyZH13_05G044300/SoyZH13_10G063600/SoyZH13_10G109800/SoyZH13_11G028400/SoyZH13_11G037900/SoyZH13_13G335200/SoyZH13_19G118700
GO:0006950	response to stress	1.55885	2.31722	0.67	0.979544	0.983654	SoyZH13_02G132200/SoyZH13_02G141200/SoyZH13_02G273500/SoyZH13_03G077800/SoyZH13_03G132700/SoyZH13_04G120500/SoyZH13_05G044300/SoyZH13_05G130300/SoyZH13_06G137500/SoyZH13_07G096500/SoyZH13_10G023000/SoyZH13_11G037900/SoyZH13_13G161000/SoyZH13_13G261600/SoyZH13_13G335200/SoyZH13_14G104400/SoyZH13_14G124000/SoyZH13_16G039400/SoyZH13_18G039100/SoyZH13_19G118700
GO:0022402	cell cycle process	0.155885	0.443993	0.35	0.980096	0.983654	SoyZH13_02G133100/SoyZH13_06G137500
GO:0044248	cellular catabolic process	0.779423	1.35312	0.58	0.981491	0.983654	SoyZH13_02G133100/SoyZH13_11G093000/SoyZH13_11G170800/SoyZH13_11G242100/SoyZH13_12G090600/SoyZH13_13G159900/SoyZH13_13G161000/SoyZH13_14G205800/SoyZH13_17G101800/SoyZH13_19G178800
GO:0008152	metabolic process	4.98831	6.29625	0.79	0.982004	0.983654	NewGene_6766/SoyZH13_01G110000/SoyZH13_01G210100/SoyZH13_02G106000/SoyZH13_02G132200/SoyZH13_02G133100/SoyZH13_02G141200/SoyZH13_02G198300/SoyZH13_02G223000/SoyZH13_03G077800/SoyZH13_03G132700/SoyZH13_03G137700/SoyZH13_04G120500/SoyZH13_04G169800/SoyZH13_04G195401/SoyZH13_05G128200/SoyZH13_06G084800/SoyZH13_06G112200/SoyZH13_06G137500/SoyZH13_06G247300/SoyZH13_07G076200/SoyZH13_07G135100/SoyZH13_…
GO:0019438	aromatic compound biosynthetic process	0.233827	0.583534	0.4	0.982064	0.983654	SoyZH13_04G195401/SoyZH13_13G159900/SoyZH13_15G031900
GO:0045454	cell redox homeostasis	0.233827	0.583534	0.4	0.982064	0.983654	SoyZH13_04G120500/SoyZH13_08G269900/SoyZH13_13G261600
GO:0048507	meristem development	0.0779423	0.304453	0.26	0.982088	0.983654	SoyZH13_01G152700
GO:0008104	protein localization	0.311769	0.706161	0.44	0.982265	0.983654	SoyZH13_02G041400/SoyZH13_10G168700/SoyZH13_13G107700/SoyZH13_13G159900
GO:0009056	catabolic process	0.935308	1.57301	0.59	0.983479	0.983654	SoyZH13_02G133100/SoyZH13_11G093000/SoyZH13_11G170800/SoyZH13_11G242100/SoyZH13_12G090600/SoyZH13_13G159900/SoyZH13_13G161000/SoyZH13_14G205800/SoyZH13_16G090800/SoyZH13_16G177600/SoyZH13_17G101800/SoyZH13_19G178800
GO:0016071	mRNA metabolic process	0.155885	0.460907	0.34	0.983571	0.983654	SoyZH13_12G090600/SoyZH13_13G159900
GO:0018130	heterocycle biosynthetic process	0.155885	0.460907	0.34	0.983571	0.983654	SoyZH13_13G159900/SoyZH13_15G031900
GO:0044265	cellular macromolecule catabolic process	0.623539	1.16284	0.54	0.983877	0.983654	SoyZH13_02G133100/SoyZH13_11G093000/SoyZH13_11G170800/SoyZH13_12G090600/SoyZH13_13G159900/SoyZH13_13G161000/SoyZH13_14G205800/SoyZH13_17G101800
GO:0045490	pectin catabolic process	0.311769	0.727303	0.43	0.985497	0.983654	SoyZH13_02G015900/SoyZH13_09G073300/SoyZH13_11G032300/SoyZH13_20G224500
GO:0051641	cellular localization	0.389712	0.84993	0.46	0.986165	0.983654	SoyZH13_03G034900/SoyZH13_10G168700/SoyZH13_12G090600/SoyZH13_13G159900/SoyZH13_18G185700
GO:0000398	mRNA splicing, via spliceosome	0.233827	0.608905	0.38	0.986187	0.983654	SoyZH13_02G174300/SoyZH13_08G165000/SoyZH13_14G110400
GO:0051603	proteolysis involved in cellular protein catabolic process	0.857366	1.50112	0.57	0.986567	0.983654	SoyZH13_02G133100/SoyZH13_02G147600/SoyZH13_03G110700/SoyZH13_06G158500/SoyZH13_08G245200/SoyZH13_11G093000/SoyZH13_11G165500/SoyZH13_11G170800/SoyZH13_14G205800/SoyZH13_17G035400/SoyZH13_17G101800
GO:0048364	root development	0.311769	0.73576	0.42	0.986626	0.983654	SoyZH13_01G127900/SoyZH13_05G053200/SoyZH13_08G130200/SoyZH13_14G147600
GO:0043632	modification-dependent macromolecule catabolic process	0.467654	0.968328	0.48	0.986713	0.983654	SoyZH13_02G133100/SoyZH13_11G093000/SoyZH13_11G170800/SoyZH13_12G090600/SoyZH13_14G205800/SoyZH13_17G101800
GO:0044085	cellular component biogenesis	0.467654	0.972557	0.48	0.987185	0.983654	SoyZH13_01G110000/SoyZH13_02G106000/SoyZH13_10G109800/SoyZH13_11G171400/SoyZH13_12G090600/SoyZH13_17G244200
GO:0048869	cellular developmental process	0.467654	0.972557	0.48	0.987185	0.983654	SoyZH13_02G273500/SoyZH13_03G190400/SoyZH13_04G169800/SoyZH13_14G147600/SoyZH13_17G239100/SoyZH13_17G244200
GO:0009314	response to radiation	0.233827	0.617362	0.38	0.987346	0.983654	SoyZH13_06G225000/SoyZH13_15G031900/SoyZH13_19G118700
GO:0022622	root system development	0.155885	0.486278	0.32	0.987702	0.983654	SoyZH13_08G130200/SoyZH13_14G147600
GO:0016567	protein ubiquitination	1.16913	1.93243	0.61	0.988772	0.983654	SoyZH13_01G158700/SoyZH13_02G031900/SoyZH13_02G132200/SoyZH13_07G125900/SoyZH13_08G066900/SoyZH13_09G128900/SoyZH13_10G061200/SoyZH13_10G165800/SoyZH13_11G093000/SoyZH13_11G132800/SoyZH13_13G090300/SoyZH13_13G161000/SoyZH13_13G218900/SoyZH13_14G104400/SoyZH13_17G101800
GO:0006606	protein import into nucleus	0.0779423	0.342509	0.23	0.989176	0.983654	SoyZH13_12G024000
GO:0009057	macromolecule catabolic process	0.623539	1.21781	0.51	0.989526	0.983654	SoyZH13_02G133100/SoyZH13_11G093000/SoyZH13_11G170800/SoyZH13_12G090600/SoyZH13_13G159900/SoyZH13_13G161000/SoyZH13_14G205800/SoyZH13_17G101800
GO:0019538	protein metabolic process	1.4809	2.34259	0.63	0.989834	0.983654	SoyZH13_02G132200/SoyZH13_02G133100/SoyZH13_02G141200/SoyZH13_03G077800/SoyZH13_03G132700/SoyZH13_04G169800/SoyZH13_09G046300/SoyZH13_09G128900/SoyZH13_10G023000/SoyZH13_10G109800/SoyZH13_10G165800/SoyZH13_11G093000/SoyZH13_11G170800/SoyZH13_13G089000/SoyZH13_13G161000/SoyZH13_14G031800/SoyZH13_14G104400/SoyZH13_14G205800/SoyZH13_17G101800
GO:0055114	oxidation-reduction process	0.623539	1.2305	0.51	0.990535	0.983654	SoyZH13_04G120500/SoyZH13_05G156300/SoyZH13_06G155600/SoyZH13_09G069700/SoyZH13_13G226800/SoyZH13_13G261600/SoyZH13_14G076300/SoyZH13_15G130400
GO:0044257	cellular protein catabolic process	0.467654	1.01061	0.46	0.990783	0.983654	SoyZH13_02G133100/SoyZH13_11G093000/SoyZH13_11G170800/SoyZH13_13G161000/SoyZH13_14G205800/SoyZH13_17G101800
GO:0048609	multicellular organismal reproductive process	0.0779423	0.355195	0.22	0.990849	0.983654	SoyZH13_02G133100
GO:0009733	response to auxin	0.389712	0.896444	0.43	0.990943	0.983654	SoyZH13_06G225000/SoyZH13_08G160500/SoyZH13_09G215900/SoyZH13_13G049300/SoyZH13_15G239200
GO:0034613	cellular protein localization	0.155885	0.515878	0.3	0.991253	0.983654	SoyZH13_10G168700/SoyZH13_13G159900
GO:0042545	cell wall modification	0.233827	0.663876	0.35	0.992228	0.983654	SoyZH13_02G015900/SoyZH13_09G073300/SoyZH13_11G032300
GO:0032504	multicellular organism reproduction	0.0779423	0.36788	0.21	0.992264	0.983654	SoyZH13_02G133100
GO:0006457	protein folding	0.545596	1.14593	0.48	0.992367	0.983654	SoyZH13_07G008600/SoyZH13_08G229900/SoyZH13_08G342200/SoyZH13_15G243800/SoyZH13_17G177900/SoyZH13_20G014800/SoyZH13_20G028500
GO:0043933	protein-containing complex subunit organization	0.155885	0.528564	0.29	0.992447	0.983654	SoyZH13_02G106000/SoyZH13_17G244200
GO:0044703	multi-organism reproductive process	0.0779423	0.376337	0.21	0.993083	0.983654	SoyZH13_02G133100
GO:0009628	response to abiotic stimulus	1.09119	1.90706	0.57	0.993213	0.983654	SoyZH13_02G132200/SoyZH13_02G141200/SoyZH13_03G132700/SoyZH13_05G044300/SoyZH13_05G094600/SoyZH13_06G225000/SoyZH13_07G096500/SoyZH13_08G229900/SoyZH13_10G023000/SoyZH13_13G335200/SoyZH13_14G124000/SoyZH13_15G031900/SoyZH13_18G039100/SoyZH13_19G118700
GO:0051649	establishment of localization in cell	0.233827	0.68079	0.34	0.993504	0.983654	SoyZH13_03G034900/SoyZH13_13G159900/SoyZH13_18G185700
GO:0042744	hydrogen peroxide catabolic process	0.311769	0.811874	0.38	0.993641	0.983654	SoyZH13_06G139300/SoyZH13_09G021900/SoyZH13_09G140800/SoyZH13_15G051400
GO:0032502	developmental process	2.26033	3.39972	0.66	0.994135	0.983654	SoyZH13_01G152700/SoyZH13_02G133100/SoyZH13_02G141200/SoyZH13_02G273500/SoyZH13_02G275200/SoyZH13_03G132700/SoyZH13_03G190400/SoyZH13_04G169800/SoyZH13_05G136800/SoyZH13_07G052300/SoyZH13_08G098200/SoyZH13_08G130200/SoyZH13_09G014400/SoyZH13_10G023000/SoyZH13_10G061100/SoyZH13_10G063600/SoyZH13_10G109800/SoyZH13_10G155100/SoyZH13_11G037900/SoyZH13_12G100400/SoyZH13_13G227301/SoyZH13_14G066700/Soy…
GO:0015833	peptide transport	0.0779423	0.389023	0.2	0.994153	0.983654	SoyZH13_13G159900
GO:0042886	amide transport	0.0779423	0.393251	0.2	0.994472	0.983654	SoyZH13_13G159900
GO:0006979	response to oxidative stress	0.701481	1.41232	0.5	0.994698	0.983654	SoyZH13_02G000001/SoyZH13_04G120500/SoyZH13_05G193300/SoyZH13_06G139300/SoyZH13_09G021900/SoyZH13_09G140800/SoyZH13_12G066900/SoyZH13_13G261600/SoyZH13_15G051400
GO:0051179	localization	0.857366	1.6322	0.53	0.994844	0.983654	SoyZH13_01G058100/SoyZH13_02G141200/SoyZH13_03G034900/SoyZH13_03G132700/SoyZH13_10G023000/SoyZH13_10G168700/SoyZH13_12G090600/SoyZH13_12G100400/SoyZH13_13G159900/SoyZH13_13G161000/SoyZH13_18G185700
GO:0071229	cellular response to acid chemical	0.0779423	0.405937	0.19	0.995327	0.983654	SoyZH13_11G037900
GO:0032446	protein modification by small protein conjugation	0.545596	1.20512	0.45	0.9954	0.983654	SoyZH13_02G132200/SoyZH13_09G128900/SoyZH13_10G165800/SoyZH13_11G093000/SoyZH13_13G161000/SoyZH13_14G104400/SoyZH13_17G101800
GO:0010035	response to inorganic substance	0.311769	0.845702	0.37	0.995463	0.983654	SoyZH13_02G132200/SoyZH13_13G335200/SoyZH13_18G088000/SoyZH13_19G118700
GO:0019941	modification-dependent protein catabolic process	0.389712	0.976785	0.4	0.995733	0.983654	SoyZH13_02G133100/SoyZH13_11G093000/SoyZH13_11G170800/SoyZH13_14G205800/SoyZH13_17G101800
GO:0019953	sexual reproduction	0.0779423	0.422851	0.18	0.996265	0.983654	SoyZH13_02G133100
GO:0033036	macromolecule localization	0.233827	0.739989	0.32	0.996559	0.983654	SoyZH13_10G168700/SoyZH13_12G090600/SoyZH13_13G159900
GO:0045184	establishment of protein localization	0.0779423	0.431308	0.18	0.996661	0.983654	SoyZH13_13G159900
GO:0010038	response to metal ion	0.0779423	0.435536	0.18	0.996843	0.983654	SoyZH13_18G088000
GO:0070647	protein modification by small protein conjugation or removal	0.545596	1.25587	0.43	0.99705	0.983654	SoyZH13_02G132200/SoyZH13_09G128900/SoyZH13_10G165800/SoyZH13_11G093000/SoyZH13_13G161000/SoyZH13_14G104400/SoyZH13_17G101800
GO:0010033	response to organic substance	0.857366	1.70832	0.5	0.997122	0.983654	SoyZH13_01G035300/SoyZH13_02G028500/SoyZH13_03G077800/SoyZH13_04G169800/SoyZH13_05G044300/SoyZH13_06G225000/SoyZH13_08G009100/SoyZH13_10G063600/SoyZH13_10G109800/SoyZH13_11G028400/SoyZH13_11G037900
GO:0009719	response to endogenous stimulus	0.623539	1.37849	0.45	0.997224	0.983654	SoyZH13_01G035300/SoyZH13_02G028500/SoyZH13_04G169800/SoyZH13_05G044300/SoyZH13_06G225000/SoyZH13_08G009100/SoyZH13_11G028400/SoyZH13_11G037900
GO:0071705	nitrogen compound transport	0.0779423	0.448222	0.17	0.997331	0.983654	SoyZH13_13G159900
GO:0009725	response to hormone	0.623539	1.38695	0.45	0.997418	0.983654	SoyZH13_01G035300/SoyZH13_02G028500/SoyZH13_04G169800/SoyZH13_05G044300/SoyZH13_06G225000/SoyZH13_08G009100/SoyZH13_11G028400/SoyZH13_11G037900
GO:0051234	establishment of localization	0.623539	1.38695	0.45	0.997418	0.983654	SoyZH13_01G058100/SoyZH13_02G141200/SoyZH13_03G034900/SoyZH13_03G132700/SoyZH13_10G023000/SoyZH13_13G159900/SoyZH13_13G161000/SoyZH13_18G185700
GO:0051716	cellular response to stimulus	0.935308	1.8394	0.51	0.997584	0.983654	SoyZH13_02G141200/SoyZH13_02G273500/SoyZH13_03G077800/SoyZH13_03G132700/SoyZH13_04G120500/SoyZH13_05G044300/SoyZH13_06G137500/SoyZH13_10G023000/SoyZH13_10G109800/SoyZH13_11G037900/SoyZH13_13G161000/SoyZH13_13G261600
GO:0042221	response to chemical	1.32502	2.38065	0.56	0.99782	0.983654	SoyZH13_01G035300/SoyZH13_02G028500/SoyZH13_02G132200/SoyZH13_03G077800/SoyZH13_04G120500/SoyZH13_04G169800/SoyZH13_05G044300/SoyZH13_06G225000/SoyZH13_08G009100/SoyZH13_10G063600/SoyZH13_10G109800/SoyZH13_11G028400/SoyZH13_11G037900/SoyZH13_13G261600/SoyZH13_13G335200/SoyZH13_18G088000/SoyZH13_19G118700
GO:0006397	mRNA processing	0.155885	0.638505	0.24	0.997921	0.983654	SoyZH13_02G156100/SoyZH13_18G033800
GO:0031146	SCF-dependent proteasomal ubiquitin-dependent protein catabolic process	0.233827	0.786503	0.3	0.997927	0.983654	SoyZH13_02G133100/SoyZH13_06G040500/SoyZH13_19G057600
GO:0015031	protein transport	0.545596	1.31084	0.42	0.998195	0.983654	SoyZH13_01G075300/SoyZH13_02G041400/SoyZH13_08G247600/SoyZH13_09G078600/SoyZH13_13G159900/SoyZH13_14G182300/SoyZH13_14G182600
GO:0006508	proteolysis	0.935308	1.87746	0.5	0.998198	0.983654	SoyZH13_02G133100/SoyZH13_04G190600/SoyZH13_08G154400/SoyZH13_08G302700/SoyZH13_11G093000/SoyZH13_11G170800/SoyZH13_14G195300/SoyZH13_14G205800/SoyZH13_16G021500/SoyZH13_17G101800/SoyZH13_18G230300/SoyZH13_20G089800
GO:0022607	cellular component assembly	0.233827	0.803417	0.29	0.998279	0.983654	SoyZH13_02G106000/SoyZH13_10G109800/SoyZH13_17G244200
GO:0006810	transport	0.467654	1.19667	0.39	0.998301	0.983654	SoyZH13_01G058100/SoyZH13_02G141200/SoyZH13_03G132700/SoyZH13_10G023000/SoyZH13_13G159900/SoyZH13_13G161000
GO:0008150	biological_process	9.43102	11.9244	0.79	0.998459	0.983654	NewGene_6766/SoyZH13_01G035300/SoyZH13_01G058100/SoyZH13_01G064200/SoyZH13_01G110000/SoyZH13_01G149400/SoyZH13_01G152700/SoyZH13_01G210100/SoyZH13_02G028500/SoyZH13_02G106000/SoyZH13_02G132200/SoyZH13_02G133100/SoyZH13_02G135300/SoyZH13_02G141200/SoyZH13_02G198300/SoyZH13_02G223000/SoyZH13_02G273500/SoyZH13_03G034900/SoyZH13_03G077800/SoyZH13_03G132700/SoyZH13_03G137700/SoyZH13_03G160300/SoyZH13_…
GO:0016579	protein deubiquitination	0.0779423	0.494736	0.16	0.998559	0.983654	SoyZH13_06G059700
GO:0009987	cellular process	6.46921	8.63039	0.75	0.998608	0.983654	NewGene_6766/SoyZH13_01G110000/SoyZH13_01G149400/SoyZH13_01G210100/SoyZH13_02G106000/SoyZH13_02G132200/SoyZH13_02G133100/SoyZH13_02G141200/SoyZH13_02G198300/SoyZH13_02G223000/SoyZH13_02G273500/SoyZH13_03G034900/SoyZH13_03G077800/SoyZH13_03G132700/SoyZH13_03G137700/SoyZH13_03G160300/SoyZH13_03G190400/SoyZH13_04G120500/SoyZH13_04G169800/SoyZH13_04G195401/SoyZH13_05G044300/SoyZH13_05G128200/SoyZH13_…
GO:1901701	cellular response to oxygen-containing compound	0.0779423	0.51165	0.15	0.998849	0.983654	SoyZH13_11G037900
GO:0032870	cellular response to hormone stimulus	0.0779423	0.515878	0.15	0.998912	0.983654	SoyZH13_11G037900
GO:0010498	proteasomal protein catabolic process	0.311769	0.989471	0.32	0.998965	0.983654	SoyZH13_02G133100/SoyZH13_11G093000/SoyZH13_11G170800/SoyZH13_14G205800
GO:0071495	cellular response to endogenous stimulus	0.0779423	0.537021	0.15	0.999178	0.983654	SoyZH13_11G037900
GO:0071702	organic substance transport	0.0779423	0.541249	0.14	0.999223	0.983654	SoyZH13_13G159900
GO:0050896	response to stimulus	2.65004	4.26234	0.62	0.999318	0.983654	SoyZH13_01G035300/SoyZH13_01G149400/SoyZH13_02G028500/SoyZH13_02G132200/SoyZH13_02G141200/SoyZH13_02G273500/SoyZH13_03G077800/SoyZH13_03G132700/SoyZH13_04G120500/SoyZH13_04G169800/SoyZH13_04G225400/SoyZH13_05G044300/SoyZH13_05G094600/SoyZH13_05G130300/SoyZH13_06G137500/SoyZH13_06G225000/SoyZH13_07G096500/SoyZH13_08G009100/SoyZH13_08G229900/SoyZH13_10G023000/SoyZH13_10G063600/SoyZH13_10G109800/Soy…
GO:0046907	intracellular transport	0.0779423	0.570849	0.14	0.999475	0.983654	SoyZH13_13G159900
GO:0070887	cellular response to chemical stimulus	0.233827	0.951414	0.25	0.999671	0.983654	SoyZH13_04G120500/SoyZH13_11G037900/SoyZH13_13G261600
GO:0043161	proteasome-mediated ubiquitin-dependent protein catabolic process	0.389712	1.25164	0.31	0.999723	0.983654	SoyZH13_02G133100/SoyZH13_11G093000/SoyZH13_11G170800/SoyZH13_13G343300/SoyZH13_14G205800
GO:0071310	cellular response to organic substance	0.0779423	0.655419	0.12	0.999829	0.983654	SoyZH13_11G037900
GO:0016192	vesicle-mediated transport	0.233827	1.16707	0.2	0.999973	0.983654	SoyZH13_01G058100/SoyZH13_16G134800/SoyZH13_19G129700
GO:0015074	DNA integration	0.155885	1.00216	0.16	0.999975	0.983654	NewGene_2649/NewGene_3024
GO:0006886	intracellular protein transport	0.545596	1.98317	0.28	0.999998	0.983654	SoyZH13_01G162900/SoyZH13_05G184500/SoyZH13_08G329600/SoyZH13_10G078200/SoyZH13_13G159900/SoyZH13_13G283100/SoyZH13_16G134800
GO:0006511	ubiquitin-dependent protein catabolic process	0.545596	2.07197	0.26	0.999999	0.983654	SoyZH13_02G133100/SoyZH13_06G032800/SoyZH13_09G040400/SoyZH13_11G093000/SoyZH13_11G170800/SoyZH13_14G205800/SoyZH13_17G101800
GO:0006412	translation	0.467654	2.90076	0.16	1	0.983654	SoyZH13_03G088700/SoyZH13_09G007000/SoyZH13_13G172900/SoyZH13_14G031800/SoyZH13_15G163600/SoyZH13_U000137

## Sheet: GO_Cellular_Component
ID	Description	GeneRatio（％）	BgRatio（％）	Rich_factor	pvalue	qvalue	geneID
GO:0000786	nucleosome	2.75464	0.35415	7.78	9.54807e-28	2.73376e-25	SoyZH13_01G151300/SoyZH13_02G133800/SoyZH13_02G224600/SoyZH13_05G176001/SoyZH13_07G055100/SoyZH13_07G188200/SoyZH13_08G215800/SoyZH13_08G231800/SoyZH13_10G030600/SoyZH13_10G123300/SoyZH13_10G149100/SoyZH13_10G182700/SoyZH13_11G136901/SoyZH13_11G140400/SoyZH13_11G196700/SoyZH13_11G196701/SoyZH13_11G196800/SoyZH13_11G196900/SoyZH13_11G214700/SoyZH13_12G051000/SoyZH13_12G060100/SoyZH13_12G060200/Soy…
GO:0005874	microtubule	3.39526	0.992321	3.42	2.98519e-15	4.27353e-13	SoyZH13_01G021400/SoyZH13_01G127900/SoyZH13_01G151700/SoyZH13_01G173300/SoyZH13_03G082900/SoyZH13_03G160300/SoyZH13_03G177900/SoyZH13_03G234600/SoyZH13_04G008700/SoyZH13_04G039100/SoyZH13_04G049900/SoyZH13_04G149700/SoyZH13_05G014200/SoyZH13_05G193700/SoyZH13_05G221100/SoyZH13_06G039600/SoyZH13_06G263600/SoyZH13_07G090500/SoyZH13_07G129702/SoyZH13_08G013700/SoyZH13_08G059300/SoyZH13_08G304200/Soy…
GO:0005871	kinesin complex	1.47341	0.333111	4.42	1.17911e-09	1.12533e-07	SoyZH13_01G021400/SoyZH13_03G177900/SoyZH13_04G008700/SoyZH13_05G014200/SoyZH13_07G090500/SoyZH13_09G122500/SoyZH13_10G140100/SoyZH13_11G250200/SoyZH13_12G171400/SoyZH13_13G095500/SoyZH13_13G114700/SoyZH13_13G284200/SoyZH13_14G084200/SoyZH13_14G166900/SoyZH13_15G042000/SoyZH13_15G060800/SoyZH13_15G233100/SoyZH13_15G236700/SoyZH13_16G162300/SoyZH13_17G223100/SoyZH13_18G070300/SoyZH13_19G122800/Soy…
GO:0042025	host cell nucleus	3.13901	1.24829	2.51	2.89519e-09	2.07234e-07	SoyZH13_01G143200/SoyZH13_01G151300/SoyZH13_02G163600/SoyZH13_02G193900/SoyZH13_02G224600/SoyZH13_02G255500/SoyZH13_03G109800/SoyZH13_04G041100/SoyZH13_04G225300/SoyZH13_05G018100/SoyZH13_06G000800/SoyZH13_06G111600/SoyZH13_07G032800/SoyZH13_07G081100/SoyZH13_07G111800/SoyZH13_08G198300/SoyZH13_10G029400/SoyZH13_10G123300/SoyZH13_10G149100/SoyZH13_10G244000/SoyZH13_11G051700/SoyZH13_11G082300/Soy…
GO:0000799	nuclear condensin complex	0.384369	0.0455836	8.43	3.27409e-05	0.00187485	SoyZH13_06G279100/SoyZH13_09G042200/SoyZH13_09G089600/SoyZH13_12G088400/SoyZH13_13G049000/SoyZH13_19G021000
GO:0005634	nucleus	26.009	22.073	1.18	8.49073e-05	0.00405171	NewGene_1914/NewGene_6913/NewGene_732/SoyZH13_01G008100/SoyZH13_01G014800/SoyZH13_01G019000/SoyZH13_01G019700/SoyZH13_01G048300/SoyZH13_01G092000/SoyZH13_01G099100/SoyZH13_01G115700/SoyZH13_01G123000/SoyZH13_01G126600/SoyZH13_01G143700/SoyZH13_01G151300/SoyZH13_01G152600/SoyZH13_01G158900/SoyZH13_01G160100/SoyZH13_01G189600/SoyZH13_01G198600/SoyZH13_01G203300/SoyZH13_01G206200/SoyZH13_01G206900/S…
GO:0000307	cyclin-dependent protein kinase holoenzyme complex	0.704676	0.227918	3.09	0.00074448	0.0304509	SoyZH13_02G193900/SoyZH13_02G255500/SoyZH13_05G023400/SoyZH13_06G111600/SoyZH13_10G205200/SoyZH13_11G051700/SoyZH13_11G082300/SoyZH13_12G137100/SoyZH13_13G277100/SoyZH13_13G314700/SoyZH13_20G113500
GO:0000930	gamma-tubulin complex	0.256246	0.0315579	8.12	0.000902095	0.0322855	SoyZH13_01G225600/SoyZH13_03G082900/SoyZH13_03G234600/SoyZH13_10G017700
GO:0005819	spindle	0.512492	0.164802	3.11	0.00368788	0.106812	SoyZH13_06G263600/SoyZH13_07G135100/SoyZH13_08G303700/SoyZH13_10G162900/SoyZH13_11G247300/SoyZH13_12G106300/SoyZH13_17G132600/SoyZH13_18G235100
GO:0009317	acetyl-CoA carboxylase complex	0.256246	0.0455836	5.62	0.00429132	0.106812	SoyZH13_13G044000/SoyZH13_18G170400/SoyZH13_18G170700/SoyZH13_19G026400
GO:0009523	photosystem II	0.704676	0.284021	2.48	0.00454948	0.106812	SoyZH13_02G075600/SoyZH13_02G282000/SoyZH13_05G138900/SoyZH13_16G145001/SoyZH13_16G147801/SoyZH13_U000037/SoyZH13_U000123/SoyZH13_U000126/SoyZH13_U000195/SoyZH13_U000258/SoyZH13_U000311
GO:0042555	MCM complex	0.320307	0.0736351	4.35	0.00475676	0.106812	SoyZH13_06G137500/SoyZH13_08G080200/SoyZH13_09G045100/SoyZH13_12G036000/SoyZH13_17G100400
GO:0000923	equatorial microtubule organizing center	0.192184	0.024545	7.83	0.00484972	0.106812	SoyZH13_01G225600/SoyZH13_03G082900/SoyZH13_10G017700
GO:0005658	alpha DNA polymerase:primase complex	0.192184	0.0280515	6.85	0.00744523	0.152263	SoyZH13_01G170600/SoyZH13_02G264700/SoyZH13_08G099600
GO:0000922	spindle pole	0.256246	0.0631158	4.06	0.0147627	0.272999	SoyZH13_01G225600/SoyZH13_03G082900/SoyZH13_07G135100/SoyZH13_10G017700
GO:0005886	plasma membrane	9.67329	8.15597	1.19	0.0152558	0.272999	SoyZH13_01G022800/SoyZH13_01G058100/SoyZH13_01G094000/SoyZH13_01G162900/SoyZH13_01G205700/SoyZH13_02G023500/SoyZH13_02G042500/SoyZH13_02G113100/SoyZH13_02G141200/SoyZH13_02G172500/SoyZH13_02G197503/SoyZH13_02G226400/SoyZH13_02G280400/SoyZH13_03G077800/SoyZH13_03G120000/SoyZH13_03G122500/SoyZH13_03G132700/SoyZH13_03G152300/SoyZH13_03G163100/SoyZH13_03G221300/SoyZH13_04G012000/SoyZH13_04G033100/Soy…
GO:0000796	condensin complex	0.128123	0.0175322	7.31	0.0268	0.426292	SoyZH13_11G214100/SoyZH13_18G040400
GO:0031261	DNA replication preinitiation complex	0.128123	0.0175322	7.31	0.0268	0.426292	SoyZH13_03G137700/SoyZH13_12G014500
GO:0090575	RNA polymerase II transcription regulator complex	0.256246	0.0771416	3.32	0.0296853	0.447336	SoyZH13_04G156300/SoyZH13_06G265100/SoyZH13_09G134800/SoyZH13_17G090100
GO:0005680	anaphase-promoting complex	0.384369	0.15779	2.44	0.0349374	0.476913	SoyZH13_01G211700/SoyZH13_02G262400/SoyZH13_04G166000/SoyZH13_05G049700/SoyZH13_11G217500/SoyZH13_18G036600
GO:0000790	nuclear chromatin	0.640615	0.333111	1.92	0.0349795	0.476913	SoyZH13_05G023400/SoyZH13_06G137500/SoyZH13_10G205200/SoyZH13_12G137100/SoyZH13_13G306201/SoyZH13_13G306900/SoyZH13_14G130500/SoyZH13_15G039300/SoyZH13_19G219800/SoyZH13_20G150600
GO:0031390	Ctf18 RFC-like complex	0.128123	0.0210386	6.09	0.0387557	0.48245	SoyZH13_04G114600/SoyZH13_09G126300
GO:0033186	CAF-1 complex	0.128123	0.0210386	6.09	0.0387557	0.48245	NewGene_1914/SoyZH13_05G178300
GO:0009522	photosystem I	0.44843	0.210386	2.13	0.0447928	0.500507	SoyZH13_02G075600/SoyZH13_02G282000/SoyZH13_04G192400/SoyZH13_05G138900/SoyZH13_16G145001/SoyZH13_16G147801/SoyZH13_U000312
GO:0016602	CCAAT-binding factor complex	0.192184	0.0525965	3.65	0.0454505	0.500507	SoyZH13_14G009800/SoyZH13_17G049900/SoyZH13_18G068100
GO:0032580	Golgi cisterna membrane	0.192184	0.0525965	3.65	0.0454505	0.500507	SoyZH13_05G024600/SoyZH13_06G186200/SoyZH13_17G097900
GO:0005664	nuclear origin of replication recognition complex	0.128123	0.024545	5.22	0.052318	0.522387	SoyZH13_02G099400/SoyZH13_12G014500
GO:0009331	glycerol-3-phosphate dehydrogenase complex	0.192184	0.0561029	3.43	0.0537285	0.522387	SoyZH13_03G118900/SoyZH13_05G105100/SoyZH13_12G011100
GO:0042644	chloroplast nucleoid	0.192184	0.0561029	3.43	0.0537285	0.522387	SoyZH13_08G109900/SoyZH13_16G076400/SoyZH13_20G045800
GO:0030093	chloroplast photosystem I	0.0640615	0.00350643	18.27	0.0547354	0.522387	SoyZH13_06G144100
GO:0000781	chromosome, telomeric region	0.192184	0.0596094	3.22	0.0626719	0.527763	SoyZH13_15G251900/SoyZH13_17G060300/SoyZH13_17G190900
GO:0005663	DNA replication factor C complex	0.192184	0.0596094	3.22	0.0626719	0.527763	SoyZH13_06G166900/SoyZH13_12G087800/SoyZH13_17G126500
GO:0031298	replication fork protection complex	0.192184	0.0596094	3.22	0.0626719	0.527763	SoyZH13_04G004000/SoyZH13_06G194800/SoyZH13_20G150600
GO:0032300	mismatch repair complex	0.192184	0.0596094	3.22	0.0626719	0.527763	SoyZH13_04G230100/SoyZH13_09G170300/SoyZH13_10G121101
GO:0097525	spliceosomal snRNP complex	0.128123	0.0280515	4.57	0.0672756	0.550345	SoyZH13_07G135100/SoyZH13_09G046300
GO:0031012	extracellular matrix	0.256246	0.101687	2.52	0.0714906	0.56858	SoyZH13_01G035900/SoyZH13_02G027000/SoyZH13_02G027300/SoyZH13_02G027701
GO:0005662	DNA replication factor A complex	0.192184	0.0666223	2.88	0.082444	0.597221	SoyZH13_17G060300/SoyZH13_17G076200/SoyZH13_17G190900
GO:0000778	condensed nuclear chromosome kinetochore	0.128123	0.0315579	4.06	0.0834353	0.597221	SoyZH13_07G149100/SoyZH13_15G012700
GO:0005697	telomerase holoenzyme complex	0.128123	0.0315579	4.06	0.0834353	0.597221	SoyZH13_07G183500/SoyZH13_13G159900
GO:0120114	Sm-like protein family complex	0.128123	0.0315579	4.06	0.0834353	0.597221	SoyZH13_07G135100/SoyZH13_09G046300
GO:0005694	chromosome	0.832799	0.554017	1.5	0.0934968	0.648638	SoyZH13_01G123000/SoyZH13_03G149800/SoyZH13_03G228600/SoyZH13_06G137500/SoyZH13_09G108500/SoyZH13_12G090600/SoyZH13_12G151201/SoyZH13_12G212000/SoyZH13_13G089000/SoyZH13_13G180200/SoyZH13_16G043600/SoyZH13_16G091100/SoyZH13_18G048200
GO:0030532	small nuclear ribonucleoprotein complex	0.128123	0.0350643	3.65	0.100621	0.648638	SoyZH13_07G135100/SoyZH13_09G046300
GO:0008275	gamma-tubulin small complex	0.0640615	0.00701287	9.13	0.106477	0.648638	SoyZH13_03G082900
GO:0031436	BRCA1-BARD1 complex	0.0640615	0.00701287	9.13	0.106477	0.648638	SoyZH13_15G088200
GO:0043626	PCNA complex	0.0640615	0.00701287	9.13	0.106477	0.648638	SoyZH13_18G065900
GO:0070762	nuclear pore transmembrane ring	0.0640615	0.00701287	9.13	0.106477	0.648638	SoyZH13_15G087700
GO:0097431	mitotic spindle pole	0.0640615	0.00701287	9.13	0.106477	0.648638	SoyZH13_07G135100
GO:0030286	dynein complex	0.192184	0.0771416	2.49	0.116335	0.679551	SoyZH13_05G221100/SoyZH13_07G129702/SoyZH13_12G196900
GO:0035327	transcriptionally active chromatin	0.128123	0.0385708	3.32	0.118672	0.679551	SoyZH13_12G090600/SoyZH13_13G089000
GO:0035861	site of double-strand break	0.128123	0.0385708	3.32	0.118672	0.679551	SoyZH13_17G060300/SoyZH13_17G190900
GO:0005773	vacuole	1.15311	0.85557	1.35	0.1229	0.689965	SoyZH13_01G149400/SoyZH13_02G147600/SoyZH13_03G110700/SoyZH13_04G027300/SoyZH13_05G093703/SoyZH13_05G136800/SoyZH13_05G194800/SoyZH13_06G158500/SoyZH13_08G014900/SoyZH13_08G098200/SoyZH13_08G125800/SoyZH13_08G245200/SoyZH13_09G014400/SoyZH13_11G165500/SoyZH13_11G225600/SoyZH13_13G085600/SoyZH13_17G035400/SoyZH13_18G088000
GO:0005811	lipid droplet	0.192184	0.080648	2.38	0.128622	0.694841	SoyZH13_05G136800/SoyZH13_08G098200/SoyZH13_20G178200
GO:0005881	cytoplasmic microtubule	0.192184	0.080648	2.38	0.128622	0.694841	SoyZH13_01G173300/SoyZH13_09G042700/SoyZH13_10G109800
GO:0099513	polymeric cytoskeletal fiber	0.320307	0.182335	1.76	0.154158	0.724094	SoyZH13_03G160300/SoyZH13_04G049900/SoyZH13_10G109800/SoyZH13_17G216400/SoyZH13_19G164000
GO:0000792	heterochromatin	0.0640615	0.0105193	6.09	0.155388	0.724094	SoyZH13_19G219800
GO:0000808	origin recognition complex	0.0640615	0.0105193	6.09	0.155388	0.724094	SoyZH13_18G205900
GO:0000818	nuclear MIS12/MIND complex	0.0640615	0.0105193	6.09	0.155388	0.724094	SoyZH13_16G109600
GO:0008023	transcription elongation factor complex	0.0640615	0.0105193	6.09	0.155388	0.724094	SoyZH13_13G089000
GO:0032301	MutSalpha complex	0.0640615	0.0105193	6.09	0.155388	0.724094	SoyZH13_09G170300
GO:0035371	microtubule plus-end	0.0640615	0.0105193	6.09	0.155388	0.724094	SoyZH13_01G173300
GO:0042720	mitochondrial inner membrane peptidase complex	0.0640615	0.0105193	6.09	0.155388	0.724094	SoyZH13_18G174100
GO:0055029	nuclear DNA-directed RNA polymerase complex	0.128123	0.0455836	2.81	0.156798	0.724094	SoyZH13_12G144402/SoyZH13_13G089000
GO:0015630	microtubule cytoskeleton	0.576553	0.40324	1.43	0.178714	0.812201	SoyZH13_03G160300/SoyZH13_04G049900/SoyZH13_07G013900/SoyZH13_07G135100/SoyZH13_10G109800/SoyZH13_14G147600/SoyZH13_17G216400/SoyZH13_18G111800/SoyZH13_19G164000
GO:0000428	DNA-directed RNA polymerase complex	0.192184	0.0946737	2.03	0.181748	0.813082	SoyZH13_12G144402/SoyZH13_13G089000/SoyZH13_U000137
GO:0000779	condensed chromosome, centromeric region	0.0640615	0.0140257	4.57	0.201623	0.848937	SoyZH13_09G042200
GO:0000798	nuclear cohesin complex	0.0640615	0.0140257	4.57	0.201623	0.848937	SoyZH13_19G075700
GO:0005712	chiasma	0.0640615	0.0140257	4.57	0.201623	0.848937	SoyZH13_04G230100
GO:0034457	Mpp10 complex	0.0640615	0.0140257	4.57	0.201623	0.848937	SoyZH13_17G084800
GO:0061695	transferase complex, transferring phosphorus-containing groups	0.192184	0.101687	1.89	0.21019	0.872184	SoyZH13_12G144402/SoyZH13_13G089000/SoyZH13_U000137
GO:0000324	fungal-type vacuole	0.0640615	0.0175322	3.65	0.245328	0.914237	SoyZH13_01G149400
GO:0019008	molybdopterin synthase complex	0.0640615	0.0175322	3.65	0.245328	0.914237	SoyZH13_06G291400
GO:0032389	MutLalpha complex	0.0640615	0.0175322	3.65	0.245328	0.914237	SoyZH13_04G230100
GO:0043625	delta DNA polymerase complex	0.0640615	0.0175322	3.65	0.245328	0.914237	SoyZH13_04G187600
GO:0044611	nuclear pore inner ring	0.0640615	0.0175322	3.65	0.245328	0.914237	SoyZH13_12G024000
GO:1905354	exoribonuclease complex	0.0640615	0.0175322	3.65	0.245328	0.914237	SoyZH13_12G090600
GO:0000178	exosome (RNase complex)	0.128123	0.0631158	2.03	0.258549	0.914237	SoyZH13_03G133800/SoyZH13_12G090600
GO:0048046	apoplast	1.21717	1.0379	1.17	0.269379	0.914237	SoyZH13_01G112200/SoyZH13_03G166500/SoyZH13_05G140200/SoyZH13_06G048300/SoyZH13_07G037200/SoyZH13_07G125200/SoyZH13_08G337900/SoyZH13_09G059400/SoyZH13_11G044200/SoyZH13_12G056100/SoyZH13_12G093300/SoyZH13_14G056600/SoyZH13_16G006500/SoyZH13_16G133900/SoyZH13_17G062400/SoyZH13_17G062600/SoyZH13_18G056100/SoyZH13_18G063000/SoyZH13_18G167800
GO:0031464	Cul4A-RING E3 ubiquitin ligase complex	0.128123	0.0666223	1.92	0.279267	0.914237	SoyZH13_01G158700/SoyZH13_10G061200
GO:0032153	cell division site	0.128123	0.0666223	1.92	0.279267	0.914237	SoyZH13_08G304200/SoyZH13_18G081300
GO:0010287	plastoglobule	0.256246	0.171815	1.49	0.279817	0.914237	SoyZH13_02G075600/SoyZH13_02G094300/SoyZH13_05G138900/SoyZH13_07G076200
GO:0000322	storage vacuole	0.0640615	0.0210386	3.04	0.286643	0.914237	SoyZH13_01G149400
GO:0005656	nuclear pre-replicative complex	0.0640615	0.0210386	3.04	0.286643	0.914237	SoyZH13_12G014500
GO:0005960	glycine cleavage complex	0.0640615	0.0210386	3.04	0.286643	0.914237	SoyZH13_06G048300
GO:0008622	epsilon DNA polymerase complex	0.0640615	0.0210386	3.04	0.286643	0.914237	SoyZH13_16G193900
GO:0033177	proton-transporting two-sector ATPase complex, proton-transporting domain	0.0640615	0.0210386	3.04	0.286643	0.914237	SoyZH13_U000137
GO:0035145	exon-exon junction complex	0.0640615	0.0210386	3.04	0.286643	0.914237	SoyZH13_08G122400
GO:0043596	nuclear replication fork	0.0640615	0.0210386	3.04	0.286643	0.914237	SoyZH13_06G194800
GO:0099081	supramolecular polymer	0.320307	0.231425	1.38	0.293687	0.914237	SoyZH13_03G160300/SoyZH13_04G049900/SoyZH13_10G109800/SoyZH13_17G216400/SoyZH13_19G164000
GO:0099512	supramolecular fiber	0.320307	0.231425	1.38	0.293687	0.914237	SoyZH13_03G160300/SoyZH13_04G049900/SoyZH13_10G109800/SoyZH13_17G216400/SoyZH13_19G164000
GO:0030880	RNA polymerase complex	0.192184	0.122725	1.57	0.299783	0.914237	SoyZH13_12G144402/SoyZH13_13G089000/SoyZH13_U000137
GO:0009941	chloroplast envelope	0.704676	0.582068	1.21	0.300766	0.914237	NewGene_1206/SoyZH13_02G075600/SoyZH13_05G138900/SoyZH13_06G048300/SoyZH13_06G112500/SoyZH13_06G137500/SoyZH13_13G220500/SoyZH13_16G107800/SoyZH13_17G084500/SoyZH13_18G088000/SoyZH13_18G230300
GO:0099080	supramolecular complex	0.320307	0.234931	1.36	0.304497	0.914237	SoyZH13_03G160300/SoyZH13_04G049900/SoyZH13_10G109800/SoyZH13_17G216400/SoyZH13_19G164000
GO:0009295	nucleoid	0.128123	0.0736351	1.74	0.32051	0.914237	SoyZH13_04G120500/SoyZH13_08G109900
GO:0000120	RNA polymerase I transcription regulator complex	0.0640615	0.024545	2.61	0.325697	0.914237	SoyZH13_07G249700
GO:0000500	RNA polymerase I upstream activating factor complex	0.0640615	0.024545	2.61	0.325697	0.914237	SoyZH13_07G249700
GO:0009330	DNA topoisomerase type II (double strand cut, ATP-hydrolyzing) complex	0.0640615	0.024545	2.61	0.325697	0.914237	NewGene_458
GO:0009512	cytochrome b6f complex	0.0640615	0.024545	2.61	0.325697	0.914237	SoyZH13_06G034200
GO:0032299	ribonuclease H2 complex	0.0640615	0.024545	2.61	0.325697	0.914237	SoyZH13_06G073500
GO:0032797	SMN complex	0.0640615	0.024545	2.61	0.325697	0.914237	SoyZH13_19G096900
GO:0051233	spindle midzone	0.0640615	0.024545	2.61	0.325697	0.914237	SoyZH13_01G173300
GO:0055087	Ski complex	0.0640615	0.024545	2.61	0.325697	0.914237	SoyZH13_13G089000
GO:0099503	secretory vesicle	0.0640615	0.024545	2.61	0.325697	0.914237	SoyZH13_11G083800
GO:0000775	chromosome, centromeric region	0.128123	0.0771416	1.66	0.340928	0.943838	SoyZH13_10G181000/SoyZH13_17G080800
GO:0001673	male germ cell nucleus	0.0640615	0.0280515	2.28	0.362614	0.943838	SoyZH13_02G133100
GO:0005880	nuclear microtubule	0.0640615	0.0280515	2.28	0.362614	0.943838	SoyZH13_20G119000
GO:0005956	protein kinase CK2 complex	0.0640615	0.0280515	2.28	0.362614	0.943838	SoyZH13_17G143900
GO:0010005	cortical microtubule, transverse to long axis	0.0640615	0.0280515	2.28	0.362614	0.943838	SoyZH13_01G203900
GO:0043073	germ cell nucleus	0.0640615	0.0280515	2.28	0.362614	0.943838	SoyZH13_02G133100
GO:0070531	BRCA1-A complex	0.0640615	0.0280515	2.28	0.362614	0.943838	SoyZH13_15G088200
GO:0072686	mitotic spindle	0.0640615	0.0280515	2.28	0.362614	0.943838	SoyZH13_07G135100
GO:0030015	CCR4-NOT core complex	0.128123	0.0841544	1.52	0.38113	0.960791	SoyZH13_12G084900/SoyZH13_19G184700
GO:0000127	transcription factor TFIIIC complex	0.0640615	0.0315579	2.03	0.397512	0.960791	SoyZH13_14G136702
GO:0000220	vacuolar proton-transporting V-type ATPase, V0 domain	0.0640615	0.0315579	2.03	0.397512	0.960791	SoyZH13_03G193601
GO:0005688	U6 snRNP	0.0640615	0.0315579	2.03	0.397512	0.960791	SoyZH13_08G165000
GO:0009360	DNA polymerase III complex	0.0640615	0.0315579	2.03	0.397512	0.960791	SoyZH13_06G166900
GO:0034388	Pwp2p-containing subcomplex of 90S preribosome	0.0640615	0.0315579	2.03	0.397512	0.960791	SoyZH13_19G171600
GO:0005682	U5 snRNP	0.128123	0.0876609	1.46	0.40084	0.960791	SoyZH13_07G135100/SoyZH13_09G046300
GO:0005743	mitochondrial inner membrane	0.512492	0.448824	1.14	0.40217	0.960791	SoyZH13_02G053600/SoyZH13_02G218500/SoyZH13_05G018500/SoyZH13_07G018000/SoyZH13_08G195300/SoyZH13_08G225400/SoyZH13_09G156000/SoyZH13_13G093000
GO:0044430	obsolete cytoskeletal part	0.512492	0.448824	1.14	0.40217	0.960791	SoyZH13_03G160300/SoyZH13_04G049900/SoyZH13_07G013900/SoyZH13_07G135100/SoyZH13_10G109800/SoyZH13_17G216400/SoyZH13_18G111800/SoyZH13_19G164000
GO:0031011	Ino80 complex	0.128123	0.0911673	1.41	0.420248	0.960791	SoyZH13_11G217700/SoyZH13_18G036500
GO:0005732	small nucleolar ribonucleoprotein complex	0.0640615	0.0350643	1.83	0.4305	0.960791	SoyZH13_17G084800
GO:0016442	RISC complex	0.0640615	0.0350643	1.83	0.4305	0.960791	SoyZH13_15G126800
GO:0030915	Smc5-Smc6 complex	0.0640615	0.0350643	1.83	0.4305	0.960791	SoyZH13_20G045900
GO:0046658	anchored component of plasma membrane	0.704676	0.65921	1.07	0.454325	0.960791	SoyZH13_04G057500/SoyZH13_04G225400/SoyZH13_06G057400/SoyZH13_06G116100/SoyZH13_06G131500/SoyZH13_06G271500/SoyZH13_07G253400/SoyZH13_10G075000/SoyZH13_11G048200/SoyZH13_14G018300/SoyZH13_17G212000
GO:0005742	mitochondrial outer membrane translocase complex	0.0640615	0.0385708	1.66	0.461682	0.960791	SoyZH13_18G006400
GO:0071439	clathrin complex	0.0640615	0.0385708	1.66	0.461682	0.960791	SoyZH13_01G162900
GO:0043231	intracellular membrane-bounded organelle	9.73735	9.65672	1.01	0.469166	0.960791	NewGene_1206/NewGene_6766/SoyZH13_01G047200/SoyZH13_01G110000/SoyZH13_01G113700/SoyZH13_01G147100/SoyZH13_01G149400/SoyZH13_01G155400/SoyZH13_01G176900/SoyZH13_01G205700/SoyZH13_01G210100/SoyZH13_02G044100/SoyZH13_02G062100/SoyZH13_02G094300/SoyZH13_02G106000/SoyZH13_02G132200/SoyZH13_02G133100/SoyZH13_02G141200/SoyZH13_02G198300/SoyZH13_02G223000/SoyZH13_02G273500/SoyZH13_03G132700/SoyZH13_03G13…
GO:0005856	cytoskeleton	0.704676	0.669729	1.05	0.475374	0.960791	SoyZH13_03G128900/SoyZH13_03G160300/SoyZH13_04G049900/SoyZH13_07G013900/SoyZH13_07G135100/SoyZH13_10G109800/SoyZH13_14G147600/SoyZH13_17G216400/SoyZH13_18G111800/SoyZH13_18G182700/SoyZH13_19G164000
GO:0009707	chloroplast outer membrane	0.192184	0.164802	1.17	0.478838	0.960791	SoyZH13_13G220500/SoyZH13_13G325200/SoyZH13_15G002202
GO:0000323	lytic vacuole	0.0640615	0.0420772	1.52	0.491159	0.960791	SoyZH13_01G149400
GO:0005758	mitochondrial intermembrane space	0.0640615	0.0420772	1.52	0.491159	0.960791	SoyZH13_07G038000
GO:0019897	extrinsic component of plasma membrane	0.0640615	0.0420772	1.52	0.491159	0.960791	SoyZH13_03G077800
GO:0030125	clathrin vesicle coat	0.0640615	0.0420772	1.52	0.491159	0.960791	SoyZH13_11G134900
GO:0031977	thylakoid lumen	0.0640615	0.0420772	1.52	0.491159	0.960791	SoyZH13_04G174200
GO:0032993	protein-DNA complex	0.0640615	0.0420772	1.52	0.491159	0.960791	SoyZH13_03G137700
GO:0000123	histone acetyltransferase complex	0.128123	0.105193	1.22	0.494394	0.960791	SoyZH13_02G064700/SoyZH13_02G064900
GO:0005834	heterotrimeric G-protein complex	0.0640615	0.0455836	1.41	0.519022	0.960791	SoyZH13_16G128600
GO:0016471	vacuolar proton-transporting V-type ATPase complex	0.0640615	0.0455836	1.41	0.519022	0.960791	SoyZH13_03G193601
GO:0030141	secretory granule	0.0640615	0.0455836	1.41	0.519022	0.960791	SoyZH13_11G083800
GO:0005789	endoplasmic reticulum membrane	1.02498	1.02739	1	0.54039	0.960791	NewGene_5600/SoyZH13_08G263900/SoyZH13_08G329600/SoyZH13_10G009000/SoyZH13_12G206400/SoyZH13_13G275700/SoyZH13_13G283100/SoyZH13_14G129600/SoyZH13_15G064500/SoyZH13_16G090800/SoyZH13_17G038500/SoyZH13_17G141200/SoyZH13_18G129500/SoyZH13_19G112000/SoyZH13_20G050800/SoyZH13_U000454
GO:0000177	cytoplasmic exosome (RNase complex)	0.0640615	0.0490901	1.3	0.545361	0.960791	SoyZH13_03G133800
GO:0005684	U2-type spliceosomal complex	0.0640615	0.0490901	1.3	0.545361	0.960791	SoyZH13_08G270000
GO:0009504	cell plate	0.0640615	0.0490901	1.3	0.545361	0.960791	SoyZH13_01G058100
GO:0016591	RNA polymerase II, holoenzyme	0.0640615	0.0490901	1.3	0.545361	0.960791	SoyZH13_13G089000
GO:0016593	Cdc73/Paf1 complex	0.0640615	0.0490901	1.3	0.545361	0.960791	SoyZH13_13G089000
GO:0042646	plastid nucleoid	0.0640615	0.0490901	1.3	0.545361	0.960791	SoyZH13_08G109900
GO:0046540	U4/U6 x U5 tri-snRNP complex	0.128123	0.115712	1.11	0.545896	0.960791	SoyZH13_02G174300/SoyZH13_08G165000
GO:0071011	precatalytic spliceosome	0.128123	0.115712	1.11	0.545896	0.960791	SoyZH13_07G135100/SoyZH13_09G046300
GO:0009506	plasmodesma	1.21717	1.23426	0.99	0.558562	0.960791	SoyZH13_01G162900/SoyZH13_02G042500/SoyZH13_02G113100/SoyZH13_03G176900/SoyZH13_05G194800/SoyZH13_06G061300/SoyZH13_06G131500/SoyZH13_06G164100/SoyZH13_07G231600/SoyZH13_08G014900/SoyZH13_08G229900/SoyZH13_08G236202/SoyZH13_09G140800/SoyZH13_10G075000/SoyZH13_10G116700/SoyZH13_11G225600/SoyZH13_15G051400/SoyZH13_17G084500/SoyZH13_20G185600
GO:0000145	exocyst	0.320307	0.319086	1	0.561298	0.960791	SoyZH13_02G148900/SoyZH13_10G104700/SoyZH13_13G107700/SoyZH13_14G182300/SoyZH13_14G182600
GO:0000148	1,3-beta-D-glucan synthase complex	0.128123	0.119219	1.07	0.562227	0.960791	SoyZH13_08G149700/SoyZH13_13G147901
GO:0009536	plastid	1.60154	1.63049	0.98	0.566296	0.960791	NewGene_1206/SoyZH13_01G113700/SoyZH13_01G205700/SoyZH13_02G044100/SoyZH13_02G094300/SoyZH13_03G160300/SoyZH13_04G120500/SoyZH13_04G174200/SoyZH13_06G137500/SoyZH13_07G076200/SoyZH13_08G109900/SoyZH13_12G163000/SoyZH13_13G093800/SoyZH13_13G220500/SoyZH13_15G113100/SoyZH13_15G113200/SoyZH13_15G113300/SoyZH13_15G236200/SoyZH13_16G107800/SoyZH13_16G110600/SoyZH13_16G113100/SoyZH13_17G084500/SoyZH13_…
GO:0009527	plastid outer membrane	0.0640615	0.0525965	1.22	0.570258	0.960791	SoyZH13_13G220500
GO:0042765	GPI-anchor transamidase complex	0.0640615	0.0525965	1.22	0.570258	0.960791	SoyZH13_03G058500
GO:0045263	proton-transporting ATP synthase complex, coupling factor F(o)	0.0640615	0.0525965	1.22	0.570258	0.960791	SoyZH13_U000137
GO:0072546	ER membrane protein complex	0.0640615	0.0525965	1.22	0.570258	0.960791	SoyZH13_17G035200
GO:0009526	plastid envelope	0.384369	0.396227	0.97	0.589136	0.960791	NewGene_1206/SoyZH13_06G137500/SoyZH13_13G220500/SoyZH13_16G107800/SoyZH13_17G084500/SoyZH13_18G088000
GO:0000407	phagophore assembly site	0.0640615	0.0561029	1.14	0.593792	0.960791	SoyZH13_15G084800
GO:0000815	ESCRT III complex	0.0640615	0.0561029	1.14	0.593792	0.960791	SoyZH13_09G078600
GO:0009532	plastid stroma	0.44843	0.466356	0.96	0.596669	0.960791	SoyZH13_02G094300/SoyZH13_07G076200/SoyZH13_08G109900/SoyZH13_15G113100/SoyZH13_15G113200/SoyZH13_15G113300/SoyZH13_18G088000
GO:0005681	spliceosomal complex	0.256246	0.266489	0.96	0.60354	0.960791	SoyZH13_02G223300/SoyZH13_07G135100/SoyZH13_08G165000/SoyZH13_09G046300
GO:0031305	integral component of mitochondrial inner membrane	0.128123	0.129738	0.99	0.608659	0.960791	SoyZH13_01G140100/SoyZH13_11G085600
GO:0044434	obsolete chloroplast part	0.768738	0.809986	0.95	0.615415	0.960791	NewGene_1206/SoyZH13_02G094300/SoyZH13_06G137500/SoyZH13_07G076200/SoyZH13_08G109900/SoyZH13_13G220500/SoyZH13_15G113100/SoyZH13_15G113200/SoyZH13_15G113300/SoyZH13_16G107800/SoyZH13_17G084500/SoyZH13_18G088000
GO:0005849	mRNA cleavage factor complex	0.0640615	0.0596094	1.07	0.616039	0.960791	SoyZH13_09G063300
GO:0012507	ER to Golgi transport vesicle membrane	0.0640615	0.0596094	1.07	0.616039	0.960791	SoyZH13_17G038500
GO:0030130	clathrin coat of trans-Golgi network vesicle	0.0640615	0.0596094	1.07	0.616039	0.960791	SoyZH13_01G162900
GO:0030132	clathrin coat of coated pit	0.0640615	0.0596094	1.07	0.616039	0.960791	SoyZH13_01G162900
GO:0005667	transcription regulator complex	0.128123	0.133245	0.96	0.623279	0.960791	SoyZH13_07G249700/SoyZH13_08G026700
GO:0031225	anchored component of membrane	0.192184	0.20688	0.93	0.633602	0.960791	SoyZH13_04G225400/SoyZH13_06G271500/SoyZH13_11G171400
GO:0032040	small-subunit processome	0.192184	0.20688	0.93	0.633602	0.960791	SoyZH13_02G156100/SoyZH13_19G171600/SoyZH13_20G175700
GO:0005769	early endosome	0.128123	0.136751	0.94	0.637471	0.960791	SoyZH13_06G049400/SoyZH13_12G029000
GO:0005737	cytoplasm	12.6201	12.9212	0.98	0.654088	0.960791	NewGene_1206/SoyZH13_01G019000/SoyZH13_01G058100/SoyZH13_01G088800/SoyZH13_01G110000/SoyZH13_01G113700/SoyZH13_01G149400/SoyZH13_01G155400/SoyZH13_01G205700/SoyZH13_02G032900/SoyZH13_02G044100/SoyZH13_02G094300/SoyZH13_02G106000/SoyZH13_02G141200/SoyZH13_02G190700/SoyZH13_02G193900/SoyZH13_02G208800/SoyZH13_02G223000/SoyZH13_02G242100/SoyZH13_02G255500/SoyZH13_03G034900/SoyZH13_03G082900/SoyZH13_…
GO:0044435	obsolete plastid part	0.768738	0.834531	0.92	0.656223	0.960791	NewGene_1206/SoyZH13_02G094300/SoyZH13_06G137500/SoyZH13_07G076200/SoyZH13_08G109900/SoyZH13_13G220500/SoyZH13_15G113100/SoyZH13_15G113200/SoyZH13_15G113300/SoyZH13_16G107800/SoyZH13_17G084500/SoyZH13_18G088000
GO:0000793	condensed chromosome	0.0640615	0.0666223	0.96	0.656945	0.960791	SoyZH13_11G214100
GO:0005885	Arp2/3 protein complex	0.0640615	0.0666223	0.96	0.656945	0.960791	SoyZH13_05G161200
GO:0005794	Golgi apparatus	2.11403	2.23711	0.94	0.657437	0.960791	SoyZH13_01G034000/SoyZH13_01G079600/SoyZH13_01G110000/SoyZH13_01G162900/SoyZH13_02G029900/SoyZH13_04G046100/SoyZH13_04G162500/SoyZH13_06G145500/SoyZH13_07G213600/SoyZH13_08G243600/SoyZH13_09G212800/SoyZH13_10G036600/SoyZH13_10G062300/SoyZH13_10G083800/SoyZH13_10G192200/SoyZH13_13G053601/SoyZH13_13G053602/SoyZH13_13G084700/SoyZH13_13G101000/SoyZH13_13G161000/SoyZH13_14G117701/SoyZH13_14G123100/Soy…
GO:0005669	transcription factor TFIID complex	0.128123	0.143764	0.89	0.66459	0.960791	SoyZH13_02G219800/SoyZH13_04G042300
GO:0005875	microtubule associated complex	0.128123	0.143764	0.89	0.66459	0.960791	SoyZH13_07G013900/SoyZH13_18G111800
GO:0000176	nuclear exosome (RNase complex)	0.0640615	0.0736351	0.87	0.693496	0.960791	SoyZH13_03G133800
GO:0005665	RNA polymerase II, core complex	0.0640615	0.0736351	0.87	0.693496	0.960791	SoyZH13_06G057800
GO:0005771	multivesicular body	0.0640615	0.0736351	0.87	0.693496	0.960791	SoyZH13_09G078600
GO:0030014	CCR4-NOT complex	0.0640615	0.0736351	0.87	0.693496	0.960791	SoyZH13_11G154100
GO:0005774	vacuolar membrane	0.576553	0.655703	0.88	0.700615	0.960791	SoyZH13_03G052700/SoyZH13_05G093703/SoyZH13_05G134600/SoyZH13_07G235900/SoyZH13_08G125800/SoyZH13_17G126400/SoyZH13_18G139700/SoyZH13_18G198700/SoyZH13_19G049900
GO:0031226	intrinsic component of plasma membrane	0.128123	0.154283	0.83	0.702167	0.960791	SoyZH13_04G225400/SoyZH13_06G271500
GO:0005689	U12-type spliceosomal complex	0.0640615	0.0771416	0.83	0.710285	0.960791	SoyZH13_14G110400
GO:0005905	clathrin-coated pit	0.0640615	0.080648	0.79	0.726155	0.960791	SoyZH13_04G091500
GO:0009570	chloroplast stroma	0.768738	0.887128	0.87	0.735035	0.960791	NewGene_6274/NewGene_6281/SoyZH13_02G094300/SoyZH13_07G057400/SoyZH13_07G076200/SoyZH13_08G109900/SoyZH13_10G209900/SoyZH13_15G113100/SoyZH13_15G113200/SoyZH13_15G113300/SoyZH13_16G154700/SoyZH13_18G088000
GO:0005618	cell wall	1.08905	1.23777	0.88	0.740552	0.960791	SoyZH13_03G166500/SoyZH13_04G027300/SoyZH13_05G140200/SoyZH13_07G037200/SoyZH13_09G059400/SoyZH13_09G073300/SoyZH13_11G044200/SoyZH13_12G093300/SoyZH13_13G085600/SoyZH13_13G098100/SoyZH13_14G061800/SoyZH13_16G006500/SoyZH13_16G133900/SoyZH13_17G062400/SoyZH13_17G062600/SoyZH13_17G247600/SoyZH13_20G106703
GO:0044452	obsolete nucleolar part	0.0640615	0.0841544	0.76	0.741156	0.960791	SoyZH13_07G249700
GO:0000325	plant-type vacuole	0.128123	0.168309	0.76	0.746749	0.960791	SoyZH13_05G134600/SoyZH13_18G139700
GO:0071944	cell periphery	1.85778	2.06529	0.9	0.748733	0.960791	SoyZH13_01G058100/SoyZH13_01G205700/SoyZH13_02G141200/SoyZH13_03G077800/SoyZH13_03G132700/SoyZH13_04G225400/SoyZH13_06G271500/SoyZH13_07G013900/SoyZH13_07G096500/SoyZH13_08G229900/SoyZH13_09G014400/SoyZH13_09G027800/SoyZH13_10G023000/SoyZH13_10G116700/SoyZH13_10G168700/SoyZH13_11G060000/SoyZH13_11G083800/SoyZH13_11G142700/SoyZH13_11G171400/SoyZH13_13G160200/SoyZH13_13G301900/SoyZH13_14G166100/Soy…
GO:0005666	RNA polymerase III complex	0.192184	0.248957	0.77	0.753301	0.960791	SoyZH13_12G006300/SoyZH13_12G144402/SoyZH13_18G249302
GO:0005736	RNA polymerase I complex	0.0640615	0.0876609	0.73	0.755336	0.960791	SoyZH13_18G249302
GO:0031968	organelle outer membrane	0.0640615	0.0876609	0.73	0.755336	0.960791	SoyZH13_13G220500
GO:0000932	P-body	0.128123	0.175322	0.73	0.76681	0.960791	SoyZH13_12G084900/SoyZH13_19G184700
GO:0045261	proton-transporting ATP synthase complex, catalytic core F(1)	0.128123	0.175322	0.73	0.76681	0.960791	SoyZH13_U000044/SoyZH13_U000137
GO:0009507	chloroplast	3.39526	3.7063	0.92	0.767111	0.960791	NewGene_1206/NewGene_2388/SoyZH13_01G113700/SoyZH13_01G162900/SoyZH13_01G205700/SoyZH13_02G000001/SoyZH13_02G044100/SoyZH13_02G051700/SoyZH13_02G094300/SoyZH13_03G141700/SoyZH13_03G160300/SoyZH13_04G120500/SoyZH13_04G174200/SoyZH13_05G011700/SoyZH13_05G164100/SoyZH13_06G137500/SoyZH13_07G076200/SoyZH13_08G109900/SoyZH13_08G304200/SoyZH13_10G051200/SoyZH13_10G068200/SoyZH13_11G055100/SoyZH13_11G10…
GO:0019005	SCF ubiquitin ligase complex	0.320307	0.406746	0.79	0.767354	0.960791	SoyZH13_02G133100/SoyZH13_06G040500/SoyZH13_11G170800/SoyZH13_14G205800/SoyZH13_19G057600
GO:0000776	kinetochore	0.0640615	0.0911673	0.7	0.76874	0.960791	SoyZH13_11G244800
GO:0031519	PcG protein complex	0.0640615	0.0911673	0.7	0.76874	0.960791	SoyZH13_11G065302
GO:0043228	non-membrane-bounded organelle	1.08905	1.26933	0.86	0.775531	0.960791	SoyZH13_02G106000/SoyZH13_03G160300/SoyZH13_04G049900/SoyZH13_05G136800/SoyZH13_06G137500/SoyZH13_07G013900/SoyZH13_07G135100/SoyZH13_07G249700/SoyZH13_08G098200/SoyZH13_08G109900/SoyZH13_10G109800/SoyZH13_12G090600/SoyZH13_13G089000/SoyZH13_14G147600/SoyZH13_17G216400/SoyZH13_18G111800/SoyZH13_19G164000
GO:0043232	intracellular non-membrane-bounded organelle	1.08905	1.26933	0.86	0.775531	0.960791	SoyZH13_02G106000/SoyZH13_03G160300/SoyZH13_04G049900/SoyZH13_05G136800/SoyZH13_06G137500/SoyZH13_07G013900/SoyZH13_07G135100/SoyZH13_07G249700/SoyZH13_08G098200/SoyZH13_08G109900/SoyZH13_10G109800/SoyZH13_12G090600/SoyZH13_13G089000/SoyZH13_14G147600/SoyZH13_17G216400/SoyZH13_18G111800/SoyZH13_19G164000
GO:0005778	peroxisomal membrane	0.0640615	0.0946737	0.68	0.781409	0.960791	SoyZH13_20G050800
GO:0031982	vesicle	0.384369	0.490901	0.78	0.784308	0.960791	SoyZH13_01G058100/SoyZH13_01G155400/SoyZH13_11G083800/SoyZH13_13G257300/SoyZH13_14G124000/SoyZH13_19G214100
GO:0005759	mitochondrial matrix	0.192184	0.266489	0.72	0.792943	0.960791	SoyZH13_08G206800/SoyZH13_13G093800/SoyZH13_18G163400
GO:0080008	Cul4-RING E3 ubiquitin ligase complex	0.128123	0.185841	0.69	0.794303	0.960791	SoyZH13_09G046300/SoyZH13_13G089000
GO:0035267	NuA4 histone acetyltransferase complex	0.0640615	0.101687	0.63	0.804706	0.960791	SoyZH13_08G008200
GO:0071013	catalytic step 2 spliceosome	0.128123	0.192854	0.66	0.811001	0.960791	SoyZH13_07G135100/SoyZH13_09G046300
GO:0005615	extracellular space	0.192184	0.277008	0.69	0.814076	0.960791	SoyZH13_05G140800/SoyZH13_06G034600/SoyZH13_13G076100
GO:0019867	outer membrane	0.0640615	0.105193	0.61	0.815406	0.960791	SoyZH13_13G220500
GO:0031902	late endosome membrane	0.0640615	0.105193	0.61	0.815406	0.960791	SoyZH13_17G038500
GO:0009705	plant-type vacuole membrane	0.128123	0.19636	0.65	0.818888	0.960791	SoyZH13_14G177300/SoyZH13_18G061500
GO:0016020	membrane	5.8296	6.35366	0.92	0.822429	0.960791	SoyZH13_01G025300/SoyZH13_01G058100/SoyZH13_01G076600/SoyZH13_01G116400/SoyZH13_01G165500/SoyZH13_01G205700/SoyZH13_02G083900/SoyZH13_02G141200/SoyZH13_02G154300/SoyZH13_02G198300/SoyZH13_03G005300/SoyZH13_03G029200/SoyZH13_03G033100/SoyZH13_03G037301/SoyZH13_03G077800/SoyZH13_03G132700/SoyZH13_03G200700/SoyZH13_04G162700/SoyZH13_04G225400/SoyZH13_05G134600/SoyZH13_05G233100/SoyZH13_06G061300/Soy…
GO:0005815	microtubule organizing center	0.0640615	0.108699	0.59	0.825521	0.960791	SoyZH13_01G173300
GO:0031201	SNARE complex	0.128123	0.199867	0.64	0.826478	0.960791	SoyZH13_10G078200/SoyZH13_17G038500
GO:0009579	thylakoid	0.256246	0.364669	0.7	0.827467	0.960791	SoyZH13_04G120500/SoyZH13_04G174200/SoyZH13_18G088000/SoyZH13_20G045800
GO:0005802	trans-Golgi network	0.384369	0.522459	0.74	0.830922	0.960791	SoyZH13_07G213600/SoyZH13_09G212800/SoyZH13_10G036600/SoyZH13_13G101000/SoyZH13_14G106400/SoyZH13_14G124000
GO:0044427	obsolete chromosomal part	0.192184	0.287528	0.67	0.833352	0.960791	SoyZH13_06G137500/SoyZH13_12G090600/SoyZH13_13G089000
GO:0098791	Golgi apparatus subcompartment	0.0640615	0.115712	0.55	0.844118	0.960791	SoyZH13_14G124000
GO:0031224	intrinsic component of membrane	0.192184	0.29454	0.65	0.845225	0.960791	SoyZH13_04G225400/SoyZH13_06G271500/SoyZH13_11G171400
GO:0005730	nucleolus	0.768738	0.999334	0.77	0.860344	0.960791	SoyZH13_02G106000/SoyZH13_02G156100/SoyZH13_02G224600/SoyZH13_07G249700/SoyZH13_10G017600/SoyZH13_10G129300/SoyZH13_11G214700/SoyZH13_12G090600/SoyZH13_14G197600/SoyZH13_18G039600/SoyZH13_19G219800/SoyZH13_20G175700
GO:1990234	transferase complex	0.512492	0.704793	0.73	0.86502	0.960791	SoyZH13_02G133100/SoyZH13_09G046300/SoyZH13_10G165800/SoyZH13_11G170800/SoyZH13_12G144402/SoyZH13_13G089000/SoyZH13_14G205800/SoyZH13_U000137
GO:0009535	chloroplast thylakoid membrane	0.704676	0.932712	0.76	0.866816	0.960791	NewGene_6280/SoyZH13_02G075600/SoyZH13_02G282000/SoyZH13_05G138900/SoyZH13_11G134300/SoyZH13_16G145001/SoyZH13_16G147801/SoyZH13_18G230300/SoyZH13_U000037/SoyZH13_U000123/SoyZH13_U000126
GO:0000159	protein phosphatase type 2A complex	0.0640615	0.126232	0.51	0.868367	0.960791	SoyZH13_08G190400
GO:0005643	nuclear pore	0.0640615	0.129738	0.49	0.875581	0.960791	SoyZH13_19G233500
GO:0044440	obsolete endosomal part	0.0640615	0.129738	0.49	0.875581	0.960791	SoyZH13_19G214100
GO:0031967	organelle envelope	0.384369	0.564536	0.68	0.880114	0.960791	NewGene_1206/SoyZH13_06G137500/SoyZH13_13G220500/SoyZH13_16G107800/SoyZH13_17G084500/SoyZH13_18G088000
GO:0044459	obsolete plasma membrane part	0.192184	0.319086	0.6	0.881167	0.960791	SoyZH13_03G077800/SoyZH13_04G225400/SoyZH13_06G271500
GO:0044433	obsolete cytoplasmic vesicle part	0.0640615	0.133245	0.48	0.8824	0.960791	SoyZH13_19G214100
GO:0070469	respirasome	0.0640615	0.133245	0.48	0.8824	0.960791	SoyZH13_15G108400
GO:0005829	cytosol	4.29212	4.88797	0.88	0.883114	0.960791	NewGene_5551/SoyZH13_01G058100/SoyZH13_01G162900/SoyZH13_01G208000/SoyZH13_02G106000/SoyZH13_02G229200/SoyZH13_03G034900/SoyZH13_03G061900/SoyZH13_03G141700/SoyZH13_04G123600/SoyZH13_05G032400/SoyZH13_05G212800/SoyZH13_06G103900/SoyZH13_06G291400/SoyZH13_07G008600/SoyZH13_07G013900/SoyZH13_07G096500/SoyZH13_07G224100/SoyZH13_08G032600/SoyZH13_08G324200/SoyZH13_09G007700/SoyZH13_09G010000/SoyZH13_…
GO:0044451	obsolete nucleoplasm part	0.192184	0.322592	0.6	0.885645	0.960791	SoyZH13_03G137700/SoyZH13_12G144402/SoyZH13_13G089000
GO:0000228	nuclear chromosome	0.128123	0.234931	0.55	0.887964	0.960791	SoyZH13_06G137500/SoyZH13_20G150600
GO:0042651	thylakoid membrane	0.192184	0.326098	0.59	0.889972	0.960791	SoyZH13_U000195/SoyZH13_U000258/SoyZH13_U000311
GO:0031975	envelope	0.384369	0.578562	0.66	0.893576	0.960791	NewGene_1206/SoyZH13_06G137500/SoyZH13_13G220500/SoyZH13_16G107800/SoyZH13_17G084500/SoyZH13_18G088000
GO:0044431	obsolete Golgi apparatus part	0.0640615	0.140257	0.46	0.894938	0.960791	SoyZH13_14G124000
GO:0031461	cullin-RING ubiquitin ligase complex	0.320307	0.50142	0.64	0.897229	0.960791	SoyZH13_02G133100/SoyZH13_09G046300/SoyZH13_11G170800/SoyZH13_13G089000/SoyZH13_14G205800
GO:0000785	chromatin	0.192184	0.333111	0.58	0.898189	0.960791	SoyZH13_06G137500/SoyZH13_12G090600/SoyZH13_13G089000
GO:0010008	endosome membrane	0.0640615	0.143764	0.45	0.900696	0.960791	SoyZH13_19G214100
GO:0031966	mitochondrial membrane	0.0640615	0.143764	0.45	0.900696	0.960791	SoyZH13_20G166400
GO:1902494	catalytic complex	0.640615	0.901154	0.71	0.901261	0.960791	SoyZH13_02G133100/SoyZH13_07G135100/SoyZH13_09G046300/SoyZH13_10G165800/SoyZH13_11G170800/SoyZH13_12G090600/SoyZH13_12G144402/SoyZH13_13G089000/SoyZH13_14G205800/SoyZH13_U000137
GO:0000784	nuclear chromosome, telomeric region	0.0640615	0.14727	0.43	0.90614	0.960791	SoyZH13_17G076200
GO:0097708	intracellular vesicle	0.192184	0.343631	0.56	0.909479	0.960791	SoyZH13_11G083800/SoyZH13_14G124000/SoyZH13_19G214100
GO:0005938	cell cortex	0.0640615	0.15779	0.41	0.920745	0.960791	SoyZH13_12G066900
GO:0030136	clathrin-coated vesicle	0.0640615	0.15779	0.41	0.920745	0.960791	SoyZH13_04G091500
GO:0042170	plastid membrane	0.0640615	0.161296	0.4	0.92509	0.960791	SoyZH13_13G220500
GO:1990904	ribonucleoprotein complex	0.44843	0.701287	0.64	0.925631	0.960791	SoyZH13_07G135100/SoyZH13_09G046300/SoyZH13_13G126000/SoyZH13_13G159900/SoyZH13_18G237201/SoyZH13_19G192700/SoyZH13_20G185200
GO:0005887	integral component of plasma membrane	0.384369	0.624145	0.62	0.928763	0.960791	SoyZH13_06G101200/SoyZH13_06G268000/SoyZH13_10G200900/SoyZH13_10G268500/SoyZH13_11G004600/SoyZH13_11G085500
GO:0016459	myosin complex	0.0640615	0.164802	0.39	0.929197	0.960791	SoyZH13_13G257300
GO:0044454	obsolete nuclear chromosome part	0.0640615	0.164802	0.39	0.929197	0.960791	SoyZH13_06G137500
GO:0044444	obsolete cytoplasmic part	4.03587	4.78278	0.84	0.933849	0.960791	NewGene_1206/SoyZH13_01G058100/SoyZH13_01G110000/SoyZH13_01G113700/SoyZH13_01G149400/SoyZH13_01G205700/SoyZH13_02G044100/SoyZH13_02G094300/SoyZH13_02G106000/SoyZH13_02G141200/SoyZH13_02G223000/SoyZH13_03G034900/SoyZH13_03G132700/SoyZH13_03G160300/SoyZH13_04G120500/SoyZH13_04G174200/SoyZH13_05G136800/SoyZH13_06G137500/SoyZH13_07G013900/SoyZH13_07G076200/SoyZH13_07G096500/SoyZH13_08G098200/SoyZH13_…
GO:0005739	mitochondrion	1.98591	2.52814	0.79	0.935663	0.960791	SoyZH13_02G040300/SoyZH13_02G141200/SoyZH13_02G223000/SoyZH13_03G132700/SoyZH13_03G207400/SoyZH13_04G048900/SoyZH13_04G190600/SoyZH13_05G018500/SoyZH13_05G027900/SoyZH13_05G118700/SoyZH13_06G048300/SoyZH13_07G008600/SoyZH13_07G219600/SoyZH13_08G206800/SoyZH13_08G321201/SoyZH13_09G013500/SoyZH13_09G213900/SoyZH13_09G224300/SoyZH13_10G023000/SoyZH13_10G032800/SoyZH13_10G129300/SoyZH13_12G021200/Soy…
GO:0000151	ubiquitin ligase complex	0.384369	0.645184	0.6	0.941217	0.960791	SoyZH13_02G133100/SoyZH13_09G046300/SoyZH13_10G165800/SoyZH13_11G170800/SoyZH13_13G089000/SoyZH13_14G205800
GO:0044437	obsolete vacuolar part	0.0640615	0.182335	0.35	0.946592	0.960791	SoyZH13_08G125800
GO:0098805	whole membrane	0.192184	0.392721	0.49	0.948534	0.960791	SoyZH13_08G125800/SoyZH13_13G220500/SoyZH13_19G214100
GO:0098588	bounding membrane of organelle	0.192184	0.396227	0.49	0.950614	0.960791	SoyZH13_08G125800/SoyZH13_13G220500/SoyZH13_19G214100
GO:0030176	integral component of endoplasmic reticulum membrane	0.0640615	0.189347	0.34	0.952289	0.960791	SoyZH13_11G062200
GO:0000502	proteasome complex	0.0640615	0.192854	0.33	0.954905	0.960791	SoyZH13_06G218200
GO:0016607	nuclear speck	0.0640615	0.192854	0.33	0.954905	0.960791	SoyZH13_10G072900
GO:0031969	chloroplast membrane	0.0640615	0.203373	0.31	0.961925	0.960791	SoyZH13_13G220500
GO:0031410	cytoplasmic vesicle	0.192184	0.424279	0.45	0.96464	0.960791	SoyZH13_11G083800/SoyZH13_14G124000/SoyZH13_19G214100
GO:0005576	extracellular region	1.72966	2.37035	0.73	0.968599	0.960791	SoyZH13_01G187700/SoyZH13_03G175301/SoyZH13_03G204300/SoyZH13_04G021800/SoyZH13_06G139300/SoyZH13_07G121800/SoyZH13_08G154400/SoyZH13_08G292500/SoyZH13_09G021900/SoyZH13_09G030400/SoyZH13_09G073300/SoyZH13_09G140800/SoyZH13_12G059300/SoyZH13_13G098100/SoyZH13_14G025200/SoyZH13_14G038102/SoyZH13_14G061800/SoyZH13_14G203000/SoyZH13_15G051400/SoyZH13_15G187700/SoyZH13_17G247600/SoyZH13_18G066800/Soy…
GO:0043227	membrane-bounded organelle	6.72646	7.91402	0.85	0.969047	0.960791	NewGene_1206/NewGene_6766/SoyZH13_01G058100/SoyZH13_01G110000/SoyZH13_01G113700/SoyZH13_01G149400/SoyZH13_01G205700/SoyZH13_01G210100/SoyZH13_02G044100/SoyZH13_02G094300/SoyZH13_02G106000/SoyZH13_02G132200/SoyZH13_02G133100/SoyZH13_02G141200/SoyZH13_02G198300/SoyZH13_02G223000/SoyZH13_02G273500/SoyZH13_03G132700/SoyZH13_03G137700/SoyZH13_03G160300/SoyZH13_04G049900/SoyZH13_04G120500/SoyZH13_04G16…
GO:0005768	endosome	0.320307	0.624145	0.51	0.969295	0.960791	SoyZH13_10G036600/SoyZH13_11G134900/SoyZH13_13G101000/SoyZH13_14G124000/SoyZH13_19G214100
GO:0015935	small ribosomal subunit	0.0640615	0.220905	0.29	0.971283	0.960791	SoyZH13_U000137
GO:0005654	nucleoplasm	0.44843	0.824012	0.54	0.975409	0.960791	SoyZH13_03G137700/SoyZH13_09G046300/SoyZH13_10G129300/SoyZH13_11G244800/SoyZH13_12G144402/SoyZH13_13G089000/SoyZH13_13G343300
GO:0005575	cellular_component	8.90455	10.3405	0.86	0.976704	0.960791	NewGene_1206/NewGene_6766/SoyZH13_01G058100/SoyZH13_01G110000/SoyZH13_01G113700/SoyZH13_01G149400/SoyZH13_01G205700/SoyZH13_01G210100/SoyZH13_02G044100/SoyZH13_02G094300/SoyZH13_02G106000/SoyZH13_02G132200/SoyZH13_02G133100/SoyZH13_02G141200/SoyZH13_02G198300/SoyZH13_02G223000/SoyZH13_02G273500/SoyZH13_03G034900/SoyZH13_03G077800/SoyZH13_03G132700/SoyZH13_03G137700/SoyZH13_03G160300/SoyZH13_04G04…
GO:0005623	obsolete cell	8.71236	10.1406	0.86	0.977109	0.960791	NewGene_1206/NewGene_6766/SoyZH13_01G058100/SoyZH13_01G110000/SoyZH13_01G113700/SoyZH13_01G149400/SoyZH13_01G205700/SoyZH13_01G210100/SoyZH13_02G044100/SoyZH13_02G094300/SoyZH13_02G106000/SoyZH13_02G132200/SoyZH13_02G133100/SoyZH13_02G141200/SoyZH13_02G198300/SoyZH13_02G223000/SoyZH13_02G273500/SoyZH13_03G034900/SoyZH13_03G077800/SoyZH13_03G132700/SoyZH13_03G137700/SoyZH13_03G160300/SoyZH13_04G04…
GO:0044464	obsolete cell part	8.71236	10.1406	0.86	0.977109	0.960791	NewGene_1206/NewGene_6766/SoyZH13_01G058100/SoyZH13_01G110000/SoyZH13_01G113700/SoyZH13_01G149400/SoyZH13_01G205700/SoyZH13_01G210100/SoyZH13_02G044100/SoyZH13_02G094300/SoyZH13_02G106000/SoyZH13_02G132200/SoyZH13_02G133100/SoyZH13_02G141200/SoyZH13_02G198300/SoyZH13_02G223000/SoyZH13_02G273500/SoyZH13_03G034900/SoyZH13_03G077800/SoyZH13_03G132700/SoyZH13_03G137700/SoyZH13_03G160300/SoyZH13_04G04…
GO:0043226	organelle	6.91864	8.23661	0.84	0.979009	0.960791	NewGene_1206/NewGene_6766/SoyZH13_01G058100/SoyZH13_01G110000/SoyZH13_01G113700/SoyZH13_01G149400/SoyZH13_01G205700/SoyZH13_01G210100/SoyZH13_02G044100/SoyZH13_02G094300/SoyZH13_02G106000/SoyZH13_02G132200/SoyZH13_02G133100/SoyZH13_02G141200/SoyZH13_02G198300/SoyZH13_02G223000/SoyZH13_02G273500/SoyZH13_03G132700/SoyZH13_03G137700/SoyZH13_03G160300/SoyZH13_04G049900/SoyZH13_04G120500/SoyZH13_04G16…
GO:0043229	intracellular organelle	6.85458	8.19103	0.84	0.98068	0.960791	NewGene_1206/NewGene_6766/SoyZH13_01G110000/SoyZH13_01G113700/SoyZH13_01G149400/SoyZH13_01G205700/SoyZH13_01G210100/SoyZH13_02G044100/SoyZH13_02G094300/SoyZH13_02G106000/SoyZH13_02G132200/SoyZH13_02G133100/SoyZH13_02G141200/SoyZH13_02G198300/SoyZH13_02G223000/SoyZH13_02G273500/SoyZH13_03G132700/SoyZH13_03G137700/SoyZH13_03G160300/SoyZH13_04G049900/SoyZH13_04G120500/SoyZH13_04G169800/SoyZH13_04G17…
GO:0009505	plant-type cell wall	0.192184	0.476875	0.4	0.981421	0.960791	SoyZH13_09G140800/SoyZH13_15G051400/SoyZH13_20G080200
GO:0044424	obsolete intracellular part	7.8155	9.25348	0.84	0.98213	0.960791	NewGene_1206/NewGene_6766/SoyZH13_01G058100/SoyZH13_01G110000/SoyZH13_01G113700/SoyZH13_01G149400/SoyZH13_01G205700/SoyZH13_01G210100/SoyZH13_02G044100/SoyZH13_02G094300/SoyZH13_02G106000/SoyZH13_02G132200/SoyZH13_02G133100/SoyZH13_02G141200/SoyZH13_02G198300/SoyZH13_02G223000/SoyZH13_02G273500/SoyZH13_03G034900/SoyZH13_03G132700/SoyZH13_03G137700/SoyZH13_03G160300/SoyZH13_04G049900/SoyZH13_04G12…
GO:0022627	cytosolic small ribosomal subunit	0.0640615	0.252463	0.25	0.982718	0.960791	SoyZH13_03G117402
GO:0005622	intracellular	7.8155	9.27101	0.84	0.983156	0.960791	NewGene_1206/NewGene_6766/SoyZH13_01G058100/SoyZH13_01G110000/SoyZH13_01G113700/SoyZH13_01G149400/SoyZH13_01G205700/SoyZH13_01G210100/SoyZH13_02G044100/SoyZH13_02G094300/SoyZH13_02G106000/SoyZH13_02G132200/SoyZH13_02G133100/SoyZH13_02G141200/SoyZH13_02G198300/SoyZH13_02G223000/SoyZH13_02G273500/SoyZH13_03G034900/SoyZH13_03G132700/SoyZH13_03G137700/SoyZH13_03G160300/SoyZH13_04G049900/SoyZH13_04G12…
GO:0016592	mediator complex	0.0640615	0.25597	0.25	0.983667	0.960791	SoyZH13_19G001600
GO:0044436	obsolete thylakoid part	0.0640615	0.25597	0.25	0.983667	0.960791	SoyZH13_04G174200
GO:0019898	extrinsic component of membrane	0.0640615	0.269995	0.24	0.986968	0.960791	SoyZH13_03G077800
GO:0015629	actin cytoskeleton	0.0640615	0.277008	0.23	0.988359	0.960791	SoyZH13_13G257300
GO:0055044	symplast	0.192184	0.515446	0.37	0.988552	0.960791	SoyZH13_08G229900/SoyZH13_10G116700/SoyZH13_17G084500
GO:0031981	nuclear lumen	0.512492	0.992321	0.52	0.988568	0.960791	SoyZH13_02G106000/SoyZH13_03G137700/SoyZH13_06G137500/SoyZH13_07G249700/SoyZH13_09G046300/SoyZH13_12G090600/SoyZH13_12G144402/SoyZH13_13G089000
GO:0005911	cell-cell junction	0.192184	0.55051	0.35	0.992686	0.960791	SoyZH13_08G229900/SoyZH13_10G116700/SoyZH13_17G084500
GO:0030054	cell junction	0.192184	0.557523	0.34	0.993318	0.960791	SoyZH13_08G229900/SoyZH13_10G116700/SoyZH13_17G084500
GO:0031974	membrane-enclosed lumen	0.512492	1.05193	0.49	0.993623	0.960791	SoyZH13_02G106000/SoyZH13_03G137700/SoyZH13_06G137500/SoyZH13_07G249700/SoyZH13_09G046300/SoyZH13_12G090600/SoyZH13_12G144402/SoyZH13_13G089000
GO:0043233	organelle lumen	0.512492	1.05193	0.49	0.993623	0.960791	SoyZH13_02G106000/SoyZH13_03G137700/SoyZH13_06G137500/SoyZH13_07G249700/SoyZH13_09G046300/SoyZH13_12G090600/SoyZH13_12G144402/SoyZH13_13G089000
GO:0070013	intracellular organelle lumen	0.512492	1.05193	0.49	0.993623	0.960791	SoyZH13_02G106000/SoyZH13_03G137700/SoyZH13_06G137500/SoyZH13_07G249700/SoyZH13_09G046300/SoyZH13_12G090600/SoyZH13_12G144402/SoyZH13_13G089000
GO:0044428	obsolete nuclear part	0.640615	1.24829	0.51	0.994559	0.960791	SoyZH13_02G106000/SoyZH13_03G137700/SoyZH13_06G137500/SoyZH13_07G135100/SoyZH13_07G249700/SoyZH13_09G046300/SoyZH13_12G090600/SoyZH13_12G144402/SoyZH13_13G089000/SoyZH13_13G159900
GO:0009534	chloroplast thylakoid	0.0640615	0.326098	0.2	0.994719	0.960791	SoyZH13_16G019200
GO:0005783	endoplasmic reticulum	0.896861	1.62699	0.55	0.99586	0.960791	SoyZH13_05G101300/SoyZH13_05G136800/SoyZH13_08G098200/SoyZH13_10G192200/SoyZH13_11G017200/SoyZH13_12G042600/SoyZH13_12G206400/SoyZH13_13G161000/SoyZH13_13G190700/SoyZH13_14G123100/SoyZH13_14G198000/SoyZH13_15G002202/SoyZH13_15G130400/SoyZH13_19G204900
GO:0032991	protein-containing complex	1.02498	1.80581	0.57	0.996162	0.960791	SoyZH13_02G133100/SoyZH13_03G137700/SoyZH13_06G137500/SoyZH13_07G013900/SoyZH13_07G135100/SoyZH13_07G249700/SoyZH13_09G046300/SoyZH13_10G165800/SoyZH13_11G170800/SoyZH13_12G090600/SoyZH13_12G144402/SoyZH13_13G089000/SoyZH13_13G159900/SoyZH13_14G205800/SoyZH13_18G111800/SoyZH13_U000137
GO:0044446	obsolete intracellular organelle part	1.98591	3.02605	0.66	0.996357	0.960791	NewGene_1206/SoyZH13_02G094300/SoyZH13_02G106000/SoyZH13_03G137700/SoyZH13_03G160300/SoyZH13_04G049900/SoyZH13_06G137500/SoyZH13_07G013900/SoyZH13_07G076200/SoyZH13_07G135100/SoyZH13_07G249700/SoyZH13_08G109900/SoyZH13_08G125800/SoyZH13_09G046300/SoyZH13_10G109800/SoyZH13_12G090600/SoyZH13_12G144402/SoyZH13_13G089000/SoyZH13_13G159900/SoyZH13_13G220500/SoyZH13_14G124000/SoyZH13_15G113100/SoyZH13_…
GO:0031090	organelle membrane	0.192184	0.613626	0.31	0.996787	0.960791	SoyZH13_08G125800/SoyZH13_13G220500/SoyZH13_19G214100
GO:0044422	obsolete organelle part	1.98591	3.06813	0.65	0.997249	0.960791	NewGene_1206/SoyZH13_02G094300/SoyZH13_02G106000/SoyZH13_03G137700/SoyZH13_03G160300/SoyZH13_04G049900/SoyZH13_06G137500/SoyZH13_07G013900/SoyZH13_07G076200/SoyZH13_07G135100/SoyZH13_07G249700/SoyZH13_08G109900/SoyZH13_08G125800/SoyZH13_09G046300/SoyZH13_10G109800/SoyZH13_12G090600/SoyZH13_12G144402/SoyZH13_13G089000/SoyZH13_13G159900/SoyZH13_13G220500/SoyZH13_14G124000/SoyZH13_15G113100/SoyZH13_…
GO:0044425	obsolete membrane part	0.256246	0.743364	0.34	0.99749	0.960791	SoyZH13_03G077800/SoyZH13_04G225400/SoyZH13_06G271500/SoyZH13_11G171400
GO:0031984	organelle subcompartment	0.0640615	0.494407	0.13	0.99965	0.960791	SoyZH13_14G124000
GO:0012505	endomembrane system	0.704676	1.65153	0.43	0.999753	0.960791	SoyZH13_01G110000/SoyZH13_05G136800/SoyZH13_08G098200/SoyZH13_08G243600/SoyZH13_10G078200/SoyZH13_11G019200/SoyZH13_11G083800/SoyZH13_12G042600/SoyZH13_13G161000/SoyZH13_14G124000/SoyZH13_19G214100
GO:0000139	Golgi membrane	0.128123	0.683755	0.19	0.999796	0.960791	SoyZH13_16G090800/SoyZH13_17G012900
GO:0005840	ribosome	0.256246	1.77075	0.14	1	0.960791	SoyZH13_03G088700/SoyZH13_09G007000/SoyZH13_10G203900/SoyZH13_15G163600

## Sheet: GO_Molecular_Function
ID	Description	GeneRatio（％）	BgRatio（％）	Rich_factor	pvalue	qvalue	geneID
GO:0046982	protein heterodimerization activity	2.01135	0.533666	3.77	5.92925e-13	3.97572e-10	SoyZH13_02G133800/SoyZH13_02G219800/SoyZH13_05G128200/SoyZH13_05G176001/SoyZH13_07G055100/SoyZH13_07G188200/SoyZH13_08G135000/SoyZH13_08G215800/SoyZH13_08G231800/SoyZH13_10G030600/SoyZH13_10G123300/SoyZH13_10G182700/SoyZH13_11G136901/SoyZH13_11G140400/SoyZH13_11G196700/SoyZH13_11G196701/SoyZH13_11G196800/SoyZH13_11G196900/SoyZH13_12G051000/SoyZH13_12G060100/SoyZH13_12G060200/SoyZH13_12G060300/Soy…
GO:0008017	microtubule binding	2.83651	1.0503	2.7	2.15154e-11	7.21333e-09	NewGene_6213/SoyZH13_01G021400/SoyZH13_01G127900/SoyZH13_01G151700/SoyZH13_01G173300/SoyZH13_02G126800/SoyZH13_02G279503/SoyZH13_03G120000/SoyZH13_03G177900/SoyZH13_04G008700/SoyZH13_04G039100/SoyZH13_04G049900/SoyZH13_04G149700/SoyZH13_05G014200/SoyZH13_05G053200/SoyZH13_06G039600/SoyZH13_07G090500/SoyZH13_07G195200/SoyZH13_07G251500/SoyZH13_08G059300/SoyZH13_08G166400/SoyZH13_08G303700/SoyZH13_…
GO:0003777	microtubule motor activity	2.01135	0.638696	3.15	1.87116e-10	4.18221e-08	SoyZH13_01G021400/SoyZH13_01G127900/SoyZH13_01G151700/SoyZH13_02G126800/SoyZH13_02G279503/SoyZH13_03G120000/SoyZH13_03G177900/SoyZH13_04G008700/SoyZH13_04G039100/SoyZH13_05G014200/SoyZH13_05G053200/SoyZH13_06G039600/SoyZH13_07G090500/SoyZH13_07G195200/SoyZH13_08G059300/SoyZH13_08G166400/SoyZH13_09G122500/SoyZH13_09G182002/SoyZH13_10G140100/SoyZH13_10G167300/SoyZH13_11G250200/SoyZH13_12G171400/Soy…
GO:0003677	DNA binding	10.8819	7.11082	1.53	2.87164e-10	4.81378e-08	NewGene_2419/NewGene_595/SoyZH13_01G008100/SoyZH13_01G048300/SoyZH13_01G092000/SoyZH13_01G099100/SoyZH13_01G115700/SoyZH13_01G123000/SoyZH13_01G143700/SoyZH13_01G151300/SoyZH13_01G158900/SoyZH13_01G189600/SoyZH13_01G198600/SoyZH13_01G203300/SoyZH13_01G206200/SoyZH13_02G052101/SoyZH13_02G066900/SoyZH13_02G080500/SoyZH13_02G099400/SoyZH13_02G100100/SoyZH13_02G133800/SoyZH13_02G163600/SoyZH13_02G193…
GO:0008574	ATP-dependent microtubule motor activity, plus-end-directed	0.361011	0.0596117	6.06	8.88018e-05	0.0119088	SoyZH13_03G177900/SoyZH13_05G014200/SoyZH13_11G250200/SoyZH13_13G114700/SoyZH13_15G042000/SoyZH13_15G236700/SoyZH13_19G182200
GO:0005524	ATP binding	17.1222	14.3011	1.2	0.000201103	0.0224741	NewGene_1444/NewGene_5551/SoyZH13_01G021400/SoyZH13_01G068903/SoyZH13_01G088800/SoyZH13_01G095000/SoyZH13_01G103500/SoyZH13_01G110700/SoyZH13_01G123000/SoyZH13_01G127900/SoyZH13_01G151700/SoyZH13_01G158900/SoyZH13_01G176900/SoyZH13_01G186700/SoyZH13_01G202500/SoyZH13_01G206100/SoyZH13_02G000100/SoyZH13_02G023500/SoyZH13_02G042500/SoyZH13_02G093700/SoyZH13_02G113100/SoyZH13_02G126800/SoyZH13_02G17…
GO:0003688	DNA replication origin binding	0.361011	0.0709663	5.09	0.000302321	0.0268875	SoyZH13_01G170600/SoyZH13_04G004000/SoyZH13_08G080200/SoyZH13_09G045100/SoyZH13_12G014500/SoyZH13_12G036000/SoyZH13_17G100400
GO:0042973	glucan endo-1,3-beta-D-glucosidase activity	0.464157	0.116385	3.99	0.000320793	0.0268875	SoyZH13_02G066202/SoyZH13_02G271600/SoyZH13_08G041300/SoyZH13_10G157500/SoyZH13_14G043900/SoyZH13_14G068700/SoyZH13_14G116600/SoyZH13_14G196700/SoyZH13_15G117400
GO:0004674	protein serine/threonine kinase activity	4.22898	2.938	1.44	0.000635495	0.0403445	SoyZH13_01G103500/SoyZH13_01G186700/SoyZH13_02G023500/SoyZH13_02G042500/SoyZH13_02G141200/SoyZH13_02G208800/SoyZH13_02G214900/SoyZH13_03G120000/SoyZH13_03G132700/SoyZH13_04G033100/SoyZH13_04G053700/SoyZH13_04G058400/SoyZH13_04G113700/SoyZH13_05G148000/SoyZH13_06G058300/SoyZH13_06G083500/SoyZH13_06G167500/SoyZH13_06G237300/SoyZH13_07G019900/SoyZH13_07G038400/SoyZH13_07G062200/SoyZH13_07G137800/Soy…
GO:0004318	enoyl-[acyl-carrier-protein] reductase (NADH) activity	0.154719	0.0113546	13.63	0.000638576	0.0403445	SoyZH13_08G325800/SoyZH13_11G098600/SoyZH13_12G026300
GO:0031492	nucleosomal DNA binding	0.257865	0.0397411	6.49	0.000661853	0.0403445	SoyZH13_02G224600/SoyZH13_10G149100/SoyZH13_11G214700/SoyZH13_14G197600/SoyZH13_18G039600
GO:0016168	chlorophyll binding	0.567303	0.195867	2.9	0.00130336	0.0728283	SoyZH13_02G075600/SoyZH13_02G282000/SoyZH13_05G138900/SoyZH13_16G145001/SoyZH13_16G147801/SoyZH13_U000037/SoyZH13_U000123/SoyZH13_U000126/SoyZH13_U000195/SoyZH13_U000258/SoyZH13_U000311
GO:0003700	DNA-binding transcription factor activity	6.34348	4.87964	1.3	0.00175513	0.0905276	SoyZH13_01G048300/SoyZH13_01G160100/SoyZH13_01G189600/SoyZH13_01G198600/SoyZH13_01G206200/SoyZH13_01G206900/SoyZH13_02G080500/SoyZH13_02G107900/SoyZH13_02G240600/SoyZH13_02G273500/SoyZH13_03G017700/SoyZH13_03G159700/SoyZH13_03G165900/SoyZH13_03G174400/SoyZH13_03G233800/SoyZH13_04G004400/SoyZH13_04G009700/SoyZH13_04G031900/SoyZH13_04G037500/SoyZH13_04G045900/SoyZH13_04G073600/SoyZH13_04G075900/Soy…
GO:1990757	ubiquitin ligase activator activity	0.206292	0.0312252	6.61	0.00220893	0.105796	SoyZH13_01G211700/SoyZH13_05G049700/SoyZH13_11G217500/SoyZH13_18G036600
GO:0004512	inositol-3-phosphate synthase activity	0.154719	0.0170319	9.08	0.00293616	0.126901	SoyZH13_08G132500/SoyZH13_11G236400/SoyZH13_18G017000
GO:0004156	dihydropteroate synthase activity	0.103146	0.0056773	18.17	0.00302808	0.126901	SoyZH13_01G058600/SoyZH13_02G111500
GO:0003697	single-stranded DNA binding	0.670449	0.289542	2.32	0.00395166	0.155864	SoyZH13_01G170600/SoyZH13_02G264700/SoyZH13_04G004000/SoyZH13_08G080200/SoyZH13_09G045100/SoyZH13_09G061100/SoyZH13_09G089600/SoyZH13_12G036000/SoyZH13_13G049000/SoyZH13_17G060300/SoyZH13_17G076200/SoyZH13_17G190900/SoyZH13_19G021000
GO:0047216	inositol 3-alpha-galactosyltransferase activity	0.154719	0.0198706	7.79	0.0049283	0.183586	SoyZH13_10G132100/SoyZH13_19G213700/SoyZH13_20G083700
GO:0015035	protein disulfide oxidoreductase activity	0.825168	0.405927	2.03	0.00552289	0.194908	SoyZH13_02G143100/SoyZH13_02G143200/SoyZH13_03G176900/SoyZH13_04G120500/SoyZH13_06G048800/SoyZH13_07G038000/SoyZH13_07G234600/SoyZH13_07G234700/SoyZH13_10G021000/SoyZH13_10G021100/SoyZH13_13G194400/SoyZH13_13G261600/SoyZH13_15G092700/SoyZH13_17G022600/SoyZH13_19G194200/SoyZH13_19G194300
GO:0008486	diphosphoinositol-polyphosphate diphosphatase activity	0.103146	0.00851595	12.11	0.00875124	0.262969	SoyZH13_07G098500/SoyZH13_16G132400
GO:0052840	inositol diphosphate tetrakisphosphate diphosphatase activity	0.103146	0.00851595	12.11	0.00875124	0.262969	SoyZH13_07G098500/SoyZH13_16G132400
GO:0052842	inositol diphosphate pentakisphosphate diphosphatase activity	0.103146	0.00851595	12.11	0.00875124	0.262969	SoyZH13_07G098500/SoyZH13_16G132400
GO:0016538	cyclin-dependent protein serine/threonine kinase regulator activity	0.412584	0.156126	2.64	0.0100492	0.262969	SoyZH13_02G193900/SoyZH13_02G255500/SoyZH13_06G111600/SoyZH13_11G051700/SoyZH13_11G082300/SoyZH13_13G277100/SoyZH13_13G314700/SoyZH13_20G113500
GO:0005199	structural constituent of cell wall	0.206292	0.0482571	4.27	0.0122288	0.262969	SoyZH13_02G078200/SoyZH13_15G187700/SoyZH13_16G152400/SoyZH13_16G152500
GO:0010997	anaphase-promoting complex binding	0.206292	0.0482571	4.27	0.0122288	0.262969	SoyZH13_01G211700/SoyZH13_05G049700/SoyZH13_11G217500/SoyZH13_18G036600
GO:0003682	chromatin binding	0.722022	0.371863	1.94	0.0132729	0.262969	SoyZH13_01G008100/SoyZH13_01G143700/SoyZH13_01G170600/SoyZH13_04G165800/SoyZH13_06G137500/SoyZH13_06G194800/SoyZH13_06G279100/SoyZH13_09G042200/SoyZH13_11G081400/SoyZH13_12G088400/SoyZH13_14G130500/SoyZH13_18G255500/SoyZH13_19G075700/SoyZH13_19G219800
GO:0004439	phosphatidylinositol-4,5-bisphosphate 5-phosphatase activity	0.257865	0.0766436	3.36	0.0147157	0.262969	SoyZH13_07G257400/SoyZH13_13G053200/SoyZH13_15G209301/SoyZH13_17G147000/SoyZH13_19G015300
GO:0008107	galactoside 2-alpha-L-fucosyltransferase activity	0.154719	0.0283865	5.45	0.0149203	0.262969	SoyZH13_05G024600/SoyZH13_06G186200/SoyZH13_17G097900
GO:0005089	Rho guanyl-nucleotide exchange factor activity	0.309438	0.107869	2.87	0.016753	0.262969	SoyZH13_05G138900/SoyZH13_09G235200/SoyZH13_12G023000/SoyZH13_18G031200/SoyZH13_18G165200/SoyZH13_18G204900
GO:0000832	inositol hexakisphosphate 5-kinase activity	0.103146	0.0113546	9.08	0.0168639	0.262969	NewGene_5551/SoyZH13_13G051400
GO:0004038	allantoinase activity	0.103146	0.0113546	9.08	0.0168639	0.262969	SoyZH13_13G218600/SoyZH13_15G070400
GO:0004055	argininosuccinate synthase activity	0.103146	0.0113546	9.08	0.0168639	0.262969	SoyZH13_05G045101/SoyZH13_17G124200
GO:0033857	diphosphoinositol-pentakisphosphate kinase activity	0.103146	0.0113546	9.08	0.0168639	0.262969	NewGene_5551/SoyZH13_13G051400
GO:0044547	DNA topoisomerase binding	0.103146	0.0113546	9.08	0.0168639	0.262969	SoyZH13_06G279100/SoyZH13_12G088400
GO:0050505	hydroquinone glucosyltransferase activity	0.103146	0.0113546	9.08	0.0168639	0.262969	SoyZH13_03G092702/SoyZH13_03G092800
GO:0052723	inositol hexakisphosphate 1-kinase activity	0.103146	0.0113546	9.08	0.0168639	0.262969	NewGene_5551/SoyZH13_13G051400
GO:0052724	inositol hexakisphosphate 3-kinase activity	0.103146	0.0113546	9.08	0.0168639	0.262969	NewGene_5551/SoyZH13_13G051400
GO:0072587	DNA topoisomerase type II (double strand cut, ATP-hydrolyzing) activator activity	0.103146	0.0113546	9.08	0.0168639	0.262969	SoyZH13_06G279100/SoyZH13_12G088400
GO:0102092	5-diphosphoinositol pentakisphosphate 3-kinase activity	0.103146	0.0113546	9.08	0.0168639	0.262969	NewGene_5551/SoyZH13_13G051400
GO:0102158	very-long-chain 3-hydroxyacyl-CoA dehydratase activity	0.103146	0.0113546	9.08	0.0168639	0.262969	SoyZH13_08G263900/SoyZH13_18G129500
GO:0102343	3-hydroxy-arachidoyl-CoA dehydratase activity	0.103146	0.0113546	9.08	0.0168639	0.262969	SoyZH13_08G263900/SoyZH13_18G129500
GO:0102344	3-hydroxy-behenoyl-CoA dehydratase activity	0.103146	0.0113546	9.08	0.0168639	0.262969	SoyZH13_08G263900/SoyZH13_18G129500
GO:0102345	3-hydroxy-lignoceroyl-CoA dehydratase activity	0.103146	0.0113546	9.08	0.0168639	0.262969	SoyZH13_08G263900/SoyZH13_18G129500
GO:0034485	phosphatidylinositol-3,4,5-trisphosphate 5-phosphatase activity	0.206292	0.0539344	3.82	0.0182489	0.278099	SoyZH13_13G053200/SoyZH13_15G209301/SoyZH13_17G147000/SoyZH13_19G015300
GO:0003886	DNA (cytosine-5-)-methyltransferase activity	0.154719	0.0312252	4.95	0.0196871	0.280151	SoyZH13_01G008100/SoyZH13_01G143700/SoyZH13_04G165800
GO:0042277	peptide binding	0.154719	0.0312252	4.95	0.0196871	0.280151	SoyZH13_02G141200/SoyZH13_03G132700/SoyZH13_10G023000
GO:0008289	lipid binding	1.13461	0.706824	1.61	0.0199877	0.280151	SoyZH13_01G014800/SoyZH13_01G116400/SoyZH13_03G033100/SoyZH13_03G037301/SoyZH13_05G155700/SoyZH13_07G096500/SoyZH13_07G121800/SoyZH13_08G070700/SoyZH13_08G118600/SoyZH13_09G014400/SoyZH13_09G252700/SoyZH13_13G093000/SoyZH13_13G237800/SoyZH13_13G281500/SoyZH13_13G343100/SoyZH13_15G125100/SoyZH13_17G003300/SoyZH13_17G057702/SoyZH13_18G039100/SoyZH13_18G184600/SoyZH13_20G128900/SoyZH13_U000244
GO:0004724	magnesium-dependent protein serine/threonine phosphatase activity	0.464157	0.21006	2.21	0.0200548	0.280151	SoyZH13_02G229200/SoyZH13_05G212800/SoyZH13_08G032600/SoyZH13_10G240100/SoyZH13_10G275700/SoyZH13_11G220400/SoyZH13_14G150100/SoyZH13_14G179000/SoyZH13_18G033900
GO:0019199	transmembrane receptor protein kinase activity	0.154719	0.0340638	4.54	0.0251929	0.318629	SoyZH13_02G141200/SoyZH13_03G132700/SoyZH13_10G023000
GO:0043015	gamma-tubulin binding	0.154719	0.0340638	4.54	0.0251929	0.318629	SoyZH13_01G225600/SoyZH13_03G082900/SoyZH13_10G017700
GO:0016762	xyloglucan:xyloglucosyl transferase activity	0.412584	0.184512	2.24	0.025795	0.318629	SoyZH13_03G166500/SoyZH13_05G140200/SoyZH13_09G059400/SoyZH13_11G044200/SoyZH13_12G093300/SoyZH13_16G133900/SoyZH13_17G062400/SoyZH13_17G062600
GO:0003989	acetyl-CoA carboxylase activity	0.206292	0.0596117	3.46	0.0258308	0.318629	SoyZH13_13G044000/SoyZH13_18G170400/SoyZH13_18G170700/SoyZH13_19G026400
GO:0000829	inositol heptakisphosphate kinase activity	0.103146	0.0141933	7.27	0.0270859	0.318629	NewGene_5551/SoyZH13_13G051400
GO:0003906	DNA-(apurinic or apyrimidinic site) endonuclease activity	0.103146	0.0141933	7.27	0.0270859	0.318629	SoyZH13_04G169600/SoyZH13_13G338300
GO:0036374	glutathione hydrolase activity	0.103146	0.0141933	7.27	0.0270859	0.318629	SoyZH13_11G233401/SoyZH13_11G233900
GO:0043546	molybdopterin cofactor binding	0.103146	0.0141933	7.27	0.0270859	0.318629	SoyZH13_06G103900/SoyZH13_13G067600
GO:0050464	nitrate reductase (NADPH) activity	0.103146	0.0141933	7.27	0.0270859	0.318629	SoyZH13_06G103900/SoyZH13_13G067600
GO:0045156	electron transporter, transferring electrons within the cyclic electron transport pathway of photosynthesis activity	0.309438	0.122062	2.54	0.0293632	0.339461	SoyZH13_U000037/SoyZH13_U000123/SoyZH13_U000126/SoyZH13_U000195/SoyZH13_U000258/SoyZH13_U000311
GO:0017108	5'-flap endonuclease activity	0.154719	0.0369025	4.19	0.0314366	0.357272	SoyZH13_01G123000/SoyZH13_08G115400/SoyZH13_10G129300
GO:0052716	hydroquinone:oxygen oxidoreductase activity	0.361011	0.158964	2.27	0.0332695	0.371801	SoyZH13_07G125200/SoyZH13_08G337900/SoyZH13_12G056100/SoyZH13_14G056600/SoyZH13_18G056100/SoyZH13_18G063000/SoyZH13_18G167800
GO:0050897	cobalt ion binding	0.206292	0.065289	3.16	0.0350475	0.38525	SoyZH13_06G102600/SoyZH13_09G183100/SoyZH13_13G218600/SoyZH13_15G070400
GO:0003918	DNA topoisomerase type II (double strand cut, ATP-hydrolyzing) activity	0.154719	0.0397411	3.89	0.0384099	0.386153	SoyZH13_09G108500/SoyZH13_10G085500/SoyZH13_15G253400
GO:0033218	amide binding	0.154719	0.0397411	3.89	0.0384099	0.386153	SoyZH13_02G141200/SoyZH13_03G132700/SoyZH13_10G023000
GO:0003896	DNA primase activity	0.103146	0.0170319	6.06	0.0391608	0.386153	SoyZH13_02G264700/SoyZH13_08G099600
GO:0004449	isocitrate dehydrogenase (NAD+) activity	0.103146	0.0170319	6.06	0.0391608	0.386153	SoyZH13_02G040300/SoyZH13_16G106400
GO:0004797	thymidine kinase activity	0.103146	0.0170319	6.06	0.0391608	0.386153	SoyZH13_13G015000/SoyZH13_20G053100
GO:0048256	flap endonuclease activity	0.103146	0.0170319	6.06	0.0391608	0.386153	SoyZH13_08G115400/SoyZH13_10G129300
GO:0102148	N-acetyl-beta-D-galactosaminidase activity	0.103146	0.0170319	6.06	0.0391608	0.386153	SoyZH13_10G268600/SoyZH13_20G223700
GO:0015369	calcium:proton antiporter activity	0.206292	0.0681276	3.03	0.0402812	0.391444	SoyZH13_03G052700/SoyZH13_13G247900/SoyZH13_14G177300/SoyZH13_18G061500
GO:0033612	receptor serine/threonine kinase binding	0.257865	0.0993528	2.6	0.0412908	0.395523	SoyZH13_02G141200/SoyZH13_03G132700/SoyZH13_04G053700/SoyZH13_10G023000/SoyZH13_14G104400
GO:0008106	alcohol dehydrogenase (NADP+) activity	0.206292	0.0709663	2.91	0.0459339	0.405569	SoyZH13_03G061900/SoyZH13_09G152900/SoyZH13_12G134603/SoyZH13_16G194700
GO:0004367	glycerol-3-phosphate dehydrogenase [NAD+] activity	0.154719	0.0425798	3.63	0.0460981	0.405569	SoyZH13_03G118900/SoyZH13_05G105100/SoyZH13_12G011100
GO:0004888	transmembrane signaling receptor activity	0.154719	0.0425798	3.63	0.0460981	0.405569	SoyZH13_02G141200/SoyZH13_03G132700/SoyZH13_10G023000
GO:0008494	translation activator activity	0.103146	0.0198706	5.19	0.0528539	0.405569	SoyZH13_08G206800/SoyZH13_18G163400
GO:0017040	N-acylsphingosine amidohydrolase activity	0.103146	0.0198706	5.19	0.0528539	0.405569	SoyZH13_08G316300/SoyZH13_18G066800
GO:0047334	diphosphate-fructose-6-phosphate 1-phosphotransferase activity	0.103146	0.0198706	5.19	0.0528539	0.405569	SoyZH13_09G007700/SoyZH13_20G006800
GO:0097177	mitochondrial ribosome binding	0.103146	0.0198706	5.19	0.0528539	0.405569	SoyZH13_08G206800/SoyZH13_18G163400
GO:0102121	ceramidase activity	0.103146	0.0198706	5.19	0.0528539	0.405569	SoyZH13_08G316300/SoyZH13_18G066800
GO:0003848	2-amino-4-hydroxy-6-hydroxymethyldihydropteridine diphosphokinase activity	0.051573	0.00283865	18.17	0.0550414	0.405569	SoyZH13_02G111500
GO:0004170	dUTP diphosphatase activity	0.051573	0.00283865	18.17	0.0550414	0.405569	SoyZH13_18G047700
GO:0008160	protein tyrosine phosphatase activator activity	0.051573	0.00283865	18.17	0.0550414	0.405569	SoyZH13_08G190400
GO:0008327	methyl-CpG binding	0.051573	0.00283865	18.17	0.0550414	0.405569	SoyZH13_16G171600
GO:0008534	oxidized purine nucleobase lesion DNA N-glycosylase activity	0.051573	0.00283865	18.17	0.0550414	0.405569	SoyZH13_13G338300
GO:0008783	agmatinase activity	0.051573	0.00283865	18.17	0.0550414	0.405569	SoyZH13_01G123300
GO:0016423	tRNA (guanine) methyltransferase activity	0.051573	0.00283865	18.17	0.0550414	0.405569	SoyZH13_17G142800
GO:0016594	glycine binding	0.051573	0.00283865	18.17	0.0550414	0.405569	SoyZH13_06G048300
GO:0019103	pyrimidine nucleotide binding	0.051573	0.00283865	18.17	0.0550414	0.405569	SoyZH13_01G170600
GO:0019136	deoxynucleoside kinase activity	0.051573	0.00283865	18.17	0.0550414	0.405569	SoyZH13_04G231900
GO:0047259	glucomannan 4-beta-mannosyltransferase activity	0.051573	0.00283865	18.17	0.0550414	0.405569	SoyZH13_14G120800
GO:0051777	ent-kaurenoate oxidase activity	0.051573	0.00283865	18.17	0.0550414	0.405569	SoyZH13_15G130400
GO:0070043	rRNA (guanine-N7-)-methyltransferase activity	0.051573	0.00283865	18.17	0.0550414	0.405569	SoyZH13_05G032400
GO:0008375	acetylglucosaminyltransferase activity	0.154719	0.0482571	3.21	0.0635355	0.446692	SoyZH13_01G203500/SoyZH13_08G016600/SoyZH13_18G034600
GO:0043138	3'-5' DNA helicase activity	0.154719	0.0482571	3.21	0.0635355	0.446692	SoyZH13_08G225900/SoyZH13_12G151201/SoyZH13_18G048200
GO:0003830	beta-1,4-mannosylglycoprotein 4-beta-N-acetylglucosaminyltransferase activity	0.103146	0.0227092	4.54	0.0679505	0.446692	SoyZH13_05G163600/SoyZH13_18G012800
GO:0003878	ATP citrate synthase activity	0.103146	0.0227092	4.54	0.0679505	0.446692	SoyZH13_03G208400/SoyZH13_07G224100
GO:0004349	glutamate 5-kinase activity	0.103146	0.0227092	4.54	0.0679505	0.446692	SoyZH13_01G088800/SoyZH13_18G033100
GO:0004350	glutamate-5-semialdehyde dehydrogenase activity	0.103146	0.0227092	4.54	0.0679505	0.446692	SoyZH13_01G088800/SoyZH13_18G033100
GO:0004375	glycine dehydrogenase (decarboxylating) activity	0.103146	0.0227092	4.54	0.0679505	0.446692	SoyZH13_04G048900/SoyZH13_06G048300
GO:0004563	beta-N-acetylhexosaminidase activity	0.103146	0.0227092	4.54	0.0679505	0.446692	SoyZH13_10G268600/SoyZH13_20G223700
GO:0015020	glucuronosyltransferase activity	0.103146	0.0227092	4.54	0.0679505	0.446692	SoyZH13_06G145500/SoyZH13_14G145400
GO:0016879	ligase activity, forming carbon-nitrogen bonds	0.103146	0.0227092	4.54	0.0679505	0.446692	SoyZH13_07G080200/SoyZH13_09G172600
GO:0106029	tRNA pseudouridine synthase activity	0.103146	0.0227092	4.54	0.0679505	0.446692	SoyZH13_08G026100/SoyZH13_13G100100
GO:0008094	DNA-dependent ATPase activity	0.309438	0.150449	2.06	0.070019	0.451909	SoyZH13_01G158900/SoyZH13_09G061100/SoyZH13_09G170300/SoyZH13_10G036900/SoyZH13_10G121101/SoyZH13_15G020100
GO:0004675	transmembrane receptor protein serine/threonine kinase activity	0.928314	0.635858	1.46	0.070092	0.451909	SoyZH13_03G152300/SoyZH13_04G012000/SoyZH13_07G169800/SoyZH13_07G169900/SoyZH13_08G245100/SoyZH13_10G201900/SoyZH13_12G010500/SoyZH13_13G184200/SoyZH13_13G221700/SoyZH13_13G264900/SoyZH13_13G274600/SoyZH13_15G002803/SoyZH13_17G022500/SoyZH13_17G130400/SoyZH13_17G204100/SoyZH13_19G035800/SoyZH13_20G082500/SoyZH13_20G198300
GO:0016773	phosphotransferase activity, alcohol group as acceptor	0.412584	0.227092	1.82	0.0728798	0.463249	SoyZH13_02G141200/SoyZH13_03G132700/SoyZH13_04G195401/SoyZH13_06G084800/SoyZH13_09G134002/SoyZH13_10G023000/SoyZH13_10G109800/SoyZH13_20G140400
GO:0004032	alditol:NADP+ 1-oxidoreductase activity	0.154719	0.0510957	3.03	0.0732326	0.463249	SoyZH13_03G061900/SoyZH13_12G134603/SoyZH13_16G194700
GO:0004722	protein serine/threonine phosphatase activity	0.773595	0.513796	1.51	0.0751596	0.470995	SoyZH13_01G182801/SoyZH13_02G229200/SoyZH13_04G036100/SoyZH13_05G212800/SoyZH13_08G032600/SoyZH13_09G030500/SoyZH13_10G046000/SoyZH13_10G240100/SoyZH13_10G275700/SoyZH13_11G220400/SoyZH13_12G106400/SoyZH13_14G060500/SoyZH13_14G150100/SoyZH13_14G179000/SoyZH13_18G033900
GO:0003885	D-arabinono-1,4-lactone oxidase activity	0.103146	0.0255479	4.04	0.0842549	0.472257	SoyZH13_02G154300/SoyZH13_17G185100
GO:0008409	5'-3' exonuclease activity	0.103146	0.0255479	4.04	0.0842549	0.472257	SoyZH13_08G295800/SoyZH13_10G129300
GO:0009378	four-way junction helicase activity	0.103146	0.0255479	4.04	0.0842549	0.472257	SoyZH13_12G151201/SoyZH13_18G048200
GO:0047911	galacturan 1,4-alpha-galacturonidase activity	0.103146	0.0255479	4.04	0.0842549	0.472257	SoyZH13_09G020700/SoyZH13_09G030400
GO:0050664	oxidoreductase activity, acting on NAD(P)H, oxygen as acceptor	0.103146	0.0255479	4.04	0.0842549	0.472257	SoyZH13_10G137900/SoyZH13_20G028500
GO:0070034	telomerase RNA binding	0.103146	0.0255479	4.04	0.0842549	0.472257	SoyZH13_07G183500/SoyZH13_13G159900
GO:0016887	ATPase activity	2.01135	1.60952	1.25	0.090983	0.472257	SoyZH13_01G021400/SoyZH13_02G172500/SoyZH13_03G177900/SoyZH13_04G008700/SoyZH13_04G230100/SoyZH13_05G011400/SoyZH13_05G014200/SoyZH13_05G134600/SoyZH13_07G090500/SoyZH13_09G119000/SoyZH13_09G122500/SoyZH13_10G052400/SoyZH13_10G082500/SoyZH13_10G140100/SoyZH13_10G200300/SoyZH13_10G268500/SoyZH13_11G250200/SoyZH13_12G157800/SoyZH13_12G171400/SoyZH13_13G095500/SoyZH13_13G114700/SoyZH13_13G122700/Soy…
GO:0004222	metalloendopeptidase activity	0.567303	0.360509	1.57	0.0914151	0.472257	SoyZH13_01G035900/SoyZH13_02G027000/SoyZH13_02G027300/SoyZH13_02G027701/SoyZH13_04G190600/SoyZH13_05G105000/SoyZH13_05G209700/SoyZH13_08G225400/SoyZH13_12G107100/SoyZH13_18G009200/SoyZH13_18G230300
GO:0043565	sequence-specific DNA binding	3.66168	3.12252	1.17	0.0927562	0.472257	SoyZH13_01G014800/SoyZH13_01G152600/SoyZH13_01G206900/SoyZH13_02G107900/SoyZH13_02G273500/SoyZH13_03G165900/SoyZH13_03G212300/SoyZH13_04G004400/SoyZH13_04G009700/SoyZH13_04G075900/SoyZH13_04G156300/SoyZH13_04G229900/SoyZH13_05G047900/SoyZH13_05G061100/SoyZH13_05G128200/SoyZH13_06G077300/SoyZH13_06G116300/SoyZH13_06G136400/SoyZH13_06G180500/SoyZH13_06G214900/SoyZH13_06G272200/SoyZH13_07G022100/Soy…
GO:0005516	calmodulin binding	0.722022	0.488248	1.48	0.0932251	0.472257	SoyZH13_01G176900/SoyZH13_03G107100/SoyZH13_05G081100/SoyZH13_07G176400/SoyZH13_07G244400/SoyZH13_08G042600/SoyZH13_10G151800/SoyZH13_11G075700/SoyZH13_13G253900/SoyZH13_13G344001/SoyZH13_14G164700/SoyZH13_15G065100/SoyZH13_17G013500/SoyZH13_17G092700
GO:0004535	poly(A)-specific ribonuclease activity	0.154719	0.056773	2.73	0.0944309	0.472257	SoyZH13_11G154100/SoyZH13_12G084900/SoyZH13_19G184700
GO:0015250	water channel activity	0.206292	0.0908368	2.27	0.0969006	0.472257	SoyZH13_03G163100/SoyZH13_05G194800/SoyZH13_08G014900/SoyZH13_11G225600
GO:0009931	calcium-dependent protein serine/threonine kinase activity	0.309438	0.164642	1.88	0.098507	0.472257	SoyZH13_05G081100/SoyZH13_07G244400/SoyZH13_10G151800/SoyZH13_14G164700/SoyZH13_17G013500/SoyZH13_17G092700
GO:0030151	molybdenum ion binding	0.103146	0.0283865	3.63	0.101589	0.472257	SoyZH13_06G103900/SoyZH13_13G067600
GO:0070905	serine binding	0.103146	0.0283865	3.63	0.101589	0.472257	SoyZH13_06G102600/SoyZH13_09G183100
GO:0016597	amino acid binding	0.206292	0.0936755	2.2	0.105713	0.472257	SoyZH13_05G099200/SoyZH13_06G102600/SoyZH13_09G183100/SoyZH13_11G028400
GO:0017022	myosin binding	0.206292	0.0936755	2.2	0.105713	0.472257	SoyZH13_02G224700/SoyZH13_03G227600/SoyZH13_12G100400/SoyZH13_14G197700
GO:0001729	ceramide kinase activity	0.051573	0.0056773	9.08	0.107055	0.472257	SoyZH13_06G287600
GO:0003985	acetyl-CoA C-acetyltransferase activity	0.051573	0.0056773	9.08	0.107055	0.472257	SoyZH13_17G005300
GO:0004056	argininosuccinate lyase activity	0.051573	0.0056773	9.08	0.107055	0.472257	SoyZH13_04G088800
GO:0004637	phosphoribosylamine-glycine ligase activity	0.051573	0.0056773	9.08	0.107055	0.472257	SoyZH13_10G142500
GO:0004639	phosphoribosylaminoimidazolesuccinocarboxamide synthase activity	0.051573	0.0056773	9.08	0.107055	0.472257	SoyZH13_14G164600
GO:0008311	double-stranded DNA 3'-5' exodeoxyribonuclease activity	0.051573	0.0056773	9.08	0.107055	0.472257	SoyZH13_04G169600
GO:0008398	sterol 14-demethylase activity	0.051573	0.0056773	9.08	0.107055	0.472257	SoyZH13_03G102600
GO:0008442	3-hydroxyisobutyrate dehydrogenase activity	0.051573	0.0056773	9.08	0.107055	0.472257	SoyZH13_09G024400
GO:0008909	isochorismate synthase activity	0.051573	0.0056773	9.08	0.107055	0.472257	SoyZH13_01G091900
GO:0015616	DNA translocase activity	0.051573	0.0056773	9.08	0.107055	0.472257	SoyZH13_08G001800
GO:0016411	acylglycerol O-acyltransferase activity	0.051573	0.0056773	9.08	0.107055	0.472257	SoyZH13_07G076200
GO:0016633	galactonolactone dehydrogenase activity	0.051573	0.0056773	9.08	0.107055	0.472257	SoyZH13_02G154300
GO:0019104	DNA N-glycosylase activity	0.051573	0.0056773	9.08	0.107055	0.472257	SoyZH13_13G338300
GO:0019148	D-cysteine desulfhydrase activity	0.051573	0.0056773	9.08	0.107055	0.472257	SoyZH13_11G242100
GO:0019237	centromeric DNA binding	0.051573	0.0056773	9.08	0.107055	0.472257	SoyZH13_15G012700
GO:0030621	U4 snRNA binding	0.051573	0.0056773	9.08	0.107055	0.472257	SoyZH13_02G174300
GO:0042281	dolichyl pyrophosphate Man9GlcNAc2 alpha-1,3-glucosyltransferase activity	0.051573	0.0056773	9.08	0.107055	0.472257	NewGene_5600
GO:0045437	uridine nucleosidase activity	0.051573	0.0056773	9.08	0.107055	0.472257	SoyZH13_19G178800
GO:0047622	adenosine nucleosidase activity	0.051573	0.0056773	9.08	0.107055	0.472257	SoyZH13_19G178800
GO:0050136	NADH dehydrogenase (quinone) activity	0.051573	0.0056773	9.08	0.107055	0.472257	SoyZH13_U000058
GO:0050263	ribosylpyrimidine nucleosidase activity	0.051573	0.0056773	9.08	0.107055	0.472257	SoyZH13_19G178800
GO:0050265	RNA uridylyltransferase activity	0.051573	0.0056773	9.08	0.107055	0.472257	SoyZH13_18G033800
GO:0050529	polyneuridine-aldehyde esterase activity	0.051573	0.0056773	9.08	0.107055	0.472257	SoyZH13_16G129300
GO:0072585	xanthosine nucleotidase activity	0.051573	0.0056773	9.08	0.107055	0.472257	SoyZH13_19G178800
GO:0102550	2-methyl-6-geranylgeranyl-1,4-benzoquinol methyltransferase activity	0.051573	0.0056773	9.08	0.107055	0.472257	SoyZH13_02G002100
GO:0102953	hypoglycin A gamma-glutamyl transpeptidase activity	0.051573	0.0056773	9.08	0.107055	0.472257	SoyZH13_11G233900
GO:0103068	leukotriene C4 gamma-glutamyl transferase activity	0.051573	0.0056773	9.08	0.107055	0.472257	SoyZH13_11G233900
GO:1990538	xylan O-acetyltransferase activity	0.051573	0.0056773	9.08	0.107055	0.472257	SoyZH13_01G110000
GO:0022857	transmembrane transporter activity	2.21764	1.82525	1.21	0.109493	0.479857	NewGene_6312/SoyZH13_01G022800/SoyZH13_01G025300/SoyZH13_01G032900/SoyZH13_01G033100/SoyZH13_01G076600/SoyZH13_02G083900/SoyZH13_03G005300/SoyZH13_03G133300/SoyZH13_04G019600/SoyZH13_04G162500/SoyZH13_04G225700/SoyZH13_05G063200/SoyZH13_06G000300/SoyZH13_06G085900/SoyZH13_06G143400/SoyZH13_06G179800/SoyZH13_06G189700/SoyZH13_07G018100/SoyZH13_07G175300/SoyZH13_08G194800/SoyZH13_08G334200/SoyZH13_…
GO:0004791	thioredoxin-disulfide reductase activity	0.154719	0.0624503	2.48	0.117806	0.505167	SoyZH13_04G120500/SoyZH13_11G085900/SoyZH13_13G261600
GO:0005315	inorganic phosphate transmembrane transporter activity	0.154719	0.0624503	2.48	0.117806	0.505167	SoyZH13_01G140100/SoyZH13_10G171300/SoyZH13_11G085600
GO:0015297	antiporter activity	0.722022	0.508119	1.42	0.118216	0.505167	SoyZH13_01G025300/SoyZH13_02G083900/SoyZH13_03G005300/SoyZH13_04G162500/SoyZH13_06G085900/SoyZH13_10G083800/SoyZH13_10G247500/SoyZH13_12G174100/SoyZH13_13G101000/SoyZH13_13G251100/SoyZH13_15G033700/SoyZH13_17G055700/SoyZH13_17G085100/SoyZH13_18G064000
GO:0004553	hydrolase activity, hydrolyzing O-glycosyl compounds	1.13461	0.865789	1.31	0.119608	0.505167	NewGene_95/SoyZH13_03G166500/SoyZH13_05G012100/SoyZH13_05G140200/SoyZH13_07G216500/SoyZH13_07G253400/SoyZH13_09G022800/SoyZH13_09G059400/SoyZH13_11G044200/SoyZH13_11G048200/SoyZH13_12G093300/SoyZH13_13G070600/SoyZH13_14G018300/SoyZH13_14G040800/SoyZH13_14G157200/SoyZH13_15G050100/SoyZH13_15G128900/SoyZH13_16G133900/SoyZH13_16G135300/SoyZH13_17G062400/SoyZH13_17G062600/SoyZH13_19G178100
GO:0015114	phosphate ion transmembrane transporter activity	0.103146	0.0312252	3.3	0.119789	0.505167	SoyZH13_07G213600/SoyZH13_09G212800
GO:0046577	long-chain-alcohol oxidase activity	0.103146	0.0312252	3.3	0.119789	0.505167	SoyZH13_10G167700/SoyZH13_12G118700
GO:0016747	transferase activity, transferring acyl groups other than amino-acyl groups	0.928314	0.686954	1.35	0.120909	0.506704	SoyZH13_01G110000/SoyZH13_03G223200/SoyZH13_04G038301/SoyZH13_06G092200/SoyZH13_07G076200/SoyZH13_07G252600/SoyZH13_08G103900/SoyZH13_08G243600/SoyZH13_08G247900/SoyZH13_08G294800/SoyZH13_10G164100/SoyZH13_10G269300/SoyZH13_11G010700/SoyZH13_18G093600/SoyZH13_18G093700/SoyZH13_19G229200/SoyZH13_20G196300/SoyZH13_20G224600
GO:0004672	protein kinase activity	4.22898	3.72999	1.13	0.129834	0.5399	NewGene_1444/SoyZH13_01G095000/SoyZH13_01G110700/SoyZH13_01G202500/SoyZH13_01G206100/SoyZH13_02G000100/SoyZH13_02G042500/SoyZH13_02G093700/SoyZH13_02G113100/SoyZH13_02G141200/SoyZH13_02G192800/SoyZH13_02G217100/SoyZH13_02G249600/SoyZH13_03G043500/SoyZH13_03G122500/SoyZH13_03G125000/SoyZH13_03G132700/SoyZH13_03G133300/SoyZH13_03G191600/SoyZH13_03G224900/SoyZH13_03G232300/SoyZH13_04G039200/SoyZH13_…
GO:0008889	glycerophosphodiester phosphodiesterase activity	0.103146	0.0340638	3.03	0.138708	0.5399	SoyZH13_02G273700/SoyZH13_08G305700
GO:0016853	isomerase activity	0.257865	0.141933	1.82	0.139307	0.5399	SoyZH13_02G123800/SoyZH13_10G218800/SoyZH13_13G261600/SoyZH13_17G001500/SoyZH13_19G150000
GO:0003690	double-stranded DNA binding	0.51573	0.349154	1.48	0.140572	0.5399	NewGene_458/SoyZH13_02G224600/SoyZH13_02G275200/SoyZH13_04G004000/SoyZH13_10G149100/SoyZH13_11G214700/SoyZH13_14G197600/SoyZH13_15G031900/SoyZH13_18G039600/SoyZH13_19G132100
GO:0005507	copper ion binding	0.670449	0.485409	1.38	0.149603	0.5399	SoyZH13_01G058800/SoyZH13_05G121800/SoyZH13_07G125200/SoyZH13_08G266700/SoyZH13_08G337900/SoyZH13_12G056100/SoyZH13_14G038102/SoyZH13_14G056600/SoyZH13_14G205400/SoyZH13_17G248700/SoyZH13_18G056100/SoyZH13_18G063000/SoyZH13_18G167800
GO:0008271	secondary active sulfate transmembrane transporter activity	0.206292	0.107869	1.91	0.154703	0.5399	SoyZH13_06G101200/SoyZH13_07G005700/SoyZH13_14G156200/SoyZH13_20G016400
GO:0000035	acyl binding	0.051573	0.00851595	6.06	0.156207	0.5399	SoyZH13_09G013500
GO:0000048	peptidyltransferase activity	0.051573	0.00851595	6.06	0.156207	0.5399	SoyZH13_11G233401
GO:0000248	C-5 sterol desaturase activity	0.051573	0.00851595	6.06	0.156207	0.5399	SoyZH13_U000454
GO:0000400	four-way junction DNA binding	0.051573	0.00851595	6.06	0.156207	0.5399	SoyZH13_09G170300
GO:0003689	DNA clamp loader activity	0.051573	0.00851595	6.06	0.156207	0.5399	SoyZH13_12G087800
GO:0003842	1-pyrroline-5-carboxylate dehydrogenase activity	0.051573	0.00851595	6.06	0.156207	0.5399	SoyZH13_05G027900
GO:0003919	FMN adenylyltransferase activity	0.051573	0.00851595	6.06	0.156207	0.5399	SoyZH13_20G091600
GO:0004067	asparaginase activity	0.051573	0.00851595	6.06	0.156207	0.5399	SoyZH13_06G040200
GO:0004496	mevalonate kinase activity	0.051573	0.00851595	6.06	0.156207	0.5399	SoyZH13_19G221700
GO:0004640	phosphoribosylanthranilate isomerase activity	0.051573	0.00851595	6.06	0.156207	0.5399	SoyZH13_11G228600
GO:0004656	procollagen-proline 4-dioxygenase activity	0.051573	0.00851595	6.06	0.156207	0.5399	SoyZH13_19G016300
GO:0005254	chloride channel activity	0.051573	0.00851595	6.06	0.156207	0.5399	SoyZH13_08G187600
GO:0005458	GDP-mannose transmembrane transporter activity	0.051573	0.00851595	6.06	0.156207	0.5399	SoyZH13_18G064000
GO:0005464	UDP-xylose transmembrane transporter activity	0.051573	0.00851595	6.06	0.156207	0.5399	SoyZH13_17G055700
GO:0008252	nucleotidase activity	0.051573	0.00851595	6.06	0.156207	0.5399	SoyZH13_08G183100
GO:0008798	beta-aspartyl-peptidase activity	0.051573	0.00851595	6.06	0.156207	0.5399	SoyZH13_06G040200
GO:0009540	zeaxanthin epoxidase [overall] activity	0.051573	0.00851595	6.06	0.156207	0.5399	SoyZH13_11G055100
GO:0010296	prenylcysteine methylesterase activity	0.051573	0.00851595	6.06	0.156207	0.5399	SoyZH13_16G090800
GO:0016314	phosphatidylinositol-3,4,5-trisphosphate 3-phosphatase activity	0.051573	0.00851595	6.06	0.156207	0.5399	SoyZH13_11G051900
GO:0030755	quercetin 3-O-methyltransferase activity	0.051573	0.00851595	6.06	0.156207	0.5399	SoyZH13_12G100500
GO:0031210	phosphatidylcholine binding	0.051573	0.00851595	6.06	0.156207	0.5399	SoyZH13_09G048700
GO:0042577	lipid phosphatase activity	0.051573	0.00851595	6.06	0.156207	0.5399	SoyZH13_17G134600
GO:0043727	5-amino-4-imidazole carboxylate lyase activity	0.051573	0.00851595	6.06	0.156207	0.5399	SoyZH13_20G211100
GO:0047209	coniferyl-alcohol glucosyltransferase activity	0.051573	0.00851595	6.06	0.156207	0.5399	SoyZH13_18G130700
GO:0047724	inosine nucleosidase activity	0.051573	0.00851595	6.06	0.156207	0.5399	SoyZH13_19G178800
GO:0047750	cholestenol delta-isomerase activity	0.051573	0.00851595	6.06	0.156207	0.5399	SoyZH13_09G168101
GO:0080146	L-cysteine desulfhydrase activity	0.051573	0.00851595	6.06	0.156207	0.5399	SoyZH13_11G242100
GO:0102555	octanoyl transferase activity (acting on glycine-cleavage complex H protein)	0.051573	0.00851595	6.06	0.156207	0.5399	SoyZH13_10G237201
GO:0045505	dynein intermediate chain binding	0.103146	0.0369025	2.8	0.158212	0.541251	SoyZH13_05G221100/SoyZH13_12G196900
GO:0051959	dynein light intermediate chain binding	0.103146	0.0369025	2.8	0.158212	0.541251	SoyZH13_05G221100/SoyZH13_12G196900
GO:0004252	serine-type endopeptidase activity	0.928314	0.718179	1.29	0.160577	0.546554	NewGene_6274/NewGene_6281/SoyZH13_02G231400/SoyZH13_03G074400/SoyZH13_05G018500/SoyZH13_05G140800/SoyZH13_08G025600/SoyZH13_09G066900/SoyZH13_09G129200/SoyZH13_09G176200/SoyZH13_11G108800/SoyZH13_14G043300/SoyZH13_15G089000/SoyZH13_16G011600/SoyZH13_17G004300/SoyZH13_17G180800/SoyZH13_18G221400/SoyZH13_20G139100
GO:0097367	carbohydrate derivative binding	0.309438	0.19019	1.63	0.162599	0.550642	SoyZH13_04G225400/SoyZH13_10G109800/SoyZH13_10G218800/SoyZH13_14G166100/SoyZH13_19G006500/SoyZH13_19G150000
GO:0005504	fatty acid binding	0.206292	0.110707	1.86	0.165378	0.557237	SoyZH13_07G132200/SoyZH13_07G132400/SoyZH13_08G324300/SoyZH13_16G091000
GO:0009055	electron transfer activity	0.979887	0.769274	1.27	0.167699	0.562235	SoyZH13_02G143100/SoyZH13_02G143200/SoyZH13_03G176900/SoyZH13_04G057500/SoyZH13_06G048800/SoyZH13_06G057400/SoyZH13_06G116100/SoyZH13_07G020900/SoyZH13_07G234600/SoyZH13_07G234700/SoyZH13_10G021000/SoyZH13_10G021100/SoyZH13_13G194400/SoyZH13_15G092700/SoyZH13_17G022600/SoyZH13_17G212000/SoyZH13_19G077800/SoyZH13_19G194200/SoyZH13_19G194300
GO:0051213	dioxygenase activity	0.773595	0.587601	1.32	0.16947	0.565344	SoyZH13_01G106100/SoyZH13_02G126900/SoyZH13_02G127100/SoyZH13_03G051500/SoyZH13_03G240600/SoyZH13_07G156300/SoyZH13_08G066800/SoyZH13_09G134300/SoyZH13_13G000001/SoyZH13_13G196700/SoyZH13_14G044900/SoyZH13_14G053400/SoyZH13_17G193900/SoyZH13_18G143400/SoyZH13_18G175700
GO:0016757	transferase activity, transferring glycosyl groups	1.23775	1.00488	1.23	0.172142	0.570945	SoyZH13_01G079600/SoyZH13_02G166700/SoyZH13_02G190700/SoyZH13_03G123000/SoyZH13_04G046100/SoyZH13_05G163600/SoyZH13_06G043500/SoyZH13_06G167900/SoyZH13_08G144300/SoyZH13_09G003600/SoyZH13_10G062300/SoyZH13_10G184800/SoyZH13_12G215300/SoyZH13_13G053601/SoyZH13_13G053602/SoyZH13_13G143900/SoyZH13_15G149200/SoyZH13_17G010400/SoyZH13_17G012900/SoyZH13_17G048200/SoyZH13_17G107500/SoyZH13_18G012100/Soy…
GO:0008810	cellulase activity	0.257865	0.153287	1.68	0.175	0.570945	SoyZH13_05G221800/SoyZH13_08G041800/SoyZH13_10G016900/SoyZH13_14G042900/SoyZH13_18G029900
GO:0008447	L-ascorbate oxidase activity	0.103146	0.0397411	2.6	0.178179	0.570945	SoyZH13_14G038102/SoyZH13_17G248700
GO:0016682	oxidoreductase activity, acting on diphenols and related substances as donors, oxygen as acceptor	0.103146	0.0397411	2.6	0.178179	0.570945	SoyZH13_U000195/SoyZH13_U000258
GO:0003678	DNA helicase activity	0.361011	0.238447	1.51	0.179571	0.570945	SoyZH13_08G079003/SoyZH13_08G079004/SoyZH13_08G080200/SoyZH13_09G045100/SoyZH13_12G036000/SoyZH13_13G331400/SoyZH13_17G100400
GO:0005102	signaling receptor binding	0.257865	0.156126	1.65	0.184423	0.570945	SoyZH13_02G141200/SoyZH13_03G132700/SoyZH13_10G023000/SoyZH13_10G201900/SoyZH13_14G104400
GO:0044389	ubiquitin-like protein ligase binding	0.257865	0.156126	1.65	0.184423	0.570945	SoyZH13_10G165800/SoyZH13_11G093000/SoyZH13_11G170800/SoyZH13_13G161000/SoyZH13_14G205800
GO:0018024	histone-lysine N-methyltransferase activity	0.257865	0.158964	1.62	0.194027	0.570945	SoyZH13_03G149800/SoyZH13_03G228600/SoyZH13_11G065302/SoyZH13_16G043600/SoyZH13_16G091100
GO:0004743	pyruvate kinase activity	0.154719	0.0794822	1.95	0.198064	0.570945	SoyZH13_05G000800/SoyZH13_10G209900/SoyZH13_16G154700
GO:0030955	potassium ion binding	0.154719	0.0794822	1.95	0.198064	0.570945	SoyZH13_05G000800/SoyZH13_10G209900/SoyZH13_16G154700
GO:0008146	sulfotransferase activity	0.103146	0.0425798	2.42	0.198499	0.570945	SoyZH13_11G056100/SoyZH13_17G168000
GO:0016174	NAD(P)H oxidase (H(2)O(2)-forming activity	0.103146	0.0425798	2.42	0.198499	0.570945	SoyZH13_06G155600/SoyZH13_09G069700
GO:0001727	lipid kinase activity	0.051573	0.0113546	4.54	0.202654	0.570945	SoyZH13_06G287600
GO:0003879	ATP phosphoribosyltransferase activity	0.051573	0.0113546	4.54	0.202654	0.570945	SoyZH13_19G161700
GO:0004018	N6-(1,2-dicarboxyethyl)AMP AMP-lyase (fumarate-forming) activity	0.051573	0.0113546	4.54	0.202654	0.570945	NewGene_2309
GO:0004105	choline-phosphate cytidylyltransferase activity	0.051573	0.0113546	4.54	0.202654	0.570945	SoyZH13_09G048700
GO:0004476	mannose-6-phosphate isomerase activity	0.051573	0.0113546	4.54	0.202654	0.570945	SoyZH13_18G263700
GO:0004638	phosphoribosylaminoimidazole carboxylase activity	0.051573	0.0113546	4.54	0.202654	0.570945	SoyZH13_20G211100
GO:0004856	xylulokinase activity	0.051573	0.0113546	4.54	0.202654	0.570945	SoyZH13_06G084800
GO:0008296	3'-5'-exodeoxyribonuclease activity	0.051573	0.0113546	4.54	0.202654	0.570945	SoyZH13_04G187600
GO:0008477	purine nucleosidase activity	0.051573	0.0113546	4.54	0.202654	0.570945	SoyZH13_19G178800
GO:0008515	sucrose transmembrane transporter activity	0.051573	0.0113546	4.54	0.202654	0.570945	SoyZH13_10G200900
GO:0008836	diaminopimelate decarboxylase activity	0.051573	0.0113546	4.54	0.202654	0.570945	SoyZH13_10G051200
GO:0009703	nitrate reductase (NADH) activity	0.051573	0.0113546	4.54	0.202654	0.570945	SoyZH13_06G103900
GO:0009922	fatty acid elongase activity	0.051573	0.0113546	4.54	0.202654	0.570945	SoyZH13_11G062200
GO:0015462	ATPase-coupled protein transmembrane transporter activity	0.051573	0.0113546	4.54	0.202654	0.570945	SoyZH13_06G112500
GO:0017075	syntaxin-1 binding	0.051573	0.0113546	4.54	0.202654	0.570945	SoyZH13_11G083800
GO:0017116	single-stranded DNA helicase activity	0.051573	0.0113546	4.54	0.202654	0.570945	SoyZH13_01G123000
GO:0030366	molybdopterin synthase activity	0.051573	0.0113546	4.54	0.202654	0.570945	SoyZH13_06G291400
GO:0033947	mannosylglycoprotein endo-beta-mannosidase activity	0.051573	0.0113546	4.54	0.202654	0.570945	SoyZH13_03G217500
GO:0047517	1,4-beta-D-xylan synthase activity	0.051573	0.0113546	4.54	0.202654	0.570945	SoyZH13_03G196900
GO:0050284	sinapate 1-glucosyltransferase activity	0.051573	0.0113546	4.54	0.202654	0.570945	SoyZH13_08G231300
GO:0052747	sinapyl alcohol dehydrogenase activity	0.051573	0.0113546	4.54	0.202654	0.570945	SoyZH13_05G175300
GO:0070182	DNA polymerase binding	0.051573	0.0113546	4.54	0.202654	0.570945	SoyZH13_13G331400
GO:0070626	(S)-2-(5-amino-1-(5-phospho-D-ribosyl)imidazole-4-carboxamido)succinate AMP-lyase (fumarate-forming) activity	0.051573	0.0113546	4.54	0.202654	0.570945	NewGene_2309
GO:0103045	methione N-acyltransferase activity	0.051573	0.0113546	4.54	0.202654	0.570945	SoyZH13_13G113700
GO:1990404	protein ADP-ribosylase activity	0.051573	0.0113546	4.54	0.202654	0.570945	SoyZH13_10G017600
GO:0008422	beta-glucosidase activity	0.257865	0.161803	1.59	0.2038	0.571772	SoyZH13_11G125300/SoyZH13_12G050500/SoyZH13_12G215400/SoyZH13_15G249000/SoyZH13_15G249100
GO:0004707	MAP kinase activity	0.206292	0.122062	1.69	0.210441	0.585504	SoyZH13_07G239100/SoyZH13_11G142100/SoyZH13_12G066900/SoyZH13_12G067500
GO:0030695	GTPase regulator activity	0.206292	0.122062	1.69	0.210441	0.585504	SoyZH13_07G096500/SoyZH13_09G014400/SoyZH13_11G083800/SoyZH13_18G039100
GO:0016614	oxidoreductase activity, acting on CH-OH group of donors	0.154719	0.0823209	1.88	0.212531	0.587352	SoyZH13_13G322400/SoyZH13_15G023500/SoyZH13_17G127800
GO:0004322	ferroxidase activity	0.309438	0.207222	1.49	0.213053	0.587352	SoyZH13_07G125200/SoyZH13_07G144200/SoyZH13_14G056600/SoyZH13_18G056100/SoyZH13_18G063000/SoyZH13_18G167800
GO:0004864	protein phosphatase inhibitor activity	0.257865	0.164642	1.57	0.213734	0.587352	SoyZH13_01G019000/SoyZH13_07G227900/SoyZH13_09G038700/SoyZH13_15G140800/SoyZH13_20G143900
GO:0016279	protein-lysine N-methyltransferase activity	0.103146	0.0454184	2.27	0.219073	0.590143	SoyZH13_09G239100/SoyZH13_18G201000
GO:0019200	carbohydrate kinase activity	0.103146	0.0454184	2.27	0.219073	0.590143	SoyZH13_06G084800/SoyZH13_15G029000
GO:0016671	oxidoreductase activity, acting on a sulfur group of donors, disulfide as acceptor	0.154719	0.0851595	1.82	0.227216	0.590143	SoyZH13_04G120500/SoyZH13_09G004600/SoyZH13_13G261600
GO:0008173	RNA methyltransferase activity	0.103146	0.0482571	2.14	0.239811	0.590143	SoyZH13_02G227000/SoyZH13_14G062400
GO:0008199	ferric iron binding	0.103146	0.0482571	2.14	0.239811	0.590143	SoyZH13_05G232900/SoyZH13_07G144200
GO:0031683	G-protein beta/gamma-subunit complex binding	0.103146	0.0482571	2.14	0.239811	0.590143	SoyZH13_09G190600/SoyZH13_16G128600
GO:0052381	tRNA dimethylallyltransferase activity	0.103146	0.0482571	2.14	0.239811	0.590143	SoyZH13_13G187100/SoyZH13_20G103800
GO:0004620	phospholipase activity	0.154719	0.0879982	1.76	0.242083	0.590143	SoyZH13_01G188800/SoyZH13_02G132501/SoyZH13_11G036500
GO:0060089	molecular transducer activity	0.154719	0.0879982	1.76	0.242083	0.590143	SoyZH13_02G141200/SoyZH13_03G132700/SoyZH13_10G023000
GO:0000026	alpha-1,2-mannosyltransferase activity	0.051573	0.0141933	3.63	0.246546	0.590143	SoyZH13_12G206400
GO:0000179	rRNA (adenine-N6,N6-)-dimethyltransferase activity	0.051573	0.0141933	3.63	0.246546	0.590143	SoyZH13_18G200600
GO:0001046	core promoter sequence-specific DNA binding	0.051573	0.0141933	3.63	0.246546	0.590143	SoyZH13_15G031900
GO:0003721	telomerase RNA reverse transcriptase activity	0.051573	0.0141933	3.63	0.246546	0.590143	SoyZH13_15G251900
GO:0003942	N-acetyl-gamma-glutamyl-phosphate reductase activity	0.051573	0.0141933	3.63	0.246546	0.590143	SoyZH13_07G166200
GO:0003988	acetyl-CoA C-acyltransferase activity	0.051573	0.0141933	3.63	0.246546	0.590143	SoyZH13_17G005300
GO:0004047	aminomethyltransferase activity	0.051573	0.0141933	3.63	0.246546	0.590143	SoyZH13_15G105000
GO:0004331	fructose-2,6-bisphosphate 2-phosphatase activity	0.051573	0.0141933	3.63	0.246546	0.590143	SoyZH13_14G179300
GO:0004358	glutamate N-acetyltransferase activity	0.051573	0.0141933	3.63	0.246546	0.590143	SoyZH13_13G113700
GO:0004412	homoserine dehydrogenase activity	0.051573	0.0141933	3.63	0.246546	0.590143	SoyZH13_20G047900
GO:0004419	hydroxymethylglutaryl-CoA lyase activity	0.051573	0.0141933	3.63	0.246546	0.590143	SoyZH13_07G219600
GO:0004528	phosphodiesterase I activity	0.051573	0.0141933	3.63	0.246546	0.590143	SoyZH13_04G169600
GO:0004588	orotate phosphoribosyltransferase activity	0.051573	0.0141933	3.63	0.246546	0.590143	SoyZH13_13G177000
GO:0004823	leucine-tRNA ligase activity	0.051573	0.0141933	3.63	0.246546	0.590143	SoyZH13_11G033600
GO:0008235	metalloexopeptidase activity	0.051573	0.0141933	3.63	0.246546	0.590143	SoyZH13_17G070900
GO:0008443	phosphofructokinase activity	0.051573	0.0141933	3.63	0.246546	0.590143	SoyZH13_09G007700
GO:0008705	methionine synthase activity	0.051573	0.0141933	3.63	0.246546	0.590143	SoyZH13_19G100500
GO:0009916	alternative oxidase activity	0.051573	0.0141933	3.63	0.246546	0.590143	SoyZH13_15G108400
GO:0010295	(+)-abscisic acid 8'-hydroxylase activity	0.051573	0.0141933	3.63	0.246546	0.590143	SoyZH13_14G076300
GO:0015184	L-cystine transmembrane transporter activity	0.051573	0.0141933	3.63	0.246546	0.590143	SoyZH13_19G049900
GO:0019239	deaminase activity	0.051573	0.0141933	3.63	0.246546	0.590143	SoyZH13_18G088000
GO:0019904	protein domain specific binding	0.051573	0.0141933	3.63	0.246546	0.590143	SoyZH13_01G113700
GO:0030337	DNA polymerase processivity factor activity	0.051573	0.0141933	3.63	0.246546	0.590143	SoyZH13_18G065900
GO:0033862	UMP kinase activity	0.051573	0.0141933	3.63	0.246546	0.590143	SoyZH13_05G177400
GO:0045174	glutathione dehydrogenase (ascorbate) activity	0.051573	0.0141933	3.63	0.246546	0.590143	SoyZH13_10G268800
GO:0102721	ubiquinol:oxygen oxidoreductase activity	0.051573	0.0141933	3.63	0.246546	0.590143	SoyZH13_15G108400
GO:0140078	class I DNA-(apurinic or apyrimidinic site) endonuclease activity	0.051573	0.0141933	3.63	0.246546	0.590143	SoyZH13_04G169600
GO:0016301	kinase activity	1.23775	1.06166	1.17	0.247313	0.590143	SoyZH13_02G141200/SoyZH13_03G034300/SoyZH13_03G132700/SoyZH13_04G195401/SoyZH13_05G000800/SoyZH13_05G184500/SoyZH13_06G084800/SoyZH13_08G331500/SoyZH13_09G066000/SoyZH13_09G134002/SoyZH13_09G149200/SoyZH13_10G023000/SoyZH13_10G109800/SoyZH13_10G209900/SoyZH13_10G266100/SoyZH13_11G015900/SoyZH13_13G106100/SoyZH13_16G139700/SoyZH13_16G154700/SoyZH13_16G191700/SoyZH13_18G170900/SoyZH13_18G208200/Soy…
GO:0038023	signaling receptor activity	0.361011	0.263995	1.37	0.251382	0.597724	SoyZH13_01G019000/SoyZH13_02G141200/SoyZH13_03G132700/SoyZH13_07G227900/SoyZH13_09G038700/SoyZH13_10G023000/SoyZH13_15G140800
GO:0016874	ligase activity	0.670449	0.542182	1.24	0.254491	0.601707	SoyZH13_01G010300/SoyZH13_03G183200/SoyZH13_04G071000/SoyZH13_07G180900/SoyZH13_08G043701/SoyZH13_09G126400/SoyZH13_10G028400/SoyZH13_11G132900/SoyZH13_13G217700/SoyZH13_14G004000/SoyZH13_15G100100/SoyZH13_18G012400/SoyZH13_19G187400
GO:0015267	channel activity	0.257865	0.175996	1.47	0.254852	0.601707	SoyZH13_06G277900/SoyZH13_11G095200/SoyZH13_13G298900/SoyZH13_15G004300/SoyZH13_18G028600
GO:0032549	ribonucleoside binding	0.154719	0.0908368	1.7	0.257102	0.604891	SoyZH13_04G057900/SoyZH13_06G057800/SoyZH13_U000137
GO:0016746	transferase activity, transferring acyl groups	0.206292	0.133417	1.55	0.25845	0.605936	SoyZH13_01G110000/SoyZH13_07G076200/SoyZH13_08G243600/SoyZH13_12G042600
GO:0016208	AMP binding	0.103146	0.0510957	2.02	0.260634	0.608926	SoyZH13_14G166100/SoyZH13_19G006500
GO:0005509	calcium ion binding	1.59876	1.41365	1.13	0.264603	0.616052	SoyZH13_02G202900/SoyZH13_02G225200/SoyZH13_03G030200/SoyZH13_04G006700/SoyZH13_04G219700/SoyZH13_05G076700/SoyZH13_05G084300/SoyZH13_05G230600/SoyZH13_06G064100/SoyZH13_06G123800/SoyZH13_06G155600/SoyZH13_07G121800/SoyZH13_07G244400/SoyZH13_09G008600/SoyZH13_09G015502/SoyZH13_09G069700/SoyZH13_09G224300/SoyZH13_10G002700/SoyZH13_10G137900/SoyZH13_12G098100/SoyZH13_12G126400/SoyZH13_12G195700/Soy…
GO:0003887	DNA-directed DNA polymerase activity	0.464157	0.366186	1.27	0.280396	0.633204	SoyZH13_01G170600/SoyZH13_04G187600/SoyZH13_06G148700/SoyZH13_06G166900/SoyZH13_08G295800/SoyZH13_14G123900/SoyZH13_16G139700/SoyZH13_16G142300/SoyZH13_16G193900
GO:0004144	diacylglycerol O-acyltransferase activity	0.103146	0.0539344	1.91	0.281468	0.633204	SoyZH13_07G076200/SoyZH13_09G216600
GO:0016668	oxidoreductase activity, acting on a sulfur group of donors, NAD(P) as acceptor	0.103146	0.0539344	1.91	0.281468	0.633204	SoyZH13_04G120500/SoyZH13_13G261600
GO:0042162	telomeric DNA binding	0.103146	0.0539344	1.91	0.281468	0.633204	SoyZH13_07G183500/SoyZH13_13G159900
GO:0010427	abscisic acid binding	0.206292	0.139094	1.48	0.283214	0.633204	SoyZH13_01G019000/SoyZH13_07G227900/SoyZH13_09G038700/SoyZH13_15G140800
GO:0017076	purine nucleotide binding	0.206292	0.139094	1.48	0.283214	0.633204	SoyZH13_01G170600/SoyZH13_10G109800/SoyZH13_14G166100/SoyZH13_19G006500
GO:0008353	RNA polymerase II CTD heptapeptide repeat kinase activity	0.154719	0.0965141	1.6	0.28747	0.633204	SoyZH13_05G023400/SoyZH13_10G205200/SoyZH13_12G137100
GO:0003844	1,4-alpha-glucan branching enzyme activity	0.051573	0.0170319	3.03	0.288023	0.633204	SoyZH13_19G178100
GO:0003873	6-phosphofructo-2-kinase activity	0.051573	0.0170319	3.03	0.288023	0.633204	SoyZH13_14G179300
GO:0003934	GTP cyclohydrolase I activity	0.051573	0.0170319	3.03	0.288023	0.633204	SoyZH13_08G327300
GO:0004366	glycerol-3-phosphate O-acyltransferase activity	0.051573	0.0170319	3.03	0.288023	0.633204	SoyZH13_10G011200
GO:0005338	nucleotide-sugar transmembrane transporter activity	0.051573	0.0170319	3.03	0.288023	0.633204	SoyZH13_17G055700
GO:0008839	4-hydroxy-tetrahydrodipicolinate reductase	0.051573	0.0170319	3.03	0.288023	0.633204	SoyZH13_07G057400
GO:0016744	transferase activity, transferring aldehyde or ketonic groups	0.051573	0.0170319	3.03	0.288023	0.633204	SoyZH13_14G119300
GO:0033819	lipoyl(octanoyl) transferase activity	0.051573	0.0170319	3.03	0.288023	0.633204	SoyZH13_10G237201
GO:0034480	phosphatidylcholine phospholipase C activity	0.051573	0.0170319	3.03	0.288023	0.633204	SoyZH13_06G161600
GO:0102420	sn-1-glycerol-3-phosphate C16:0-DCA-CoA acyl transferase activity	0.051573	0.0170319	3.03	0.288023	0.633204	SoyZH13_10G011200
GO:0060589	nucleoside-triphosphatase regulator activity	0.206292	0.141933	1.45	0.295728	0.648017	SoyZH13_07G096500/SoyZH13_09G014400/SoyZH13_11G083800/SoyZH13_18G039100
GO:0004519	endonuclease activity	1.54719	1.39094	1.11	0.299461	0.653354	NewGene_6766/SoyZH13_01G210100/SoyZH13_02G198300/SoyZH13_02G223000/SoyZH13_06G112200/SoyZH13_06G247300/SoyZH13_07G136100/SoyZH13_07G165600/SoyZH13_07G202400/SoyZH13_08G055300/SoyZH13_08G125800/SoyZH13_10G011700/SoyZH13_11G000901/SoyZH13_11G173100/SoyZH13_13G130900/SoyZH13_13G213300/SoyZH13_13G326000/SoyZH13_13G336200/SoyZH13_13G342300/SoyZH13_14G031800/SoyZH13_15G113100/SoyZH13_15G113200/SoyZH13_…
GO:0004867	serine-type endopeptidase inhibitor activity	0.103146	0.056773	1.82	0.30225	0.653354	SoyZH13_06G034600/SoyZH13_18G203903
GO:0008236	serine-type peptidase activity	0.154719	0.0993528	1.56	0.302761	0.653354	SoyZH13_01G061700/SoyZH13_02G113902/SoyZH13_18G174100
GO:0140326	ATPase-coupled intramembrane lipid transporter activity	0.154719	0.0993528	1.56	0.302761	0.653354	SoyZH13_05G014600/SoyZH13_06G186700/SoyZH13_19G007000
GO:0051539	4 iron, 4 sulfur cluster binding	0.464157	0.374702	1.24	0.303035	0.653354	SoyZH13_01G123000/SoyZH13_01G170600/SoyZH13_03G171800/SoyZH13_04G187600/SoyZH13_06G148700/SoyZH13_07G251100/SoyZH13_08G099600/SoyZH13_10G032800/SoyZH13_15G112100
GO:0004866	endopeptidase inhibitor activity	0.206292	0.144771	1.42	0.308308	0.662592	SoyZH13_08G321900/SoyZH13_08G322100/SoyZH13_08G322200/SoyZH13_08G322300
GO:0001228	DNA-binding transcription activator activity, RNA polymerase II-specific	0.206292	0.14761	1.4	0.320939	0.666035	SoyZH13_08G058200/SoyZH13_08G145900/SoyZH13_10G087800/SoyZH13_15G031900
GO:0004372	glycine hydroxymethyltransferase activity	0.103146	0.0596117	1.73	0.322922	0.666035	SoyZH13_06G102600/SoyZH13_09G183100
GO:0003922	GMP synthase (glutamine-hydrolyzing) activity	0.051573	0.0198706	2.6	0.327218	0.666035	SoyZH13_13G233300
GO:0003984	acetolactate synthase activity	0.051573	0.0198706	2.6	0.327218	0.666035	SoyZH13_15G069900
GO:0004335	galactokinase activity	0.051573	0.0198706	2.6	0.327218	0.666035	SoyZH13_05G208100
GO:0004767	sphingomyelin phosphodiesterase activity	0.051573	0.0198706	2.6	0.327218	0.666035	SoyZH13_12G110300
GO:0005539	glycosaminoglycan binding	0.051573	0.0198706	2.6	0.327218	0.666035	SoyZH13_04G225400
GO:0008177	succinate dehydrogenase (ubiquinone) activity	0.051573	0.0198706	2.6	0.327218	0.666035	SoyZH13_02G053600
GO:0017070	U6 snRNA binding	0.051573	0.0198706	2.6	0.327218	0.666035	SoyZH13_02G174300
GO:0042834	peptidoglycan binding	0.051573	0.0198706	2.6	0.327218	0.666035	SoyZH13_04G225400
GO:0045158	electron transporter, transferring electrons within cytochrome b6/f complex of photosystem II activity	0.051573	0.0198706	2.6	0.327218	0.666035	NewGene_6280
GO:0047196	long-chain-alcohol O-fatty-acyltransferase activity	0.051573	0.0198706	2.6	0.327218	0.666035	SoyZH13_09G216600
GO:0050113	inositol oxygenase activity	0.051573	0.0198706	2.6	0.327218	0.666035	SoyZH13_05G210400
GO:0051010	microtubule plus-end binding	0.051573	0.0198706	2.6	0.327218	0.666035	SoyZH13_01G173300
GO:0070402	NADPH binding	0.051573	0.0198706	2.6	0.327218	0.666035	SoyZH13_07G057400
GO:0102500	beta-maltose 4-alpha-glucanotransferase activity	0.051573	0.0198706	2.6	0.327218	0.666035	SoyZH13_06G140600
GO:0140110	transcription regulator activity	0.979887	0.868627	1.13	0.327302	0.666035	SoyZH13_02G273500/SoyZH13_05G047900/SoyZH13_05G128200/SoyZH13_05G130300/SoyZH13_06G116300/SoyZH13_06G143700/SoyZH13_07G052300/SoyZH13_07G147900/SoyZH13_09G011500/SoyZH13_09G105300/SoyZH13_10G063600/SoyZH13_11G037900/SoyZH13_13G227301/SoyZH13_14G194700/SoyZH13_15G031900/SoyZH13_15G111700/SoyZH13_17G126900/SoyZH13_19G213900/SoyZH13_19G231800
GO:0016788	hydrolase activity, acting on ester bonds	2.21764	2.05802	1.08	0.32779	0.666035	NewGene_6766/SoyZH13_01G094200/SoyZH13_01G210100/SoyZH13_02G198300/SoyZH13_02G223000/SoyZH13_03G067600/SoyZH13_04G021800/SoyZH13_06G112200/SoyZH13_06G247300/SoyZH13_06G293700/SoyZH13_07G136100/SoyZH13_07G202400/SoyZH13_08G125800/SoyZH13_08G300100/SoyZH13_10G011700/SoyZH13_11G000901/SoyZH13_12G090600/SoyZH13_13G032100/SoyZH13_13G130900/SoyZH13_13G159900/SoyZH13_13G213300/SoyZH13_13G326000/SoyZH13_…
GO:0030983	mismatched DNA binding	0.154719	0.10503	1.47	0.333421	0.675431	SoyZH13_04G230100/SoyZH13_09G170300/SoyZH13_10G121101
GO:0004565	beta-galactosidase activity	0.257865	0.198706	1.3	0.341534	0.685361	SoyZH13_02G048700/SoyZH13_04G027300/SoyZH13_10G083500/SoyZH13_13G085600/SoyZH13_13G299900
GO:0015036	disulfide oxidoreductase activity	0.103146	0.0624503	1.65	0.343434	0.685361	SoyZH13_04G120500/SoyZH13_13G261600
GO:0016405	CoA-ligase activity	0.103146	0.0624503	1.65	0.343434	0.685361	SoyZH13_17G061900/SoyZH13_17G062100
GO:0047134	protein-disulfide reductase activity	0.103146	0.0624503	1.65	0.343434	0.685361	SoyZH13_04G120500/SoyZH13_13G261600
GO:0070290	N-acylphosphatidylethanolamine-specific phospholipase D activity	0.103146	0.0624503	1.65	0.343434	0.685361	SoyZH13_02G086800/SoyZH13_06G064100
GO:0016772	transferase activity, transferring phosphorus-containing groups	0.309438	0.249801	1.24	0.355745	0.68801	SoyZH13_02G141200/SoyZH13_03G132700/SoyZH13_04G195401/SoyZH13_06G084800/SoyZH13_10G023000/SoyZH13_10G109800
GO:0015171	amino acid transmembrane transporter activity	0.361011	0.298058	1.21	0.357179	0.68801	SoyZH13_02G280400/SoyZH13_04G186500/SoyZH13_11G103100/SoyZH13_12G029900/SoyZH13_14G049300/SoyZH13_14G085900/SoyZH13_18G058000
GO:0042910	xenobiotic transmembrane transporter activity	0.412584	0.346315	1.19	0.357569	0.68801	SoyZH13_01G025300/SoyZH13_02G083900/SoyZH13_03G005300/SoyZH13_06G085900/SoyZH13_10G247500/SoyZH13_12G174100/SoyZH13_13G251100/SoyZH13_15G033700
GO:0000287	magnesium ion binding	0.825168	0.738049	1.12	0.359381	0.68801	SoyZH13_04G195401/SoyZH13_05G000800/SoyZH13_05G014600/SoyZH13_06G186700/SoyZH13_07G173300/SoyZH13_10G129300/SoyZH13_10G209900/SoyZH13_10G235800/SoyZH13_12G123400/SoyZH13_15G069900/SoyZH13_16G154700/SoyZH13_18G047700/SoyZH13_19G007000/SoyZH13_19G161700/SoyZH13_U000081/SoyZH13_U000194
GO:0005543	phospholipid binding	0.257865	0.204383	1.26	0.363653	0.68801	SoyZH13_07G096500/SoyZH13_09G014400/SoyZH13_11G134900/SoyZH13_13G343100/SoyZH13_18G039100
GO:0008865	fructokinase activity	0.103146	0.065289	1.58	0.36374	0.68801	SoyZH13_12G021200/SoyZH13_15G029000
GO:0016846	carbon-sulfur lyase activity	0.103146	0.065289	1.58	0.36374	0.68801	SoyZH13_10G158000/SoyZH13_11G242100
GO:0000030	mannosyltransferase activity	0.051573	0.0227092	2.27	0.364256	0.68801	SoyZH13_12G206400
GO:0000774	adenyl-nucleotide exchange factor activity	0.051573	0.0227092	2.27	0.364256	0.68801	SoyZH13_20G028500
GO:0003855	3-dehydroquinate dehydratase activity	0.051573	0.0227092	2.27	0.364256	0.68801	SoyZH13_03G221500
GO:0004028	3-chloroallyl aldehyde dehydrogenase activity	0.051573	0.0227092	2.27	0.364256	0.68801	SoyZH13_13G312400
GO:0004564	beta-fructofuranosidase activity	0.051573	0.0227092	2.27	0.364256	0.68801	SoyZH13_19G182300
GO:0004590	orotidine-5'-phosphate decarboxylase activity	0.051573	0.0227092	2.27	0.364256	0.68801	SoyZH13_13G177000
GO:0004605	phosphatidate cytidylyltransferase activity	0.051573	0.0227092	2.27	0.364256	0.68801	SoyZH13_05G123400
GO:0004764	shikimate 3-dehydrogenase (NADP+) activity	0.051573	0.0227092	2.27	0.364256	0.68801	SoyZH13_03G221500
GO:0005534	galactose binding	0.051573	0.0227092	2.27	0.364256	0.68801	SoyZH13_05G208100
GO:0016868	intramolecular transferase activity, phosphotransferases	0.051573	0.0227092	2.27	0.364256	0.68801	SoyZH13_08G061400
GO:0016896	exoribonuclease activity, producing 5'-phosphomonoesters	0.051573	0.0227092	2.27	0.364256	0.68801	SoyZH13_12G090600
GO:0042282	hydroxymethylglutaryl-CoA reductase activity	0.051573	0.0227092	2.27	0.364256	0.68801	SoyZH13_20G050800
GO:0016413	O-acetyltransferase activity	0.361011	0.300897	1.2	0.366256	0.689844	SoyZH13_01G034000/SoyZH13_01G110000/SoyZH13_02G029900/SoyZH13_08G243600/SoyZH13_13G084700/SoyZH13_18G093300/SoyZH13_18G124900
GO:0046872	metal ion binding	6.44662	6.24787	1.03	0.36885	0.692783	NewGene_6280/SoyZH13_01G074900/SoyZH13_01G106100/SoyZH13_01G123000/SoyZH13_01G123300/SoyZH13_01G170600/SoyZH13_01G209400/SoyZH13_02G126900/SoyZH13_02G127100/SoyZH13_02G163600/SoyZH13_02G203300/SoyZH13_02G229200/SoyZH13_02G234400/SoyZH13_02G274000/SoyZH13_02G275300/SoyZH13_03G051500/SoyZH13_03G240600/SoyZH13_04G065100/SoyZH13_04G099700/SoyZH13_04G169600/SoyZH13_04G187600/SoyZH13_04G195401/SoyZH13_…
GO:0000822	inositol hexakisphosphate binding	0.103146	0.0681276	1.51	0.383801	0.708949	SoyZH13_07G213600/SoyZH13_09G212800
GO:0008131	primary amine oxidase activity	0.103146	0.0681276	1.51	0.383801	0.708949	SoyZH13_01G058800/SoyZH13_08G266700
GO:0008198	ferrous iron binding	0.103146	0.0681276	1.51	0.383801	0.708949	SoyZH13_05G232900/SoyZH13_07G144200
GO:0016667	oxidoreductase activity, acting on a sulfur group of donors	0.103146	0.0681276	1.51	0.383801	0.708949	SoyZH13_04G120500/SoyZH13_13G261600
GO:0016984	ribulose-bisphosphate carboxylase activity	0.103146	0.0681276	1.51	0.383801	0.708949	SoyZH13_U000081/SoyZH13_U000194
GO:0043021	ribonucleoprotein complex binding	0.103146	0.0681276	1.51	0.383801	0.708949	SoyZH13_13G159900/SoyZH13_15G236200
GO:0004190	aspartic-type endopeptidase activity	0.618876	0.556376	1.11	0.394608	0.713899	SoyZH13_02G094100/SoyZH13_02G223100/SoyZH13_08G154400/SoyZH13_08G302700/SoyZH13_13G174700/SoyZH13_14G195300/SoyZH13_15G218600/SoyZH13_16G021500/SoyZH13_16G108900/SoyZH13_17G041700/SoyZH13_18G082700/SoyZH13_20G089800
GO:0003935	GTP cyclohydrolase II activity	0.051573	0.0255479	2.02	0.399257	0.713899	SoyZH13_05G164100
GO:0003954	NADH dehydrogenase activity	0.051573	0.0255479	2.02	0.399257	0.713899	NewGene_2388
GO:0004001	adenosine kinase activity	0.051573	0.0255479	2.02	0.399257	0.713899	SoyZH13_10G054900
GO:0004042	acetyl-CoA:L-glutamate N-acetyltransferase activity	0.051573	0.0255479	2.02	0.399257	0.713899	SoyZH13_13G113700
GO:0004180	carboxypeptidase activity	0.051573	0.0255479	2.02	0.399257	0.713899	SoyZH13_01G061700
GO:0004420	hydroxymethylglutaryl-CoA reductase (NADPH) activity	0.051573	0.0255479	2.02	0.399257	0.713899	SoyZH13_20G050800
GO:0004532	exoribonuclease activity	0.051573	0.0255479	2.02	0.399257	0.713899	SoyZH13_12G090600
GO:0004619	phosphoglycerate mutase activity	0.051573	0.0255479	2.02	0.399257	0.713899	SoyZH13_05G168700
GO:0004765	shikimate kinase activity	0.051573	0.0255479	2.02	0.399257	0.713899	SoyZH13_04G195401
GO:0016796	exonuclease activity, active with either ribo- or deoxyribonucleic acids and producing 5'-phosphomonoesters	0.051573	0.0255479	2.02	0.399257	0.713899	SoyZH13_12G090600
GO:0045544	gibberellin 20-oxidase activity	0.051573	0.0255479	2.02	0.399257	0.713899	SoyZH13_09G134300
GO:0016760	cellulose synthase (UDP-forming) activity	0.257865	0.218576	1.18	0.418909	0.7302	SoyZH13_01G014200/SoyZH13_03G196900/SoyZH13_10G206202/SoyZH13_12G212500/SoyZH13_13G180600
GO:0004177	aminopeptidase activity	0.103146	0.0738049	1.4	0.423054	0.7302	SoyZH13_17G070900/SoyZH13_20G084700
GO:0016161	beta-amylase activity	0.103146	0.0738049	1.4	0.423054	0.7302	SoyZH13_05G066300/SoyZH13_11G038700
GO:0016209	antioxidant activity	0.103146	0.0738049	1.4	0.423054	0.7302	SoyZH13_04G120500/SoyZH13_13G261600
GO:0031418	L-ascorbic acid binding	0.103146	0.0738049	1.4	0.423054	0.7302	SoyZH13_13G190700/SoyZH13_19G016300
GO:0102229	amylopectin maltohydrolase activity	0.103146	0.0738049	1.4	0.423054	0.7302	SoyZH13_05G066300/SoyZH13_11G038700
GO:0015079	potassium ion transmembrane transporter activity	0.154719	0.122062	1.27	0.424343	0.7302	SoyZH13_02G032300/SoyZH13_08G087100/SoyZH13_19G010200
GO:0003883	CTP synthase activity	0.051573	0.0283865	1.82	0.432331	0.7302	SoyZH13_15G204800
GO:0004034	aldose 1-epimerase activity	0.051573	0.0283865	1.82	0.432331	0.7302	SoyZH13_19G018900
GO:0004134	4-alpha-glucanotransferase activity	0.051573	0.0283865	1.82	0.432331	0.7302	SoyZH13_06G140600
GO:0005375	copper ion transmembrane transporter activity	0.051573	0.0283865	1.82	0.432331	0.7302	SoyZH13_01G094000
GO:0008686	3,4-dihydroxy-2-butanone-4-phosphate synthase activity	0.051573	0.0283865	1.82	0.432331	0.7302	SoyZH13_05G164100
GO:0016730	oxidoreductase activity, acting on iron-sulfur proteins as donors	0.051573	0.0283865	1.82	0.432331	0.7302	SoyZH13_11G134300
GO:0016783	sulfurtransferase activity	0.051573	0.0283865	1.82	0.432331	0.7302	SoyZH13_19G124200
GO:0016864	intramolecular oxidoreductase activity, transposing S-S bonds	0.051573	0.0283865	1.82	0.432331	0.7302	SoyZH13_13G261600
GO:0035312	5'-3' exodeoxyribonuclease activity	0.051573	0.0283865	1.82	0.432331	0.7302	SoyZH13_08G115400
GO:0043682	copper transmembrane transporter activity, phosphorylative mechanism	0.051573	0.0283865	1.82	0.432331	0.7302	SoyZH13_05G121800
GO:0047325	inositol tetrakisphosphate 1-kinase activity	0.051573	0.0283865	1.82	0.432331	0.7302	SoyZH13_10G235800
GO:0048365	Rac GTPase binding	0.051573	0.0283865	1.82	0.432331	0.7302	SoyZH13_09G010000
GO:0052725	inositol-1,3,4-trisphosphate 6-kinase activity	0.051573	0.0283865	1.82	0.432331	0.7302	SoyZH13_10G235800
GO:0052726	inositol-1,3,4-trisphosphate 5-kinase activity	0.051573	0.0283865	1.82	0.432331	0.7302	SoyZH13_10G235800
GO:0052793	pectin acetylesterase activity	0.051573	0.0283865	1.82	0.432331	0.7302	SoyZH13_20G080200
GO:0071949	FAD binding	0.412584	0.371863	1.11	0.433511	0.730353	SoyZH13_02G154300/SoyZH13_06G103900/SoyZH13_09G026400/SoyZH13_09G027600/SoyZH13_11G055100/SoyZH13_14G094000/SoyZH13_15G128100/SoyZH13_17G185100
GO:0030247	polysaccharide binding	0.309438	0.272511	1.14	0.435169	0.731309	SoyZH13_02G093700/SoyZH13_04G219700/SoyZH13_07G088700/SoyZH13_09G027400/SoyZH13_13G022000/SoyZH13_13G022401
GO:0008374	O-acyltransferase activity	0.154719	0.124901	1.24	0.439134	0.736127	SoyZH13_01G110000/SoyZH13_07G076200/SoyZH13_08G243600
GO:0005488	binding	4.02269	3.94572	1.02	0.446213	0.738351	NewGene_6766/SoyZH13_01G113700/SoyZH13_01G210100/SoyZH13_02G106000/SoyZH13_02G141200/SoyZH13_02G198300/SoyZH13_02G223000/SoyZH13_02G273500/SoyZH13_03G132700/SoyZH13_04G049900/SoyZH13_04G195401/SoyZH13_04G225400/SoyZH13_05G047900/SoyZH13_05G099200/SoyZH13_05G128200/SoyZH13_06G112200/SoyZH13_06G116300/SoyZH13_06G137500/SoyZH13_06G247300/SoyZH13_07G096500/SoyZH13_07G135100/SoyZH13_07G136100/SoyZH13_…
GO:0003684	damaged DNA binding	0.206292	0.175996	1.17	0.446991	0.738351	SoyZH13_13G338300/SoyZH13_13G343300/SoyZH13_15G020100/SoyZH13_17G076200
GO:0004176	ATP-dependent peptidase activity	0.154719	0.127739	1.21	0.453775	0.738351	SoyZH13_04G190600/SoyZH13_08G025600/SoyZH13_18G230300
GO:0043168	anion binding	0.464157	0.431475	1.08	0.45996	0.738351	SoyZH13_05G099200/SoyZH13_07G096500/SoyZH13_09G014400/SoyZH13_10G109800/SoyZH13_11G028400/SoyZH13_13G343100/SoyZH13_14G166100/SoyZH13_18G039100/SoyZH13_19G006500
GO:0016407	acetyltransferase activity	0.103146	0.0794822	1.3	0.460969	0.738351	SoyZH13_01G110000/SoyZH13_08G243600
GO:0031406	carboxylic acid binding	0.103146	0.0794822	1.3	0.460969	0.738351	SoyZH13_05G099200/SoyZH13_11G028400
GO:0043177	organic acid binding	0.103146	0.0794822	1.3	0.460969	0.738351	SoyZH13_05G099200/SoyZH13_11G028400
GO:0000036	acyl carrier activity	0.051573	0.0312252	1.65	0.463585	0.738351	SoyZH13_09G013500
GO:0003978	UDP-glucose 4-epimerase activity	0.051573	0.0312252	1.65	0.463585	0.738351	SoyZH13_01G208000
GO:0004560	alpha-L-fucosidase activity	0.051573	0.0312252	1.65	0.463585	0.738351	SoyZH13_10G241400
GO:0004623	phospholipase A2 activity	0.051573	0.0312252	1.65	0.463585	0.738351	SoyZH13_07G121800
GO:0004775	succinate-CoA ligase (ADP-forming) activity	0.051573	0.0312252	1.65	0.463585	0.738351	SoyZH13_03G208400
GO:0004834	tryptophan synthase activity	0.051573	0.0312252	1.65	0.463585	0.738351	SoyZH13_03G141700
GO:0005049	nuclear export signal receptor activity	0.051573	0.0312252	1.65	0.463585	0.738351	SoyZH13_19G233500
GO:0005085	guanyl-nucleotide exchange factor activity	0.051573	0.0312252	1.65	0.463585	0.738351	SoyZH13_08G141800
GO:0008276	protein methyltransferase activity	0.051573	0.0312252	1.65	0.463585	0.738351	SoyZH13_06G219800
GO:0015292	uniporter activity	0.051573	0.0312252	1.65	0.463585	0.738351	SoyZH13_02G218500
GO:0016860	intramolecular oxidoreductase activity	0.051573	0.0312252	1.65	0.463585	0.738351	SoyZH13_13G261600
GO:0016872	intramolecular lyase activity	0.051573	0.0312252	1.65	0.463585	0.738351	SoyZH13_06G137100
GO:0032051	clathrin light chain binding	0.051573	0.0312252	1.65	0.463585	0.738351	SoyZH13_01G162900
GO:0048487	beta-tubulin binding	0.051573	0.0312252	1.65	0.463585	0.738351	SoyZH13_13G257100
GO:0003774	motor activity	0.154719	0.130578	1.18	0.468255	0.740513	SoyZH13_05G221100/SoyZH13_07G129702/SoyZH13_12G196900
GO:0030554	adenyl nucleotide binding	0.154719	0.130578	1.18	0.468255	0.740513	SoyZH13_10G109800/SoyZH13_14G166100/SoyZH13_19G006500
GO:0032559	adenyl ribonucleotide binding	0.154719	0.130578	1.18	0.468255	0.740513	SoyZH13_10G109800/SoyZH13_14G166100/SoyZH13_19G006500
GO:0003714	transcription corepressor activity	0.206292	0.181674	1.14	0.471515	0.743913	SoyZH13_05G130300/SoyZH13_05G164400/SoyZH13_08G276700/SoyZH13_11G037900
GO:0004630	phospholipase D activity	0.103146	0.0823209	1.25	0.479372	0.751146	SoyZH13_02G086800/SoyZH13_06G064100
GO:0016758	transferase activity, transferring hexosyl groups	0.103146	0.0823209	1.25	0.479372	0.751146	SoyZH13_13G145200/SoyZH13_18G211900
GO:0004650	polygalacturonase activity	0.361011	0.337799	1.07	0.483895	0.751146	NewGene_1973/SoyZH13_03G204300/SoyZH13_09G020700/SoyZH13_09G030400/SoyZH13_09G038800/SoyZH13_15G141200/SoyZH13_18G105300
GO:0031625	ubiquitin protein ligase binding	0.361011	0.337799	1.07	0.483895	0.751146	SoyZH13_02G031900/SoyZH13_10G165800/SoyZH13_11G093000/SoyZH13_11G170800/SoyZH13_13G161000/SoyZH13_13G258700/SoyZH13_14G205800
GO:0000166	nucleotide binding	0.412584	0.391734	1.05	0.491944	0.751146	SoyZH13_04G187600/SoyZH13_06G148700/SoyZH13_06G291400/SoyZH13_10G109800/SoyZH13_14G166100/SoyZH13_16G171600/SoyZH13_17G025001/SoyZH13_19G006500
GO:0003860	3-hydroxyisobutyryl-CoA hydrolase activity	0.051573	0.0340638	1.51	0.493119	0.751146	SoyZH13_17G211400
GO:0004315	3-oxoacyl-[acyl-carrier-protein] synthase activity	0.051573	0.0340638	1.51	0.493119	0.751146	SoyZH13_05G118700
GO:0004351	glutamate decarboxylase activity	0.051573	0.0340638	1.51	0.493119	0.751146	SoyZH13_09G151900
GO:0015248	sterol transporter activity	0.051573	0.0340638	1.51	0.493119	0.751146	SoyZH13_17G057702
GO:0015385	sodium:proton antiporter activity	0.051573	0.0340638	1.51	0.493119	0.751146	SoyZH13_07G235900
GO:0015386	potassium:proton antiporter activity	0.051573	0.0340638	1.51	0.493119	0.751146	SoyZH13_07G235900
GO:0016707	gibberellin 3-beta-dioxygenase activity	0.051573	0.0340638	1.51	0.493119	0.751146	SoyZH13_17G193900
GO:0016790	thiolester hydrolase activity	0.051573	0.0340638	1.51	0.493119	0.751146	SoyZH13_05G011700
GO:0044390	ubiquitin-like protein conjugating enzyme binding	0.051573	0.0340638	1.51	0.493119	0.751146	SoyZH13_06G032800
GO:0004693	cyclin-dependent protein serine/threonine kinase activity	0.154719	0.136255	1.14	0.496679	0.751146	SoyZH13_05G023400/SoyZH13_10G205200/SoyZH13_12G137100
GO:0032555	purine ribonucleotide binding	0.154719	0.136255	1.14	0.496679	0.751146	SoyZH13_10G109800/SoyZH13_14G166100/SoyZH13_19G006500
GO:0004467	long-chain fatty acid-CoA ligase activity	0.103146	0.0851595	1.21	0.497383	0.751146	SoyZH13_11G017200/SoyZH13_19G204900
GO:0015095	magnesium ion transmembrane transporter activity	0.103146	0.0851595	1.21	0.497383	0.751146	SoyZH13_06G049400/SoyZH13_12G029000
GO:0016627	oxidoreductase activity, acting on the CH-CH group of donors	0.103146	0.0851595	1.21	0.497383	0.751146	SoyZH13_08G050300/SoyZH13_19G245600
GO:0005200	structural constituent of cytoskeleton	0.154719	0.139094	1.11	0.5106	0.751319	SoyZH13_05G193700/SoyZH13_08G013700/SoyZH13_20G121900
GO:0032553	ribonucleotide binding	0.154719	0.139094	1.11	0.5106	0.751319	SoyZH13_10G109800/SoyZH13_14G166100/SoyZH13_19G006500
GO:0003951	NAD+ kinase activity	0.103146	0.0879982	1.17	0.51499	0.751319	SoyZH13_06G287600/SoyZH13_12G209702
GO:0009982	pseudouridine synthase activity	0.103146	0.0879982	1.17	0.51499	0.751319	SoyZH13_08G026100/SoyZH13_13G100100
GO:0016620	oxidoreductase activity, acting on the aldehyde or oxo group of donors, NAD or NADP as acceptor	0.103146	0.0879982	1.17	0.51499	0.751319	SoyZH13_03G084400/SoyZH13_05G027900
GO:0008047	enzyme activator activity	0.206292	0.193028	1.07	0.519246	0.751319	SoyZH13_07G096500/SoyZH13_09G014400/SoyZH13_11G083800/SoyZH13_18G039100
GO:1901265	nucleoside phosphate binding	0.206292	0.193028	1.07	0.519246	0.751319	SoyZH13_10G109800/SoyZH13_14G166100/SoyZH13_16G171600/SoyZH13_19G006500
GO:1901363	heterocyclic compound binding	2.37236	2.37027	1	0.519497	0.751319	NewGene_6766/SoyZH13_01G210100/SoyZH13_02G106000/SoyZH13_02G198300/SoyZH13_02G223000/SoyZH13_02G273500/SoyZH13_05G047900/SoyZH13_05G128200/SoyZH13_06G112200/SoyZH13_06G116300/SoyZH13_06G247300/SoyZH13_07G135100/SoyZH13_07G136100/SoyZH13_07G202400/SoyZH13_08G009100/SoyZH13_08G125800/SoyZH13_09G011500/SoyZH13_09G046300/SoyZH13_10G011700/SoyZH13_10G063600/SoyZH13_10G109800/SoyZH13_11G000901/SoyZH13_…
GO:0003910	DNA ligase (ATP) activity	0.051573	0.0369025	1.4	0.521028	0.751319	SoyZH13_11G164800
GO:0004332	fructose-bisphosphate aldolase activity	0.051573	0.0369025	1.4	0.521028	0.751319	SoyZH13_20G109600
GO:0005094	Rho GDP-dissociation inhibitor activity	0.051573	0.0369025	1.4	0.521028	0.751319	SoyZH13_09G010000
GO:0005247	voltage-gated chloride channel activity	0.051573	0.0369025	1.4	0.521028	0.751319	SoyZH13_09G141900
GO:0008420	RNA polymerase II CTD heptapeptide repeat phosphatase activity	0.051573	0.0369025	1.4	0.521028	0.751319	SoyZH13_13G163000
GO:0009882	blue light photoreceptor activity	0.051573	0.0369025	1.4	0.521028	0.751319	SoyZH13_04G095000
GO:0016410	N-acyltransferase activity	0.051573	0.0369025	1.4	0.521028	0.751319	SoyZH13_01G222100
GO:0034511	U3 snoRNA binding	0.051573	0.0369025	1.4	0.521028	0.751319	SoyZH13_09G022500
GO:0042300	beta-amyrin synthase activity	0.051573	0.0369025	1.4	0.521028	0.751319	SoyZH13_20G178200
GO:0045551	cinnamyl-alcohol dehydrogenase activity	0.051573	0.0369025	1.4	0.521028	0.751319	SoyZH13_05G175300
GO:0080019	fatty-acyl-CoA reductase (alcohol-forming) activity	0.051573	0.0369025	1.4	0.521028	0.751319	SoyZH13_11G158800
GO:0102483	scopolin beta-glucosidase activity	0.051573	0.0369025	1.4	0.521028	0.751319	SoyZH13_12G215400
GO:0102965	alcohol-forming fatty acyl-CoA reductase activity	0.051573	0.0369025	1.4	0.521028	0.751319	SoyZH13_11G158800
GO:0008483	transaminase activity	0.154719	0.141933	1.09	0.524315	0.752821	SoyZH13_05G170600/SoyZH13_11G234000/SoyZH13_15G105000
GO:0048038	quinone binding	0.154719	0.141933	1.09	0.524315	0.752821	SoyZH13_01G058800/SoyZH13_08G266700/SoyZH13_U000058
GO:0003680	AT DNA binding	0.257865	0.246963	1.04	0.525913	0.753502	SoyZH13_01G126600/SoyZH13_03G022000/SoyZH13_08G013500/SoyZH13_18G034900/SoyZH13_18G194300
GO:0097159	organic cyclic compound binding	2.37236	2.37879	1	0.529574	0.75369	NewGene_6766/SoyZH13_01G210100/SoyZH13_02G106000/SoyZH13_02G198300/SoyZH13_02G223000/SoyZH13_02G273500/SoyZH13_05G047900/SoyZH13_05G128200/SoyZH13_06G112200/SoyZH13_06G116300/SoyZH13_06G247300/SoyZH13_07G135100/SoyZH13_07G136100/SoyZH13_07G202400/SoyZH13_08G009100/SoyZH13_08G125800/SoyZH13_09G011500/SoyZH13_09G046300/SoyZH13_10G011700/SoyZH13_10G063600/SoyZH13_10G109800/SoyZH13_11G000901/SoyZH13_…
GO:0000175	3'-5'-exoribonuclease activity	0.103146	0.0908368	1.14	0.532183	0.75369	SoyZH13_02G202900/SoyZH13_12G090600
GO:0003872	6-phosphofructokinase activity	0.103146	0.0908368	1.14	0.532183	0.75369	SoyZH13_09G007700/SoyZH13_20G006800
GO:0008081	phosphoric diester hydrolase activity	0.103146	0.0908368	1.14	0.532183	0.75369	SoyZH13_04G100800/SoyZH13_19G029300
GO:0051087	chaperone binding	0.206292	0.198706	1.04	0.542335	0.75369	SoyZH13_13G093800/SoyZH13_15G074900/SoyZH13_17G177900/SoyZH13_20G028500
GO:0030246	carbohydrate binding	1.08303	1.09004	0.99	0.54408	0.75369	SoyZH13_02G048700/SoyZH13_03G233900/SoyZH13_07G169800/SoyZH13_07G169900/SoyZH13_08G331500/SoyZH13_09G090500/SoyZH13_10G083500/SoyZH13_10G155100/SoyZH13_10G211300/SoyZH13_10G220000/SoyZH13_12G125700/SoyZH13_13G085600/SoyZH13_13G259200/SoyZH13_13G299900/SoyZH13_14G066700/SoyZH13_15G128900/SoyZH13_16G039400/SoyZH13_18G168500/SoyZH13_19G018900/SoyZH13_20G142400/SoyZH13_20G205000
GO:0030170	pyridoxal phosphate binding	0.567303	0.56773	1	0.544852	0.75369	SoyZH13_04G116602/SoyZH13_05G170600/SoyZH13_06G048300/SoyZH13_06G102600/SoyZH13_06G286800/SoyZH13_09G151900/SoyZH13_09G183100/SoyZH13_10G158000/SoyZH13_11G234000/SoyZH13_13G001003/SoyZH13_19G104900
GO:0000250	lanosterol synthase activity	0.051573	0.0397411	1.3	0.547401	0.75369	SoyZH13_20G178200
GO:0001664	G protein-coupled receptor binding	0.051573	0.0397411	1.3	0.547401	0.75369	SoyZH13_16G128600
GO:0003747	translation release factor activity	0.051573	0.0397411	1.3	0.547401	0.75369	SoyZH13_09G140400
GO:0003825	alpha,alpha-trehalose-phosphate synthase (UDP-forming) activity	0.051573	0.0397411	1.3	0.547401	0.75369	SoyZH13_12G210000
GO:0003871	5-methyltetrahydropteroyltriglutamate-homocysteine S-methyltransferase activity	0.051573	0.0397411	1.3	0.547401	0.75369	SoyZH13_19G100500
GO:0004356	glutamate-ammonia ligase activity	0.051573	0.0397411	1.3	0.547401	0.75369	SoyZH13_07G098900
GO:0008725	DNA-3-methyladenine glycosylase activity	0.051573	0.0397411	1.3	0.547401	0.75369	SoyZH13_15G204500
GO:0010011	auxin binding	0.051573	0.0397411	1.3	0.547401	0.75369	SoyZH13_02G140300
GO:0016799	hydrolase activity, hydrolyzing N-glycosyl compounds	0.051573	0.0397411	1.3	0.547401	0.75369	SoyZH13_19G178800
GO:0033897	ribonuclease T2 activity	0.051573	0.0397411	1.3	0.547401	0.75369	SoyZH13_03G175301
GO:0038199	ethylene receptor activity	0.051573	0.0397411	1.3	0.547401	0.75369	SoyZH13_10G009000
GO:0051753	mannan synthase activity	0.051573	0.0397411	1.3	0.547401	0.75369	SoyZH13_10G062300
GO:0008194	UDP-glycosyltransferase activity	0.722022	0.732372	0.99	0.56068	0.756918	NewGene_7067/SoyZH13_03G030900/SoyZH13_03G235300/SoyZH13_07G169200/SoyZH13_10G100901/SoyZH13_11G052701/SoyZH13_11G223000/SoyZH13_13G233200/SoyZH13_18G182200/SoyZH13_18G211900/SoyZH13_18G235600/SoyZH13_19G027000/SoyZH13_19G172003/SoyZH13_20G051700
GO:0003712	transcription coregulator activity	0.361011	0.363347	0.99	0.561688	0.756918	SoyZH13_04G075900/SoyZH13_05G130300/SoyZH13_06G063400/SoyZH13_06G077300/SoyZH13_11G037900/SoyZH13_17G108800/SoyZH13_19G231800
GO:0004185	serine-type carboxypeptidase activity	0.361011	0.363347	0.99	0.561688	0.756918	SoyZH13_02G147600/SoyZH13_03G110700/SoyZH13_06G158500/SoyZH13_08G245200/SoyZH13_11G165500/SoyZH13_17G035400/SoyZH13_20G014000
GO:0004518	nuclease activity	1.44404	1.46758	0.98	0.562971	0.756918	NewGene_6766/SoyZH13_01G210100/SoyZH13_02G198300/SoyZH13_02G223000/SoyZH13_06G112200/SoyZH13_06G247300/SoyZH13_07G136100/SoyZH13_07G202400/SoyZH13_08G125800/SoyZH13_10G011700/SoyZH13_11G000901/SoyZH13_12G090600/SoyZH13_13G130900/SoyZH13_13G159900/SoyZH13_13G213300/SoyZH13_13G326000/SoyZH13_13G336200/SoyZH13_13G342300/SoyZH13_14G031800/SoyZH13_15G113100/SoyZH13_15G113200/SoyZH13_15G113300/SoyZH13_…
GO:0003861	3-isopropylmalate dehydratase activity	0.051573	0.0425798	1.21	0.572323	0.756918	SoyZH13_12G153100
GO:0004128	cytochrome-b5 reductase activity, acting on NAD(P)H	0.051573	0.0425798	1.21	0.572323	0.756918	SoyZH13_18G136100
GO:0004340	glucokinase activity	0.051573	0.0425798	1.21	0.572323	0.756918	SoyZH13_12G021200
GO:0004571	mannosyl-oligosaccharide 1,2-alpha-mannosidase activity	0.051573	0.0425798	1.21	0.572323	0.756918	SoyZH13_09G070300
GO:0004784	superoxide dismutase activity	0.051573	0.0425798	1.21	0.572323	0.756918	SoyZH13_20G045800
GO:0005262	calcium channel activity	0.051573	0.0425798	1.21	0.572323	0.756918	SoyZH13_02G218500
GO:0005452	inorganic anion exchanger activity	0.051573	0.0425798	1.21	0.572323	0.756918	SoyZH13_09G030200
GO:0008519	ammonium transmembrane transporter activity	0.051573	0.0425798	1.21	0.572323	0.756918	SoyZH13_20G073500
GO:0015098	molybdate ion transmembrane transporter activity	0.051573	0.0425798	1.21	0.572323	0.756918	SoyZH13_06G127300
GO:0016985	mannan endo-1,4-beta-mannosidase activity	0.051573	0.0425798	1.21	0.572323	0.756918	SoyZH13_09G248402
GO:0019158	mannokinase activity	0.051573	0.0425798	1.21	0.572323	0.756918	SoyZH13_12G021200
GO:0032934	sterol binding	0.051573	0.0425798	1.21	0.572323	0.756918	SoyZH13_17G057702
GO:0051740	ethylene binding	0.051573	0.0425798	1.21	0.572323	0.756918	SoyZH13_10G009000
GO:0070696	transmembrane receptor protein serine/threonine kinase binding	0.051573	0.0425798	1.21	0.572323	0.756918	SoyZH13_14G104400
GO:0080031	methyl salicylate esterase activity	0.051573	0.0425798	1.21	0.572323	0.756918	SoyZH13_02G059900
GO:0080032	methyl jasmonate esterase activity	0.051573	0.0425798	1.21	0.572323	0.756918	SoyZH13_02G059900
GO:0003713	transcription coactivator activity	0.103146	0.0993528	1.04	0.581207	0.761162	SoyZH13_10G149700/SoyZH13_19G231800
GO:0005216	ion channel activity	0.103146	0.0993528	1.04	0.581207	0.761162	SoyZH13_09G151301/SoyZH13_16G193400
GO:0005544	calcium-dependent phospholipid binding	0.103146	0.0993528	1.04	0.581207	0.761162	SoyZH13_03G221300/SoyZH13_15G222100
GO:0019829	ATPase-coupled cation transmembrane transporter activity	0.103146	0.0993528	1.04	0.581207	0.761162	SoyZH13_01G176900/SoyZH13_13G344001
GO:2001070	starch binding	0.103146	0.0993528	1.04	0.581207	0.761162	SoyZH13_03G057400/SoyZH13_14G179300
GO:0036094	small molecule binding	0.309438	0.317929	0.97	0.585835	0.765394	SoyZH13_05G099200/SoyZH13_10G109800/SoyZH13_11G028400/SoyZH13_14G166100/SoyZH13_16G171600/SoyZH13_19G006500
GO:0015333	peptide:proton symporter activity	0.206292	0.21006	0.98	0.586722	0.765394	SoyZH13_01G040800/SoyZH13_13G149800/SoyZH13_14G175400/SoyZH13_17G111100
GO:0008526	phosphatidylinositol transfer activity	0.051573	0.0454184	1.14	0.595873	0.767933	SoyZH13_16G124300
GO:0010329	auxin efflux transmembrane transporter activity	0.051573	0.0454184	1.14	0.595873	0.767933	SoyZH13_05G101300
GO:0019887	protein kinase regulator activity	0.051573	0.0454184	1.14	0.595873	0.767933	SoyZH13_17G143900
GO:0033926	glycopeptide alpha-N-acetylgalactosaminidase activity	0.051573	0.0454184	1.14	0.595873	0.767933	SoyZH13_11G095600
GO:0045159	myosin II binding	0.051573	0.0454184	1.14	0.595873	0.767933	SoyZH13_12G100400
GO:0003843	1,3-beta-D-glucan synthase activity	0.103146	0.102191	1.01	0.596685	0.767933	SoyZH13_08G149700/SoyZH13_13G147901
GO:0005388	calcium transmembrane transporter activity, phosphorylative mechanism	0.103146	0.102191	1.01	0.596685	0.767933	SoyZH13_01G176900/SoyZH13_13G344001
GO:0003899	DNA-directed 5'-3' RNA polymerase activity	0.361011	0.377541	0.96	0.602533	0.77349	SoyZH13_04G057900/SoyZH13_04G062400/SoyZH13_06G057800/SoyZH13_16G083200/SoyZH13_18G249302/SoyZH13_20G189900/SoyZH13_U000137
GO:0000976	transcription regulatory region sequence-specific DNA binding	1.23775	1.28591	0.96	0.606246	0.77349	SoyZH13_01G206900/SoyZH13_03G165900/SoyZH13_04G004400/SoyZH13_04G009700/SoyZH13_04G075900/SoyZH13_05G128200/SoyZH13_06G077300/SoyZH13_06G272200/SoyZH13_08G026700/SoyZH13_09G037000/SoyZH13_09G215900/SoyZH13_12G096000/SoyZH13_13G048200/SoyZH13_13G049300/SoyZH13_14G194700/SoyZH13_15G031900/SoyZH13_15G139000/SoyZH13_16G024100/SoyZH13_17G078500/SoyZH13_17G152400/SoyZH13_18G040100/SoyZH13_18G255500/Soy…
GO:0010333	terpene synthase activity	0.103146	0.10503	0.98	0.611728	0.77349	SoyZH13_07G173300/SoyZH13_12G123400
GO:0017056	structural constituent of nuclear pore	0.103146	0.10503	0.98	0.611728	0.77349	SoyZH13_12G024000/SoyZH13_15G087700
GO:0000049	tRNA binding	0.154719	0.161803	0.96	0.613948	0.77349	SoyZH13_03G117402/SoyZH13_04G199700/SoyZH13_19G124200
GO:0015631	tubulin binding	0.154719	0.161803	0.96	0.613948	0.77349	SoyZH13_04G049900/SoyZH13_17G216400/SoyZH13_17G244200
GO:0004017	adenylate kinase activity	0.051573	0.0482571	1.07	0.618127	0.77349	SoyZH13_10G172401
GO:0004602	glutathione peroxidase activity	0.051573	0.0482571	1.07	0.618127	0.77349	SoyZH13_05G193300
GO:0008970	phospholipase A1 activity	0.051573	0.0482571	1.07	0.618127	0.77349	SoyZH13_02G013300
GO:0043047	single-stranded telomeric DNA binding	0.051573	0.0482571	1.07	0.618127	0.77349	SoyZH13_17G076200
GO:0047172	shikimate O-hydroxycinnamoyltransferase activity	0.051573	0.0482571	1.07	0.618127	0.77349	SoyZH13_03G225400
GO:0047938	glucose-6-phosphate 1-epimerase activity	0.051573	0.0482571	1.07	0.618127	0.77349	SoyZH13_03G233900
GO:0051879	Hsp90 protein binding	0.051573	0.0482571	1.07	0.618127	0.77349	SoyZH13_17G177900
GO:0004364	glutathione transferase activity	0.206292	0.218576	0.94	0.618306	0.77349	SoyZH13_07G130700/SoyZH13_07G130801/SoyZH13_07G131800/SoyZH13_08G167200
GO:1904680	peptide transmembrane transporter activity	0.206292	0.218576	0.94	0.618306	0.77349	SoyZH13_01G040800/SoyZH13_13G149800/SoyZH13_14G175400/SoyZH13_17G111100
GO:0016298	lipase activity	0.103146	0.107869	0.96	0.626339	0.78208	SoyZH13_05G233100/SoyZH13_08G053900
GO:0043167	ion binding	0.51573	0.553537	0.93	0.635978	0.787814	SoyZH13_04G195401/SoyZH13_05G099200/SoyZH13_07G096500/SoyZH13_09G014400/SoyZH13_10G109800/SoyZH13_11G028400/SoyZH13_13G343100/SoyZH13_14G166100/SoyZH13_18G039100/SoyZH13_19G006500
GO:0035673	oligopeptide transmembrane transporter activity	0.206292	0.224253	0.92	0.638501	0.787814	SoyZH13_01G040800/SoyZH13_13G149800/SoyZH13_14G175400/SoyZH13_17G111100
GO:0042803	protein homodimerization activity	0.206292	0.224253	0.92	0.638501	0.787814	SoyZH13_08G009100/SoyZH13_10G063600/SoyZH13_17G084500/SoyZH13_20G028500
GO:0004869	cysteine-type endopeptidase inhibitor activity	0.051573	0.0510957	1.01	0.639156	0.787814	SoyZH13_14G035601
GO:0030515	snoRNA binding	0.051573	0.0510957	1.01	0.639156	0.787814	SoyZH13_19G171600
GO:0052634	C-19 gibberellin 2-beta-dioxygenase activity	0.051573	0.0510957	1.01	0.639156	0.787814	SoyZH13_13G196700
GO:0090447	glycerol-3-phosphate 2-O-acyltransferase activity	0.051573	0.0510957	1.01	0.639156	0.787814	SoyZH13_03G200700
GO:0016157	sucrose synthase activity	0.103146	0.110707	0.93	0.640518	0.788045	SoyZH13_03G195700/SoyZH13_15G173700
GO:0000149	SNARE binding	0.206292	0.227092	0.91	0.648332	0.795668	SoyZH13_04G091500/SoyZH13_10G078200/SoyZH13_11G083800/SoyZH13_17G038500
GO:0042393	histone binding	0.257865	0.283865	0.91	0.650099	0.795668	SoyZH13_05G178300/SoyZH13_09G042200/SoyZH13_09G065200/SoyZH13_13G089500/SoyZH13_18G255500
GO:0008092	cytoskeletal protein binding	0.206292	0.229931	0.9	0.657984	0.795668	SoyZH13_04G049900/SoyZH13_12G100400/SoyZH13_17G216400/SoyZH13_17G244200
GO:0003950	NAD+ ADP-ribosyltransferase activity	0.051573	0.0539344	0.96	0.659027	0.795668	SoyZH13_10G017600
GO:0008661	1-deoxy-D-xylulose-5-phosphate synthase activity	0.051573	0.0539344	0.96	0.659027	0.795668	SoyZH13_14G119300
GO:0016844	strictosidine synthase activity	0.051573	0.0539344	0.96	0.659027	0.795668	SoyZH13_19G117400
GO:0043023	ribosomal large subunit binding	0.051573	0.0539344	0.96	0.659027	0.795668	SoyZH13_15G236200
GO:0070628	proteasome binding	0.051573	0.0539344	0.96	0.659027	0.795668	SoyZH13_13G343300
GO:0080030	methyl indole-3-acetate esterase activity	0.051573	0.0539344	0.96	0.659027	0.795668	SoyZH13_02G059900
GO:0101005	ubiquitinyl hydrolase activity	0.051573	0.0539344	0.96	0.659027	0.795668	SoyZH13_06G059700
GO:0017137	Rab GTPase binding	0.154719	0.173158	0.89	0.659767	0.795668	SoyZH13_04G209600/SoyZH13_11G083800/SoyZH13_12G132700
GO:0051287	NAD binding	0.361011	0.40025	0.9	0.663472	0.798699	SoyZH13_03G084400/SoyZH13_03G118900/SoyZH13_05G105100/SoyZH13_07G166200/SoyZH13_09G024400/SoyZH13_12G011100/SoyZH13_U000058
GO:0000978	RNA polymerase II cis-regulatory region sequence-specific DNA binding	0.257865	0.289542	0.89	0.66726	0.79936	SoyZH13_10G029400/SoyZH13_11G026300/SoyZH13_14G009800/SoyZH13_14G033900/SoyZH13_18G068100
GO:0016651	oxidoreductase activity, acting on NAD(P)H	0.103146	0.116385	0.89	0.667598	0.79936	SoyZH13_04G120500/SoyZH13_13G261600
GO:0051536	iron-sulfur cluster binding	0.103146	0.116385	0.89	0.667598	0.79936	SoyZH13_02G227000/SoyZH13_14G062400
GO:0003993	acid phosphatase activity	0.154719	0.175996	0.88	0.670586	0.801508	SoyZH13_05G232900/SoyZH13_18G001200/SoyZH13_19G024600
GO:0030234	enzyme regulator activity	0.361011	0.405927	0.89	0.677779	0.802979	SoyZH13_07G096500/SoyZH13_09G014400/SoyZH13_10G002700/SoyZH13_11G083800/SoyZH13_18G039100/SoyZH13_19G144700/SoyZH13_20G197200
GO:0008253	5'-nucleotidase activity	0.051573	0.056773	0.91	0.677805	0.802979	SoyZH13_09G073400
GO:0009927	histidine phosphotransfer kinase activity	0.051573	0.056773	0.91	0.677805	0.802979	SoyZH13_10G143500
GO:0016274	protein-arginine N-methyltransferase activity	0.051573	0.056773	0.91	0.677805	0.802979	SoyZH13_20G089900
GO:0046527	glucosyltransferase activity	0.051573	0.056773	0.91	0.677805	0.802979	SoyZH13_08G149700
GO:0008144	drug binding	0.154719	0.178835	0.87	0.681151	0.805519	SoyZH13_10G109800/SoyZH13_14G166100/SoyZH13_19G006500
GO:0043169	cation binding	0.206292	0.238447	0.87	0.685854	0.809653	SoyZH13_04G195401/SoyZH13_14G166100/SoyZH13_19G006500/SoyZH13_19G178100
GO:0005351	carbohydrate:proton symporter activity	0.154719	0.181674	0.85	0.691461	0.814837	SoyZH13_06G268000/SoyZH13_11G004600/SoyZH13_11G085500
GO:0004029	aldehyde dehydrogenase (NAD+) activity	0.051573	0.0596117	0.87	0.695549	0.815357	SoyZH13_07G224700
GO:0005536	glucose binding	0.051573	0.0596117	0.87	0.695549	0.815357	SoyZH13_12G021200
GO:0019139	cytokinin dehydrogenase activity	0.051573	0.0596117	0.87	0.695549	0.815357	SoyZH13_14G094000
GO:0008168	methyltransferase activity	0.876741	0.970819	0.9	0.701666	0.821092	NewGene_5872/SoyZH13_01G112600/SoyZH13_03G102600/SoyZH13_03G162700/SoyZH13_04G024600/SoyZH13_05G110400/SoyZH13_05G127200/SoyZH13_05G159700/SoyZH13_07G220800/SoyZH13_09G193400/SoyZH13_10G036600/SoyZH13_11G081400/SoyZH13_12G073400/SoyZH13_13G106300/SoyZH13_17G243900/SoyZH13_18G182100/SoyZH13_20G186600
GO:0005384	manganese ion transmembrane transporter activity	0.103146	0.124901	0.83	0.705091	0.822077	SoyZH13_02G077200/SoyZH13_05G093703
GO:0004857	enzyme inhibitor activity	0.309438	0.360509	0.86	0.705728	0.822077	SoyZH13_01G193900/SoyZH13_04G106600/SoyZH13_08G042000/SoyZH13_09G073300/SoyZH13_09G109500/SoyZH13_15G133600
GO:0042626	ATPase-coupled transmembrane transporter activity	0.618876	0.698308	0.89	0.706779	0.822077	SoyZH13_02G172500/SoyZH13_05G011400/SoyZH13_05G134600/SoyZH13_07G075500/SoyZH13_10G052400/SoyZH13_10G200300/SoyZH13_10G268500/SoyZH13_12G157800/SoyZH13_13G122700/SoyZH13_18G139700/SoyZH13_20G112300/SoyZH13_20G160600
GO:0002161	aminoacyl-tRNA editing activity	0.051573	0.0624503	0.83	0.712317	0.822077	SoyZH13_11G033600
GO:0004124	cysteine synthase activity	0.051573	0.0624503	0.83	0.712317	0.822077	SoyZH13_19G104900
GO:0015086	cadmium ion transmembrane transporter activity	0.051573	0.0624503	0.83	0.712317	0.822077	SoyZH13_05G093703
GO:0015301	anion:anion antiporter activity	0.051573	0.0624503	0.83	0.712317	0.822077	SoyZH13_06G101200
GO:1990837	sequence-specific double-stranded DNA binding	0.051573	0.0624503	0.83	0.712317	0.822077	SoyZH13_15G031900
GO:0008408	3'-5' exonuclease activity	0.103146	0.127739	0.81	0.71678	0.824391	SoyZH13_08G295800/SoyZH13_12G090600
GO:0030276	clathrin binding	0.103146	0.127739	0.81	0.71678	0.824391	SoyZH13_01G155400/SoyZH13_11G134900
GO:0005484	SNAP receptor activity	0.154719	0.19019	0.81	0.720876	0.827682	SoyZH13_10G078200/SoyZH13_16G134800/SoyZH13_17G038500
GO:0019706	protein-cysteine S-palmitoyltransferase activity	0.103146	0.130578	0.79	0.728077	0.831774	SoyZH13_04G176300/SoyZH13_10G192200
GO:0008964	phosphoenolpyruvate carboxylase activity	0.051573	0.065289	0.79	0.728161	0.831774	SoyZH13_10G189500
GO:0019905	syntaxin binding	0.051573	0.065289	0.79	0.728161	0.831774	SoyZH13_11G083800
GO:0016491	oxidoreductase activity	1.95977	2.1375	0.92	0.73358	0.836538	NewGene_4739/NewGene_6913/SoyZH13_02G094700/SoyZH13_03G061900/SoyZH13_03G088100/SoyZH13_03G090100/SoyZH13_04G120500/SoyZH13_04G123600/SoyZH13_04G175300/SoyZH13_05G127200/SoyZH13_05G156300/SoyZH13_06G160700/SoyZH13_08G331500/SoyZH13_09G026400/SoyZH13_09G027600/SoyZH13_09G145200/SoyZH13_09G153000/SoyZH13_09G197500/SoyZH13_10G073500/SoyZH13_10G246900/SoyZH13_11G194100/SoyZH13_11G209600/SoyZH13_12G05…
GO:0044877	protein-containing complex binding	0.103146	0.133417	0.77	0.738989	0.841276	SoyZH13_13G159900/SoyZH13_15G236200
GO:0046556	alpha-L-arabinofuranosidase activity	0.051573	0.0681276	0.76	0.743133	0.843419	SoyZH13_11G201902
GO:0008134	transcription factor binding	0.361011	0.434314	0.83	0.743387	0.843419	SoyZH13_04G156300/SoyZH13_06G265100/SoyZH13_09G134800/SoyZH13_10G109800/SoyZH13_17G078500/SoyZH13_17G090100/SoyZH13_17G101800
GO:0042802	identical protein binding	0.206292	0.261156	0.79	0.752155	0.851925	SoyZH13_08G009100/SoyZH13_10G063600/SoyZH13_17G084500/SoyZH13_17G101800
GO:0005249	voltage-gated potassium channel activity	0.051573	0.0709663	0.73	0.757281	0.853254	SoyZH13_13G195900
GO:0016308	1-phosphatidylinositol-4-phosphate 5-kinase activity	0.051573	0.0709663	0.73	0.757281	0.853254	SoyZH13_10G056800
GO:0019899	enzyme binding	0.309438	0.383218	0.81	0.759091	0.853254	SoyZH13_10G165800/SoyZH13_11G083800/SoyZH13_11G093000/SoyZH13_11G170800/SoyZH13_13G161000/SoyZH13_14G205800
GO:0003779	actin binding	0.206292	0.263995	0.78	0.759632	0.853254	SoyZH13_09G149200/SoyZH13_13G101100/SoyZH13_16G191700/SoyZH13_18G182700
GO:0000155	phosphorelay sensor kinase activity	0.103146	0.139094	0.74	0.759691	0.853254	SoyZH13_02G081500/SoyZH13_10G009000
GO:0001067	regulatory region nucleic acid binding	0.154719	0.204383	0.76	0.764974	0.855532	SoyZH13_05G128200/SoyZH13_14G194700/SoyZH13_15G031900
GO:0050660	flavin adenine dinucleotide binding	0.361011	0.445668	0.81	0.766817	0.855532	SoyZH13_02G053600/SoyZH13_10G167700/SoyZH13_12G118700/SoyZH13_13G322400/SoyZH13_15G023500/SoyZH13_15G069900/SoyZH13_17G127800
GO:0030145	manganese ion binding	0.206292	0.266833	0.77	0.766932	0.855532	SoyZH13_07G037200/SoyZH13_16G006500/SoyZH13_17G070900/SoyZH13_20G084700
GO:0043621	protein self-association	0.103146	0.141933	0.73	0.769498	0.855532	SoyZH13_15G243800/SoyZH13_20G014800
GO:0004527	exonuclease activity	0.051573	0.0738049	0.7	0.77065	0.855532	SoyZH13_12G090600
GO:0032050	clathrin heavy chain binding	0.051573	0.0738049	0.7	0.77065	0.855532	SoyZH13_04G091500
GO:0051117	ATPase binding	0.051573	0.0738049	0.7	0.77065	0.855532	SoyZH13_03G193601
GO:0016779	nucleotidyltransferase activity	0.206292	0.272511	0.76	0.781011	0.865259	SoyZH13_01G143100/SoyZH13_05G052800/SoyZH13_11G082400/SoyZH13_18G033800
GO:0008270	zinc ion binding	4.02269	4.35165	0.92	0.782842	0.865259	NewGene_6413/NewGene_6913/NewGene_732/SoyZH13_01G035900/SoyZH13_01G047200/SoyZH13_01G094800/SoyZH13_01G139700/SoyZH13_01G152600/SoyZH13_02G027000/SoyZH13_02G027300/SoyZH13_02G027701/SoyZH13_02G223300/SoyZH13_03G068600/SoyZH13_03G149800/SoyZH13_03G174900/SoyZH13_03G207400/SoyZH13_03G212300/SoyZH13_03G217400/SoyZH13_03G228600/SoyZH13_04G054700/SoyZH13_04G147900/SoyZH13_05G127300/SoyZH13_05G149000/S…
GO:0008308	voltage-gated anion channel activity	0.051573	0.0766436	0.67	0.783283	0.865259	SoyZH13_09G112700
GO:0016702	oxidoreductase activity, acting on single donors with incorporation of molecular oxygen, incorporation of two atoms of oxygen	0.206292	0.278188	0.74	0.794406	0.871269	SoyZH13_11G200700/SoyZH13_15G192400/SoyZH13_15G230700/SoyZH13_16G007400
GO:0005546	phosphatidylinositol-4,5-bisphosphate binding	0.051573	0.0794822	0.65	0.795221	0.871269	SoyZH13_04G091500
GO:0017016	Ras GTPase binding	0.051573	0.0794822	0.65	0.795221	0.871269	SoyZH13_11G083800
GO:0031267	small GTPase binding	0.051573	0.0794822	0.65	0.795221	0.871269	SoyZH13_11G083800
GO:0046961	proton-transporting ATPase activity, rotational mechanism	0.051573	0.0794822	0.65	0.795221	0.871269	SoyZH13_03G193601
GO:0016709	oxidoreductase activity, acting on paired donors, with incorporation or reduction of molecular oxygen, NAD(P)H as one donor, and incorporation of one atom of oxygen	0.361011	0.4627	0.78	0.798969	0.873635	SoyZH13_01G165500/SoyZH13_03G029200/SoyZH13_07G243000/SoyZH13_10G087300/SoyZH13_12G061300/SoyZH13_15G002202/SoyZH13_19G014100
GO:0046983	protein dimerization activity	2.37236	2.64846	0.9	0.801299	0.873635	NewGene_4388/SoyZH13_01G020000/SoyZH13_02G239100/SoyZH13_04G178000/SoyZH13_05G102300/SoyZH13_05G128200/SoyZH13_05G188500/SoyZH13_06G265100/SoyZH13_07G012500/SoyZH13_07G166200/SoyZH13_08G009100/SoyZH13_08G058200/SoyZH13_08G145900/SoyZH13_08G205400/SoyZH13_08G205500/SoyZH13_08G205700/SoyZH13_08G259300/SoyZH13_08G277700/SoyZH13_09G134800/SoyZH13_10G034300/SoyZH13_10G063600/SoyZH13_10G087800/SoyZH13_…
GO:0000981	DNA-binding transcription factor activity, RNA polymerase II-specific	0.361011	0.465539	0.78	0.803984	0.873635	SoyZH13_04G156300/SoyZH13_07G099000/SoyZH13_08G026700/SoyZH13_11G026300/SoyZH13_15G031900/SoyZH13_17G078500/SoyZH13_17G090100
GO:0000146	microfilament motor activity	0.051573	0.0823209	0.63	0.806501	0.873635	SoyZH13_13G257300
GO:0030898	actin-dependent ATPase activity	0.051573	0.0823209	0.63	0.806501	0.873635	SoyZH13_13G257300
GO:0052886	9,9'-dicis-carotene:quinone oxidoreductase activity	0.051573	0.0823209	0.63	0.806501	0.873635	SoyZH13_03G067600
GO:0052887	7,9,9'-tricis-neurosporene:quinone oxidoreductase activity	0.051573	0.0823209	0.63	0.806501	0.873635	SoyZH13_03G067600
GO:0003729	mRNA binding	0.670449	0.82037	0.82	0.809201	0.875146	SoyZH13_08G206800/SoyZH13_09G063300/SoyZH13_10G072900/SoyZH13_11G202500/SoyZH13_13G126000/SoyZH13_15G113100/SoyZH13_15G113200/SoyZH13_15G113300/SoyZH13_17G023100/SoyZH13_18G163400/SoyZH13_18G237201/SoyZH13_19G192700/SoyZH13_20G185200
GO:0004521	endoribonuclease activity	0.051573	0.0851595	0.61	0.81716	0.880912	SoyZH13_03G175301
GO:0008083	growth factor activity	0.051573	0.0851595	0.61	0.81716	0.880912	SoyZH13_17G102400
GO:0003955	NAD(P)H dehydrogenase (quinone) activity	0.051573	0.0879982	0.59	0.827233	0.884449	SoyZH13_13G226800
GO:0004525	ribonuclease III activity	0.051573	0.0879982	0.59	0.827233	0.884449	SoyZH13_15G126800
GO:0004713	protein tyrosine kinase activity	0.051573	0.0879982	0.59	0.827233	0.884449	SoyZH13_03G191600
GO:0035639	purine ribonucleoside triphosphate binding	0.051573	0.0879982	0.59	0.827233	0.884449	SoyZH13_10G109800
GO:0043022	ribosome binding	0.103146	0.161803	0.64	0.828827	0.884449	SoyZH13_03G117402/SoyZH13_09G224300
GO:0004497	monooxygenase activity	0.618876	0.77779	0.8	0.829064	0.884449	SoyZH13_05G156300/SoyZH13_07G179700/SoyZH13_07G198300/SoyZH13_08G119101/SoyZH13_09G028700/SoyZH13_13G343000/SoyZH13_14G076300/SoyZH13_15G130400/SoyZH13_15G225601/SoyZH13_17G014900/SoyZH13_18G196200/SoyZH13_19G242900
GO:0005506	iron ion binding	1.49562	1.74577	0.86	0.829674	0.884449	SoyZH13_01G165500/SoyZH13_03G029200/SoyZH13_03G090100/SoyZH13_03G102600/SoyZH13_05G156300/SoyZH13_05G210400/SoyZH13_07G144200/SoyZH13_07G179700/SoyZH13_07G198300/SoyZH13_07G243000/SoyZH13_08G119101/SoyZH13_09G028700/SoyZH13_10G087300/SoyZH13_12G061300/SoyZH13_13G073500/SoyZH13_13G190700/SoyZH13_13G343000/SoyZH13_14G076300/SoyZH13_15G002202/SoyZH13_15G130400/SoyZH13_15G225601/SoyZH13_17G014900/Soy…
GO:0051020	GTPase binding	0.051573	0.0908368	0.57	0.83675	0.890577	SoyZH13_11G083800
GO:0004540	ribonuclease activity	0.103146	0.16748	0.62	0.84305	0.895506	SoyZH13_12G090600/SoyZH13_13G159900
GO:0005096	GTPase activator activity	0.257865	0.366186	0.7	0.844053	0.895506	SoyZH13_04G086401/SoyZH13_07G096500/SoyZH13_09G014400/SoyZH13_11G083800/SoyZH13_18G039100
GO:0043531	ADP binding	1.13461	1.37391	0.83	0.849643	0.897793	NewGene_5509/NewGene_6404/SoyZH13_03G048202/SoyZH13_05G195500/SoyZH13_08G304500/SoyZH13_14G188000/SoyZH13_16G121600/SoyZH13_16G122000/SoyZH13_16G142300/SoyZH13_16G189700/SoyZH13_18G077900/SoyZH13_18G078100/SoyZH13_18G078400/SoyZH13_18G078500/SoyZH13_18G080400/SoyZH13_18G080603/SoyZH13_18G080903/SoyZH13_18G248700/SoyZH13_18G249901/SoyZH13_18G251300/SoyZH13_18G251400/SoyZH13_20G179000
GO:0061659	ubiquitin-like protein ligase activity	0.103146	0.170319	0.61	0.849752	0.897793	SoyZH13_11G093000/SoyZH13_13G161000
GO:0003724	RNA helicase activity	0.206292	0.306574	0.67	0.851744	0.897793	SoyZH13_15G244500/SoyZH13_16G023400/SoyZH13_18G118500/SoyZH13_20G079201
GO:0043424	protein histidine kinase binding	0.051573	0.0965141	0.53	0.854243	0.897793	SoyZH13_10G143500
GO:0080043	quercetin 3-O-glucosyltransferase activity	0.051573	0.0965141	0.53	0.854243	0.897793	SoyZH13_11G223000
GO:0080044	quercetin 7-O-glucosyltransferase activity	0.051573	0.0965141	0.53	0.854243	0.897793	SoyZH13_11G223000
GO:0016765	transferase activity, transferring alkyl or aryl (other than methyl) groups	0.051573	0.0993528	0.52	0.862273	0.902103	SoyZH13_14G177000
GO:0019901	protein kinase binding	0.103146	0.175996	0.59	0.86238	0.902103	SoyZH13_03G096000/SoyZH13_03G137500
GO:0046933	proton-transporting ATP synthase activity, rotational mechanism	0.103146	0.175996	0.59	0.86238	0.902103	SoyZH13_U000044/SoyZH13_U000137
GO:0003756	protein disulfide isomerase activity	0.051573	0.107869	0.48	0.883807	0.921642	SoyZH13_13G261600
GO:0031593	polyubiquitin modification-dependent protein binding	0.051573	0.107869	0.48	0.883807	0.921642	SoyZH13_13G343300
GO:0016829	lyase activity	0.103146	0.19019	0.54	0.889801	0.921726	SoyZH13_11G242100/SoyZH13_13G001003
GO:0140098	catalytic activity, acting on RNA	0.103146	0.19019	0.54	0.889801	0.921726	SoyZH13_12G090600/SoyZH13_13G159900
GO:0016798	hydrolase activity, acting on glycosyl bonds	0.051573	0.110707	0.47	0.890209	0.921726	SoyZH13_19G178800
GO:0004842	ubiquitin-protein transferase activity	1.18618	1.48745	0.8	0.89264	0.921726	SoyZH13_02G032900/SoyZH13_02G132200/SoyZH13_03G183200/SoyZH13_05G151300/SoyZH13_06G147600/SoyZH13_06G174800/SoyZH13_08G035600/SoyZH13_08G114100/SoyZH13_09G128900/SoyZH13_10G165800/SoyZH13_10G243200/SoyZH13_11G093000/SoyZH13_11G213000/SoyZH13_11G246400/SoyZH13_13G161000/SoyZH13_13G204300/SoyZH13_14G104400/SoyZH13_15G088200/SoyZH13_17G101800/SoyZH13_18G007500/SoyZH13_18G041400/SoyZH13_19G187400/Soy…
GO:0003924	GTPase activity	0.825168	1.07869	0.76	0.893517	0.921726	SoyZH13_03G234600/SoyZH13_05G193700/SoyZH13_07G079000/SoyZH13_08G013700/SoyZH13_08G304200/SoyZH13_08G325100/SoyZH13_09G190600/SoyZH13_10G065600/SoyZH13_10G068200/SoyZH13_10G181602/SoyZH13_12G110300/SoyZH13_12G187000/SoyZH13_15G075601/SoyZH13_16G128600/SoyZH13_18G081300/SoyZH13_20G121900
GO:0008080	N-acetyltransferase activity	0.103146	0.193028	0.53	0.894638	0.921726	SoyZH13_11G191501/SoyZH13_18G257902
GO:0004805	trehalose-phosphatase activity	0.051573	0.113546	0.45	0.896259	0.921726	SoyZH13_06G099800
GO:0005545	1-phosphatidylinositol binding	0.051573	0.113546	0.45	0.896259	0.921726	SoyZH13_04G091500
GO:0061631	ubiquitin conjugating enzyme activity	0.051573	0.113546	0.45	0.896259	0.921726	SoyZH13_12G021300
GO:0030570	pectate lyase activity	0.051573	0.116385	0.44	0.901976	0.926058	SoyZH13_20G224500
GO:0008171	O-methyltransferase activity	0.103146	0.198706	0.52	0.903725	0.926058	SoyZH13_08G167700/SoyZH13_12G100500
GO:0008137	NADH dehydrogenase (ubiquinone) activity	0.051573	0.119223	0.43	0.907377	0.926058	NewGene_2388
GO:0030976	thiamine pyrophosphate binding	0.051573	0.119223	0.43	0.907377	0.926058	SoyZH13_15G069900
GO:0032440	2-alkenal reductase [NAD(P)+] activity	0.051573	0.119223	0.43	0.907377	0.926058	SoyZH13_13G067500
GO:0098772	molecular function regulator	0.206292	0.346315	0.6	0.908813	0.926114	SoyZH13_07G096500/SoyZH13_09G014400/SoyZH13_11G083800/SoyZH13_18G039100
GO:0016787	hydrolase activity	3.04281	3.57102	0.85	0.914411	0.930404	NewGene_1822/NewGene_6413/NewGene_6766/SoyZH13_01G014300/SoyZH13_01G052600/SoyZH13_01G210100/SoyZH13_02G059900/SoyZH13_02G121701/SoyZH13_02G198300/SoyZH13_02G223000/SoyZH13_03G039704/SoyZH13_04G065200/SoyZH13_05G064900/SoyZH13_05G187000/SoyZH13_06G112200/SoyZH13_06G186700/SoyZH13_06G247300/SoyZH13_07G136100/SoyZH13_07G202400/SoyZH13_08G043204/SoyZH13_08G125800/SoyZH13_09G063300/SoyZH13_10G011700/…
GO:0042578	phosphoric ester hydrolase activity	0.051573	0.127739	0.4	0.921862	0.936565	SoyZH13_09G070300
GO:0015276	ligand-gated ion channel activity	0.051573	0.130578	0.39	0.926168	0.938097	SoyZH13_06G276400
GO:0052689	carboxylic ester hydrolase activity	0.051573	0.130578	0.39	0.926168	0.938097	SoyZH13_20G080200
GO:0004568	chitinase activity	0.051573	0.133417	0.39	0.930237	0.940431	SoyZH13_02G007200
GO:0045735	nutrient reservoir activity	0.154719	0.298058	0.52	0.933096	0.940431	SoyZH13_07G037200/SoyZH13_16G006500/SoyZH13_20G106703
GO:0005525	GTP binding	1.08303	1.44203	0.75	0.933247	0.940431	SoyZH13_03G234600/SoyZH13_05G193700/SoyZH13_07G079000/SoyZH13_08G013700/SoyZH13_08G304200/SoyZH13_08G325100/SoyZH13_08G327300/SoyZH13_09G008600/SoyZH13_09G190600/SoyZH13_10G065600/SoyZH13_10G068200/SoyZH13_10G181602/SoyZH13_12G053000/SoyZH13_12G110300/SoyZH13_12G187000/SoyZH13_15G075601/SoyZH13_15G108600/SoyZH13_16G128600/SoyZH13_17G003000/SoyZH13_18G081300/SoyZH13_20G121900
GO:0015078	proton transmembrane transporter activity	0.051573	0.136255	0.38	0.934082	0.940431	SoyZH13_U000137
GO:0004721	phosphoprotein phosphatase activity	0.103146	0.224253	0.46	0.936242	0.941191	SoyZH13_09G081900/SoyZH13_19G175500
GO:0004725	protein tyrosine phosphatase activity	0.051573	0.139094	0.37	0.937715	0.941262	SoyZH13_11G051900
GO:0010181	FMN binding	0.103146	0.227092	0.45	0.939131	0.941273	SoyZH13_04G123600/SoyZH13_13G226800
GO:0003755	peptidyl-prolyl cis-trans isomerase activity	0.154719	0.312252	0.5	0.945481	0.944403	SoyZH13_08G190400/SoyZH13_20G005100/SoyZH13_20G050000
GO:0005515	protein binding	3.40382	4.07063	0.84	0.946821	0.944403	NewGene_3301/SoyZH13_01G035600/SoyZH13_01G113700/SoyZH13_01G149400/SoyZH13_01G152700/SoyZH13_01G171000/SoyZH13_02G028200/SoyZH13_02G044100/SoyZH13_02G133100/SoyZH13_02G135300/SoyZH13_02G137700/SoyZH13_02G141200/SoyZH13_02G155200/SoyZH13_03G132700/SoyZH13_03G137700/SoyZH13_04G049900/SoyZH13_04G135300/SoyZH13_05G032300/SoyZH13_05G044300/SoyZH13_05G128200/SoyZH13_06G157100/SoyZH13_07G013900/SoyZH13_…
GO:0061630	ubiquitin protein ligase activity	0.361011	0.604633	0.6	0.951715	0.944403	SoyZH13_06G032800/SoyZH13_07G125900/SoyZH13_09G040400/SoyZH13_11G093000/SoyZH13_11G132800/SoyZH13_13G161000/SoyZH13_13G218900
GO:0046914	transition metal ion binding	0.051573	0.156126	0.33	0.955676	0.944403	SoyZH13_13G093800
GO:0004601	peroxidase activity	0.464157	0.749404	0.62	0.957253	0.944403	SoyZH13_04G064700/SoyZH13_06G139300/SoyZH13_06G155600/SoyZH13_09G021900/SoyZH13_09G069700/SoyZH13_09G140800/SoyZH13_10G137900/SoyZH13_15G051400/SoyZH13_20G028500
GO:0051015	actin filament binding	0.154719	0.329284	0.47	0.957523	0.944403	SoyZH13_10G028500/SoyZH13_13G257300/SoyZH13_15G156600
GO:0008757	S-adenosylmethionine-dependent methyltransferase activity	0.051573	0.158964	0.32	0.95812	0.944403	SoyZH13_08G167700
GO:0016740	transferase activity	1.39247	1.87635	0.74	0.960469	0.944403	SoyZH13_01G110000/SoyZH13_02G132200/SoyZH13_02G141200/SoyZH13_03G132700/SoyZH13_04G195401/SoyZH13_05G034300/SoyZH13_06G073000/SoyZH13_06G084800/SoyZH13_07G076200/SoyZH13_07G130800/SoyZH13_07G153501/SoyZH13_08G165000/SoyZH13_08G243600/SoyZH13_09G128900/SoyZH13_10G023000/SoyZH13_10G109800/SoyZH13_10G165800/SoyZH13_10G268800/SoyZH13_11G093000/SoyZH13_13G130601/SoyZH13_13G161000/SoyZH13_13G233300/Soy…
GO:0004175	endopeptidase activity	0.051573	0.164642	0.31	0.96261	0.944403	SoyZH13_17G180800
GO:0043130	ubiquitin binding	0.051573	0.164642	0.31	0.96261	0.944403	SoyZH13_13G343300
GO:0003964	RNA-directed DNA polymerase activity	0.051573	0.16748	0.31	0.964672	0.944403	NewGene_503
GO:0016791	phosphatase activity	0.051573	0.16748	0.31	0.964672	0.944403	SoyZH13_03G200700
GO:0035091	phosphatidylinositol binding	0.051573	0.170319	0.3	0.966619	0.944403	SoyZH13_13G343100
GO:0004386	helicase activity	0.154719	0.346315	0.45	0.967035	0.944403	SoyZH13_14G123900/SoyZH13_16G042200/SoyZH13_18G004000
GO:0020037	heme binding	1.65034	2.23402	0.74	0.97339	0.944403	SoyZH13_01G165500/SoyZH13_02G234400/SoyZH13_03G029200/SoyZH13_03G102600/SoyZH13_05G156300/SoyZH13_06G103900/SoyZH13_06G139300/SoyZH13_07G179700/SoyZH13_07G198300/SoyZH13_07G234700/SoyZH13_07G243000/SoyZH13_08G119101/SoyZH13_09G021900/SoyZH13_09G028700/SoyZH13_09G140800/SoyZH13_10G087300/SoyZH13_11G225700/SoyZH13_12G061300/SoyZH13_13G067600/SoyZH13_13G343000/SoyZH13_14G055500/SoyZH13_14G076300/Soy…
GO:0003824	catalytic activity	3.40382	4.22675	0.81	0.974854	0.944403	NewGene_6766/SoyZH13_01G110000/SoyZH13_01G210100/SoyZH13_02G040400/SoyZH13_02G132200/SoyZH13_02G141200/SoyZH13_02G198300/SoyZH13_02G219200/SoyZH13_02G223000/SoyZH13_03G132700/SoyZH13_03G171800/SoyZH13_04G116602/SoyZH13_04G120500/SoyZH13_04G195401/SoyZH13_06G084800/SoyZH13_06G112200/SoyZH13_06G247300/SoyZH13_06G286800/SoyZH13_07G031700/SoyZH13_07G076200/SoyZH13_07G136100/SoyZH13_07G202400/SoyZH13_…
GO:0003674	molecular_function	5.05415	6.052	0.84	0.976346	0.944403	NewGene_6766/SoyZH13_01G110000/SoyZH13_01G113700/SoyZH13_01G210100/SoyZH13_02G106000/SoyZH13_02G132200/SoyZH13_02G141200/SoyZH13_02G198300/SoyZH13_02G223000/SoyZH13_02G273500/SoyZH13_03G132700/SoyZH13_04G049900/SoyZH13_04G120500/SoyZH13_04G195401/SoyZH13_04G225400/SoyZH13_05G047900/SoyZH13_05G099200/SoyZH13_05G128200/SoyZH13_05G130300/SoyZH13_06G084800/SoyZH13_06G112200/SoyZH13_06G116300/SoyZH13_…
GO:0050661	NADP binding	0.103146	0.289542	0.36	0.978573	0.944403	SoyZH13_03G084400/SoyZH13_09G024400
GO:0017111	nucleoside-triphosphatase activity	0.051573	0.193028	0.27	0.978795	0.944403	SoyZH13_17G084500
GO:0015299	solute:proton antiporter activity	0.051573	0.195867	0.26	0.979965	0.944403	SoyZH13_11G019200
GO:0016462	pyrophosphatase activity	0.051573	0.201544	0.26	0.982114	0.944403	SoyZH13_17G084500
GO:0016705	oxidoreductase activity, acting on paired donors, with incorporation or reduction of molecular oxygen	0.567303	0.976496	0.58	0.983788	0.944403	SoyZH13_05G156300/SoyZH13_07G179700/SoyZH13_07G198300/SoyZH13_08G119101/SoyZH13_09G028700/SoyZH13_13G190700/SoyZH13_13G343000/SoyZH13_15G225601/SoyZH13_17G014900/SoyZH13_18G196200/SoyZH13_19G242900
GO:0004714	transmembrane receptor protein tyrosine kinase activity	0.051573	0.207222	0.25	0.984032	0.944403	SoyZH13_19G065700
GO:0016817	hydrolase activity, acting on acid anhydrides	0.051573	0.218576	0.24	0.987274	0.944403	SoyZH13_17G084500
GO:0016818	hydrolase activity, acting on acid anhydrides, in phosphorus-containing anhydrides	0.051573	0.218576	0.24	0.987274	0.944403	SoyZH13_17G084500
GO:0019787	ubiquitin-like protein transferase activity	0.361011	0.721017	0.5	0.987714	0.944403	SoyZH13_02G132200/SoyZH13_09G128900/SoyZH13_10G165800/SoyZH13_11G093000/SoyZH13_13G161000/SoyZH13_14G104400/SoyZH13_17G101800
GO:0030599	pectinesterase activity	0.206292	0.493925	0.42	0.987885	0.944403	SoyZH13_02G015900/SoyZH13_04G106600/SoyZH13_09G073300/SoyZH13_11G032300
GO:0045330	aspartyl esterase activity	0.154719	0.417282	0.37	0.988944	0.944403	SoyZH13_02G015900/SoyZH13_09G073300/SoyZH13_11G032300
GO:0005347	ATP transmembrane transporter activity	0.051573	0.235608	0.22	0.990947	0.944403	SoyZH13_18G241301
GO:0140096	catalytic activity, acting on a protein	0.618876	1.10424	0.56	0.991372	0.944403	SoyZH13_02G132200/SoyZH13_02G141200/SoyZH13_03G132700/SoyZH13_09G128900/SoyZH13_10G023000/SoyZH13_10G109800/SoyZH13_10G165800/SoyZH13_11G093000/SoyZH13_13G161000/SoyZH13_13G261600/SoyZH13_14G104400/SoyZH13_17G101800
GO:0000977	RNA polymerase II transcription regulatory region sequence-specific DNA binding	0.257865	0.604633	0.43	0.992234	0.944403	SoyZH13_06G265100/SoyZH13_07G099000/SoyZH13_09G134800/SoyZH13_17G078500/SoyZH13_18G255500
GO:0003743	translation initiation factor activity	0.206292	0.527989	0.39	0.992663	0.944403	SoyZH13_02G219800/SoyZH13_03G117402/SoyZH13_04G042300/SoyZH13_14G180900
GO:0008233	peptidase activity	0.103146	0.363347	0.28	0.994035	0.944403	SoyZH13_15G046600/SoyZH13_20G084700
GO:0046910	pectinesterase inhibitor activity	0.051573	0.261156	0.2	0.994568	0.944403	SoyZH13_02G015900
GO:0051082	unfolded protein binding	0.257865	0.633019	0.41	0.994798	0.944403	SoyZH13_08G342200/SoyZH13_13G093800/SoyZH13_15G074900/SoyZH13_15G243800/SoyZH13_20G014800
GO:0008234	cysteine-type peptidase activity	0.103146	0.386057	0.27	0.996005	0.944403	SoyZH13_18G248700/SoyZH13_18G249901
GO:0005198	structural molecule activity	0.051573	0.289542	0.18	0.996921	0.944403	SoyZH13_01G162900
GO:0003676	nucleic acid binding	3.66168	5.47008	0.67	0.999942	0.944403	NewGene_2649/NewGene_3024/NewGene_5509/NewGene_6413/NewGene_6766/SoyZH13_01G210100/SoyZH13_02G106000/SoyZH13_02G113200/SoyZH13_02G198300/SoyZH13_02G223000/SoyZH13_02G223300/SoyZH13_02G273500/SoyZH13_04G132400/SoyZH13_05G047900/SoyZH13_05G110400/SoyZH13_05G128200/SoyZH13_06G112200/SoyZH13_06G116300/SoyZH13_06G199800/SoyZH13_06G247300/SoyZH13_07G135100/SoyZH13_07G136100/SoyZH13_07G202400/SoyZH13_08…
GO:0003723	RNA binding	3.14595	4.97899	0.63	0.999981	0.944403	NewGene_6766/SoyZH13_01G143100/SoyZH13_01G208000/SoyZH13_01G209400/SoyZH13_01G210100/SoyZH13_02G106000/SoyZH13_02G156100/SoyZH13_02G198300/SoyZH13_02G223000/SoyZH13_02G253100/SoyZH13_02G275300/SoyZH13_03G133800/SoyZH13_03G175301/SoyZH13_06G112200/SoyZH13_06G247300/SoyZH13_07G053601/SoyZH13_07G135100/SoyZH13_07G136100/SoyZH13_07G202400/SoyZH13_08G026100/SoyZH13_08G122400/SoyZH13_08G125800/SoyZH13_…
GO:0004523	RNA-DNA hybrid ribonuclease activity	0.051573	1.10991	0.05	1	0.944403	SoyZH13_02G113200
GO:0003735	structural constituent of ribosome	0.206292	2.09209	0.1	1	0.944403	SoyZH13_03G088700/SoyZH13_09G007000/SoyZH13_15G163600/SoyZH13_U000137
