# Supplementary material for: Comparative Transcriptome Analysis of Salt-Tolerant and -Sensitive Soybean Cultivars under Salt Stress
Source: Int J Mol Sci. 2024 Sep 11;25(18):9818. doi: 10.3390/ijms25189818 (PMC11432363; doi:10.3390/ijms25189818)
Supplement: Supplementary file 1 [file ijms-25-09818-s001.zip › Supplementary_TableS6.xlsx]

## Sheet: GO_Biological_Process
Table S6. GO enrichment for DEGs between ZRC and ZRS
ID	Description	GeneRatio（％）	BgRatio（％）	Rich_factor	pvalue	qvalue	geneID
GO:0006412	translation	5.58848	2.90076	1.93	8.65896e-14	2.00523e-10	SoyZH13_01G026200/SoyZH13_01G177100/SoyZH13_01G218300/SoyZH13_02G017100/SoyZH13_02G034600/SoyZH13_02G088600/SoyZH13_02G099801/SoyZH13_02G201000/SoyZH13_02G262800/SoyZH13_03G080100/SoyZH13_03G091600/SoyZH13_03G126400/SoyZH13_03G149700/SoyZH13_03G159600/SoyZH13_03G178200/SoyZH13_03G187400/SoyZH13_03G194800/SoyZH13_03G196000/SoyZH13_03G220600/SoyZH13_04G059900/SoyZH13_04G165700/SoyZH13_04G202900/Soy…
GO:0006414	translational elongation	0.465707	0.118398	3.93	4.12433e-05	0.0477554	SoyZH13_03G174200/SoyZH13_03G239800/SoyZH13_04G205400/SoyZH13_05G162800/SoyZH13_06G130700/SoyZH13_09G174400/SoyZH13_12G163400/SoyZH13_13G133100/SoyZH13_19G047700/SoyZH13_19G178400/SoyZH13_19G244000
GO:0006730	one-carbon metabolic process	0.550381	0.177597	3.1	0.000150415	0.11611	NewGene_3171/SoyZH13_04G229400/SoyZH13_05G141800/SoyZH13_06G286100/SoyZH13_08G102600/SoyZH13_08G259500/SoyZH13_13G126800/SoyZH13_14G059500/SoyZH13_14G169000/SoyZH13_17G037201/SoyZH13_17G037202/SoyZH13_18G131900/SoyZH13_19G206500
GO:0009554	megasporogenesis	0.211685	0.0338281	6.26	0.000427736	0.162297	NewGene_148/SoyZH13_11G050400/SoyZH13_11G247800/SoyZH13_17G158000/SoyZH13_18G006200
GO:0071277	cellular response to calcium ion	0.211685	0.0338281	6.26	0.000427736	0.162297	SoyZH13_03G221300/SoyZH13_03G221400/SoyZH13_04G179000/SoyZH13_06G157000/SoyZH13_17G081200
GO:0006177	GMP biosynthetic process	0.169348	0.0211425	8.01	0.000456811	0.162297	SoyZH13_05G194500/SoyZH13_08G014600/SoyZH13_08G156700/SoyZH13_15G242100
GO:0030244	cellulose biosynthetic process	0.84674	0.389023	2.18	0.000643814	0.162297	SoyZH13_01G014200/SoyZH13_04G060600/SoyZH13_04G064600/SoyZH13_04G135000/SoyZH13_05G174900/SoyZH13_06G065100/SoyZH13_06G209800/SoyZH13_06G286700/SoyZH13_08G133500/SoyZH13_08G139100/SoyZH13_08G311600/SoyZH13_09G093700/SoyZH13_10G174300/SoyZH13_10G206202/SoyZH13_13G019700/SoyZH13_13G180600/SoyZH13_14G133700/SoyZH13_15G252600/SoyZH13_17G069200/SoyZH13_18G017800
GO:0042744	hydrogen peroxide catabolic process	1.43946	0.811874	1.77	0.000692385	0.162297	NewGene_4797/SoyZH13_01G065200/SoyZH13_01G114800/SoyZH13_01G175900/SoyZH13_01G184000/SoyZH13_02G008900/SoyZH13_02G117700/SoyZH13_03G035500/SoyZH13_03G035700/SoyZH13_03G035900/SoyZH13_03G129700/SoyZH13_04G016700/SoyZH13_06G016600/SoyZH13_06G206000/SoyZH13_08G171600/SoyZH13_09G022300/SoyZH13_09G140800/SoyZH13_09G252500/SoyZH13_10G009700/SoyZH13_10G009702/SoyZH13_11G078300/SoyZH13_11G098400/SoyZH13_…
GO:0019748	secondary metabolic process	0.465707	0.160683	2.9	0.000903337	0.162297	SoyZH13_01G169600/SoyZH13_02G222200/SoyZH13_02G222300/SoyZH13_05G128200/SoyZH13_06G011100/SoyZH13_06G044200/SoyZH13_09G226200/SoyZH13_10G157900/SoyZH13_14G194700/SoyZH13_18G214800/SoyZH13_20G202800
GO:0048236	plant-type sporogenesis	0.254022	0.0549706	4.62	0.000910087	0.162297	NewGene_148/SoyZH13_09G024800/SoyZH13_11G050400/SoyZH13_11G247800/SoyZH13_17G158000/SoyZH13_18G006200
GO:0046274	lignin catabolic process	0.592718	0.236796	2.5	0.000966709	0.162297	SoyZH13_01G099000/SoyZH13_02G240500/SoyZH13_03G072900/SoyZH13_07G125200/SoyZH13_08G337900/SoyZH13_08G338100/SoyZH13_11G231300/SoyZH13_12G056100/SoyZH13_14G050700/SoyZH13_18G021800/SoyZH13_18G063000/SoyZH13_18G153401/SoyZH13_18G153402/SoyZH13_18G159500
GO:0046165	alcohol biosynthetic process	0.127011	0.0126855	10.01	0.000995187	0.162297	SoyZH13_01G169600/SoyZH13_11G167100/SoyZH13_12G072100
GO:0006826	iron ion transport	0.719729	0.321367	2.24	0.00113868	0.162297	NewGene_114/SoyZH13_01G109500/SoyZH13_02G240500/SoyZH13_02G241300/SoyZH13_03G045900/SoyZH13_04G018600/SoyZH13_07G125200/SoyZH13_07G144200/SoyZH13_08G338100/SoyZH13_11G231300/SoyZH13_12G173000/SoyZH13_14G050700/SoyZH13_14G051400/SoyZH13_18G021800/SoyZH13_18G063000/SoyZH13_18G153402/SoyZH13_18G159500
GO:0007163	establishment or maintenance of cell polarity	0.381033	0.118398	3.22	0.00115273	0.162297	SoyZH13_05G033700/SoyZH13_05G168900/SoyZH13_07G188700/SoyZH13_08G132600/SoyZH13_12G040500/SoyZH13_13G070101/SoyZH13_13G154400/SoyZH13_13G268100/SoyZH13_17G088600
GO:0071669	plant-type cell wall organization or biogenesis	0.508044	0.190283	2.67	0.00119375	0.162297	SoyZH13_01G059100/SoyZH13_03G132700/SoyZH13_05G100300/SoyZH13_06G193700/SoyZH13_08G133500/SoyZH13_08G237200/SoyZH13_09G227400/SoyZH13_11G171400/SoyZH13_13G019700/SoyZH13_14G133700/SoyZH13_18G017800/SoyZH13_18G241700
GO:0042737	drug catabolic process	0.169348	0.0253711	6.67	0.00126149	0.162297	NewGene_806/SoyZH13_09G223100/SoyZH13_16G023900/SoyZH13_17G143100
GO:0072697	protein localization to cell cortex	0.169348	0.0253711	6.67	0.00126149	0.162297	SoyZH13_08G133500/SoyZH13_13G019700/SoyZH13_14G133700/SoyZH13_18G017800
GO:0072699	protein localization to cortical microtubule cytoskeleton	0.169348	0.0253711	6.67	0.00126149	0.162297	SoyZH13_08G133500/SoyZH13_13G019700/SoyZH13_14G133700/SoyZH13_18G017800
GO:0006565	L-serine catabolic process	0.211685	0.0422851	5.01	0.00162098	0.178755	NewGene_3171/SoyZH13_04G229400/SoyZH13_08G259500/SoyZH13_14G169000/SoyZH13_18G131900
GO:0046655	folic acid metabolic process	0.211685	0.0422851	5.01	0.00162098	0.178755	NewGene_3171/SoyZH13_04G229400/SoyZH13_08G259500/SoyZH13_14G169000/SoyZH13_18G131900
GO:1904482	cellular response to tetrahydrofolate	0.211685	0.0422851	5.01	0.00162098	0.178755	NewGene_3171/SoyZH13_04G229400/SoyZH13_08G259500/SoyZH13_14G169000/SoyZH13_18G131900
GO:0010162	seed dormancy process	0.254022	0.0634276	4	0.00222663	0.215758	SoyZH13_02G136600/SoyZH13_03G139200/SoyZH13_10G027600/SoyZH13_11G161300/SoyZH13_12G077800/SoyZH13_12G162000
GO:0034293	sexual sporulation	0.338696	0.105713	3.2	0.00222974	0.215758	NewGene_148/SoyZH13_04G028400/SoyZH13_06G009400/SoyZH13_09G024800/SoyZH13_11G050400/SoyZH13_11G247800/SoyZH13_17G158000/SoyZH13_18G006200
GO:0006544	glycine metabolic process	0.211685	0.0465136	4.55	0.00272819	0.215758	NewGene_3171/SoyZH13_04G229400/SoyZH13_08G259500/SoyZH13_14G169000/SoyZH13_18G131900
GO:0046653	tetrahydrofolate metabolic process	0.211685	0.0465136	4.55	0.00272819	0.215758	NewGene_3171/SoyZH13_04G229400/SoyZH13_08G259500/SoyZH13_14G169000/SoyZH13_18G131900
GO:0030865	cortical cytoskeleton organization	0.338696	0.109941	3.08	0.00294216	0.215758	SoyZH13_05G033700/SoyZH13_07G188700/SoyZH13_08G133500/SoyZH13_13G154400/SoyZH13_13G268100/SoyZH13_17G088600/SoyZH13_18G017800/SoyZH13_19G054800
GO:0006662	glycerol ether metabolic process	0.296359	0.0887987	3.34	0.00323437	0.215758	NewGene_647/SoyZH13_01G040000/SoyZH13_02G022500/SoyZH13_12G133800/SoyZH13_13G228400/SoyZH13_15G060700/SoyZH13_18G114600
GO:0019264	glycine biosynthetic process from serine	0.296359	0.0887987	3.34	0.00323437	0.215758	NewGene_3171/SoyZH13_04G229400/SoyZH13_08G102700/SoyZH13_08G259500/SoyZH13_13G200800/SoyZH13_14G169000/SoyZH13_18G131900
GO:0032956	regulation of actin cytoskeleton organization	0.381033	0.135312	2.82	0.00324503	0.215758	SoyZH13_05G033700/SoyZH13_06G268600/SoyZH13_07G188700/SoyZH13_09G227400/SoyZH13_12G100400/SoyZH13_12G121700/SoyZH13_13G154400/SoyZH13_13G268100/SoyZH13_17G088600
GO:0016126	sterol biosynthetic process	0.42337	0.160683	2.63	0.00333919	0.215758	SoyZH13_04G046200/SoyZH13_07G171400/SoyZH13_09G133800/SoyZH13_10G062500/SoyZH13_11G026200/SoyZH13_13G063000/SoyZH13_16G102100/SoyZH13_16G176900/SoyZH13_17G221700/SoyZH13_U000454
GO:0006022	aminoglycan metabolic process	0.127011	0.016914	7.51	0.0036829	0.215758	NewGene_806/SoyZH13_09G223100/SoyZH13_16G023900
GO:0006026	aminoglycan catabolic process	0.127011	0.016914	7.51	0.0036829	0.215758	NewGene_806/SoyZH13_09G223100/SoyZH13_16G023900
GO:0006030	chitin metabolic process	0.127011	0.016914	7.51	0.0036829	0.215758	NewGene_806/SoyZH13_09G223100/SoyZH13_16G023900
GO:0006040	amino sugar metabolic process	0.127011	0.016914	7.51	0.0036829	0.215758	NewGene_806/SoyZH13_09G223100/SoyZH13_16G023900
GO:0019747	regulation of isoprenoid metabolic process	0.127011	0.016914	7.51	0.0036829	0.215758	SoyZH13_09G219702/SoyZH13_10G157900/SoyZH13_20G202800
GO:0046348	amino sugar catabolic process	0.127011	0.016914	7.51	0.0036829	0.215758	NewGene_806/SoyZH13_09G223100/SoyZH13_16G023900
GO:0071491	cellular response to red light	0.127011	0.016914	7.51	0.0036829	0.215758	SoyZH13_09G038100/SoyZH13_15G140000/SoyZH13_20G137300
GO:1901071	glucosamine-containing compound metabolic process	0.127011	0.016914	7.51	0.0036829	0.215758	NewGene_806/SoyZH13_09G223100/SoyZH13_16G023900
GO:1901072	glucosamine-containing compound catabolic process	0.127011	0.016914	7.51	0.0036829	0.215758	NewGene_806/SoyZH13_09G223100/SoyZH13_16G023900
GO:0042026	protein refolding	0.508044	0.215654	2.36	0.00375587	0.215758	SoyZH13_01G064500/SoyZH13_02G080200/SoyZH13_03G154200/SoyZH13_05G205400/SoyZH13_07G008600/SoyZH13_08G024700/SoyZH13_10G119100/SoyZH13_10G178100/SoyZH13_11G135800/SoyZH13_15G034900/SoyZH13_18G257700/SoyZH13_20G182200
GO:0043934	sporulation	0.338696	0.11417	2.97	0.0038199	0.215758	NewGene_148/SoyZH13_04G028400/SoyZH13_06G009400/SoyZH13_09G024800/SoyZH13_11G050400/SoyZH13_11G247800/SoyZH13_17G158000/SoyZH13_18G006200
GO:0009664	plant-type cell wall organization	0.762066	0.389023	1.96	0.00400619	0.220893	SoyZH13_02G215900/SoyZH13_03G132700/SoyZH13_04G198800/SoyZH13_05G100300/SoyZH13_06G193500/SoyZH13_08G133500/SoyZH13_09G227400/SoyZH13_11G134400/SoyZH13_12G057800/SoyZH13_13G019700/SoyZH13_14G133700/SoyZH13_14G187100/SoyZH13_16G152300/SoyZH13_16G152400/SoyZH13_16G152500/SoyZH13_17G077800/SoyZH13_18G017800/SoyZH13_20G032800
GO:0071555	cell wall organization	2.07451	1.41655	1.46	0.00427509	0.228412	SoyZH13_01G014200/SoyZH13_02G006400/SoyZH13_02G015000/SoyZH13_03G083800/SoyZH13_03G132700/SoyZH13_04G060600/SoyZH13_04G064600/SoyZH13_04G135000/SoyZH13_05G100300/SoyZH13_05G174900/SoyZH13_06G065100/SoyZH13_06G147400/SoyZH13_06G209800/SoyZH13_06G274500/SoyZH13_06G286700/SoyZH13_08G133500/SoyZH13_08G139100/SoyZH13_08G269300/SoyZH13_08G311600/SoyZH13_09G093700/SoyZH13_09G227400/SoyZH13_09G241900/Soy…
GO:0050777	negative regulation of immune response	0.296359	0.0930272	3.19	0.00433983	0.228412	SoyZH13_08G133500/SoyZH13_08G329500/SoyZH13_10G276300/SoyZH13_13G019700/SoyZH13_14G104400/SoyZH13_14G133700/SoyZH13_18G017800
GO:0006741	NADP biosynthetic process	0.169348	0.0338281	5.01	0.00499295	0.238964	SoyZH13_04G221300/SoyZH13_06G112700/SoyZH13_11G091100/SoyZH13_12G019600
GO:0009113	purine nucleobase biosynthetic process	0.169348	0.0338281	5.01	0.00499295	0.238964	SoyZH13_04G007000/SoyZH13_09G200700/SoyZH13_09G200800/SoyZH13_12G033400
GO:0044380	protein localization to cytoskeleton	0.169348	0.0338281	5.01	0.00499295	0.238964	SoyZH13_08G133500/SoyZH13_13G019700/SoyZH13_14G133700/SoyZH13_18G017800
GO:0072698	protein localization to microtubule cytoskeleton	0.169348	0.0338281	5.01	0.00499295	0.238964	SoyZH13_08G133500/SoyZH13_13G019700/SoyZH13_14G133700/SoyZH13_18G017800
GO:0009832	plant-type cell wall biogenesis	0.381033	0.143769	2.65	0.00505626	0.238964	SoyZH13_05G100300/SoyZH13_06G193500/SoyZH13_08G133500/SoyZH13_09G227400/SoyZH13_11G171400/SoyZH13_13G019700/SoyZH13_14G133700/SoyZH13_17G077800/SoyZH13_18G017800
GO:0000028	ribosomal small subunit assembly	0.296359	0.0972557	3.05	0.00570833	0.264386	SoyZH13_01G204100/SoyZH13_05G220100/SoyZH13_07G042100/SoyZH13_08G017100/SoyZH13_11G021000/SoyZH13_15G245900/SoyZH13_17G004400
GO:0060548	negative regulation of cell death	0.42337	0.173369	2.44	0.00600912	0.269484	SoyZH13_03G221300/SoyZH13_03G221400/SoyZH13_04G179000/SoyZH13_06G157000/SoyZH13_08G133500/SoyZH13_08G329500/SoyZH13_13G019700/SoyZH13_14G104400/SoyZH13_14G133700/SoyZH13_18G017800
GO:0009639	response to red or far red light	0.508044	0.228339	2.22	0.00613439	0.269484	SoyZH13_01G169600/SoyZH13_02G046700/SoyZH13_07G125300/SoyZH13_09G038100/SoyZH13_10G241200/SoyZH13_12G207600/SoyZH13_14G025700/SoyZH13_15G140000/SoyZH13_17G081200/SoyZH13_18G159400/SoyZH13_20G117200/SoyZH13_20G137300
GO:0017144	drug metabolic process	0.338696	0.122627	2.76	0.0061675	0.269484	NewGene_806/SoyZH13_05G100300/SoyZH13_08G254500/SoyZH13_09G223100/SoyZH13_11G167100/SoyZH13_12G072100/SoyZH13_16G023900/SoyZH13_17G143100
GO:0042546	cell wall biogenesis	0.762066	0.410165	1.86	0.00710298	0.288654	SoyZH13_05G100300/SoyZH13_06G274500/SoyZH13_08G133500/SoyZH13_09G227400/SoyZH13_11G171400/SoyZH13_11G250900/SoyZH13_12G093300/SoyZH13_13G019700/SoyZH13_13G278300/SoyZH13_13G342000/SoyZH13_14G133700/SoyZH13_17G054500/SoyZH13_17G062500/SoyZH13_17G062600/SoyZH13_17G062700/SoyZH13_18G017800/SoyZH13_19G093700/SoyZH13_19G169800
GO:0006032	chitin catabolic process	0.296359	0.101484	2.92	0.00737527	0.288654	NewGene_806/SoyZH13_09G036700/SoyZH13_09G223100/SoyZH13_13G319000/SoyZH13_15G138600/SoyZH13_16G023900/SoyZH13_16G106700
GO:0045229	external encapsulating structure organization	0.296359	0.101484	2.92	0.00737527	0.288654	SoyZH13_03G132700/SoyZH13_05G100300/SoyZH13_08G133500/SoyZH13_09G227400/SoyZH13_13G019700/SoyZH13_14G133700/SoyZH13_18G017800
GO:0035999	tetrahydrofolate interconversion	0.338696	0.126855	2.67	0.00768748	0.288654	NewGene_3171/SoyZH13_04G229400/SoyZH13_06G286100/SoyZH13_08G102700/SoyZH13_08G259500/SoyZH13_13G200800/SoyZH13_14G169000/SoyZH13_18G131900
GO:0030243	cellulose metabolic process	0.169348	0.0380566	4.45	0.00828085	0.288654	SoyZH13_08G133500/SoyZH13_13G019700/SoyZH13_14G133700/SoyZH13_18G017800
GO:0051273	beta-glucan metabolic process	0.169348	0.0380566	4.45	0.00828085	0.288654	SoyZH13_08G133500/SoyZH13_13G019700/SoyZH13_14G133700/SoyZH13_18G017800
GO:0051274	beta-glucan biosynthetic process	0.169348	0.0380566	4.45	0.00828085	0.288654	SoyZH13_08G133500/SoyZH13_13G019700/SoyZH13_14G133700/SoyZH13_18G017800
GO:0000256	allantoin catabolic process	0.127011	0.0211425	6.01	0.00852203	0.288654	SoyZH13_13G218600/SoyZH13_15G070400/SoyZH13_17G143100
GO:0002184	cytoplasmic translational termination	0.127011	0.0211425	6.01	0.00852203	0.288654	SoyZH13_10G026600/SoyZH13_16G040800/SoyZH13_19G094401
GO:0009699	phenylpropanoid biosynthetic process	0.127011	0.0211425	6.01	0.00852203	0.288654	SoyZH13_06G011100/SoyZH13_10G157900/SoyZH13_20G202800
GO:0010148	transpiration	0.127011	0.0211425	6.01	0.00852203	0.288654	SoyZH13_03G132700/SoyZH13_10G157900/SoyZH13_20G202800
GO:0042126	nitrate metabolic process	0.127011	0.0211425	6.01	0.00852203	0.288654	SoyZH13_10G216100/SoyZH13_16G162800/SoyZH13_20G146600
GO:0071941	nitrogen cycle metabolic process	0.127011	0.0211425	6.01	0.00852203	0.288654	SoyZH13_10G216100/SoyZH13_16G162800/SoyZH13_20G146600
GO:2001057	reactive nitrogen species metabolic process	0.127011	0.0211425	6.01	0.00852203	0.288654	SoyZH13_10G216100/SoyZH13_16G162800/SoyZH13_20G146600
GO:0002181	cytoplasmic translation	0.42337	0.181826	2.33	0.00855504	0.288654	SoyZH13_03G159300/SoyZH13_03G239800/SoyZH13_04G203300/SoyZH13_04G205400/SoyZH13_06G130700/SoyZH13_08G145200/SoyZH13_10G018100/SoyZH13_14G055400/SoyZH13_14G147000/SoyZH13_15G245900
GO:0006012	galactose metabolic process	0.296359	0.105713	2.8	0.00937632	0.288654	SoyZH13_03G201700/SoyZH13_05G203100/SoyZH13_07G255200/SoyZH13_10G132100/SoyZH13_11G016400/SoyZH13_17G184300/SoyZH13_20G083700
GO:0006527	arginine catabolic process	0.084674	0.00845702	10.01	0.00997169	0.288654	SoyZH13_04G007300/SoyZH13_06G006800
GO:0010161	red light signaling pathway	0.084674	0.00845702	10.01	0.00997169	0.288654	SoyZH13_09G038100/SoyZH13_15G140000
GO:0019321	pentose metabolic process	0.084674	0.00845702	10.01	0.00997169	0.288654	SoyZH13_06G084800/SoyZH13_17G181800
GO:0033517	myo-inositol hexakisphosphate metabolic process	0.084674	0.00845702	10.01	0.00997169	0.288654	SoyZH13_11G167100/SoyZH13_12G072100
GO:0036071	N-glycan fucosylation	0.084674	0.00845702	10.01	0.00997169	0.288654	SoyZH13_10G150800/SoyZH13_20G208400
GO:0046173	polyol biosynthetic process	0.084674	0.00845702	10.01	0.00997169	0.288654	SoyZH13_11G167100/SoyZH13_12G072100
GO:0052541	plant-type cell wall cellulose metabolic process	0.084674	0.00845702	10.01	0.00997169	0.288654	SoyZH13_13G019700/SoyZH13_14G133700
GO:0072334	UDP-galactose transmembrane transport	0.084674	0.00845702	10.01	0.00997169	0.288654	SoyZH13_01G043300/SoyZH13_02G018600
GO:1901957	regulation of cutin biosynthetic process	0.084674	0.00845702	10.01	0.00997169	0.288654	SoyZH13_10G157900/SoyZH13_20G202800
GO:1901959	positive regulation of cutin biosynthetic process	0.084674	0.00845702	10.01	0.00997169	0.288654	SoyZH13_10G157900/SoyZH13_20G202800
GO:1902930	regulation of alcohol biosynthetic process	0.084674	0.00845702	10.01	0.00997169	0.288654	SoyZH13_10G157900/SoyZH13_20G202800
GO:0019722	calcium-mediated signaling	0.42337	0.186054	2.28	0.0101031	0.288848	SoyZH13_02G141500/SoyZH13_03G215300/SoyZH13_05G141200/SoyZH13_07G231600/SoyZH13_10G137700/SoyZH13_11G251600/SoyZH13_14G037600/SoyZH13_17G025300/SoyZH13_19G219400/SoyZH13_20G197200
GO:0009734	auxin-activated signaling pathway	1.31245	0.858387	1.53	0.0111695	0.315442	SoyZH13_01G059900/SoyZH13_02G061600/SoyZH13_02G112500/SoyZH13_02G133200/SoyZH13_02G133300/SoyZH13_03G142100/SoyZH13_03G150400/SoyZH13_05G101300/SoyZH13_07G153000/SoyZH13_07G187700/SoyZH13_08G194000/SoyZH13_09G068800/SoyZH13_10G031200/SoyZH13_10G164800/SoyZH13_11G169000/SoyZH13_12G155200/SoyZH13_13G200000/SoyZH13_13G300800/SoyZH13_13G333100/SoyZH13_15G012200/SoyZH13_15G075900/SoyZH13_15G086900/Soy…
GO:2000070	regulation of response to water deprivation	0.211685	0.0634276	3.34	0.0126277	0.342542	SoyZH13_05G162100/SoyZH13_08G155300/SoyZH13_10G157900/SoyZH13_16G062900/SoyZH13_20G202800
GO:0044550	secondary metabolite biosynthetic process	0.169348	0.0422851	4	0.0127208	0.342542	SoyZH13_01G169600/SoyZH13_06G011100/SoyZH13_10G157900/SoyZH13_20G202800
GO:0052324	plant-type cell wall cellulose biosynthetic process	0.169348	0.0422851	4	0.0127208	0.342542	SoyZH13_06G193500/SoyZH13_13G019700/SoyZH13_14G133700/SoyZH13_17G077800
GO:1901617	organic hydroxy compound biosynthetic process	0.169348	0.0422851	4	0.0127208	0.342542	SoyZH13_01G169600/SoyZH13_07G188302/SoyZH13_11G167100/SoyZH13_12G072100
GO:0030036	actin cytoskeleton organization	0.381033	0.164912	2.31	0.0129778	0.345446	SoyZH13_05G033700/SoyZH13_05G147800/SoyZH13_07G188700/SoyZH13_08G124600/SoyZH13_09G254500/SoyZH13_13G154400/SoyZH13_13G268100/SoyZH13_17G088600/SoyZH13_18G182700
GO:0010215	cellulose microfibril organization	0.338696	0.139541	2.43	0.0139405	0.366855	SoyZH13_06G193500/SoyZH13_08G133500/SoyZH13_09G037800/SoyZH13_09G227400/SoyZH13_17G077800/SoyZH13_18G017800/SoyZH13_19G030700/SoyZH13_U000469
GO:0006979	response to oxidative stress	1.9475	1.41232	1.38	0.0157485	0.38882	NewGene_4797/SoyZH13_01G065200/SoyZH13_01G114800/SoyZH13_01G175900/SoyZH13_01G184000/SoyZH13_02G008900/SoyZH13_02G117700/SoyZH13_02G139400/SoyZH13_02G179700/SoyZH13_03G035500/SoyZH13_03G035700/SoyZH13_03G035900/SoyZH13_03G129700/SoyZH13_03G130100/SoyZH13_04G016700/SoyZH13_05G011300/SoyZH13_06G206000/SoyZH13_08G171600/SoyZH13_08G254500/SoyZH13_09G022300/SoyZH13_09G140800/SoyZH13_09G154600/SoyZH13_…
GO:0005996	monosaccharide metabolic process	0.127011	0.0253711	5.01	0.0157826	0.38882	SoyZH13_06G084800/SoyZH13_07G171000/SoyZH13_17G181800
GO:0009698	phenylpropanoid metabolic process	0.127011	0.0253711	5.01	0.0157826	0.38882	SoyZH13_06G011100/SoyZH13_10G157900/SoyZH13_20G202800
GO:0043984	histone H4-K16 acetylation	0.127011	0.0253711	5.01	0.0157826	0.38882	SoyZH13_02G048400/SoyZH13_04G025900/SoyZH13_16G116800
GO:0046890	regulation of lipid biosynthetic process	0.127011	0.0253711	5.01	0.0157826	0.38882	SoyZH13_09G219702/SoyZH13_10G157900/SoyZH13_20G202800
GO:0051123	RNA polymerase II preinitiation complex assembly	0.127011	0.0253711	5.01	0.0157826	0.38882	SoyZH13_13G135100/SoyZH13_17G191700/SoyZH13_18G258400
GO:0009116	nucleoside metabolic process	0.465707	0.228339	2.04	0.0163171	0.393614	SoyZH13_04G007000/SoyZH13_04G042600/SoyZH13_05G055400/SoyZH13_06G042500/SoyZH13_07G078400/SoyZH13_08G314700/SoyZH13_09G200700/SoyZH13_09G200800/SoyZH13_12G033400/SoyZH13_17G124501/SoyZH13_17G124502
GO:0048438	floral whorl development	0.465707	0.228339	2.04	0.0163171	0.393614	SoyZH13_02G061600/SoyZH13_03G172700/SoyZH13_07G127100/SoyZH13_08G133500/SoyZH13_11G057300/SoyZH13_14G143200/SoyZH13_16G046400/SoyZH13_18G017800/SoyZH13_18G141302/SoyZH13_19G087400/SoyZH13_U000433
GO:0048827	phyllome development	0.804403	0.48205	1.67	0.0178117	0.425239	SoyZH13_02G061600/SoyZH13_02G115900/SoyZH13_03G132700/SoyZH13_03G172700/SoyZH13_05G100300/SoyZH13_07G127100/SoyZH13_07G135300/SoyZH13_08G133500/SoyZH13_08G142000/SoyZH13_11G057300/SoyZH13_14G143200/SoyZH13_16G046400/SoyZH13_18G005200/SoyZH13_18G017800/SoyZH13_18G141302/SoyZH13_19G087400/SoyZH13_19G231800/SoyZH13_20G136700/SoyZH13_U000433
GO:0010167	response to nitrate	0.254022	0.0930272	2.73	0.0180638	0.426856	SoyZH13_02G061600/SoyZH13_10G216100/SoyZH13_16G046400/SoyZH13_16G162800/SoyZH13_19G087400/SoyZH13_20G146600
GO:0016477	cell migration	0.169348	0.0465136	3.64	0.0184308	0.430947	SoyZH13_05G168900/SoyZH13_08G132600/SoyZH13_13G070101/SoyZH13_14G147000
GO:0009834	plant-type secondary cell wall biogenesis	0.465707	0.232568	2	0.0186091	0.430947	SoyZH13_04G191100/SoyZH13_04G231000/SoyZH13_05G137100/SoyZH13_11G052200/SoyZH13_11G171400/SoyZH13_12G063400/SoyZH13_12G063500/SoyZH13_14G076000/SoyZH13_17G161900/SoyZH13_19G164200/SoyZH13_19G166000
GO:0002683	negative regulation of immune system process	0.338696	0.147998	2.29	0.0197733	0.453374	SoyZH13_08G133500/SoyZH13_08G329500/SoyZH13_10G276300/SoyZH13_13G019700/SoyZH13_13G294400/SoyZH13_14G104400/SoyZH13_14G133700/SoyZH13_18G017800
GO:0009617	response to bacterium	0.719729	0.427079	1.69	0.0220445	0.499331	NewGene_806/SoyZH13_03G132700/SoyZH13_05G011300/SoyZH13_06G148500/SoyZH13_08G133500/SoyZH13_08G155300/SoyZH13_08G329500/SoyZH13_10G276300/SoyZH13_11G037900/SoyZH13_13G019700/SoyZH13_14G104400/SoyZH13_14G133700/SoyZH13_14G143200/SoyZH13_16G023900/SoyZH13_18G017800/SoyZH13_19G086501/SoyZH13_U000433
GO:0006189	'de novo' IMP biosynthetic process	0.254022	0.0972557	2.61	0.0224245	0.499331	SoyZH13_04G007000/SoyZH13_08G000900/SoyZH13_09G200700/SoyZH13_09G200800/SoyZH13_11G219001/SoyZH13_12G033400
GO:0008360	regulation of cell shape	0.254022	0.0972557	2.61	0.0224245	0.499331	SoyZH13_05G033700/SoyZH13_07G188700/SoyZH13_13G154400/SoyZH13_13G268100/SoyZH13_14G093401/SoyZH13_17G088600
GO:0015979	photosynthesis	0.931414	0.600448	1.55	0.0250424	0.5013	NewGene_361/NewGene_806/SoyZH13_02G088500/SoyZH13_03G142600/SoyZH13_06G144100/SoyZH13_07G101900/SoyZH13_07G189800/SoyZH13_08G165800/SoyZH13_09G007700/SoyZH13_10G031600/SoyZH13_10G039100/SoyZH13_10G040500/SoyZH13_11G015400/SoyZH13_11G205800/SoyZH13_13G111500/SoyZH13_13G210800/SoyZH13_15G107800/SoyZH13_16G023900/SoyZH13_17G010100/SoyZH13_18G213800/SoyZH13_19G000200/SoyZH13_20G087300
GO:0006066	alcohol metabolic process	0.169348	0.0507421	3.34	0.0254989	0.5013	SoyZH13_01G169600/SoyZH13_11G167100/SoyZH13_12G072100/SoyZH13_14G174200
GO:0015996	chlorophyll catabolic process	0.169348	0.0507421	3.34	0.0254989	0.5013	SoyZH13_02G278500/SoyZH13_07G080500/SoyZH13_11G145500/SoyZH13_12G010600
GO:0044804	autophagy of nucleus	0.169348	0.0507421	3.34	0.0254989	0.5013	SoyZH13_02G189200/SoyZH13_02G201500/SoyZH13_07G036800/SoyZH13_17G067500
GO:0006656	phosphatidylcholine biosynthetic process	0.127011	0.0295996	4.29	0.0255867	0.5013	SoyZH13_08G046200/SoyZH13_09G158100/SoyZH13_17G050400
GO:0009088	threonine biosynthetic process	0.127011	0.0295996	4.29	0.0255867	0.5013	SoyZH13_08G045400/SoyZH13_16G045200/SoyZH13_16G131400
GO:0009556	microsporogenesis	0.127011	0.0295996	4.29	0.0255867	0.5013	SoyZH13_09G024800/SoyZH13_11G247800/SoyZH13_18G006200
GO:0070507	regulation of microtubule cytoskeleton organization	0.127011	0.0295996	4.29	0.0255867	0.5013	SoyZH13_08G133500/SoyZH13_18G017800/SoyZH13_19G054800
GO:0071483	cellular response to blue light	0.127011	0.0295996	4.29	0.0255867	0.5013	SoyZH13_09G038100/SoyZH13_15G140000/SoyZH13_20G137300
GO:0080148	negative regulation of response to water deprivation	0.127011	0.0295996	4.29	0.0255867	0.5013	SoyZH13_05G162100/SoyZH13_08G155300/SoyZH13_16G062900
GO:1902170	cellular response to reactive nitrogen species	0.127011	0.0295996	4.29	0.0255867	0.5013	SoyZH13_02G061600/SoyZH13_16G046400/SoyZH13_19G087400
GO:0034620	cellular response to unfolded protein	0.254022	0.101484	2.5	0.0274409	0.5013	SoyZH13_02G080200/SoyZH13_03G154200/SoyZH13_05G205400/SoyZH13_08G024700/SoyZH13_11G135800/SoyZH13_18G257700
GO:0005997	xylulose metabolic process	0.084674	0.0126855	6.67	0.0279247	0.5013	SoyZH13_06G084800/SoyZH13_17G181800
GO:0006007	glucose catabolic process	0.084674	0.0126855	6.67	0.0279247	0.5013	SoyZH13_09G245600/SoyZH13_18G192900
GO:0006680	glucosylceramide catabolic process	0.084674	0.0126855	6.67	0.0279247	0.5013	NewGene_1122/SoyZH13_10G177300
GO:0016108	tetraterpenoid metabolic process	0.084674	0.0126855	6.67	0.0279247	0.5013	SoyZH13_01G169600/SoyZH13_09G219702
GO:0016109	tetraterpenoid biosynthetic process	0.084674	0.0126855	6.67	0.0279247	0.5013	SoyZH13_01G169600/SoyZH13_09G219702
GO:0016116	carotenoid metabolic process	0.084674	0.0126855	6.67	0.0279247	0.5013	SoyZH13_01G169600/SoyZH13_09G219702
GO:0016122	xanthophyll metabolic process	0.084674	0.0126855	6.67	0.0279247	0.5013	SoyZH13_01G169600/SoyZH13_09G219702
GO:0019303	D-ribose catabolic process	0.084674	0.0126855	6.67	0.0279247	0.5013	SoyZH13_13G239800/SoyZH13_15G224100
GO:0043288	apocarotenoid metabolic process	0.084674	0.0126855	6.67	0.0279247	0.5013	SoyZH13_01G169600/SoyZH13_14G174200
GO:0046835	carbohydrate phosphorylation	0.084674	0.0126855	6.67	0.0279247	0.5013	SoyZH13_06G084800/SoyZH13_17G181800
GO:0072321	chaperone-mediated protein transport	0.084674	0.0126855	6.67	0.0279247	0.5013	SoyZH13_04G176400/SoyZH13_13G000500
GO:1902644	tertiary alcohol metabolic process	0.084674	0.0126855	6.67	0.0279247	0.5013	SoyZH13_01G169600/SoyZH13_14G174200
GO:1903298	negative regulation of hypoxia-induced intrinsic apoptotic signaling pathway	0.084674	0.0126855	6.67	0.0279247	0.5013	SoyZH13_13G003600/SoyZH13_20G059600
GO:0051493	regulation of cytoskeleton organization	0.296359	0.131084	2.26	0.0302906	0.539589	SoyZH13_06G268600/SoyZH13_08G133500/SoyZH13_09G227400/SoyZH13_12G100400/SoyZH13_12G121700/SoyZH13_18G017800/SoyZH13_19G054800
GO:1901700	response to oxygen-containing compound	1.90517	1.43769	1.33	0.031033	0.546707	NewGene_3670/SoyZH13_01G169600/SoyZH13_02G061600/SoyZH13_02G136600/SoyZH13_02G179700/SoyZH13_02G225100/SoyZH13_03G139200/SoyZH13_03G172700/SoyZH13_05G011300/SoyZH13_05G167500/SoyZH13_05G229200/SoyZH13_06G031700/SoyZH13_06G058600/SoyZH13_06G148500/SoyZH13_08G133500/SoyZH13_08G155300/SoyZH13_08G254500/SoyZH13_09G007900/SoyZH13_09G154600/SoyZH13_09G215400/SoyZH13_10G027600/SoyZH13_10G074500/SoyZH13_…
GO:0048585	negative regulation of response to stimulus	0.889077	0.579306	1.53	0.0311623	0.546707	SoyZH13_02G222200/SoyZH13_02G222300/SoyZH13_05G007700/SoyZH13_05G128200/SoyZH13_05G162100/SoyZH13_06G158900/SoyZH13_08G133500/SoyZH13_08G155300/SoyZH13_08G329500/SoyZH13_10G241200/SoyZH13_10G276300/SoyZH13_13G019700/SoyZH13_14G104400/SoyZH13_14G111000/SoyZH13_14G133700/SoyZH13_14G194700/SoyZH13_16G062900/SoyZH13_17G199400/SoyZH13_18G017800/SoyZH13_19G127000/SoyZH13_20G117200
GO:0009739	response to gibberellin	0.338696	0.160683	2.11	0.0314875	0.548258	SoyZH13_05G060700/SoyZH13_09G215400/SoyZH13_11G015500/SoyZH13_11G134000/SoyZH13_12G021600/SoyZH13_14G174200/SoyZH13_17G139300/SoyZH13_18G230000
GO:0001101	response to acid chemical	1.52413	1.1121	1.37	0.0322391	0.557157	NewGene_3670/SoyZH13_01G169600/SoyZH13_02G061600/SoyZH13_02G136600/SoyZH13_02G225100/SoyZH13_03G139200/SoyZH13_05G011300/SoyZH13_05G167500/SoyZH13_05G229200/SoyZH13_06G031700/SoyZH13_06G148500/SoyZH13_08G133500/SoyZH13_08G155300/SoyZH13_08G254500/SoyZH13_09G007900/SoyZH13_09G154600/SoyZH13_09G215400/SoyZH13_10G027600/SoyZH13_10G157900/SoyZH13_10G216100/SoyZH13_11G037900/SoyZH13_11G134000/SoyZH13_…
GO:0016051	carbohydrate biosynthetic process	0.254022	0.105713	2.4	0.0331455	0.560277	SoyZH13_05G100300/SoyZH13_07G171000/SoyZH13_08G133500/SoyZH13_13G019700/SoyZH13_14G133700/SoyZH13_18G017800
GO:0032875	regulation of DNA endoreduplication	0.254022	0.105713	2.4	0.0331455	0.560277	SoyZH13_01G026800/SoyZH13_07G125002/SoyZH13_08G337700/SoyZH13_13G308000/SoyZH13_15G037900/SoyZH13_18G126900
GO:1990778	protein localization to cell periphery	0.254022	0.105713	2.4	0.0331455	0.560277	SoyZH13_02G141500/SoyZH13_08G133500/SoyZH13_13G019700/SoyZH13_14G133700/SoyZH13_17G224900/SoyZH13_18G017800
GO:0015976	carbon utilization	0.169348	0.0549706	3.08	0.0339829	0.566167	SoyZH13_05G100300/SoyZH13_13G234600/SoyZH13_14G166600/SoyZH13_15G055600
GO:0032200	telomere organization	0.169348	0.0549706	3.08	0.0339829	0.566167	SoyZH13_11G134000/SoyZH13_13G159900/SoyZH13_13G216200/SoyZH13_16G041900
GO:0060249	anatomical structure homeostasis	0.211685	0.0803417	2.63	0.0349695	0.574401	SoyZH13_05G007700/SoyZH13_11G134000/SoyZH13_13G159900/SoyZH13_13G216200/SoyZH13_16G041900
GO:0042981	regulation of apoptotic process	0.296359	0.135312	2.19	0.0355384	0.574401	SoyZH13_08G133500/SoyZH13_12G046700/SoyZH13_13G019700/SoyZH13_14G104400/SoyZH13_14G133700/SoyZH13_15G234300/SoyZH13_18G017800
GO:0051017	actin filament bundle assembly	0.296359	0.135312	2.19	0.0355384	0.574401	SoyZH13_02G273600/SoyZH13_05G168900/SoyZH13_08G132600/SoyZH13_08G288200/SoyZH13_13G070101/SoyZH13_14G016200/SoyZH13_17G089100
GO:2000028	regulation of photoperiodism, flowering	0.296359	0.135312	2.19	0.0355384	0.574401	SoyZH13_04G047800/SoyZH13_08G133500/SoyZH13_13G019700/SoyZH13_14G087600/SoyZH13_14G104400/SoyZH13_14G133700/SoyZH13_18G017800
GO:0055114	oxidation-reduction process	1.65114	1.2305	1.34	0.0357173	0.574401	NewGene_806/SoyZH13_01G169600/SoyZH13_01G204700/SoyZH13_02G115900/SoyZH13_02G236000/SoyZH13_02G283100/SoyZH13_03G130100/SoyZH13_03G236400/SoyZH13_04G072300/SoyZH13_04G157300/SoyZH13_04G180700/SoyZH13_05G038800/SoyZH13_05G198600/SoyZH13_06G011100/SoyZH13_06G073400/SoyZH13_06G176200/SoyZH13_07G053500/SoyZH13_07G069500/SoyZH13_07G070000/SoyZH13_07G171000/SoyZH13_07G192600/SoyZH13_08G018300/SoyZH13_0…
GO:0006751	glutathione catabolic process	0.127011	0.0338281	3.75	0.037943	0.578079	NewGene_5105/SoyZH13_06G073700/SoyZH13_11G233900
GO:0010345	suberin biosynthetic process	0.127011	0.0338281	3.75	0.037943	0.578079	SoyZH13_10G157900/SoyZH13_13G290900/SoyZH13_20G202800
GO:0043981	histone H4-K5 acetylation	0.127011	0.0338281	3.75	0.037943	0.578079	SoyZH13_02G048400/SoyZH13_04G025900/SoyZH13_16G116800
GO:0043982	histone H4-K8 acetylation	0.127011	0.0338281	3.75	0.037943	0.578079	SoyZH13_02G048400/SoyZH13_04G025900/SoyZH13_16G116800
GO:0070726	cell wall assembly	0.127011	0.0338281	3.75	0.037943	0.578079	SoyZH13_08G133500/SoyZH13_09G227400/SoyZH13_18G017800
GO:0071668	plant-type cell wall assembly	0.127011	0.0338281	3.75	0.037943	0.578079	SoyZH13_08G133500/SoyZH13_09G227400/SoyZH13_18G017800
GO:0072318	clathrin coat disassembly	0.127011	0.0338281	3.75	0.037943	0.578079	SoyZH13_04G221700/SoyZH13_08G094000/SoyZH13_08G219400
GO:0080022	primary root development	0.127011	0.0338281	3.75	0.037943	0.578079	SoyZH13_02G061600/SoyZH13_16G046400/SoyZH13_19G087400
GO:0006986	response to unfolded protein	0.254022	0.109941	2.31	0.0395651	0.591126	SoyZH13_02G080200/SoyZH13_03G154200/SoyZH13_05G205400/SoyZH13_08G024700/SoyZH13_11G135800/SoyZH13_18G257700
GO:0048443	stamen development	0.254022	0.109941	2.31	0.0395651	0.591126	SoyZH13_02G061600/SoyZH13_08G133500/SoyZH13_16G046400/SoyZH13_18G017800/SoyZH13_18G141302/SoyZH13_19G087400
GO:0048466	androecium development	0.254022	0.109941	2.31	0.0395651	0.591126	SoyZH13_02G061600/SoyZH13_08G133500/SoyZH13_16G046400/SoyZH13_18G017800/SoyZH13_18G141302/SoyZH13_19G087400
GO:0000226	microtubule cytoskeleton organization	0.762066	0.494736	1.54	0.042238	0.627014	SoyZH13_01G096300/SoyZH13_04G022900/SoyZH13_04G028400/SoyZH13_04G094400/SoyZH13_06G009400/SoyZH13_06G058600/SoyZH13_08G013700/SoyZH13_08G133500/SoyZH13_08G303700/SoyZH13_12G121700/SoyZH13_13G119700/SoyZH13_13G169800/SoyZH13_14G200100/SoyZH13_15G122700/SoyZH13_18G017800/SoyZH13_19G054800/SoyZH13_20G000900/SoyZH13_20G197200
GO:0000271	polysaccharide biosynthetic process	0.211685	0.0845702	2.5	0.0429083	0.632908	SoyZH13_05G100300/SoyZH13_08G133500/SoyZH13_13G019700/SoyZH13_14G133700/SoyZH13_18G017800
GO:0006013	mannose metabolic process	0.169348	0.0591991	2.86	0.0439118	0.639563	NewGene_4413/NewGene_4414/SoyZH13_06G157400/SoyZH13_16G043800
GO:1901259	chloroplast rRNA processing	0.169348	0.0591991	2.86	0.0439118	0.639563	SoyZH13_07G071400/SoyZH13_08G145100/SoyZH13_17G121300/SoyZH13_19G188000
GO:0005975	carbohydrate metabolic process	3.97968	3.35321	1.19	0.0449827	0.646633	NewGene_1828/SoyZH13_01G155100/SoyZH13_01G177600/SoyZH13_01G193600/SoyZH13_01G206000/SoyZH13_02G015000/SoyZH13_02G017900/SoyZH13_02G048700/SoyZH13_02G247100/SoyZH13_03G002000/SoyZH13_03G059100/SoyZH13_03G173500/SoyZH13_03G235600/SoyZH13_04G028900/SoyZH13_05G011300/SoyZH13_05G024500/SoyZH13_05G055200/SoyZH13_05G056800/SoyZH13_05G100300/SoyZH13_05G145600/SoyZH13_05G162000/SoyZH13_05G168900/SoyZH13_…
GO:0044262	cellular carbohydrate metabolic process	0.296359	0.143769	2.06	0.0477515	0.646633	SoyZH13_06G084800/SoyZH13_08G133500/SoyZH13_09G245600/SoyZH13_13G019700/SoyZH13_14G133700/SoyZH13_17G181800/SoyZH13_18G017800
GO:0006450	regulation of translational fidelity	0.084674	0.016914	5.01	0.0521665	0.646633	SoyZH13_10G197600/SoyZH13_11G170400
GO:0006766	vitamin metabolic process	0.084674	0.016914	5.01	0.0521665	0.646633	SoyZH13_07G171000/SoyZH13_07G188302
GO:0006937	regulation of muscle contraction	0.084674	0.016914	5.01	0.0521665	0.646633	SoyZH13_02G141500/SoyZH13_14G147000
GO:0009110	vitamin biosynthetic process	0.084674	0.016914	5.01	0.0521665	0.646633	SoyZH13_07G171000/SoyZH13_07G188302
GO:0010115	regulation of abscisic acid biosynthetic process	0.084674	0.016914	5.01	0.0521665	0.646633	SoyZH13_10G157900/SoyZH13_20G202800
GO:0010264	myo-inositol hexakisphosphate biosynthetic process	0.084674	0.016914	5.01	0.0521665	0.646633	SoyZH13_11G167100/SoyZH13_12G072100
GO:0018175	protein nucleotidylation	0.084674	0.016914	5.01	0.0521665	0.646633	SoyZH13_16G049700/SoyZH13_19G083200
GO:0018177	protein uridylylation	0.084674	0.016914	5.01	0.0521665	0.646633	SoyZH13_16G049700/SoyZH13_19G083200
GO:0030335	positive regulation of cell migration	0.084674	0.016914	5.01	0.0521665	0.646633	SoyZH13_12G121700/SoyZH13_14G147000
GO:0031099	regeneration	0.084674	0.016914	5.01	0.0521665	0.646633	SoyZH13_04G157300/SoyZH13_06G176200
GO:0032958	inositol phosphate biosynthetic process	0.084674	0.016914	5.01	0.0521665	0.646633	SoyZH13_11G167100/SoyZH13_12G072100
GO:0034453	microtubule anchoring	0.084674	0.016914	5.01	0.0521665	0.646633	SoyZH13_08G090500/SoyZH13_19G054800
GO:0042246	tissue regeneration	0.084674	0.016914	5.01	0.0521665	0.646633	SoyZH13_04G157300/SoyZH13_06G176200
GO:0043335	protein unfolding	0.084674	0.016914	5.01	0.0521665	0.646633	SoyZH13_02G179700/SoyZH13_10G074500
GO:0048586	regulation of long-day photoperiodism, flowering	0.084674	0.016914	5.01	0.0521665	0.646633	SoyZH13_20G156201/SoyZH13_20G156202
GO:0051096	positive regulation of helicase activity	0.084674	0.016914	5.01	0.0521665	0.646633	SoyZH13_05G013600/SoyZH13_20G222300
GO:0051211	anisotropic cell growth	0.084674	0.016914	5.01	0.0521665	0.646633	SoyZH13_08G133500/SoyZH13_18G017800
GO:0090293	nitrogen catabolite regulation of transcription	0.084674	0.016914	5.01	0.0521665	0.646633	SoyZH13_16G049700/SoyZH13_19G083200
GO:1903522	regulation of blood circulation	0.084674	0.016914	5.01	0.0521665	0.646633	SoyZH13_02G141500/SoyZH13_14G147000
GO:1904294	positive regulation of ERAD pathway	0.084674	0.016914	5.01	0.0521665	0.646633	SoyZH13_08G178600/SoyZH13_15G044500
GO:1990481	mRNA pseudouridine synthesis	0.084674	0.016914	5.01	0.0521665	0.646633	SoyZH13_15G054500/SoyZH13_20G157701
GO:0048437	floral organ development	0.508044	0.304453	1.67	0.0523082	0.646633	SoyZH13_02G061600/SoyZH13_03G172700/SoyZH13_07G127100/SoyZH13_08G133500/SoyZH13_11G057300/SoyZH13_14G143200/SoyZH13_15G253000/SoyZH13_16G046400/SoyZH13_18G017800/SoyZH13_18G141302/SoyZH13_19G087400/SoyZH13_U000433
GO:0006833	water transport	0.127011	0.0380566	3.34	0.0527741	0.646633	SoyZH13_03G132700/SoyZH13_10G157900/SoyZH13_20G202800
GO:0009873	ethylene-activated signaling pathway	0.127011	0.0380566	3.34	0.0527741	0.646633	SoyZH13_10G055200/SoyZH13_11G134000/SoyZH13_19G167200
GO:0010183	pollen tube guidance	0.127011	0.0380566	3.34	0.0527741	0.646633	SoyZH13_02G127700/SoyZH13_06G292000/SoyZH13_07G194600
GO:0031023	microtubule organizing center organization	0.127011	0.0380566	3.34	0.0527741	0.646633	SoyZH13_06G058600/SoyZH13_12G121700/SoyZH13_19G054800
GO:0032889	regulation of vacuole fusion, non-autophagic	0.127011	0.0380566	3.34	0.0527741	0.646633	SoyZH13_03G171500/SoyZH13_04G127000/SoyZH13_04G137800
GO:0042044	fluid transport	0.127011	0.0380566	3.34	0.0527741	0.646633	SoyZH13_03G132700/SoyZH13_10G157900/SoyZH13_20G202800
GO:0008299	isoprenoid biosynthetic process	0.338696	0.177597	1.91	0.0534341	0.651274	SoyZH13_01G169600/SoyZH13_09G015200/SoyZH13_09G133800/SoyZH13_09G219702/SoyZH13_11G026200/SoyZH13_14G040000/SoyZH13_16G102100/SoyZH13_18G214400
GO:1901135	carbohydrate derivative metabolic process	0.42337	0.241025	1.76	0.0541748	0.65659	NewGene_806/SoyZH13_02G222200/SoyZH13_02G222300/SoyZH13_05G128200/SoyZH13_08G254500/SoyZH13_09G223100/SoyZH13_09G238500/SoyZH13_14G194700/SoyZH13_16G023900/SoyZH13_19G150000
GO:0009690	cytokinin metabolic process	0.254022	0.118398	2.15	0.0546263	0.65659	NewGene_4100/SoyZH13_05G162100/SoyZH13_08G155300/SoyZH13_11G172500/SoyZH13_13G086201/SoyZH13_16G062900
GO:0009644	response to high light intensity	0.169348	0.0634276	2.67	0.0552878	0.65659	SoyZH13_02G179700/SoyZH13_09G007900/SoyZH13_10G074500/SoyZH13_20G137300
GO:0010286	heat acclimation	0.169348	0.0634276	2.67	0.0552878	0.65659	SoyZH13_02G225100/SoyZH13_03G132700/SoyZH13_13G026000/SoyZH13_14G197901
GO:0016998	cell wall macromolecule catabolic process	0.169348	0.0634276	2.67	0.0552878	0.65659	SoyZH13_09G036700/SoyZH13_13G319000/SoyZH13_15G138600/SoyZH13_16G106700
GO:0045454	cell redox homeostasis	0.84674	0.583534	1.45	0.0572947	0.660843	NewGene_647/SoyZH13_01G040000/SoyZH13_02G013600/SoyZH13_02G022500/SoyZH13_02G132500/SoyZH13_03G130100/SoyZH13_04G037000/SoyZH13_06G110300/SoyZH13_06G185200/SoyZH13_07G121500/SoyZH13_07G225700/SoyZH13_09G215400/SoyZH13_12G133800/SoyZH13_13G228400/SoyZH13_14G190800/SoyZH13_15G060700/SoyZH13_17G030900/SoyZH13_18G114600/SoyZH13_18G230000/SoyZH13_19G214900
GO:0009908	flower development	0.762066	0.515878	1.48	0.0595627	0.660843	SoyZH13_02G061600/SoyZH13_03G172700/SoyZH13_04G188000/SoyZH13_05G093900/SoyZH13_07G127100/SoyZH13_08G133500/SoyZH13_09G134300/SoyZH13_10G229000/SoyZH13_11G037900/SoyZH13_11G057300/SoyZH13_14G143200/SoyZH13_15G253000/SoyZH13_16G046400/SoyZH13_18G017800/SoyZH13_18G141302/SoyZH13_19G087400/SoyZH13_20G132500/SoyZH13_U000433
GO:1901615	organic hydroxy compound metabolic process	0.211685	0.0930272	2.28	0.0617766	0.660843	SoyZH13_01G169600/SoyZH13_07G188302/SoyZH13_11G167100/SoyZH13_12G072100/SoyZH13_14G174200
GO:0010143	cutin biosynthetic process	0.254022	0.122627	2.07	0.0632908	0.660843	SoyZH13_03G201000/SoyZH13_07G065400/SoyZH13_10G157900/SoyZH13_14G026000/SoyZH13_14G061200/SoyZH13_20G202800
GO:1903046	meiotic cell cycle process	0.338696	0.186054	1.82	0.0673558	0.660843	NewGene_148/SoyZH13_04G028400/SoyZH13_06G009400/SoyZH13_09G024800/SoyZH13_11G050400/SoyZH13_11G247800/SoyZH13_17G158000/SoyZH13_18G006200
GO:0009414	response to water deprivation	0.592718	0.384794	1.54	0.0673648	0.660843	NewGene_3670/SoyZH13_01G169600/SoyZH13_01G202400/SoyZH13_05G011300/SoyZH13_05G167500/SoyZH13_08G014900/SoyZH13_08G133500/SoyZH13_09G007900/SoyZH13_10G216100/SoyZH13_16G162800/SoyZH13_18G017800/SoyZH13_19G102300/SoyZH13_20G146600/SoyZH13_20G210200
GO:0009250	glucan biosynthetic process	0.169348	0.0676561	2.5	0.0680891	0.660843	SoyZH13_08G133500/SoyZH13_13G019700/SoyZH13_14G133700/SoyZH13_18G017800
GO:0010112	regulation of systemic acquired resistance	0.169348	0.0676561	2.5	0.0680891	0.660843	SoyZH13_02G009500/SoyZH13_03G209000/SoyZH13_10G010200/SoyZH13_19G212600
GO:0010114	response to red light	0.169348	0.0676561	2.5	0.0680891	0.660843	SoyZH13_01G169600/SoyZH13_09G038100/SoyZH13_15G140000/SoyZH13_20G137300
GO:0051270	regulation of cellular component movement	0.169348	0.0676561	2.5	0.0680891	0.660843	SoyZH13_02G141500/SoyZH13_04G094400/SoyZH13_12G121700/SoyZH13_14G147000
GO:0071241	cellular response to inorganic substance	0.169348	0.0676561	2.5	0.0680891	0.660843	SoyZH13_02G061600/SoyZH13_16G046400/SoyZH13_17G081200/SoyZH13_19G087400
GO:0006556	S-adenosylmethionine biosynthetic process	0.127011	0.0422851	3	0.0699398	0.660843	SoyZH13_17G037201/SoyZH13_17G037202/SoyZH13_19G206500
GO:0009749	response to glucose	0.127011	0.0422851	3	0.0699398	0.660843	SoyZH13_09G007700/SoyZH13_15G107800/SoyZH13_17G010100
GO:0010152	pollen maturation	0.127011	0.0422851	3	0.0699398	0.660843	SoyZH13_02G061600/SoyZH13_16G046400/SoyZH13_19G087400
GO:0015994	chlorophyll metabolic process	0.127011	0.0422851	3	0.0699398	0.660843	SoyZH13_09G219702/SoyZH13_11G145500/SoyZH13_20G199400
GO:0031222	arabinan catabolic process	0.127011	0.0422851	3	0.0699398	0.660843	SoyZH13_03G198000/SoyZH13_08G172700/SoyZH13_20G120400
GO:0042335	cuticle development	0.127011	0.0422851	3	0.0699398	0.660843	SoyZH13_10G157900/SoyZH13_13G060100/SoyZH13_20G202800
GO:0043062	extracellular structure organization	0.127011	0.0422851	3	0.0699398	0.660843	SoyZH13_08G133500/SoyZH13_09G227400/SoyZH13_18G017800
GO:0044206	UMP salvage	0.127011	0.0422851	3	0.0699398	0.660843	SoyZH13_08G314700/SoyZH13_17G124501/SoyZH13_17G124502
GO:0044211	CTP salvage	0.127011	0.0422851	3	0.0699398	0.660843	SoyZH13_08G314700/SoyZH13_17G124501/SoyZH13_17G124502
GO:0046713	borate transport	0.127011	0.0422851	3	0.0699398	0.660843	SoyZH13_04G066100/SoyZH13_06G066600/SoyZH13_19G205800
GO:0071249	cellular response to nitrate	0.127011	0.0422851	3	0.0699398	0.660843	SoyZH13_02G061600/SoyZH13_16G046400/SoyZH13_19G087400
GO:1905421	regulation of plant organ morphogenesis	0.127011	0.0422851	3	0.0699398	0.660843	SoyZH13_03G132700/SoyZH13_08G133500/SoyZH13_18G017800
GO:0048229	gametophyte development	0.677392	0.456679	1.48	0.0704036	0.660843	NewGene_148/SoyZH13_01G025700/SoyZH13_02G037600/SoyZH13_02G061600/SoyZH13_08G133500/SoyZH13_09G024800/SoyZH13_11G037900/SoyZH13_11G050400/SoyZH13_11G247800/SoyZH13_16G046400/SoyZH13_17G033100/SoyZH13_17G158000/SoyZH13_18G006200/SoyZH13_18G017800/SoyZH13_19G087400/SoyZH13_20G058201
GO:1901698	response to nitrogen compound	0.635055	0.422851	1.5	0.071549	0.660843	SoyZH13_02G061600/SoyZH13_03G172700/SoyZH13_05G011300/SoyZH13_10G216100/SoyZH13_13G294900/SoyZH13_14G143200/SoyZH13_14G174200/SoyZH13_16G046400/SoyZH13_16G049700/SoyZH13_16G162800/SoyZH13_17G098100/SoyZH13_19G083200/SoyZH13_19G087400/SoyZH13_20G146600/SoyZH13_U000433
GO:0009850	auxin metabolic process	0.211685	0.0972557	2.18	0.0727077	0.660843	SoyZH13_05G162100/SoyZH13_07G012101/SoyZH13_08G155300/SoyZH13_08G275900/SoyZH13_16G062900
GO:0010927	cellular component assembly involved in morphogenesis	0.211685	0.0972557	2.18	0.0727077	0.660843	SoyZH13_04G028400/SoyZH13_06G009400/SoyZH13_06G058600/SoyZH13_08G133500/SoyZH13_18G017800
GO:0031122	cytoplasmic microtubule organization	0.254022	0.126855	2	0.072716	0.660843	SoyZH13_03G234600/SoyZH13_08G133500/SoyZH13_15G011800/SoyZH13_16G075900/SoyZH13_18G017800/SoyZH13_19G054800
GO:0061408	positive regulation of transcription from RNA polymerase II promoter in response to heat stress	0.254022	0.126855	2	0.072716	0.660843	SoyZH13_10G029400/SoyZH13_10G219100/SoyZH13_10G225300/SoyZH13_13G204100/SoyZH13_16G083600/SoyZH13_17G167200
GO:0044281	small molecule metabolic process	0.719729	0.494736	1.45	0.0736744	0.660843	SoyZH13_01G169600/SoyZH13_02G222200/SoyZH13_02G222300/SoyZH13_05G128200/SoyZH13_06G084800/SoyZH13_07G171000/SoyZH13_07G188302/SoyZH13_08G254500/SoyZH13_10G216100/SoyZH13_11G167100/SoyZH13_12G072100/SoyZH13_14G174200/SoyZH13_14G194700/SoyZH13_16G162800/SoyZH13_17G143100/SoyZH13_17G181800/SoyZH13_20G146600
GO:0000160	phosphorelay signal transduction system	0.677392	0.460907	1.47	0.0752189	0.660843	SoyZH13_01G184400/SoyZH13_02G080500/SoyZH13_04G204900/SoyZH13_05G024200/SoyZH13_05G068400/SoyZH13_05G134000/SoyZH13_06G186500/SoyZH13_07G047800/SoyZH13_10G046500/SoyZH13_11G040800/SoyZH13_11G134000/SoyZH13_11G141101/SoyZH13_11G141102/SoyZH13_11G177500/SoyZH13_12G067700/SoyZH13_18G009800
GO:0031408	oxylipin biosynthetic process	0.381033	0.224111	1.7	0.0777519	0.660843	SoyZH13_03G242900/SoyZH13_07G033500/SoyZH13_07G038600/SoyZH13_08G180600/SoyZH13_10G229800/SoyZH13_12G050600/SoyZH13_13G320000/SoyZH13_17G048301/SoyZH13_19G247200
GO:0009833	plant-type primary cell wall biogenesis	0.296359	0.160683	1.84	0.0793781	0.660843	SoyZH13_04G060600/SoyZH13_04G064600/SoyZH13_05G174900/SoyZH13_08G133500/SoyZH13_08G139100/SoyZH13_15G252600/SoyZH13_18G017800
GO:0002218	activation of innate immune response	0.084674	0.0211425	4	0.0812628	0.660843	SoyZH13_08G329500/SoyZH13_19G086501
GO:0006072	glycerol-3-phosphate metabolic process	0.084674	0.0211425	4	0.0812628	0.660843	SoyZH13_10G191300/SoyZH13_20G168600
GO:0006210	thymine catabolic process	0.084674	0.0211425	4	0.0812628	0.660843	SoyZH13_07G169600/SoyZH13_08G063200
GO:0006264	mitochondrial DNA replication	0.084674	0.0211425	4	0.0812628	0.660843	SoyZH13_05G013600/SoyZH13_20G222300
GO:0006570	tyrosine metabolic process	0.084674	0.0211425	4	0.0812628	0.660843	SoyZH13_07G188302/SoyZH13_12G140000
GO:0006573	valine metabolic process	0.084674	0.0211425	4	0.0812628	0.660843	SoyZH13_07G169600/SoyZH13_08G063200
GO:0006714	sesquiterpenoid metabolic process	0.084674	0.0211425	4	0.0812628	0.660843	SoyZH13_01G169600/SoyZH13_14G174200
GO:0009687	abscisic acid metabolic process	0.084674	0.0211425	4	0.0812628	0.660843	SoyZH13_01G169600/SoyZH13_14G174200
GO:0009900	dehiscence	0.084674	0.0211425	4	0.0812628	0.660843	SoyZH13_08G133500/SoyZH13_18G017800
GO:0010208	pollen wall assembly	0.084674	0.0211425	4	0.0812628	0.660843	SoyZH13_08G133500/SoyZH13_18G017800
GO:0010833	telomere maintenance via telomere lengthening	0.084674	0.0211425	4	0.0812628	0.660843	SoyZH13_13G159900/SoyZH13_13G216200
GO:0016233	telomere capping	0.084674	0.0211425	4	0.0812628	0.660843	SoyZH13_08G052100/SoyZH13_16G041900
GO:0019751	polyol metabolic process	0.084674	0.0211425	4	0.0812628	0.660843	SoyZH13_11G167100/SoyZH13_12G072100
GO:0032878	regulation of establishment or maintenance of cell polarity	0.084674	0.0211425	4	0.0812628	0.660843	SoyZH13_12G121700/SoyZH13_14G093401
GO:0042060	wound healing	0.084674	0.0211425	4	0.0812628	0.660843	SoyZH13_04G157300/SoyZH13_06G176200
GO:0043647	inositol phosphate metabolic process	0.084674	0.0211425	4	0.0812628	0.660843	SoyZH13_11G167100/SoyZH13_12G072100
GO:0044038	cell wall macromolecule biosynthetic process	0.084674	0.0211425	4	0.0812628	0.660843	SoyZH13_13G019700/SoyZH13_14G133700
GO:0046951	ketone body biosynthetic process	0.084674	0.0211425	4	0.0812628	0.660843	SoyZH13_14G034200/SoyZH13_19G113800
GO:0070589	cellular component macromolecule biosynthetic process	0.084674	0.0211425	4	0.0812628	0.660843	SoyZH13_13G019700/SoyZH13_14G133700
GO:0070592	cell wall polysaccharide biosynthetic process	0.084674	0.0211425	4	0.0812628	0.660843	SoyZH13_13G019700/SoyZH13_14G133700
GO:0071456	cellular response to hypoxia	0.084674	0.0211425	4	0.0812628	0.660843	SoyZH13_13G003600/SoyZH13_20G059600
GO:0085029	extracellular matrix assembly	0.084674	0.0211425	4	0.0812628	0.660843	SoyZH13_08G133500/SoyZH13_18G017800
GO:0042752	regulation of circadian rhythm	0.169348	0.0718846	2.36	0.0822725	0.660843	SoyZH13_01G134800/SoyZH13_02G137400/SoyZH13_20G156201/SoyZH13_20G156202
GO:0048467	gynoecium development	0.169348	0.0718846	2.36	0.0822725	0.660843	SoyZH13_08G133500/SoyZH13_14G143200/SoyZH13_18G017800/SoyZH13_U000433
GO:0006879	cellular iron ion homeostasis	0.254022	0.131084	1.94	0.0828981	0.660843	SoyZH13_01G109500/SoyZH13_02G241300/SoyZH13_03G045900/SoyZH13_06G173200/SoyZH13_08G157300/SoyZH13_14G051400
GO:0000463	maturation of LSU-rRNA from tricistronic rRNA transcript (SSU-rRNA, 5.8S rRNA, LSU-rRNA)	0.211685	0.101484	2.09	0.0846201	0.660843	SoyZH13_06G197400/SoyZH13_07G018700/SoyZH13_08G211200/SoyZH13_10G063000/SoyZH13_15G041100
GO:0032970	regulation of actin filament-based process	0.211685	0.101484	2.09	0.0846201	0.660843	SoyZH13_02G141500/SoyZH13_06G268600/SoyZH13_09G227400/SoyZH13_12G100400/SoyZH13_12G121700
GO:1901699	cellular response to nitrogen compound	0.211685	0.101484	2.09	0.0846201	0.660843	SoyZH13_02G061600/SoyZH13_16G046400/SoyZH13_16G049700/SoyZH13_19G083200/SoyZH13_19G087400
GO:0048367	shoot system development	0.973751	0.723075	1.35	0.0865607	0.660843	SoyZH13_02G061600/SoyZH13_02G115900/SoyZH13_03G132700/SoyZH13_03G172700/SoyZH13_05G100300/SoyZH13_07G127100/SoyZH13_07G135300/SoyZH13_08G133500/SoyZH13_08G142000/SoyZH13_08G310900/SoyZH13_11G037900/SoyZH13_11G057300/SoyZH13_14G143200/SoyZH13_15G253000/SoyZH13_16G046400/SoyZH13_18G005200/SoyZH13_18G017800/SoyZH13_18G073000/SoyZH13_18G141302/SoyZH13_19G087400/SoyZH13_19G231800/SoyZH13_20G136700/Soy…
GO:0006928	movement of cell or subcellular component	0.296359	0.164912	1.8	0.0888093	0.660843	SoyZH13_02G141500/SoyZH13_04G094400/SoyZH13_05G007700/SoyZH13_06G268600/SoyZH13_12G100400/SoyZH13_14G093401/SoyZH13_14G147000
GO:0042542	response to hydrogen peroxide	0.296359	0.164912	1.8	0.0888093	0.660843	SoyZH13_02G179700/SoyZH13_06G016600/SoyZH13_10G074500/SoyZH13_11G130200/SoyZH13_12G053600/SoyZH13_14G197200/SoyZH13_15G102500
GO:0006168	adenine salvage	0.127011	0.0465136	2.73	0.0892557	0.660843	SoyZH13_04G042600/SoyZH13_05G055400/SoyZH13_06G042500
GO:0007155	cell adhesion	0.127011	0.0465136	2.73	0.0892557	0.660843	SoyZH13_04G032200/SoyZH13_14G070000/SoyZH13_17G236400
GO:0015969	guanosine tetraphosphate metabolic process	0.127011	0.0465136	2.73	0.0892557	0.660843	SoyZH13_01G211300/SoyZH13_11G011200/SoyZH13_13G100500
GO:0034754	cellular hormone metabolic process	0.127011	0.0465136	2.73	0.0892557	0.660843	SoyZH13_05G162100/SoyZH13_08G155300/SoyZH13_16G062900
GO:0051592	response to calcium ion	0.127011	0.0465136	2.73	0.0892557	0.660843	SoyZH13_08G133500/SoyZH13_17G081200/SoyZH13_18G017800
GO:1901136	carbohydrate derivative catabolic process	0.127011	0.0465136	2.73	0.0892557	0.660843	NewGene_806/SoyZH13_09G223100/SoyZH13_16G023900
GO:0090567	reproductive shoot system development	0.592718	0.401708	1.48	0.0893598	0.660843	SoyZH13_02G061600/SoyZH13_03G132700/SoyZH13_03G172700/SoyZH13_07G127100/SoyZH13_08G133500/SoyZH13_11G037900/SoyZH13_11G057300/SoyZH13_14G143200/SoyZH13_15G253000/SoyZH13_16G046400/SoyZH13_18G017800/SoyZH13_18G141302/SoyZH13_19G087400/SoyZH13_U000433
GO:0010941	regulation of cell death	0.338696	0.19874	1.7	0.0920545	0.660843	SoyZH13_08G133500/SoyZH13_08G329500/SoyZH13_12G046700/SoyZH13_13G019700/SoyZH13_14G104400/SoyZH13_14G133700/SoyZH13_15G234300/SoyZH13_18G017800
GO:0043067	regulation of programmed cell death	0.338696	0.19874	1.7	0.0920545	0.660843	SoyZH13_08G133500/SoyZH13_08G329500/SoyZH13_12G046700/SoyZH13_13G019700/SoyZH13_14G104400/SoyZH13_14G133700/SoyZH13_15G234300/SoyZH13_18G017800
GO:0050776	regulation of immune response	0.338696	0.19874	1.7	0.0920545	0.660843	SoyZH13_08G133500/SoyZH13_08G329500/SoyZH13_10G276300/SoyZH13_13G019700/SoyZH13_14G104400/SoyZH13_14G133700/SoyZH13_18G017800/SoyZH13_19G086501
GO:0098542	defense response to other organism	0.762066	0.549706	1.39	0.0964969	0.660843	NewGene_806/SoyZH13_02G128501/SoyZH13_03G132700/SoyZH13_06G148500/SoyZH13_08G133500/SoyZH13_08G155300/SoyZH13_08G329500/SoyZH13_10G157900/SoyZH13_11G037900/SoyZH13_11G059000/SoyZH13_11G090600/SoyZH13_13G019700/SoyZH13_14G104400/SoyZH13_14G133700/SoyZH13_16G023900/SoyZH13_18G017800/SoyZH13_19G086501/SoyZH13_20G202800
GO:0006073	cellular glucan metabolic process	0.211685	0.105713	2	0.0974887	0.660843	SoyZH13_08G133500/SoyZH13_13G019700/SoyZH13_14G133700/SoyZH13_17G054500/SoyZH13_18G017800
GO:0032886	regulation of microtubule-based process	0.211685	0.105713	2	0.0974887	0.660843	SoyZH13_01G127900/SoyZH13_04G094400/SoyZH13_08G133500/SoyZH13_18G017800/SoyZH13_19G054800
GO:0000373	Group II intron splicing	0.169348	0.0761132	2.22	0.0977768	0.660843	SoyZH13_05G170700/SoyZH13_07G101900/SoyZH13_08G285900/SoyZH13_10G170300
GO:0016143	S-glycoside metabolic process	0.169348	0.0761132	2.22	0.0977768	0.660843	SoyZH13_02G222200/SoyZH13_02G222300/SoyZH13_05G128200/SoyZH13_14G194700
GO:0019757	glycosinolate metabolic process	0.169348	0.0761132	2.22	0.0977768	0.660843	SoyZH13_02G222200/SoyZH13_02G222300/SoyZH13_05G128200/SoyZH13_14G194700
GO:0019760	glucosinolate metabolic process	0.169348	0.0761132	2.22	0.0977768	0.660843	SoyZH13_02G222200/SoyZH13_02G222300/SoyZH13_05G128200/SoyZH13_14G194700
GO:0045036	protein targeting to chloroplast	0.169348	0.0761132	2.22	0.0977768	0.660843	SoyZH13_01G109300/SoyZH13_08G118500/SoyZH13_11G102500/SoyZH13_17G025600
GO:0060341	regulation of cellular localization	0.169348	0.0761132	2.22	0.0977768	0.660843	SoyZH13_02G141500/SoyZH13_04G185000/SoyZH13_06G058600/SoyZH13_12G121700
GO:0009416	response to light stimulus	1.18544	0.921815	1.29	0.0997906	0.660843	SoyZH13_01G169600/SoyZH13_02G010100/SoyZH13_02G179700/SoyZH13_04G188000/SoyZH13_06G225000/SoyZH13_07G125300/SoyZH13_08G074600/SoyZH13_08G198600/SoyZH13_09G007900/SoyZH13_09G038100/SoyZH13_09G134300/SoyZH13_09G154600/SoyZH13_09G177600/SoyZH13_10G074500/SoyZH13_10G241200/SoyZH13_11G094700/SoyZH13_11G226300/SoyZH13_13G208200/SoyZH13_13G246200/SoyZH13_14G025700/SoyZH13_15G079400/SoyZH13_15G140000/Soy…
GO:0000255	allantoin metabolic process	0.042337	0.00422851	10.01	0.0998774	0.660843	SoyZH13_17G143100
GO:0000491	small nucleolar ribonucleoprotein complex assembly	0.042337	0.00422851	10.01	0.0998774	0.660843	SoyZH13_14G147000
GO:0002221	pattern recognition receptor signaling pathway	0.042337	0.00422851	10.01	0.0998774	0.660843	SoyZH13_19G086501
GO:0003018	vascular process in circulatory system	0.042337	0.00422851	10.01	0.0998774	0.660843	SoyZH13_14G147000
GO:0003056	regulation of vascular associated smooth muscle contraction	0.042337	0.00422851	10.01	0.0998774	0.660843	SoyZH13_14G147000
GO:0006145	purine nucleobase catabolic process	0.042337	0.00422851	10.01	0.0998774	0.660843	SoyZH13_17G143100
GO:0006775	fat-soluble vitamin metabolic process	0.042337	0.00422851	10.01	0.0998774	0.660843	SoyZH13_07G188302
GO:0006787	porphyrin-containing compound catabolic process	0.042337	0.00422851	10.01	0.0998774	0.660843	SoyZH13_11G145500
GO:0006940	regulation of smooth muscle contraction	0.042337	0.00422851	10.01	0.0998774	0.660843	SoyZH13_14G147000
GO:0009074	aromatic amino acid family catabolic process	0.042337	0.00422851	10.01	0.0998774	0.660843	SoyZH13_07G188302
GO:0010135	ureide metabolic process	0.042337	0.00422851	10.01	0.0998774	0.660843	SoyZH13_17G143100
GO:0010136	ureide catabolic process	0.042337	0.00422851	10.01	0.0998774	0.660843	SoyZH13_17G143100
GO:0010222	stem vascular tissue pattern formation	0.042337	0.00422851	10.01	0.0998774	0.660843	SoyZH13_08G142000
GO:0010325	raffinose family oligosaccharide biosynthetic process	0.042337	0.00422851	10.01	0.0998774	0.660843	SoyZH13_10G022800
GO:0010394	homogalacturonan metabolic process	0.042337	0.00422851	10.01	0.0998774	0.660843	SoyZH13_05G100300
GO:0016480	negative regulation of transcription by RNA polymerase III	0.042337	0.00422851	10.01	0.0998774	0.660843	SoyZH13_20G111400
GO:0016576	histone dephosphorylation	0.042337	0.00422851	10.01	0.0998774	0.660843	SoyZH13_05G103400
GO:0019229	regulation of vasoconstriction	0.042337	0.00422851	10.01	0.0998774	0.660843	SoyZH13_14G147000
GO:0019673	GDP-mannose metabolic process	0.042337	0.00422851	10.01	0.0998774	0.660843	SoyZH13_01G151100
GO:0019852	L-ascorbic acid metabolic process	0.042337	0.00422851	10.01	0.0998774	0.660843	SoyZH13_07G171000
GO:0019853	L-ascorbic acid biosynthetic process	0.042337	0.00422851	10.01	0.0998774	0.660843	SoyZH13_07G171000
GO:0019988	charged-tRNA amino acid modification	0.042337	0.00422851	10.01	0.0998774	0.660843	SoyZH13_05G212700
GO:0033015	tetrapyrrole catabolic process	0.042337	0.00422851	10.01	0.0998774	0.660843	SoyZH13_11G145500
GO:0033388	putrescine biosynthetic process from arginine	0.042337	0.00422851	10.01	0.0998774	0.660843	SoyZH13_04G007300
GO:0034414	tRNA 3'-trailer cleavage, endonucleolytic	0.042337	0.00422851	10.01	0.0998774	0.660843	SoyZH13_20G011300
GO:0034975	protein folding in endoplasmic reticulum	0.042337	0.00422851	10.01	0.0998774	0.660843	SoyZH13_07G109801
GO:0035150	regulation of tube size	0.042337	0.00422851	10.01	0.0998774	0.660843	SoyZH13_14G147000
GO:0035296	regulation of tube diameter	0.042337	0.00422851	10.01	0.0998774	0.660843	SoyZH13_14G147000
GO:0042351	'de novo' GDP-L-fucose biosynthetic process	0.042337	0.00422851	10.01	0.0998774	0.660843	SoyZH13_01G151100
GO:0042360	vitamin E metabolic process	0.042337	0.00422851	10.01	0.0998774	0.660843	SoyZH13_07G188302
GO:0042362	fat-soluble vitamin biosynthetic process	0.042337	0.00422851	10.01	0.0998774	0.660843	SoyZH13_07G188302
GO:0042780	tRNA 3'-end processing	0.042337	0.00422851	10.01	0.0998774	0.660843	SoyZH13_20G011300
GO:0042821	pyridoxal biosynthetic process	0.042337	0.00422851	10.01	0.0998774	0.660843	SoyZH13_06G128700
GO:0043247	telomere maintenance in response to DNA damage	0.042337	0.00422851	10.01	0.0998774	0.660843	SoyZH13_16G041900
GO:0043289	apocarotenoid biosynthetic process	0.042337	0.00422851	10.01	0.0998774	0.660843	SoyZH13_01G169600
GO:0043576	regulation of respiratory gaseous exchange	0.042337	0.00422851	10.01	0.0998774	0.660843	SoyZH13_05G100300
GO:0043605	cellular amide catabolic process	0.042337	0.00422851	10.01	0.0998774	0.660843	SoyZH13_17G143100
GO:0045836	positive regulation of meiotic nuclear division	0.042337	0.00422851	10.01	0.0998774	0.660843	SoyZH13_18G096700
GO:0045906	negative regulation of vasoconstriction	0.042337	0.00422851	10.01	0.0998774	0.660843	SoyZH13_14G147000
GO:0045932	negative regulation of muscle contraction	0.042337	0.00422851	10.01	0.0998774	0.660843	SoyZH13_14G147000
GO:0045986	negative regulation of smooth muscle contraction	0.042337	0.00422851	10.01	0.0998774	0.660843	SoyZH13_14G147000
GO:0046113	nucleobase catabolic process	0.042337	0.00422851	10.01	0.0998774	0.660843	SoyZH13_17G143100
GO:0046149	pigment catabolic process	0.042337	0.00422851	10.01	0.0998774	0.660843	SoyZH13_11G145500
GO:0048066	developmental pigmentation	0.042337	0.00422851	10.01	0.0998774	0.660843	SoyZH13_12G106701
GO:0050878	regulation of body fluid levels	0.042337	0.00422851	10.01	0.0998774	0.660843	SoyZH13_01G169600
GO:0050891	multicellular organismal water homeostasis	0.042337	0.00422851	10.01	0.0998774	0.660843	SoyZH13_01G169600
GO:0050931	pigment cell differentiation	0.042337	0.00422851	10.01	0.0998774	0.660843	SoyZH13_12G106701
GO:0050935	iridophore differentiation	0.042337	0.00422851	10.01	0.0998774	0.660843	SoyZH13_12G106701
GO:0051187	obsolete cofactor catabolic process	0.042337	0.00422851	10.01	0.0998774	0.660843	SoyZH13_11G145500
GO:0060326	cell chemotaxis	0.042337	0.00422851	10.01	0.0998774	0.660843	SoyZH13_14G147000
GO:0060776	simple leaf morphogenesis	0.042337	0.00422851	10.01	0.0998774	0.660843	SoyZH13_18G005200
GO:0070455	positive regulation of heme biosynthetic process	0.042337	0.00422851	10.01	0.0998774	0.660843	SoyZH13_08G211700
GO:0070484	dehydro-D-arabinono-1,4-lactone metabolic process	0.042337	0.00422851	10.01	0.0998774	0.660843	SoyZH13_07G171000
GO:0070485	dehydro-D-arabinono-1,4-lactone biosynthetic process	0.042337	0.00422851	10.01	0.0998774	0.660843	SoyZH13_07G171000
GO:0071932	replication fork reversal	0.042337	0.00422851	10.01	0.0998774	0.660843	SoyZH13_06G281402
GO:0090307	mitotic spindle assembly	0.042337	0.00422851	10.01	0.0998774	0.660843	SoyZH13_08G090500
GO:0090657	telomeric loop disassembly	0.042337	0.00422851	10.01	0.0998774	0.660843	SoyZH13_13G331400
GO:0097746	regulation of blood vessel diameter	0.042337	0.00422851	10.01	0.0998774	0.660843	SoyZH13_14G147000
GO:0097755	positive regulation of blood vessel diameter	0.042337	0.00422851	10.01	0.0998774	0.660843	SoyZH13_14G147000
GO:1902456	regulation of stomatal opening	0.042337	0.00422851	10.01	0.0998774	0.660843	SoyZH13_11G164600
GO:1902645	tertiary alcohol biosynthetic process	0.042337	0.00422851	10.01	0.0998774	0.660843	SoyZH13_01G169600
GO:1903523	negative regulation of blood circulation	0.042337	0.00422851	10.01	0.0998774	0.660843	SoyZH13_14G147000
GO:1903942	positive regulation of respiratory gaseous exchange	0.042337	0.00422851	10.01	0.0998774	0.660843	SoyZH13_05G100300
GO:1904430	negative regulation of t-circle formation	0.042337	0.00422851	10.01	0.0998774	0.660843	SoyZH13_13G331400
GO:1904694	negative regulation of vascular associated smooth muscle contraction	0.042337	0.00422851	10.01	0.0998774	0.660843	SoyZH13_14G147000
GO:1904752	regulation of vascular associated smooth muscle cell migration	0.042337	0.00422851	10.01	0.0998774	0.660843	SoyZH13_14G147000
GO:1904754	positive regulation of vascular associated smooth muscle cell migration	0.042337	0.00422851	10.01	0.0998774	0.660843	SoyZH13_14G147000
GO:1905157	positive regulation of photosynthesis	0.042337	0.00422851	10.01	0.0998774	0.660843	SoyZH13_05G100300
GO:1905267	endonucleolytic cleavage involved in tRNA processing	0.042337	0.00422851	10.01	0.0998774	0.660843	SoyZH13_20G011300
GO:2000601	positive regulation of Arp2/3 complex-mediated actin nucleation	0.042337	0.00422851	10.01	0.0998774	0.660843	SoyZH13_09G254500
GO:2000772	regulation of cellular senescence	0.042337	0.00422851	10.01	0.0998774	0.660843	SoyZH13_15G234300
GO:0006468	protein phosphorylation	2.54022	2.15654	1.18	0.102437	0.675848	SoyZH13_01G025700/SoyZH13_02G037600/SoyZH13_02G140900/SoyZH13_03G081600/SoyZH13_03G132700/SoyZH13_03G239200/SoyZH13_05G023400/SoyZH13_05G082300/SoyZH13_05G109300/SoyZH13_05G188800/SoyZH13_06G241600/SoyZH13_06G241601/SoyZH13_06G242000/SoyZH13_07G028401/SoyZH13_07G028402/SoyZH13_07G045100/SoyZH13_07G117400/SoyZH13_07G165400/SoyZH13_07G177600/SoyZH13_08G096900/SoyZH13_08G119900/SoyZH13_08G329500/Soy…
GO:0006094	gluconeogenesis	0.254022	0.139541	1.82	0.105488	0.692035	NewGene_1801/SoyZH13_01G019300/SoyZH13_06G030700/SoyZH13_06G086300/SoyZH13_08G258200/SoyZH13_19G015600
GO:0048527	lateral root development	0.254022	0.139541	1.82	0.105488	0.692035	SoyZH13_02G061600/SoyZH13_10G157900/SoyZH13_13G026000/SoyZH13_16G046400/SoyZH13_19G087400/SoyZH13_20G202800
GO:0007017	microtubule-based process	0.762066	0.558163	1.37	0.107594	0.69651	SoyZH13_01G096300/SoyZH13_04G022900/SoyZH13_04G028400/SoyZH13_04G094400/SoyZH13_05G007700/SoyZH13_06G009400/SoyZH13_06G022400/SoyZH13_06G058600/SoyZH13_07G222400/SoyZH13_08G013700/SoyZH13_08G133500/SoyZH13_12G121700/SoyZH13_13G150500/SoyZH13_13G329600/SoyZH13_14G200100/SoyZH13_14G201300/SoyZH13_18G017800/SoyZH13_19G054800
GO:0006006	glucose metabolic process	0.296359	0.173369	1.71	0.109471	0.69651	SoyZH13_02G090000/SoyZH13_02G270400/SoyZH13_06G165002/SoyZH13_07G097100/SoyZH13_14G019900/SoyZH13_16G074800/SoyZH13_19G212500
GO:0006564	L-serine biosynthetic process	0.127011	0.0507421	2.5	0.110508	0.69651	SoyZH13_01G143300/SoyZH13_10G242100/SoyZH13_11G082200
GO:0006783	heme biosynthetic process	0.127011	0.0507421	2.5	0.110508	0.69651	SoyZH13_04G183000/SoyZH13_05G184600/SoyZH13_08G005000
GO:0008295	spermidine biosynthetic process	0.127011	0.0507421	2.5	0.110508	0.69651	SoyZH13_04G007300/SoyZH13_06G006800/SoyZH13_13G189700
GO:0022611	dormancy process	0.127011	0.0507421	2.5	0.110508	0.69651	SoyZH13_02G136600/SoyZH13_03G139200/SoyZH13_10G027600
GO:0030155	regulation of cell adhesion	0.127011	0.0507421	2.5	0.110508	0.69651	SoyZH13_03G132700/SoyZH13_12G121700/SoyZH13_18G169900
GO:0042128	nitrate assimilation	0.127011	0.0507421	2.5	0.110508	0.69651	SoyZH13_10G216100/SoyZH13_16G162800/SoyZH13_20G146600
GO:0071489	cellular response to red or far red light	0.127011	0.0507421	2.5	0.110508	0.69651	SoyZH13_09G038100/SoyZH13_15G140000/SoyZH13_20G137300
GO:0002253	activation of immune response	0.084674	0.0253711	3.34	0.114003	0.69651	SoyZH13_08G329500/SoyZH13_19G086501
GO:0006188	IMP biosynthetic process	0.084674	0.0253711	3.34	0.114003	0.69651	SoyZH13_03G050400/SoyZH13_20G134001
GO:0010030	positive regulation of seed germination	0.084674	0.0253711	3.34	0.114003	0.69651	SoyZH13_05G229200/SoyZH13_20G137300
GO:0010099	regulation of photomorphogenesis	0.084674	0.0253711	3.34	0.114003	0.69651	SoyZH13_11G113600/SoyZH13_12G039100
GO:0030334	regulation of cell migration	0.084674	0.0253711	3.34	0.114003	0.69651	SoyZH13_12G121700/SoyZH13_14G147000
GO:0033314	mitotic DNA replication checkpoint	0.084674	0.0253711	3.34	0.114003	0.69651	SoyZH13_14G130500/SoyZH13_15G033400
GO:0044057	regulation of system process	0.084674	0.0253711	3.34	0.114003	0.69651	SoyZH13_02G141500/SoyZH13_14G147000
GO:0070544	histone H3-K36 demethylation	0.084674	0.0253711	3.34	0.114003	0.69651	SoyZH13_11G126900/SoyZH13_12G050800
GO:0090257	regulation of muscle system process	0.084674	0.0253711	3.34	0.114003	0.69651	SoyZH13_02G141500/SoyZH13_14G147000
GO:2000067	regulation of root morphogenesis	0.084674	0.0253711	3.34	0.114003	0.69651	SoyZH13_08G133500/SoyZH13_18G017800
GO:0051704	multi-organism process	1.77815	1.47152	1.21	0.114072	0.69651	NewGene_148/NewGene_806/NewGene_940/SoyZH13_02G128501/SoyZH13_02G143500/SoyZH13_03G132700/SoyZH13_04G028400/SoyZH13_05G007700/SoyZH13_05G011300/SoyZH13_05G094600/SoyZH13_06G009400/SoyZH13_06G058600/SoyZH13_06G148500/SoyZH13_06G268600/SoyZH13_06G292000/SoyZH13_08G133500/SoyZH13_08G155300/SoyZH13_08G329500/SoyZH13_09G024800/SoyZH13_09G227400/SoyZH13_10G157900/SoyZH13_10G276300/SoyZH13_11G037900/Soy…
GO:0007507	heart development	0.169348	0.0803417	2.11	0.114525	0.69651	SoyZH13_02G141500/SoyZH13_04G094400/SoyZH13_05G007700/SoyZH13_06G158900
GO:0022900	electron transport chain	0.169348	0.0803417	2.11	0.114525	0.69651	NewGene_806/SoyZH13_03G006700/SoyZH13_08G254500/SoyZH13_16G023900
GO:0033692	cellular polysaccharide biosynthetic process	0.169348	0.0803417	2.11	0.114525	0.69651	SoyZH13_08G133500/SoyZH13_13G019700/SoyZH13_14G133700/SoyZH13_18G017800
GO:0072359	circulatory system development	0.169348	0.0803417	2.11	0.114525	0.69651	SoyZH13_02G141500/SoyZH13_04G094400/SoyZH13_05G007700/SoyZH13_06G158900
GO:0042742	defense response to bacterium	0.804403	0.600448	1.34	0.115282	0.69651	NewGene_806/SoyZH13_03G132700/SoyZH13_03G226300/SoyZH13_05G220400/SoyZH13_06G148500/SoyZH13_08G133500/SoyZH13_08G155300/SoyZH13_08G245100/SoyZH13_08G329500/SoyZH13_11G037900/SoyZH13_13G019700/SoyZH13_14G104400/SoyZH13_14G133700/SoyZH13_16G023900/SoyZH13_18G017800/SoyZH13_19G086501/SoyZH13_20G123400/SoyZH13_20G126300/SoyZH13_20G126900
GO:0007623	circadian rhythm	0.296359	0.177597	1.67	0.120678	0.69651	SoyZH13_05G224800/SoyZH13_08G044300/SoyZH13_11G177300/SoyZH13_11G179300/SoyZH13_12G054900/SoyZH13_14G025700/SoyZH13_15G051600
GO:0019953	sexual reproduction	0.592718	0.422851	1.4	0.122526	0.69651	NewGene_148/SoyZH13_04G028400/SoyZH13_06G009400/SoyZH13_06G058600/SoyZH13_06G292000/SoyZH13_09G024800/SoyZH13_10G114600/SoyZH13_11G050400/SoyZH13_11G247800/SoyZH13_12G022400/SoyZH13_13G294400/SoyZH13_17G158000/SoyZH13_18G006200/SoyZH13_20G058201
GO:0042493	response to drug	0.592718	0.422851	1.4	0.122526	0.69651	SoyZH13_02G179700/SoyZH13_02G225100/SoyZH13_03G172700/SoyZH13_05G011300/SoyZH13_09G154600/SoyZH13_10G074500/SoyZH13_11G025401/SoyZH13_11G134000/SoyZH13_13G294900/SoyZH13_14G143200/SoyZH13_14G174200/SoyZH13_14G197901/SoyZH13_17G098100/SoyZH13_U000433
GO:0009408	response to heat	0.635055	0.460907	1.38	0.125641	0.69651	SoyZH13_01G169600/SoyZH13_02G179700/SoyZH13_02G225100/SoyZH13_03G132700/SoyZH13_04G222800/SoyZH13_10G074500/SoyZH13_11G130200/SoyZH13_12G053600/SoyZH13_12G170500/SoyZH13_13G026000/SoyZH13_13G285200/SoyZH13_14G197200/SoyZH13_14G197901/SoyZH13_15G102500/SoyZH13_20G137300
GO:0043066	negative regulation of apoptotic process	0.211685	0.11417	1.85	0.125953	0.69651	SoyZH13_08G133500/SoyZH13_13G019700/SoyZH13_14G104400/SoyZH13_14G133700/SoyZH13_18G017800
GO:0009553	embryo sac development	0.254022	0.147998	1.72	0.130918	0.69651	NewGene_148/SoyZH13_11G050400/SoyZH13_11G247800/SoyZH13_17G033100/SoyZH13_17G158000/SoyZH13_18G006200
GO:0043618	regulation of transcription from RNA polymerase II promoter in response to stress	0.254022	0.147998	1.72	0.130918	0.69651	SoyZH13_10G029400/SoyZH13_10G219100/SoyZH13_10G225300/SoyZH13_13G204100/SoyZH13_16G083600/SoyZH13_17G167200
GO:0048528	post-embryonic root development	0.254022	0.147998	1.72	0.130918	0.69651	SoyZH13_02G061600/SoyZH13_10G157900/SoyZH13_13G026000/SoyZH13_16G046400/SoyZH13_19G087400/SoyZH13_20G202800
GO:0090630	activation of GTPase activity	0.254022	0.147998	1.72	0.130918	0.69651	SoyZH13_10G046202/SoyZH13_10G272200/SoyZH13_12G121700/SoyZH13_13G141900/SoyZH13_17G108200/SoyZH13_20G227800
GO:2000022	regulation of jasmonic acid mediated signaling pathway	0.254022	0.147998	1.72	0.130918	0.69651	NewGene_6716/SoyZH13_11G037900/SoyZH13_13G197600/SoyZH13_16G008900/SoyZH13_17G046100/SoyZH13_20G136700
GO:0034637	cellular carbohydrate biosynthetic process	0.169348	0.0845702	2	0.13243	0.69651	SoyZH13_08G133500/SoyZH13_13G019700/SoyZH13_14G133700/SoyZH13_18G017800
GO:0071216	cellular response to biotic stimulus	0.169348	0.0845702	2	0.13243	0.69651	SoyZH13_05G011300/SoyZH13_10G276300/SoyZH13_14G143200/SoyZH13_U000433
GO:0019439	aromatic compound catabolic process	0.296359	0.181826	1.63	0.132449	0.69651	SoyZH13_01G134800/SoyZH13_07G188302/SoyZH13_09G219702/SoyZH13_11G145500/SoyZH13_13G159900/SoyZH13_13G216200/SoyZH13_17G143100
GO:1901361	organic cyclic compound catabolic process	0.296359	0.181826	1.63	0.132449	0.69651	SoyZH13_01G134800/SoyZH13_07G188302/SoyZH13_09G219702/SoyZH13_11G145500/SoyZH13_13G159900/SoyZH13_13G216200/SoyZH13_17G143100
GO:0009901	anther dehiscence	0.127011	0.0549706	2.31	0.133465	0.69651	SoyZH13_08G133500/SoyZH13_12G012100/SoyZH13_18G017800
GO:0043455	regulation of secondary metabolic process	0.127011	0.0549706	2.31	0.133465	0.69651	SoyZH13_10G157900/SoyZH13_18G149600/SoyZH13_20G202800
GO:0051028	mRNA transport	0.127011	0.0549706	2.31	0.133465	0.69651	SoyZH13_13G159900/SoyZH13_13G216200/SoyZH13_15G018300
GO:0051674	localization of cell	0.127011	0.0549706	2.31	0.133465	0.69651	SoyZH13_06G268600/SoyZH13_12G100400/SoyZH13_14G147000
GO:0045490	pectin catabolic process	0.931414	0.727303	1.28	0.136082	0.69651	SoyZH13_01G192200/SoyZH13_03G195300/SoyZH13_05G042600/SoyZH13_05G104500/SoyZH13_05G222200/SoyZH13_06G285000/SoyZH13_07G044200/SoyZH13_07G044300/SoyZH13_08G141400/SoyZH13_09G072700/SoyZH13_10G017100/SoyZH13_10G116800/SoyZH13_11G032300/SoyZH13_12G012100/SoyZH13_13G096500/SoyZH13_15G175500/SoyZH13_17G122000/SoyZH13_19G172600/SoyZH13_19G199000/SoyZH13_19G199300/SoyZH13_20G068800/SoyZH13_20G100000
GO:0055072	iron ion homeostasis	0.508044	0.359423	1.41	0.138623	0.69651	NewGene_114/SoyZH13_02G240500/SoyZH13_04G018600/SoyZH13_07G125200/SoyZH13_08G338100/SoyZH13_11G231300/SoyZH13_12G173000/SoyZH13_14G050700/SoyZH13_18G021800/SoyZH13_18G063000/SoyZH13_18G153402/SoyZH13_18G159500
GO:0009058	biosynthetic process	1.86283	1.57723	1.18	0.139148	0.69651	NewGene_3441/NewGene_3670/SoyZH13_01G072601/SoyZH13_01G169600/SoyZH13_01G210800/SoyZH13_02G014300/SoyZH13_02G036600/SoyZH13_03G115600/SoyZH13_04G116602/SoyZH13_05G100300/SoyZH13_06G011100/SoyZH13_06G058600/SoyZH13_06G077400/SoyZH13_06G217700/SoyZH13_07G044100/SoyZH13_07G171000/SoyZH13_07G188302/SoyZH13_08G060300/SoyZH13_08G103101/SoyZH13_08G104700/SoyZH13_08G104702/SoyZH13_08G104703/SoyZH13_08G13…
GO:0097435	supramolecular fiber organization	0.211685	0.118398	1.79	0.141458	0.69651	SoyZH13_08G124600/SoyZH13_08G133500/SoyZH13_14G200100/SoyZH13_18G017800/SoyZH13_19G054800
GO:0010035	response to inorganic substance	1.05843	0.845702	1.25	0.142568	0.69651	NewGene_3670/SoyZH13_01G169600/SoyZH13_02G061600/SoyZH13_02G179700/SoyZH13_05G011300/SoyZH13_05G167500/SoyZH13_06G011100/SoyZH13_08G133500/SoyZH13_09G007900/SoyZH13_09G154600/SoyZH13_10G074500/SoyZH13_10G216100/SoyZH13_11G098000/SoyZH13_11G134000/SoyZH13_13G294900/SoyZH13_14G143200/SoyZH13_16G046400/SoyZH13_16G162800/SoyZH13_17G081200/SoyZH13_18G017800/SoyZH13_19G087400/SoyZH13_19G102300/SoyZH13_…
GO:0097305	response to alcohol	0.719729	0.545478	1.32	0.144044	0.69651	NewGene_3670/SoyZH13_02G136600/SoyZH13_03G139200/SoyZH13_05G011300/SoyZH13_05G229200/SoyZH13_06G031700/SoyZH13_08G254500/SoyZH13_09G007900/SoyZH13_10G027600/SoyZH13_10G157900/SoyZH13_11G134000/SoyZH13_13G279500/SoyZH13_14G143200/SoyZH13_17G131800/SoyZH13_19G127000/SoyZH13_20G202800/SoyZH13_U000433
GO:0043069	negative regulation of programmed cell death	0.254022	0.152226	1.67	0.144633	0.69651	SoyZH13_08G133500/SoyZH13_08G329500/SoyZH13_13G019700/SoyZH13_14G104400/SoyZH13_14G133700/SoyZH13_18G017800
GO:0009415	response to water	0.508044	0.363652	1.4	0.147351	0.69651	NewGene_3670/SoyZH13_01G169600/SoyZH13_05G011300/SoyZH13_05G167500/SoyZH13_08G133500/SoyZH13_09G007900/SoyZH13_10G216100/SoyZH13_16G162800/SoyZH13_18G017800/SoyZH13_19G102300/SoyZH13_20G146600/SoyZH13_20G210200
GO:0002237	response to molecule of bacterial origin	0.084674	0.0295996	2.86	0.149369	0.69651	SoyZH13_08G329500/SoyZH13_10G276300
GO:0003013	circulatory system process	0.084674	0.0295996	2.86	0.149369	0.69651	SoyZH13_02G141500/SoyZH13_14G147000
GO:0008015	blood circulation	0.084674	0.0295996	2.86	0.149369	0.69651	SoyZH13_02G141500/SoyZH13_14G147000
GO:0009969	xyloglucan biosynthetic process	0.084674	0.0295996	2.86	0.149369	0.69651	SoyZH13_07G021200/SoyZH13_19G196800
GO:0010109	regulation of photosynthesis	0.084674	0.0295996	2.86	0.149369	0.69651	SoyZH13_05G100300/SoyZH13_09G007900
GO:0010390	histone monoubiquitination	0.084674	0.0295996	2.86	0.149369	0.69651	SoyZH13_01G068402/SoyZH13_01G068403
GO:0016123	xanthophyll biosynthetic process	0.084674	0.0295996	2.86	0.149369	0.69651	SoyZH13_01G169600/SoyZH13_09G219702
GO:0030522	intracellular receptor signaling pathway	0.084674	0.0295996	2.86	0.149369	0.69651	SoyZH13_09G038100/SoyZH13_15G140000
GO:0032544	plastid translation	0.084674	0.0295996	2.86	0.149369	0.69651	SoyZH13_03G106600/SoyZH13_10G026600
GO:0033500	carbohydrate homeostasis	0.084674	0.0295996	2.86	0.149369	0.69651	SoyZH13_09G057400/SoyZH13_15G159700
GO:0042761	very long-chain fatty acid biosynthetic process	0.084674	0.0295996	2.86	0.149369	0.69651	SoyZH13_03G066200/SoyZH13_16G126100
GO:0051026	chiasma assembly	0.084674	0.0295996	2.86	0.149369	0.69651	SoyZH13_11G247800/SoyZH13_18G006200
GO:0070252	actin-mediated cell contraction	0.084674	0.0295996	2.86	0.149369	0.69651	SoyZH13_02G141500/SoyZH13_14G093401
GO:0071417	cellular response to organonitrogen compound	0.084674	0.0295996	2.86	0.149369	0.69651	SoyZH13_16G049700/SoyZH13_19G083200
GO:1901001	negative regulation of response to salt stress	0.084674	0.0295996	2.86	0.149369	0.69651	SoyZH13_02G190400/SoyZH13_04G093000
GO:0042221	response to chemical	2.70957	2.38065	1.14	0.150701	0.69651	NewGene_3670/SoyZH13_01G169600/SoyZH13_02G061600/SoyZH13_02G136600/SoyZH13_02G179700/SoyZH13_02G225100/SoyZH13_03G130100/SoyZH13_03G139200/SoyZH13_03G172700/SoyZH13_04G072300/SoyZH13_05G011300/SoyZH13_05G167500/SoyZH13_05G229200/SoyZH13_06G011100/SoyZH13_06G031700/SoyZH13_06G058600/SoyZH13_06G073400/SoyZH13_06G148500/SoyZH13_06G225000/SoyZH13_06G292000/SoyZH13_08G133500/SoyZH13_08G155300/SoyZH13_…
GO:0046677	response to antibiotic	0.381033	0.257939	1.48	0.151243	0.69651	SoyZH13_02G179700/SoyZH13_02G225100/SoyZH13_05G011300/SoyZH13_09G154600/SoyZH13_10G074500/SoyZH13_11G134000/SoyZH13_14G143200/SoyZH13_14G197901/SoyZH13_U000433
GO:0000422	autophagy of mitochondrion	0.169348	0.0887987	1.91	0.151391	0.69651	SoyZH13_02G189200/SoyZH13_02G201500/SoyZH13_07G036800/SoyZH13_17G067500
GO:0006207	'de novo' pyrimidine nucleobase biosynthetic process	0.169348	0.0887987	1.91	0.151391	0.69651	SoyZH13_02G271101/SoyZH13_05G120400/SoyZH13_12G004500/SoyZH13_17G012500
GO:0010565	regulation of cellular ketone metabolic process	0.169348	0.0887987	1.91	0.151391	0.69651	NewGene_3670/SoyZH13_09G219702/SoyZH13_10G157900/SoyZH13_20G202800
GO:1902903	regulation of supramolecular fiber organization	0.169348	0.0887987	1.91	0.151391	0.69651	SoyZH13_06G268600/SoyZH13_09G227400/SoyZH13_12G100400/SoyZH13_19G054800
GO:0000079	regulation of cyclin-dependent protein serine/threonine kinase activity	0.338696	0.224111	1.51	0.154818	0.69651	SoyZH13_01G034500/SoyZH13_01G118000/SoyZH13_01G173000/SoyZH13_03G031900/SoyZH13_06G040100/SoyZH13_08G090500/SoyZH13_08G274600/SoyZH13_20G121300
GO:0048868	pollen tube development	0.296359	0.190283	1.56	0.157601	0.69651	SoyZH13_02G143500/SoyZH13_05G007700/SoyZH13_06G292000/SoyZH13_08G133500/SoyZH13_09G227400/SoyZH13_17G033100/SoyZH13_18G017800
GO:0000963	mitochondrial RNA processing	0.211685	0.122627	1.73	0.157743	0.69651	SoyZH13_09G154200/SoyZH13_09G157300/SoyZH13_09G157500/SoyZH13_16G172100/SoyZH13_19G005700
GO:0006002	fructose 6-phosphate metabolic process	0.211685	0.122627	1.73	0.157743	0.69651	SoyZH13_04G081700/SoyZH13_06G083300/SoyZH13_09G007700/SoyZH13_15G107800/SoyZH13_17G010100
GO:0016114	terpenoid biosynthetic process	0.211685	0.122627	1.73	0.157743	0.69651	SoyZH13_01G169600/SoyZH13_08G261601/SoyZH13_08G261602/SoyZH13_09G219702/SoyZH13_17G020700
GO:0062012	regulation of small molecule metabolic process	0.211685	0.122627	1.73	0.157743	0.69651	NewGene_3670/SoyZH13_09G219702/SoyZH13_10G157900/SoyZH13_18G149600/SoyZH13_20G202800
GO:0006720	isoprenoid metabolic process	0.127011	0.0591991	2.15	0.157889	0.69651	SoyZH13_01G169600/SoyZH13_09G219702/SoyZH13_14G174200
GO:0006721	terpenoid metabolic process	0.127011	0.0591991	2.15	0.157889	0.69651	SoyZH13_01G169600/SoyZH13_09G219702/SoyZH13_14G174200
GO:0009695	jasmonic acid biosynthetic process	0.127011	0.0591991	2.15	0.157889	0.69651	SoyZH13_17G048301/SoyZH13_17G235200/SoyZH13_19G135805
GO:0010232	vascular transport	0.127011	0.0591991	2.15	0.157889	0.69651	SoyZH13_07G135300/SoyZH13_09G057400/SoyZH13_15G159700
GO:0010233	phloem transport	0.127011	0.0591991	2.15	0.157889	0.69651	SoyZH13_07G135300/SoyZH13_09G057400/SoyZH13_15G159700
GO:0032271	regulation of protein polymerization	0.127011	0.0591991	2.15	0.157889	0.69651	SoyZH13_06G268600/SoyZH13_09G227400/SoyZH13_12G100400
GO:0045037	protein import into chloroplast stroma	0.127011	0.0591991	2.15	0.157889	0.69651	SoyZH13_01G109300/SoyZH13_02G169400/SoyZH13_12G097900
GO:0045168	cell-cell signaling involved in cell fate commitment	0.127011	0.0591991	2.15	0.157889	0.69651	SoyZH13_02G024900/SoyZH13_05G013000/SoyZH13_13G153201
GO:0045493	xylan catabolic process	0.127011	0.0591991	2.15	0.157889	0.69651	SoyZH13_03G198000/SoyZH13_08G172700/SoyZH13_20G120400
GO:0048870	cell motility	0.127011	0.0591991	2.15	0.157889	0.69651	SoyZH13_06G268600/SoyZH13_12G100400/SoyZH13_14G147000
GO:0051494	negative regulation of cytoskeleton organization	0.127011	0.0591991	2.15	0.157889	0.69651	SoyZH13_06G268600/SoyZH13_12G100400/SoyZH13_19G054800
GO:0051984	positive regulation of chromosome segregation	0.127011	0.0591991	2.15	0.157889	0.69651	NewGene_178/NewGene_5258/SoyZH13_06G058600
GO:0062033	positive regulation of mitotic sister chromatid segregation	0.127011	0.0591991	2.15	0.157889	0.69651	NewGene_178/NewGene_5258/SoyZH13_06G058600
GO:1901970	positive regulation of mitotic sister chromatid separation	0.127011	0.0591991	2.15	0.157889	0.69651	NewGene_178/NewGene_5258/SoyZH13_06G058600
GO:1901989	positive regulation of cell cycle phase transition	0.127011	0.0591991	2.15	0.157889	0.69651	NewGene_178/NewGene_5258/SoyZH13_06G058600
GO:1901992	positive regulation of mitotic cell cycle phase transition	0.127011	0.0591991	2.15	0.157889	0.69651	NewGene_178/NewGene_5258/SoyZH13_06G058600
GO:1902101	positive regulation of metaphase/anaphase transition of cell cycle	0.127011	0.0591991	2.15	0.157889	0.69651	NewGene_178/NewGene_5258/SoyZH13_06G058600
GO:1902904	negative regulation of supramolecular fiber organization	0.127011	0.0591991	2.15	0.157889	0.69651	SoyZH13_06G268600/SoyZH13_12G100400/SoyZH13_19G054800
GO:1903827	regulation of cellular protein localization	0.127011	0.0591991	2.15	0.157889	0.69651	SoyZH13_04G185000/SoyZH13_06G058600/SoyZH13_12G121700
GO:1905820	positive regulation of chromosome separation	0.127011	0.0591991	2.15	0.157889	0.69651	NewGene_178/NewGene_5258/SoyZH13_06G058600
GO:0005976	polysaccharide metabolic process	0.254022	0.156455	1.62	0.15897	0.69651	SoyZH13_05G011300/SoyZH13_05G100300/SoyZH13_08G133500/SoyZH13_13G019700/SoyZH13_14G133700/SoyZH13_18G017800
GO:0007264	small GTPase mediated signal transduction	0.254022	0.156455	1.62	0.15897	0.69651	SoyZH13_05G033700/SoyZH13_07G188700/SoyZH13_12G110300/SoyZH13_13G154400/SoyZH13_13G268100/SoyZH13_17G088600
GO:0051707	response to other organism	1.01609	0.820331	1.24	0.160244	0.69651	NewGene_806/NewGene_940/SoyZH13_02G128501/SoyZH13_03G132700/SoyZH13_05G011300/SoyZH13_05G220400/SoyZH13_06G058600/SoyZH13_06G148500/SoyZH13_08G133500/SoyZH13_08G155300/SoyZH13_08G329500/SoyZH13_10G157900/SoyZH13_10G276300/SoyZH13_11G037900/SoyZH13_13G019700/SoyZH13_13G192900/SoyZH13_14G104400/SoyZH13_14G133700/SoyZH13_14G143200/SoyZH13_16G023900/SoyZH13_18G017800/SoyZH13_19G086501/SoyZH13_20G2028…
GO:0002682	regulation of immune system process	0.381033	0.262168	1.45	0.162264	0.69651	SoyZH13_08G133500/SoyZH13_08G329500/SoyZH13_10G276300/SoyZH13_13G019700/SoyZH13_13G294400/SoyZH13_14G104400/SoyZH13_14G133700/SoyZH13_18G017800/SoyZH13_19G086501
GO:0034605	cellular response to heat	0.338696	0.228339	1.48	0.166884	0.69651	SoyZH13_03G132700/SoyZH13_10G029400/SoyZH13_10G219100/SoyZH13_10G225300/SoyZH13_13G204100/SoyZH13_16G083600/SoyZH13_17G167200/SoyZH13_20G137300
GO:0009607	response to biotic stimulus	1.27011	1.05713	1.2	0.167565	0.69651	NewGene_806/NewGene_940/SoyZH13_02G045500/SoyZH13_02G128501/SoyZH13_03G132700/SoyZH13_05G011300/SoyZH13_06G058600/SoyZH13_06G148500/SoyZH13_08G133500/SoyZH13_08G155300/SoyZH13_08G180100/SoyZH13_08G329500/SoyZH13_09G038400/SoyZH13_09G178100/SoyZH13_10G157900/SoyZH13_10G276300/SoyZH13_11G037900/SoyZH13_11G075700/SoyZH13_13G019700/SoyZH13_13G192900/SoyZH13_13G253900/SoyZH13_14G104400/SoyZH13_14G1337…
GO:0032989	cellular component morphogenesis	0.550381	0.410165	1.34	0.168386	0.69651	SoyZH13_02G143500/SoyZH13_04G028400/SoyZH13_05G007700/SoyZH13_06G009400/SoyZH13_06G058600/SoyZH13_08G124600/SoyZH13_08G133500/SoyZH13_09G227400/SoyZH13_13G019700/SoyZH13_14G133700/SoyZH13_14G200100/SoyZH13_18G017800/SoyZH13_19G054800
GO:0090696	post-embryonic plant organ development	0.296359	0.194511	1.52	0.170935	0.69651	SoyZH13_02G061600/SoyZH13_03G172700/SoyZH13_10G157900/SoyZH13_13G026000/SoyZH13_16G046400/SoyZH13_19G087400/SoyZH13_20G202800
GO:0006596	polyamine biosynthetic process	0.169348	0.0930272	1.82	0.171306	0.69651	SoyZH13_05G034900/SoyZH13_06G121900/SoyZH13_18G122000/SoyZH13_20G131500
GO:0009640	photomorphogenesis	0.169348	0.0930272	1.82	0.171306	0.69651	SoyZH13_10G241200/SoyZH13_17G081200/SoyZH13_17G242600/SoyZH13_20G117200
GO:0044042	glucan metabolic process	0.169348	0.0930272	1.82	0.171306	0.69651	SoyZH13_08G133500/SoyZH13_13G019700/SoyZH13_14G133700/SoyZH13_18G017800
GO:0009642	response to light intensity	0.211685	0.126855	1.67	0.174749	0.69651	SoyZH13_02G179700/SoyZH13_09G007900/SoyZH13_10G074500/SoyZH13_10G125200/SoyZH13_20G137300
GO:0032436	positive regulation of proteasomal ubiquitin-dependent protein catabolic process	0.211685	0.126855	1.67	0.174749	0.69651	NewGene_178/NewGene_5258/SoyZH13_03G062900/SoyZH13_15G030300/SoyZH13_15G174500
GO:0044703	multi-organism reproductive process	0.508044	0.376337	1.35	0.175199	0.69651	NewGene_148/SoyZH13_04G028400/SoyZH13_06G009400/SoyZH13_06G058600/SoyZH13_06G292000/SoyZH13_09G024800/SoyZH13_11G050400/SoyZH13_11G247800/SoyZH13_13G294400/SoyZH13_17G158000/SoyZH13_18G006200/SoyZH13_20G058201
GO:0009555	pollen development	0.550381	0.414394	1.33	0.177544	0.69651	SoyZH13_01G025700/SoyZH13_02G037600/SoyZH13_02G061600/SoyZH13_08G133500/SoyZH13_09G024800/SoyZH13_11G037900/SoyZH13_11G247800/SoyZH13_16G046400/SoyZH13_17G033100/SoyZH13_18G006200/SoyZH13_18G017800/SoyZH13_19G087400/SoyZH13_20G058201
GO:0040007	growth	0.635055	0.490507	1.29	0.18045	0.69651	SoyZH13_02G045500/SoyZH13_02G143500/SoyZH13_04G157300/SoyZH13_05G007700/SoyZH13_05G100300/SoyZH13_06G058600/SoyZH13_06G176200/SoyZH13_08G124600/SoyZH13_08G133500/SoyZH13_09G227400/SoyZH13_13G019700/SoyZH13_14G133700/SoyZH13_18G017800/SoyZH13_19G054800/SoyZH13_19G086501
GO:0010411	xyloglucan metabolic process	0.465707	0.342509	1.36	0.182323	0.69651	SoyZH13_02G030500/SoyZH13_06G274500/SoyZH13_11G250900/SoyZH13_12G093300/SoyZH13_13G278300/SoyZH13_17G054500/SoyZH13_17G062500/SoyZH13_17G062600/SoyZH13_17G062700/SoyZH13_19G093700/SoyZH13_19G169800
GO:0007205	protein kinase C-activating G protein-coupled receptor signaling pathway	0.127011	0.0634276	2	0.183539	0.69651	SoyZH13_06G234400/SoyZH13_13G075100/SoyZH13_13G276300
GO:0007368	determination of left/right symmetry	0.127011	0.0634276	2	0.183539	0.69651	SoyZH13_04G094400/SoyZH13_05G007700/SoyZH13_06G158900
GO:0009799	specification of symmetry	0.127011	0.0634276	2	0.183539	0.69651	SoyZH13_04G094400/SoyZH13_05G007700/SoyZH13_06G158900
GO:0009855	determination of bilateral symmetry	0.127011	0.0634276	2	0.183539	0.69651	SoyZH13_04G094400/SoyZH13_05G007700/SoyZH13_06G158900
GO:0010315	auxin efflux	0.127011	0.0634276	2	0.183539	0.69651	SoyZH13_05G101300/SoyZH13_15G191500/SoyZH13_17G151000
GO:0045859	regulation of protein kinase activity	0.127011	0.0634276	2	0.183539	0.69651	SoyZH13_05G046200/SoyZH13_06G163300/SoyZH13_17G125200
GO:0048441	petal development	0.127011	0.0634276	2	0.183539	0.69651	SoyZH13_03G172700/SoyZH13_07G127100/SoyZH13_11G057300
GO:0048465	corolla development	0.127011	0.0634276	2	0.183539	0.69651	SoyZH13_03G172700/SoyZH13_07G127100/SoyZH13_11G057300
GO:0061817	endoplasmic reticulum-plasma membrane tethering	0.127011	0.0634276	2	0.183539	0.69651	SoyZH13_06G270700/SoyZH13_13G275700/SoyZH13_15G094202
GO:0071586	CAAX-box protein processing	0.127011	0.0634276	2	0.183539	0.69651	SoyZH13_05G199200/SoyZH13_10G067600/SoyZH13_11G042800
GO:0090158	endoplasmic reticulum membrane organization	0.127011	0.0634276	2	0.183539	0.69651	SoyZH13_06G270700/SoyZH13_13G275700/SoyZH13_15G094202
GO:0006272	leading strand elongation	0.084674	0.0338281	2.5	0.186511	0.69651	SoyZH13_01G170600/SoyZH13_18G065900
GO:0006313	transposition, DNA-mediated	0.084674	0.0338281	2.5	0.186511	0.69651	NewGene_3013/NewGene_6301
GO:0006497	protein lipidation	0.084674	0.0338281	2.5	0.186511	0.69651	SoyZH13_02G189200/SoyZH13_17G067500
GO:0006808	regulation of nitrogen utilization	0.084674	0.0338281	2.5	0.186511	0.69651	SoyZH13_16G049700/SoyZH13_19G083200
GO:0010105	negative regulation of ethylene-activated signaling pathway	0.084674	0.0338281	2.5	0.186511	0.69651	SoyZH13_14G111000/SoyZH13_17G199400
GO:0010216	maintenance of DNA methylation	0.084674	0.0338281	2.5	0.186511	0.69651	SoyZH13_02G285300/SoyZH13_04G165800
GO:0016560	protein import into peroxisome matrix, docking	0.084674	0.0338281	2.5	0.186511	0.69651	SoyZH13_05G035900/SoyZH13_11G121700
GO:0019674	NAD metabolic process	0.084674	0.0338281	2.5	0.186511	0.69651	SoyZH13_11G091100/SoyZH13_12G019600
GO:0031109	microtubule polymerization or depolymerization	0.084674	0.0338281	2.5	0.186511	0.69651	SoyZH13_14G200100/SoyZH13_19G054800
GO:0031110	regulation of microtubule polymerization or depolymerization	0.084674	0.0338281	2.5	0.186511	0.69651	SoyZH13_17G095600/SoyZH13_19G054800
GO:0032210	regulation of telomere maintenance via telomerase	0.084674	0.0338281	2.5	0.186511	0.69651	SoyZH13_07G183500/SoyZH13_08G052100
GO:0042753	positive regulation of circadian rhythm	0.084674	0.0338281	2.5	0.186511	0.69651	SoyZH13_14G177500/SoyZH13_17G049300
GO:0043487	regulation of RNA stability	0.084674	0.0338281	2.5	0.186511	0.69651	SoyZH13_13G159900/SoyZH13_13G216200
GO:0043953	protein transport by the Tat complex	0.084674	0.0338281	2.5	0.186511	0.69651	SoyZH13_10G148000/SoyZH13_20G209400
GO:0045038	protein import into chloroplast thylakoid membrane	0.084674	0.0338281	2.5	0.186511	0.69651	SoyZH13_11G094700/SoyZH13_12G097900
GO:0048871	multicellular organismal homeostasis	0.084674	0.0338281	2.5	0.186511	0.69651	SoyZH13_01G169600/SoyZH13_05G007700
GO:0050764	regulation of phagocytosis	0.084674	0.0338281	2.5	0.186511	0.69651	SoyZH13_06G268600/SoyZH13_12G100400
GO:0051272	positive regulation of cellular component movement	0.084674	0.0338281	2.5	0.186511	0.69651	SoyZH13_12G121700/SoyZH13_14G147000
GO:0070297	regulation of phosphorelay signal transduction system	0.084674	0.0338281	2.5	0.186511	0.69651	SoyZH13_14G111000/SoyZH13_17G199400
GO:0070298	negative regulation of phosphorelay signal transduction system	0.084674	0.0338281	2.5	0.186511	0.69651	SoyZH13_14G111000/SoyZH13_17G199400
GO:0070838	divalent metal ion transport	0.084674	0.0338281	2.5	0.186511	0.69651	SoyZH13_02G141500/SoyZH13_02G281900
GO:0072511	divalent inorganic cation transport	0.084674	0.0338281	2.5	0.186511	0.69651	SoyZH13_02G141500/SoyZH13_02G281900
GO:1900457	regulation of brassinosteroid mediated signaling pathway	0.084674	0.0338281	2.5	0.186511	0.69651	SoyZH13_19G086501/SoyZH13_19G127000
GO:1902584	positive regulation of response to water deprivation	0.084674	0.0338281	2.5	0.186511	0.69651	SoyZH13_10G157900/SoyZH13_20G202800
GO:2000147	positive regulation of cell motility	0.084674	0.0338281	2.5	0.186511	0.69651	SoyZH13_12G121700/SoyZH13_14G147000
GO:0007010	cytoskeleton organization	0.550381	0.418622	1.31	0.18694	0.69651	SoyZH13_04G028400/SoyZH13_04G094400/SoyZH13_06G009400/SoyZH13_06G058600/SoyZH13_07G251500/SoyZH13_08G124600/SoyZH13_08G133500/SoyZH13_12G121700/SoyZH13_14G200100/SoyZH13_15G253000/SoyZH13_16G087900/SoyZH13_18G017800/SoyZH13_19G054800
GO:0000083	regulation of transcription involved in G1/S transition of mitotic cell cycle	0.042337	0.00845702	5.01	0.189783	0.69651	SoyZH13_06G058600
GO:0000132	establishment of mitotic spindle orientation	0.042337	0.00845702	5.01	0.189783	0.69651	SoyZH13_08G090500
GO:0000454	snoRNA guided rRNA pseudouridine synthesis	0.042337	0.00845702	5.01	0.189783	0.69651	SoyZH13_16G037800
GO:0000494	box C/D snoRNA 3'-end processing	0.042337	0.00845702	5.01	0.189783	0.69651	SoyZH13_11G234800
GO:0000820	regulation of glutamine family amino acid metabolic process	0.042337	0.00845702	5.01	0.189783	0.69651	NewGene_3670
GO:0000957	mitochondrial RNA catabolic process	0.042337	0.00845702	5.01	0.189783	0.69651	SoyZH13_19G005700
GO:0000958	mitochondrial mRNA catabolic process	0.042337	0.00845702	5.01	0.189783	0.69651	SoyZH13_19G005700
GO:0001952	regulation of cell-matrix adhesion	0.042337	0.00845702	5.01	0.189783	0.69651	SoyZH13_12G121700
GO:0001953	negative regulation of cell-matrix adhesion	0.042337	0.00845702	5.01	0.189783	0.69651	SoyZH13_12G121700
GO:0002757	immune response-activating signal transduction	0.042337	0.00845702	5.01	0.189783	0.69651	SoyZH13_19G086501
GO:0002764	immune response-regulating signaling pathway	0.042337	0.00845702	5.01	0.189783	0.69651	SoyZH13_19G086501
GO:0006409	tRNA export from nucleus	0.042337	0.00845702	5.01	0.189783	0.69651	SoyZH13_11G066900
GO:0006501	C-terminal protein lipidation	0.042337	0.00845702	5.01	0.189783	0.69651	SoyZH13_07G036800
GO:0006767	water-soluble vitamin metabolic process	0.042337	0.00845702	5.01	0.189783	0.69651	SoyZH13_07G171000
GO:0006788	heme oxidation	0.042337	0.00845702	5.01	0.189783	0.69651	SoyZH13_04G130200
GO:0006959	humoral immune response	0.042337	0.00845702	5.01	0.189783	0.69651	SoyZH13_06G058600
GO:0007098	centrosome cycle	0.042337	0.00845702	5.01	0.189783	0.69651	SoyZH13_06G058600
GO:0007162	negative regulation of cell adhesion	0.042337	0.00845702	5.01	0.189783	0.69651	SoyZH13_12G121700
GO:0009112	nucleobase metabolic process	0.042337	0.00845702	5.01	0.189783	0.69651	SoyZH13_17G143100
GO:0009229	thiamine diphosphate biosynthetic process	0.042337	0.00845702	5.01	0.189783	0.69651	SoyZH13_19G196900
GO:0009806	lignan metabolic process	0.042337	0.00845702	5.01	0.189783	0.69651	SoyZH13_06G011100
GO:0009807	lignan biosynthetic process	0.042337	0.00845702	5.01	0.189783	0.69651	SoyZH13_06G011100
GO:0009808	lignin metabolic process	0.042337	0.00845702	5.01	0.189783	0.69651	SoyZH13_20G101500
GO:0009939	positive regulation of gibberellic acid mediated signaling pathway	0.042337	0.00845702	5.01	0.189783	0.69651	SoyZH13_10G022800
GO:0010001	glial cell differentiation	0.042337	0.00845702	5.01	0.189783	0.69651	SoyZH13_06G058600
GO:0010189	vitamin E biosynthetic process	0.042337	0.00845702	5.01	0.189783	0.69651	SoyZH13_07G188302
GO:0010270	photosystem II oxygen evolving complex assembly	0.042337	0.00845702	5.01	0.189783	0.69651	SoyZH13_03G192500
GO:0010322	regulation of isopentenyl diphosphate biosynthetic process, methylerythritol 4-phosphate pathway	0.042337	0.00845702	5.01	0.189783	0.69651	SoyZH13_09G219702
GO:0010323	negative regulation of isopentenyl diphosphate biosynthetic process, methylerythritol 4-phosphate pathway	0.042337	0.00845702	5.01	0.189783	0.69651	SoyZH13_09G219702
GO:0010380	regulation of chlorophyll biosynthetic process	0.042337	0.00845702	5.01	0.189783	0.69651	SoyZH13_20G137300
GO:0010594	regulation of endothelial cell migration	0.042337	0.00845702	5.01	0.189783	0.69651	SoyZH13_12G121700
GO:0010595	positive regulation of endothelial cell migration	0.042337	0.00845702	5.01	0.189783	0.69651	SoyZH13_12G121700
GO:0010632	regulation of epithelial cell migration	0.042337	0.00845702	5.01	0.189783	0.69651	SoyZH13_12G121700
GO:0010634	positive regulation of epithelial cell migration	0.042337	0.00845702	5.01	0.189783	0.69651	SoyZH13_12G121700
GO:0010677	negative regulation of cellular carbohydrate metabolic process	0.042337	0.00845702	5.01	0.189783	0.69651	SoyZH13_09G219702
GO:0010810	regulation of cell-substrate adhesion	0.042337	0.00845702	5.01	0.189783	0.69651	SoyZH13_12G121700
GO:0010812	negative regulation of cell-substrate adhesion	0.042337	0.00845702	5.01	0.189783	0.69651	SoyZH13_12G121700
GO:0014910	regulation of smooth muscle cell migration	0.042337	0.00845702	5.01	0.189783	0.69651	SoyZH13_14G147000
GO:0014911	positive regulation of smooth muscle cell migration	0.042337	0.00845702	5.01	0.189783	0.69651	SoyZH13_14G147000
GO:0016119	carotene metabolic process	0.042337	0.00845702	5.01	0.189783	0.69651	SoyZH13_09G219702
GO:0019374	galactolipid metabolic process	0.042337	0.00845702	5.01	0.189783	0.69651	SoyZH13_09G238500
GO:0019499	cyanide metabolic process	0.042337	0.00845702	5.01	0.189783	0.69651	SoyZH13_18G206700
GO:0019730	antimicrobial humoral response	0.042337	0.00845702	5.01	0.189783	0.69651	SoyZH13_06G058600
GO:0021782	glial cell development	0.042337	0.00845702	5.01	0.189783	0.69651	SoyZH13_06G058600
GO:0030149	sphingolipid catabolic process	0.042337	0.00845702	5.01	0.189783	0.69651	SoyZH13_18G252600
GO:0032468	Golgi calcium ion homeostasis	0.042337	0.00845702	5.01	0.189783	0.69651	SoyZH13_09G227600
GO:0032472	Golgi calcium ion transport	0.042337	0.00845702	5.01	0.189783	0.69651	SoyZH13_09G227600
GO:0033262	regulation of nuclear cell cycle DNA replication	0.042337	0.00845702	5.01	0.189783	0.69651	SoyZH13_06G058600
GO:0034260	negative regulation of GTPase activity	0.042337	0.00845702	5.01	0.189783	0.69651	SoyZH13_12G121700
GO:0034355	NAD salvage	0.042337	0.00845702	5.01	0.189783	0.69651	SoyZH13_05G087400
GO:0034628	'de novo' NAD biosynthetic process from aspartate	0.042337	0.00845702	5.01	0.189783	0.69651	SoyZH13_05G041200
GO:0035148	tube formation	0.042337	0.00845702	5.01	0.189783	0.69651	SoyZH13_12G121700
GO:0036158	outer dynein arm assembly	0.042337	0.00845702	5.01	0.189783	0.69651	SoyZH13_04G094400
GO:0036159	inner dynein arm assembly	0.042337	0.00845702	5.01	0.189783	0.69651	SoyZH13_04G094400
GO:0036265	RNA (guanine-N7)-methylation	0.042337	0.00845702	5.01	0.189783	0.69651	SoyZH13_19G142700
GO:0036388	pre-replicative complex assembly	0.042337	0.00845702	5.01	0.189783	0.69651	SoyZH13_06G058600
GO:0042063	gliogenesis	0.042337	0.00845702	5.01	0.189783	0.69651	SoyZH13_06G058600
GO:0042065	glial cell growth	0.042337	0.00845702	5.01	0.189783	0.69651	SoyZH13_06G058600
GO:0042183	formate catabolic process	0.042337	0.00845702	5.01	0.189783	0.69651	SoyZH13_13G150900
GO:0042214	terpene metabolic process	0.042337	0.00845702	5.01	0.189783	0.69651	SoyZH13_09G219702
GO:0042364	water-soluble vitamin biosynthetic process	0.042337	0.00845702	5.01	0.189783	0.69651	SoyZH13_07G171000
GO:0043155	negative regulation of photosynthesis, light reaction	0.042337	0.00845702	5.01	0.189783	0.69651	SoyZH13_09G007900
GO:0043627	response to estrogen	0.042337	0.00845702	5.01	0.189783	0.69651	SoyZH13_12G121700
GO:0044458	motile cilium assembly	0.042337	0.00845702	5.01	0.189783	0.69651	SoyZH13_04G094400
GO:0045488	pectin metabolic process	0.042337	0.00845702	5.01	0.189783	0.69651	SoyZH13_05G100300
GO:0045761	regulation of adenylate cyclase activity	0.042337	0.00845702	5.01	0.189783	0.69651	SoyZH13_12G040500
GO:0045827	negative regulation of isoprenoid metabolic process	0.042337	0.00845702	5.01	0.189783	0.69651	SoyZH13_09G219702
GO:0045833	negative regulation of lipid metabolic process	0.042337	0.00845702	5.01	0.189783	0.69651	SoyZH13_09G219702
GO:0046246	terpene biosynthetic process	0.042337	0.00845702	5.01	0.189783	0.69651	SoyZH13_09G219702
GO:0046364	monosaccharide biosynthetic process	0.042337	0.00845702	5.01	0.189783	0.69651	SoyZH13_07G171000
GO:0051055	negative regulation of lipid biosynthetic process	0.042337	0.00845702	5.01	0.189783	0.69651	SoyZH13_09G219702
GO:0051298	centrosome duplication	0.042337	0.00845702	5.01	0.189783	0.69651	SoyZH13_06G058600
GO:0051489	regulation of filopodium assembly	0.042337	0.00845702	5.01	0.189783	0.69651	SoyZH13_12G121700
GO:0051491	positive regulation of filopodium assembly	0.042337	0.00845702	5.01	0.189783	0.69651	SoyZH13_12G121700
GO:0051893	regulation of focal adhesion assembly	0.042337	0.00845702	5.01	0.189783	0.69651	SoyZH13_12G121700
GO:0051895	negative regulation of focal adhesion assembly	0.042337	0.00845702	5.01	0.189783	0.69651	SoyZH13_12G121700
GO:0051974	negative regulation of telomerase activity	0.042337	0.00845702	5.01	0.189783	0.69651	SoyZH13_08G052100
GO:0060972	left/right pattern formation	0.042337	0.00845702	5.01	0.189783	0.69651	SoyZH13_04G094400
GO:0070141	response to UV-A	0.042337	0.00845702	5.01	0.189783	0.69651	SoyZH13_20G137300
GO:0070230	positive regulation of lymphocyte apoptotic process	0.042337	0.00845702	5.01	0.189783	0.69651	SoyZH13_12G046700
GO:0070232	regulation of T cell apoptotic process	0.042337	0.00845702	5.01	0.189783	0.69651	SoyZH13_12G046700
GO:0070234	positive regulation of T cell apoptotic process	0.042337	0.00845702	5.01	0.189783	0.69651	SoyZH13_12G046700
GO:0070407	oxidation-dependent protein catabolic process	0.042337	0.00845702	5.01	0.189783	0.69651	SoyZH13_20G086600
GO:0071049	nuclear retention of pre-mRNA with aberrant 3'-ends at the site of transcription	0.042337	0.00845702	5.01	0.189783	0.69651	SoyZH13_03G133800
GO:0071071	regulation of phospholipid biosynthetic process	0.042337	0.00845702	5.01	0.189783	0.69651	SoyZH13_09G219702
GO:0071072	negative regulation of phospholipid biosynthetic process	0.042337	0.00845702	5.01	0.189783	0.69651	SoyZH13_09G219702
GO:0071076	RNA 3' uridylation	0.042337	0.00845702	5.01	0.189783	0.69651	SoyZH13_07G077000
GO:0071391	cellular response to estrogen stimulus	0.042337	0.00845702	5.01	0.189783	0.69651	SoyZH13_12G121700
GO:0071484	cellular response to light intensity	0.042337	0.00845702	5.01	0.189783	0.69651	SoyZH13_20G137300
GO:0071486	cellular response to high light intensity	0.042337	0.00845702	5.01	0.189783	0.69651	SoyZH13_20G137300
GO:0071490	cellular response to far red light	0.042337	0.00845702	5.01	0.189783	0.69651	SoyZH13_20G137300
GO:0071492	cellular response to UV-A	0.042337	0.00845702	5.01	0.189783	0.69651	SoyZH13_20G137300
GO:0072708	response to sorbitol	0.042337	0.00845702	5.01	0.189783	0.69651	SoyZH13_06G058600
GO:0090056	regulation of chlorophyll metabolic process	0.042337	0.00845702	5.01	0.189783	0.69651	SoyZH13_20G137300
GO:0090109	regulation of cell-substrate junction assembly	0.042337	0.00845702	5.01	0.189783	0.69651	SoyZH13_12G121700
GO:0090233	negative regulation of spindle checkpoint	0.042337	0.00845702	5.01	0.189783	0.69651	SoyZH13_06G058600
GO:0090342	regulation of cell aging	0.042337	0.00845702	5.01	0.189783	0.69651	SoyZH13_15G234300
GO:0120034	positive regulation of plasma membrane bounded cell projection assembly	0.042337	0.00845702	5.01	0.189783	0.69651	SoyZH13_12G121700
GO:1901401	regulation of tetrapyrrole metabolic process	0.042337	0.00845702	5.01	0.189783	0.69651	SoyZH13_20G137300
GO:1901463	regulation of tetrapyrrole biosynthetic process	0.042337	0.00845702	5.01	0.189783	0.69651	SoyZH13_20G137300
GO:1901888	regulation of cell junction assembly	0.042337	0.00845702	5.01	0.189783	0.69651	SoyZH13_12G121700
GO:1901889	negative regulation of cell junction assembly	0.042337	0.00845702	5.01	0.189783	0.69651	SoyZH13_12G121700
GO:1901977	negative regulation of cell cycle checkpoint	0.042337	0.00845702	5.01	0.189783	0.69651	SoyZH13_06G058600
GO:1902299	pre-replicative complex assembly involved in cell cycle DNA replication	0.042337	0.00845702	5.01	0.189783	0.69651	SoyZH13_06G058600
GO:1902426	deactivation of mitotic spindle assembly checkpoint	0.042337	0.00845702	5.01	0.189783	0.69651	SoyZH13_06G058600
GO:1902595	regulation of DNA replication origin binding	0.042337	0.00845702	5.01	0.189783	0.69651	SoyZH13_06G058600
GO:1902985	mitotic pre-replicative complex assembly	0.042337	0.00845702	5.01	0.189783	0.69651	SoyZH13_06G058600
GO:1903391	regulation of adherens junction organization	0.042337	0.00845702	5.01	0.189783	0.69651	SoyZH13_12G121700
GO:1903392	negative regulation of adherens junction organization	0.042337	0.00845702	5.01	0.189783	0.69651	SoyZH13_12G121700
GO:1903463	regulation of mitotic cell cycle DNA replication	0.042337	0.00845702	5.01	0.189783	0.69651	SoyZH13_06G058600
GO:1903466	regulation of mitotic DNA replication initiation	0.042337	0.00845702	5.01	0.189783	0.69651	SoyZH13_06G058600
GO:1903726	negative regulation of phospholipid metabolic process	0.042337	0.00845702	5.01	0.189783	0.69651	SoyZH13_09G219702
GO:1903828	negative regulation of cellular protein localization	0.042337	0.00845702	5.01	0.189783	0.69651	SoyZH13_06G058600
GO:1905340	regulation of protein localization to kinetochore	0.042337	0.00845702	5.01	0.189783	0.69651	SoyZH13_06G058600
GO:1905341	negative regulation of protein localization to kinetochore	0.042337	0.00845702	5.01	0.189783	0.69651	SoyZH13_06G058600
GO:1905342	positive regulation of protein localization to kinetochore	0.042337	0.00845702	5.01	0.189783	0.69651	SoyZH13_06G058600
GO:1990258	histone glutamine methylation	0.042337	0.00845702	5.01	0.189783	0.69651	SoyZH13_11G234800
GO:2000105	positive regulation of DNA-dependent DNA replication	0.042337	0.00845702	5.01	0.189783	0.69651	SoyZH13_06G058600
GO:2000108	positive regulation of leukocyte apoptotic process	0.042337	0.00845702	5.01	0.189783	0.69651	SoyZH13_12G046700
GO:2000114	regulation of establishment of cell polarity	0.042337	0.00845702	5.01	0.189783	0.69651	SoyZH13_12G121700
GO:2000214	regulation of proline metabolic process	0.042337	0.00845702	5.01	0.189783	0.69651	NewGene_3670
GO:2000249	regulation of actin cytoskeleton reorganization	0.042337	0.00845702	5.01	0.189783	0.69651	SoyZH13_12G121700
GO:2000251	positive regulation of actin cytoskeleton reorganization	0.042337	0.00845702	5.01	0.189783	0.69651	SoyZH13_12G121700
GO:2001176	regulation of mediator complex assembly	0.042337	0.00845702	5.01	0.189783	0.69651	SoyZH13_06G058600
GO:2001178	positive regulation of mediator complex assembly	0.042337	0.00845702	5.01	0.189783	0.69651	SoyZH13_06G058600
GO:2001235	positive regulation of apoptotic signaling pathway	0.042337	0.00845702	5.01	0.189783	0.69651	SoyZH13_12G046700
GO:0009299	mRNA transcription	0.169348	0.0972557	1.74	0.192063	0.702652	SoyZH13_08G074600/SoyZH13_13G208200/SoyZH13_13G246200/SoyZH13_15G079400
GO:0051781	positive regulation of cell division	0.169348	0.0972557	1.74	0.192063	0.702652	NewGene_178/NewGene_5258/SoyZH13_13G026000/SoyZH13_19G054800
GO:0010256	endomembrane system organization	0.211685	0.131084	1.61	0.192412	0.702818	SoyZH13_02G141500/SoyZH13_07G059300/SoyZH13_12G121700/SoyZH13_13G190400/SoyZH13_17G019900
GO:0009856	pollination	0.296359	0.202968	1.46	0.198984	0.714838	SoyZH13_02G143500/SoyZH13_05G007700/SoyZH13_06G292000/SoyZH13_08G133500/SoyZH13_09G227400/SoyZH13_17G033100/SoyZH13_18G017800
GO:0010016	shoot system morphogenesis	0.296359	0.202968	1.46	0.198984	0.714838	SoyZH13_03G132700/SoyZH13_03G172700/SoyZH13_05G100300/SoyZH13_07G135300/SoyZH13_08G142000/SoyZH13_11G057300/SoyZH13_18G005200
GO:0044706	multi-multicellular organism process	0.296359	0.202968	1.46	0.198984	0.714838	SoyZH13_02G143500/SoyZH13_05G007700/SoyZH13_06G292000/SoyZH13_08G133500/SoyZH13_09G227400/SoyZH13_17G033100/SoyZH13_18G017800
GO:0006898	receptor-mediated endocytosis	0.254022	0.16914	1.5	0.205338	0.714838	SoyZH13_01G136600/SoyZH13_01G162900/SoyZH13_04G221700/SoyZH13_05G011800/SoyZH13_08G094000/SoyZH13_08G219400
GO:0009636	response to toxic substance	0.338696	0.241025	1.41	0.20548	0.714838	SoyZH13_02G179700/SoyZH13_03G130100/SoyZH13_04G072300/SoyZH13_05G011300/SoyZH13_06G073400/SoyZH13_10G074500/SoyZH13_14G143200/SoyZH13_U000433
GO:0006267	pre-replicative complex assembly involved in nuclear cell cycle DNA replication	0.127011	0.0676561	1.88	0.210182	0.714838	SoyZH13_03G198700/SoyZH13_06G058600/SoyZH13_08G080200
GO:0009094	L-phenylalanine biosynthetic process	0.127011	0.0676561	1.88	0.210182	0.714838	SoyZH13_11G160800/SoyZH13_13G292300/SoyZH13_17G012302
GO:0010224	response to UV-B	0.127011	0.0676561	1.88	0.210182	0.714838	SoyZH13_01G138500/SoyZH13_09G154600/SoyZH13_20G137300
GO:0010272	response to silver ion	0.127011	0.0676561	1.88	0.210182	0.714838	SoyZH13_05G011300/SoyZH13_14G143200/SoyZH13_U000433
GO:0010431	seed maturation	0.127011	0.0676561	1.88	0.210182	0.714838	SoyZH13_02G136600/SoyZH13_03G139200/SoyZH13_10G027600
GO:0030490	maturation of SSU-rRNA	0.127011	0.0676561	1.88	0.210182	0.714838	SoyZH13_17G111200/SoyZH13_18G208400/SoyZH13_19G171600
GO:0034497	protein localization to phagophore assembly site	0.127011	0.0676561	1.88	0.210182	0.714838	SoyZH13_02G189200/SoyZH13_02G201500/SoyZH13_17G067500
GO:0045840	positive regulation of mitotic nuclear division	0.127011	0.0676561	1.88	0.210182	0.714838	NewGene_178/NewGene_5258/SoyZH13_06G058600
GO:0046898	response to cycloheximide	0.127011	0.0676561	1.88	0.210182	0.714838	SoyZH13_05G011300/SoyZH13_14G143200/SoyZH13_U000433
GO:0051785	positive regulation of nuclear division	0.127011	0.0676561	1.88	0.210182	0.714838	NewGene_178/NewGene_5258/SoyZH13_06G058600
GO:0060992	response to fungicide	0.127011	0.0676561	1.88	0.210182	0.714838	SoyZH13_05G011300/SoyZH13_14G143200/SoyZH13_U000433
GO:0071217	cellular response to external biotic stimulus	0.127011	0.0676561	1.88	0.210182	0.714838	SoyZH13_05G011300/SoyZH13_14G143200/SoyZH13_U000433
GO:0006535	cysteine biosynthetic process from serine	0.211685	0.135312	1.56	0.210669	0.714838	SoyZH13_03G006500/SoyZH13_07G056400/SoyZH13_07G192500/SoyZH13_18G206700/SoyZH13_20G134401
GO:0016049	cell growth	0.42337	0.317138	1.33	0.212863	0.714838	SoyZH13_02G143500/SoyZH13_05G007700/SoyZH13_06G058600/SoyZH13_08G124600/SoyZH13_08G133500/SoyZH13_09G227400/SoyZH13_13G019700/SoyZH13_14G133700/SoyZH13_18G017800/SoyZH13_19G054800
GO:0000966	RNA 5'-end processing	0.169348	0.101484	1.67	0.213552	0.714838	SoyZH13_09G154200/SoyZH13_09G157300/SoyZH13_09G157500/SoyZH13_16G172100
GO:0001932	regulation of protein phosphorylation	0.169348	0.101484	1.67	0.213552	0.714838	SoyZH13_05G046200/SoyZH13_06G058600/SoyZH13_06G163300/SoyZH13_17G125200
GO:0009798	axis specification	0.169348	0.101484	1.67	0.213552	0.714838	SoyZH13_03G132700/SoyZH13_03G172700/SoyZH13_05G011300/SoyZH13_13G147800
GO:0010027	thylakoid membrane organization	0.169348	0.101484	1.67	0.213552	0.714838	SoyZH13_08G036500/SoyZH13_10G026200/SoyZH13_11G242900/SoyZH13_12G097900
GO:0010252	auxin homeostasis	0.169348	0.101484	1.67	0.213552	0.714838	SoyZH13_05G101300/SoyZH13_15G191500/SoyZH13_17G151000/SoyZH13_17G214700
GO:0043622	cortical microtubule organization	0.169348	0.101484	1.67	0.213552	0.714838	SoyZH13_01G203900/SoyZH13_08G133500/SoyZH13_18G017800/SoyZH13_19G054800
GO:0045931	positive regulation of mitotic cell cycle	0.169348	0.101484	1.67	0.213552	0.714838	NewGene_178/NewGene_5258/SoyZH13_06G058600/SoyZH13_13G231800
GO:1901657	glycosyl compound metabolic process	0.169348	0.101484	1.67	0.213552	0.714838	SoyZH13_02G222200/SoyZH13_02G222300/SoyZH13_05G128200/SoyZH13_14G194700
GO:1901420	negative regulation of response to alcohol	0.254022	0.173369	1.47	0.221773	0.714838	SoyZH13_02G222200/SoyZH13_02G222300/SoyZH13_05G128200/SoyZH13_10G241200/SoyZH13_14G194700/SoyZH13_20G117200
GO:1905958	negative regulation of cellular response to alcohol	0.254022	0.173369	1.47	0.221773	0.714838	SoyZH13_02G222200/SoyZH13_02G222300/SoyZH13_05G128200/SoyZH13_10G241200/SoyZH13_14G194700/SoyZH13_20G117200
GO:0000077	DNA damage checkpoint	0.084674	0.0380566	2.22	0.224722	0.714838	SoyZH13_14G130500/SoyZH13_19G219500
GO:0001889	liver development	0.084674	0.0380566	2.22	0.224722	0.714838	SoyZH13_04G094400/SoyZH13_05G007700
GO:0001947	heart looping	0.084674	0.0380566	2.22	0.224722	0.714838	SoyZH13_04G094400/SoyZH13_05G007700
GO:0003143	embryonic heart tube morphogenesis	0.084674	0.0380566	2.22	0.224722	0.714838	SoyZH13_04G094400/SoyZH13_05G007700
GO:0003341	cilium movement	0.084674	0.0380566	2.22	0.224722	0.714838	SoyZH13_04G094400/SoyZH13_05G007700
GO:0009269	response to desiccation	0.084674	0.0380566	2.22	0.224722	0.714838	SoyZH13_02G255200/SoyZH13_14G034900
GO:0010104	regulation of ethylene-activated signaling pathway	0.084674	0.0380566	2.22	0.224722	0.714838	SoyZH13_14G111000/SoyZH13_17G199400
GO:0010383	cell wall polysaccharide metabolic process	0.084674	0.0380566	2.22	0.224722	0.714838	SoyZH13_13G019700/SoyZH13_14G133700
GO:0010393	galacturonan metabolic process	0.084674	0.0380566	2.22	0.224722	0.714838	SoyZH13_05G011300/SoyZH13_05G100300
GO:0031016	pancreas development	0.084674	0.0380566	2.22	0.224722	0.714838	SoyZH13_04G094400/SoyZH13_05G007700
GO:0035050	embryonic heart tube development	0.084674	0.0380566	2.22	0.224722	0.714838	SoyZH13_04G094400/SoyZH13_05G007700
GO:0035469	determination of pancreatic left/right asymmetry	0.084674	0.0380566	2.22	0.224722	0.714838	SoyZH13_04G094400/SoyZH13_05G007700
GO:0040017	positive regulation of locomotion	0.084674	0.0380566	2.22	0.224722	0.714838	SoyZH13_12G121700/SoyZH13_14G147000
GO:0042549	photosystem II stabilization	0.084674	0.0380566	2.22	0.224722	0.714838	SoyZH13_03G142600/SoyZH13_10G031600
GO:0048732	gland development	0.084674	0.0380566	2.22	0.224722	0.714838	SoyZH13_04G094400/SoyZH13_05G007700
GO:0051258	protein polymerization	0.084674	0.0380566	2.22	0.224722	0.714838	SoyZH13_14G200100/SoyZH13_19G054800
GO:0061008	hepaticobiliary system development	0.084674	0.0380566	2.22	0.224722	0.714838	SoyZH13_04G094400/SoyZH13_05G007700
GO:0061371	determination of heart left/right asymmetry	0.084674	0.0380566	2.22	0.224722	0.714838	SoyZH13_04G094400/SoyZH13_05G007700
GO:0071427	mRNA-containing ribonucleoprotein complex export from nucleus	0.084674	0.0380566	2.22	0.224722	0.714838	SoyZH13_13G159900/SoyZH13_13G216200
GO:0071907	determination of digestive tract left/right asymmetry	0.084674	0.0380566	2.22	0.224722	0.714838	SoyZH13_04G094400/SoyZH13_05G007700
GO:0071910	determination of liver left/right asymmetry	0.084674	0.0380566	2.22	0.224722	0.714838	SoyZH13_04G094400/SoyZH13_05G007700
GO:0080142	regulation of salicylic acid biosynthetic process	0.084674	0.0380566	2.22	0.224722	0.714838	SoyZH13_03G211900/SoyZH13_08G055800
GO:0090503	RNA phosphodiester bond hydrolysis, exonucleolytic	0.084674	0.0380566	2.22	0.224722	0.714838	SoyZH13_01G134800/SoyZH13_09G219702
GO:1903829	positive regulation of cellular protein localization	0.084674	0.0380566	2.22	0.224722	0.714838	SoyZH13_06G058600/SoyZH13_12G121700
GO:0010557	positive regulation of macromolecule biosynthetic process	0.508044	0.39748	1.28	0.22668	0.714838	NewGene_3670/SoyZH13_02G179700/SoyZH13_06G058600/SoyZH13_08G305200/SoyZH13_10G074500/SoyZH13_10G157900/SoyZH13_12G121700/SoyZH13_16G049700/SoyZH13_17G008500/SoyZH13_19G083200/SoyZH13_19G231800/SoyZH13_20G202800
GO:0050794	regulation of cellular process	4.61473	4.30039	1.07	0.227771	0.714838	NewGene_178/NewGene_3670/NewGene_5258/NewGene_940/SoyZH13_01G169600/SoyZH13_01G191900/SoyZH13_02G061600/SoyZH13_02G141500/SoyZH13_02G179700/SoyZH13_02G222200/SoyZH13_02G222300/SoyZH13_03G062900/SoyZH13_03G130100/SoyZH13_03G132700/SoyZH13_03G172700/SoyZH13_04G094400/SoyZH13_04G213700/SoyZH13_04G222800/SoyZH13_05G007700/SoyZH13_05G011300/SoyZH13_05G046200/SoyZH13_05G100300/SoyZH13_05G128200/SoyZH13…
GO:0032270	positive regulation of cellular protein metabolic process	0.296359	0.211425	1.4	0.228674	0.714838	NewGene_178/NewGene_5258/SoyZH13_02G179700/SoyZH13_03G062900/SoyZH13_05G217900/SoyZH13_06G058600/SoyZH13_10G074500
GO:0051247	positive regulation of protein metabolic process	0.296359	0.211425	1.4	0.228674	0.714838	NewGene_178/NewGene_5258/SoyZH13_02G179700/SoyZH13_03G062900/SoyZH13_05G217900/SoyZH13_06G058600/SoyZH13_10G074500
GO:0043207	response to external biotic stimulus	0.973751	0.824559	1.18	0.229545	0.714838	NewGene_806/NewGene_940/SoyZH13_02G128501/SoyZH13_03G132700/SoyZH13_05G011300/SoyZH13_06G058600/SoyZH13_06G148500/SoyZH13_08G133500/SoyZH13_08G155300/SoyZH13_08G329500/SoyZH13_10G157900/SoyZH13_10G276300/SoyZH13_11G037900/SoyZH13_13G019700/SoyZH13_13G192900/SoyZH13_14G104400/SoyZH13_14G133700/SoyZH13_14G143200/SoyZH13_16G023900/SoyZH13_18G017800/SoyZH13_19G086501/SoyZH13_20G202800/SoyZH13_U000433
GO:0071554	cell wall organization or biogenesis	0.338696	0.249482	1.36	0.232987	0.714838	SoyZH13_03G132700/SoyZH13_05G100300/SoyZH13_08G133500/SoyZH13_09G227400/SoyZH13_11G171400/SoyZH13_13G019700/SoyZH13_14G133700/SoyZH13_18G017800
GO:0009896	positive regulation of catabolic process	0.169348	0.105713	1.6	0.235659	0.714838	NewGene_178/NewGene_5258/SoyZH13_03G062900/SoyZH13_04G213700
GO:0031331	positive regulation of cellular catabolic process	0.169348	0.105713	1.6	0.235659	0.714838	NewGene_178/NewGene_5258/SoyZH13_03G062900/SoyZH13_04G213700
GO:0044264	cellular polysaccharide metabolic process	0.169348	0.105713	1.6	0.235659	0.714838	SoyZH13_08G133500/SoyZH13_13G019700/SoyZH13_14G133700/SoyZH13_18G017800
GO:0090066	regulation of anatomical structure size	0.169348	0.105713	1.6	0.235659	0.714838	SoyZH13_06G268600/SoyZH13_09G227400/SoyZH13_12G100400/SoyZH13_14G147000
GO:2001252	positive regulation of chromosome organization	0.169348	0.105713	1.6	0.235659	0.714838	NewGene_178/NewGene_5258/SoyZH13_05G217900/SoyZH13_06G058600
GO:0042592	homeostatic process	0.592718	0.477821	1.24	0.236388	0.714838	SoyZH13_01G169600/SoyZH13_02G141500/SoyZH13_03G130100/SoyZH13_05G007700/SoyZH13_09G057400/SoyZH13_09G215400/SoyZH13_11G134000/SoyZH13_13G159900/SoyZH13_13G216200/SoyZH13_14G190800/SoyZH13_15G159700/SoyZH13_16G041900/SoyZH13_17G214700/SoyZH13_18G230000
GO:0048580	regulation of post-embryonic development	0.550381	0.439765	1.25	0.237192	0.714838	SoyZH13_03G172700/SoyZH13_05G011300/SoyZH13_05G229200/SoyZH13_08G133500/SoyZH13_13G019700/SoyZH13_13G026000/SoyZH13_13G294400/SoyZH13_14G104400/SoyZH13_14G133700/SoyZH13_14G143200/SoyZH13_18G017800/SoyZH13_20G137300/SoyZH13_U000433
GO:0001510	RNA methylation	0.127011	0.0718846	1.77	0.237591	0.714838	SoyZH13_14G027800/SoyZH13_14G061700/SoyZH13_14G076800
GO:0006091	generation of precursor metabolites and energy	0.127011	0.0718846	1.77	0.237591	0.714838	NewGene_806/SoyZH13_08G254500/SoyZH13_16G023900
GO:0007267	cell-cell signaling	0.127011	0.0718846	1.77	0.237591	0.714838	SoyZH13_02G141500/SoyZH13_05G013000/SoyZH13_16G166600
GO:0009955	adaxial/abaxial pattern specification	0.127011	0.0718846	1.77	0.237591	0.714838	SoyZH13_03G132700/SoyZH13_05G011300/SoyZH13_19G231800
GO:0010118	stomatal movement	0.127011	0.0718846	1.77	0.237591	0.714838	SoyZH13_10G216100/SoyZH13_16G162800/SoyZH13_20G146600
GO:0010274	hydrotropism	0.127011	0.0718846	1.77	0.237591	0.714838	SoyZH13_06G035200/SoyZH13_06G197100/SoyZH13_10G105700
GO:0030833	regulation of actin filament polymerization	0.127011	0.0718846	1.77	0.237591	0.714838	SoyZH13_06G268600/SoyZH13_09G227400/SoyZH13_12G100400
GO:0090626	plant epidermis morphogenesis	0.127011	0.0718846	1.77	0.237591	0.714838	SoyZH13_03G132700/SoyZH13_08G124600/SoyZH13_14G200100
GO:0006082	organic acid metabolic process	0.465707	0.363652	1.28	0.237652	0.714838	SoyZH13_01G169600/SoyZH13_02G222200/SoyZH13_02G222300/SoyZH13_05G128200/SoyZH13_07G171000/SoyZH13_07G188302/SoyZH13_10G216100/SoyZH13_14G174200/SoyZH13_14G194700/SoyZH13_16G162800/SoyZH13_20G146600
GO:0043436	oxoacid metabolic process	0.465707	0.363652	1.28	0.237652	0.714838	SoyZH13_01G169600/SoyZH13_02G222200/SoyZH13_02G222300/SoyZH13_05G128200/SoyZH13_07G171000/SoyZH13_07G188302/SoyZH13_10G216100/SoyZH13_14G174200/SoyZH13_14G194700/SoyZH13_16G162800/SoyZH13_20G146600
GO:0009788	negative regulation of abscisic acid-activated signaling pathway	0.254022	0.177597	1.43	0.238622	0.714838	SoyZH13_02G222200/SoyZH13_02G222300/SoyZH13_05G128200/SoyZH13_10G241200/SoyZH13_14G194700/SoyZH13_20G117200
GO:0044270	cellular nitrogen compound catabolic process	0.254022	0.177597	1.43	0.238622	0.714838	SoyZH13_01G134800/SoyZH13_09G219702/SoyZH13_11G145500/SoyZH13_13G159900/SoyZH13_13G216200/SoyZH13_17G143100
GO:0044772	mitotic cell cycle phase transition	0.254022	0.177597	1.43	0.238622	0.714838	SoyZH13_01G034500/SoyZH13_01G173000/SoyZH13_06G040100/SoyZH13_06G058600/SoyZH13_08G274600/SoyZH13_20G121300
GO:0046700	heterocycle catabolic process	0.254022	0.177597	1.43	0.238622	0.714838	SoyZH13_01G134800/SoyZH13_09G219702/SoyZH13_11G145500/SoyZH13_13G159900/SoyZH13_13G216200/SoyZH13_17G143100
GO:0080156	mitochondrial mRNA modification	0.254022	0.177597	1.43	0.238622	0.714838	SoyZH13_06G031700/SoyZH13_09G154200/SoyZH13_09G157300/SoyZH13_09G157500/SoyZH13_10G005500/SoyZH13_16G172100
GO:0032482	Rab protein signal transduction	0.338696	0.253711	1.33	0.2472	0.714838	SoyZH13_05G166600/SoyZH13_07G050700/SoyZH13_08G130000/SoyZH13_09G093000/SoyZH13_11G239000/SoyZH13_12G091500/SoyZH13_13G268200/SoyZH13_19G171300
GO:0006075	(1->3)-beta-D-glucan biosynthetic process	0.211685	0.143769	1.47	0.248691	0.714838	SoyZH13_05G179100/SoyZH13_06G166100/SoyZH13_10G106100/SoyZH13_12G103300/SoyZH13_13G237600
GO:0006270	DNA replication initiation	0.211685	0.143769	1.47	0.248691	0.714838	SoyZH13_03G198700/SoyZH13_04G004000/SoyZH13_08G329400/SoyZH13_15G033400/SoyZH13_20G110000
GO:0006284	base-excision repair	0.211685	0.143769	1.47	0.248691	0.714838	SoyZH13_02G114700/SoyZH13_10G129300/SoyZH13_13G338300/SoyZH13_15G029800/SoyZH13_15G244100
GO:0009308	amine metabolic process	0.211685	0.143769	1.47	0.248691	0.714838	SoyZH13_05G162100/SoyZH13_08G155300/SoyZH13_16G062900/SoyZH13_17G018700/SoyZH13_18G127200
GO:0045492	xylan biosynthetic process	0.211685	0.143769	1.47	0.248691	0.714838	SoyZH13_04G191100/SoyZH13_04G231000/SoyZH13_05G137100/SoyZH13_14G076000/SoyZH13_17G161900
GO:0051085	chaperone cofactor-dependent protein refolding	0.381033	0.291767	1.31	0.248856	0.714838	SoyZH13_02G080200/SoyZH13_03G154200/SoyZH13_05G205400/SoyZH13_08G024700/SoyZH13_11G135800/SoyZH13_12G107700/SoyZH13_15G034900/SoyZH13_15G075200/SoyZH13_18G257700
GO:0009740	gibberellic acid mediated signaling pathway	0.169348	0.109941	1.54	0.258274	0.714838	SoyZH13_06G040500/SoyZH13_09G215400/SoyZH13_10G251700/SoyZH13_18G230000
GO:0045842	positive regulation of mitotic metaphase/anaphase transition	0.169348	0.109941	1.54	0.258274	0.714838	NewGene_178/NewGene_5258/SoyZH13_02G262400/SoyZH13_06G058600
GO:0001934	positive regulation of protein phosphorylation	0.084674	0.0422851	2	0.263418	0.714838	SoyZH13_06G058600/SoyZH13_08G049000
GO:0003205	cardiac chamber development	0.084674	0.0422851	2	0.263418	0.714838	SoyZH13_02G141500/SoyZH13_05G007700
GO:0003230	cardiac atrium development	0.084674	0.0422851	2	0.263418	0.714838	SoyZH13_02G141500/SoyZH13_05G007700
GO:0003279	cardiac septum development	0.084674	0.0422851	2	0.263418	0.714838	SoyZH13_02G141500/SoyZH13_05G007700
GO:0003283	atrial septum development	0.084674	0.0422851	2	0.263418	0.714838	SoyZH13_02G141500/SoyZH13_05G007700
GO:0007020	microtubule nucleation	0.084674	0.0422851	2	0.263418	0.714838	SoyZH13_03G234600/SoyZH13_19G054800
GO:0008154	actin polymerization or depolymerization	0.084674	0.0422851	2	0.263418	0.714838	SoyZH13_12G040500/SoyZH13_20G035900
GO:0009052	pentose-phosphate shunt, non-oxidative branch	0.084674	0.0422851	2	0.263418	0.714838	SoyZH13_10G245500/SoyZH13_15G131400
GO:0009785	blue light signaling pathway	0.084674	0.0422851	2	0.263418	0.714838	SoyZH13_09G038100/SoyZH13_15G140000
GO:0010731	protein glutathionylation	0.084674	0.0422851	2	0.263418	0.714838	SoyZH13_10G046200/SoyZH13_11G214800
GO:0015936	coenzyme A metabolic process	0.084674	0.0422851	2	0.263418	0.714838	SoyZH13_14G040000/SoyZH13_16G102100
GO:0034250	positive regulation of cellular amide metabolic process	0.084674	0.0422851	2	0.263418	0.714838	SoyZH13_02G179700/SoyZH13_10G074500
GO:0044036	cell wall macromolecule metabolic process	0.084674	0.0422851	2	0.263418	0.714838	SoyZH13_13G019700/SoyZH13_14G133700
GO:0048653	anther development	0.084674	0.0422851	2	0.263418	0.714838	SoyZH13_08G133500/SoyZH13_18G017800
GO:2000145	regulation of cell motility	0.084674	0.0422851	2	0.263418	0.714838	SoyZH13_12G121700/SoyZH13_14G147000
GO:0009893	positive regulation of metabolic process	0.804403	0.685018	1.17	0.263801	0.714838	NewGene_178/NewGene_3670/NewGene_5258/SoyZH13_02G141500/SoyZH13_02G179700/SoyZH13_03G062900/SoyZH13_04G213700/SoyZH13_05G100300/SoyZH13_05G217900/SoyZH13_06G058600/SoyZH13_08G305200/SoyZH13_10G074500/SoyZH13_10G157900/SoyZH13_12G121700/SoyZH13_16G049700/SoyZH13_17G008500/SoyZH13_19G083200/SoyZH13_19G231800/SoyZH13_20G202800
GO:0032502	developmental process	3.64098	3.39972	1.07	0.263947	0.714838	NewGene_148/NewGene_3441/SoyZH13_01G025700/SoyZH13_01G138500/SoyZH13_02G012400/SoyZH13_02G037600/SoyZH13_02G061600/SoyZH13_02G115900/SoyZH13_02G136600/SoyZH13_02G141500/SoyZH13_02G143500/SoyZH13_03G020500/SoyZH13_03G132700/SoyZH13_03G139200/SoyZH13_03G172700/SoyZH13_04G028400/SoyZH13_04G094400/SoyZH13_04G157300/SoyZH13_04G206800/SoyZH13_05G007700/SoyZH13_05G011300/SoyZH13_05G013000/SoyZH13_05G073…
GO:0048856	anatomical structure development	3.25995	3.03184	1.08	0.264998	0.714838	NewGene_148/SoyZH13_01G025700/SoyZH13_02G012400/SoyZH13_02G037600/SoyZH13_02G061600/SoyZH13_02G115900/SoyZH13_02G136600/SoyZH13_02G141500/SoyZH13_02G143500/SoyZH13_03G124400/SoyZH13_03G132700/SoyZH13_03G139200/SoyZH13_03G172700/SoyZH13_04G028400/SoyZH13_04G094400/SoyZH13_04G157300/SoyZH13_05G007700/SoyZH13_05G011300/SoyZH13_05G100300/SoyZH13_05G103400/SoyZH13_05G170700/SoyZH13_06G009400/SoyZH13_0…
GO:0022904	respiratory electron transport chain	0.127011	0.0761132	1.67	0.265554	0.714838	SoyZH13_08G254500/SoyZH13_13G122300/SoyZH13_15G028400
GO:0030832	regulation of actin filament length	0.127011	0.0761132	1.67	0.265554	0.714838	SoyZH13_06G268600/SoyZH13_09G227400/SoyZH13_12G100400
GO:0042440	pigment metabolic process	0.127011	0.0761132	1.67	0.265554	0.714838	SoyZH13_01G169600/SoyZH13_09G219702/SoyZH13_11G145500
GO:0051703	intraspecies interaction between organisms	0.127011	0.0761132	1.67	0.265554	0.714838	SoyZH13_06G268600/SoyZH13_06G292000/SoyZH13_12G100400
GO:0090068	positive regulation of cell cycle process	0.127011	0.0761132	1.67	0.265554	0.714838	NewGene_178/NewGene_5258/SoyZH13_06G058600
GO:0110053	regulation of actin filament organization	0.127011	0.0761132	1.67	0.265554	0.714838	SoyZH13_06G268600/SoyZH13_09G227400/SoyZH13_12G100400
GO:1901654	response to ketone	0.127011	0.0761132	1.67	0.265554	0.714838	SoyZH13_05G011300/SoyZH13_14G143200/SoyZH13_U000433
GO:1901800	positive regulation of proteasomal protein catabolic process	0.127011	0.0761132	1.67	0.265554	0.714838	NewGene_178/NewGene_5258/SoyZH13_03G062900
GO:1903052	positive regulation of proteolysis involved in cellular protein catabolic process	0.127011	0.0761132	1.67	0.265554	0.714838	NewGene_178/NewGene_5258/SoyZH13_03G062900
GO:1903364	positive regulation of cellular protein catabolic process	0.127011	0.0761132	1.67	0.265554	0.714838	NewGene_178/NewGene_5258/SoyZH13_03G062900
GO:0009653	anatomical structure morphogenesis	1.1431	1.00639	1.14	0.270484	0.714838	SoyZH13_02G143500/SoyZH13_03G132700/SoyZH13_03G172700/SoyZH13_04G028400/SoyZH13_04G094400/SoyZH13_05G007700/SoyZH13_05G100300/SoyZH13_06G009400/SoyZH13_06G058600/SoyZH13_07G135300/SoyZH13_08G124600/SoyZH13_08G133500/SoyZH13_08G142000/SoyZH13_09G227400/SoyZH13_11G057300/SoyZH13_12G121700/SoyZH13_13G019700/SoyZH13_13G026000/SoyZH13_13G294400/SoyZH13_14G133700/SoyZH13_14G200100/SoyZH13_15G253000/Soy…
GO:0000395	mRNA 5'-splice site recognition	0.042337	0.0126855	3.34	0.270712	0.714838	SoyZH13_14G019300
GO:0000495	box H/ACA snoRNA 3'-end processing	0.042337	0.0126855	3.34	0.270712	0.714838	SoyZH13_15G054500
GO:0002027	regulation of heart rate	0.042337	0.0126855	3.34	0.270712	0.714838	SoyZH13_02G141500
GO:0006024	glycosaminoglycan biosynthetic process	0.042337	0.0126855	3.34	0.270712	0.714838	SoyZH13_17G074500
GO:0006084	acetyl-CoA metabolic process	0.042337	0.0126855	3.34	0.270712	0.714838	SoyZH13_16G176900
GO:0006290	pyrimidine dimer repair	0.042337	0.0126855	3.34	0.270712	0.714838	SoyZH13_07G082200
GO:0006348	chromatin silencing at telomere	0.042337	0.0126855	3.34	0.270712	0.714838	NewGene_5474
GO:0006408	snRNA export from nucleus	0.042337	0.0126855	3.34	0.270712	0.714838	SoyZH13_14G088400
GO:0006624	vacuolar protein processing	0.042337	0.0126855	3.34	0.270712	0.714838	SoyZH13_17G133300
GO:0006772	thiamine metabolic process	0.042337	0.0126855	3.34	0.270712	0.714838	SoyZH13_19G196900
GO:0006784	heme A biosynthetic process	0.042337	0.0126855	3.34	0.270712	0.714838	SoyZH13_02G280100
GO:0006942	regulation of striated muscle contraction	0.042337	0.0126855	3.34	0.270712	0.714838	SoyZH13_02G141500
GO:0007026	negative regulation of microtubule depolymerization	0.042337	0.0126855	3.34	0.270712	0.714838	SoyZH13_19G054800
GO:0007080	mitotic metaphase plate congression	0.042337	0.0126855	3.34	0.270712	0.714838	SoyZH13_06G058600
GO:0008016	regulation of heart contraction	0.042337	0.0126855	3.34	0.270712	0.714838	SoyZH13_02G141500
GO:0008608	attachment of spindle microtubules to kinetochore	0.042337	0.0126855	3.34	0.270712	0.714838	SoyZH13_06G058600
GO:0009107	lipoate biosynthetic process	0.042337	0.0126855	3.34	0.270712	0.714838	SoyZH13_20G098000
GO:0009143	nucleoside triphosphate catabolic process	0.042337	0.0126855	3.34	0.270712	0.714838	SoyZH13_11G149100
GO:0009440	cyanate catabolic process	0.042337	0.0126855	3.34	0.270712	0.714838	SoyZH13_15G055600
GO:0009443	pyridoxal 5'-phosphate salvage	0.042337	0.0126855	3.34	0.270712	0.714838	SoyZH13_06G128700
GO:0009452	7-methylguanosine RNA capping	0.042337	0.0126855	3.34	0.270712	0.714838	SoyZH13_14G076800
GO:0009641	shade avoidance	0.042337	0.0126855	3.34	0.270712	0.714838	SoyZH13_14G025700
GO:0009652	thigmotropism	0.042337	0.0126855	3.34	0.270712	0.714838	SoyZH13_17G095600
GO:0010103	stomatal complex morphogenesis	0.042337	0.0126855	3.34	0.270712	0.714838	SoyZH13_03G132700
GO:0010117	photoprotection	0.042337	0.0126855	3.34	0.270712	0.714838	SoyZH13_20G137300
GO:0010142	farnesyl diphosphate biosynthetic process, mevalonate pathway	0.042337	0.0126855	3.34	0.270712	0.714838	SoyZH13_16G176900
GO:0010198	synergid death	0.042337	0.0126855	3.34	0.270712	0.714838	SoyZH13_06G292000
GO:0010424	DNA methylation on cytosine within a CG sequence	0.042337	0.0126855	3.34	0.270712	0.714838	SoyZH13_04G165800
GO:0010522	regulation of calcium ion transport into cytosol	0.042337	0.0126855	3.34	0.270712	0.714838	SoyZH13_02G141500
GO:0010623	programmed cell death involved in cell development	0.042337	0.0126855	3.34	0.270712	0.714838	SoyZH13_06G292000
GO:0010880	regulation of release of sequestered calcium ion into cytosol by sarcoplasmic reticulum	0.042337	0.0126855	3.34	0.270712	0.714838	SoyZH13_02G141500
GO:0010881	regulation of cardiac muscle contraction by regulation of the release of sequestered calcium ion	0.042337	0.0126855	3.34	0.270712	0.714838	SoyZH13_02G141500
GO:0010882	regulation of cardiac muscle contraction by calcium ion signaling	0.042337	0.0126855	3.34	0.270712	0.714838	SoyZH13_02G141500
GO:0016094	polyprenol biosynthetic process	0.042337	0.0126855	3.34	0.270712	0.714838	SoyZH13_10G003800
GO:0016106	sesquiterpenoid biosynthetic process	0.042337	0.0126855	3.34	0.270712	0.714838	SoyZH13_01G169600
GO:0031111	negative regulation of microtubule polymerization or depolymerization	0.042337	0.0126855	3.34	0.270712	0.714838	SoyZH13_19G054800
GO:0031114	regulation of microtubule depolymerization	0.042337	0.0126855	3.34	0.270712	0.714838	SoyZH13_19G054800
GO:0031346	positive regulation of cell projection organization	0.042337	0.0126855	3.34	0.270712	0.714838	SoyZH13_12G121700
GO:0031627	telomeric loop formation	0.042337	0.0126855	3.34	0.270712	0.714838	SoyZH13_11G134000
GO:0031960	response to corticosteroid	0.042337	0.0126855	3.34	0.270712	0.714838	SoyZH13_12G046700
GO:0033292	T-tubule organization	0.042337	0.0126855	3.34	0.270712	0.714838	SoyZH13_02G141500
GO:0033353	S-adenosylmethionine cycle	0.042337	0.0126855	3.34	0.270712	0.714838	SoyZH13_08G102600
GO:0033528	S-methylmethionine cycle	0.042337	0.0126855	3.34	0.270712	0.714838	SoyZH13_20G135600
GO:0034727	piecemeal microautophagy of the nucleus	0.042337	0.0126855	3.34	0.270712	0.714838	SoyZH13_02G201500
GO:0035067	negative regulation of histone acetylation	0.042337	0.0126855	3.34	0.270712	0.714838	SoyZH13_19G151400
GO:0035372	protein localization to microtubule	0.042337	0.0126855	3.34	0.270712	0.714838	SoyZH13_17G095600
GO:0035437	maintenance of protein localization in endoplasmic reticulum	0.042337	0.0126855	3.34	0.270712	0.714838	SoyZH13_06G168700
GO:0035561	regulation of chromatin binding	0.042337	0.0126855	3.34	0.270712	0.714838	SoyZH13_06G058600
GO:0035563	positive regulation of chromatin binding	0.042337	0.0126855	3.34	0.270712	0.714838	SoyZH13_06G058600
GO:0036309	protein localization to M-band	0.042337	0.0126855	3.34	0.270712	0.714838	SoyZH13_02G141500
GO:0036371	protein localization to T-tubule	0.042337	0.0126855	3.34	0.270712	0.714838	SoyZH13_02G141500
GO:0036529	protein deglycation, glyoxal removal	0.042337	0.0126855	3.34	0.270712	0.714838	SoyZH13_07G198800
GO:0042548	regulation of photosynthesis, light reaction	0.042337	0.0126855	3.34	0.270712	0.714838	SoyZH13_09G007900
GO:0042779	tRNA 3'-trailer cleavage	0.042337	0.0126855	3.34	0.270712	0.714838	SoyZH13_20G011300
GO:0043473	pigmentation	0.042337	0.0126855	3.34	0.270712	0.714838	SoyZH13_12G106701
GO:0045740	positive regulation of DNA replication	0.042337	0.0126855	3.34	0.270712	0.714838	SoyZH13_06G058600
GO:0046901	tetrahydrofolylpolyglutamate biosynthetic process	0.042337	0.0126855	3.34	0.270712	0.714838	SoyZH13_14G059500
GO:0048281	inflorescence morphogenesis	0.042337	0.0126855	3.34	0.270712	0.714838	SoyZH13_03G132700
GO:0048442	sepal development	0.042337	0.0126855	3.34	0.270712	0.714838	SoyZH13_03G172700
GO:0048446	petal morphogenesis	0.042337	0.0126855	3.34	0.270712	0.714838	SoyZH13_03G172700
GO:0048464	flower calyx development	0.042337	0.0126855	3.34	0.270712	0.714838	SoyZH13_03G172700
GO:0048498	establishment of petal orientation	0.042337	0.0126855	3.34	0.270712	0.714838	SoyZH13_03G172700
GO:0048559	establishment of floral organ orientation	0.042337	0.0126855	3.34	0.270712	0.714838	SoyZH13_03G172700
GO:0048560	establishment of anatomical structure orientation	0.042337	0.0126855	3.34	0.270712	0.714838	SoyZH13_03G172700
GO:0051279	regulation of release of sequestered calcium ion into cytosol	0.042337	0.0126855	3.34	0.270712	0.714838	SoyZH13_02G141500
GO:0051282	regulation of sequestering of calcium ion	0.042337	0.0126855	3.34	0.270712	0.714838	SoyZH13_02G141500
GO:0051384	response to glucocorticoid	0.042337	0.0126855	3.34	0.270712	0.714838	SoyZH13_12G046700
GO:0051457	maintenance of protein location in nucleus	0.042337	0.0126855	3.34	0.270712	0.714838	SoyZH13_07G125300
GO:0051598	meiotic recombination checkpoint	0.042337	0.0126855	3.34	0.270712	0.714838	SoyZH13_06G169600
GO:0051639	actin filament network formation	0.042337	0.0126855	3.34	0.270712	0.714838	SoyZH13_08G288200
GO:0051899	membrane depolarization	0.042337	0.0126855	3.34	0.270712	0.714838	SoyZH13_02G141500
GO:0051928	positive regulation of calcium ion transport	0.042337	0.0126855	3.34	0.270712	0.714838	SoyZH13_02G141500
GO:0055117	regulation of cardiac muscle contraction	0.042337	0.0126855	3.34	0.270712	0.714838	SoyZH13_02G141500
GO:0060306	regulation of membrane repolarization	0.042337	0.0126855	3.34	0.270712	0.714838	SoyZH13_02G141500
GO:0060307	regulation of ventricular cardiac muscle cell membrane repolarization	0.042337	0.0126855	3.34	0.270712	0.714838	SoyZH13_02G141500
GO:0060491	regulation of cell projection assembly	0.042337	0.0126855	3.34	0.270712	0.714838	SoyZH13_12G121700
GO:0061337	cardiac conduction	0.042337	0.0126855	3.34	0.270712	0.714838	SoyZH13_02G141500
GO:0070228	regulation of lymphocyte apoptotic process	0.042337	0.0126855	3.34	0.270712	0.714838	SoyZH13_12G046700
GO:0070296	sarcoplasmic reticulum calcium ion transport	0.042337	0.0126855	3.34	0.270712	0.714838	SoyZH13_02G141500
GO:0086001	cardiac muscle cell action potential	0.042337	0.0126855	3.34	0.270712	0.714838	SoyZH13_02G141500
GO:0086002	cardiac muscle cell action potential involved in contraction	0.042337	0.0126855	3.34	0.270712	0.714838	SoyZH13_02G141500
GO:0086003	cardiac muscle cell contraction	0.042337	0.0126855	3.34	0.270712	0.714838	SoyZH13_02G141500
GO:0086004	regulation of cardiac muscle cell contraction	0.042337	0.0126855	3.34	0.270712	0.714838	SoyZH13_02G141500
GO:0086005	ventricular cardiac muscle cell action potential	0.042337	0.0126855	3.34	0.270712	0.714838	SoyZH13_02G141500
GO:0086010	membrane depolarization during action potential	0.042337	0.0126855	3.34	0.270712	0.714838	SoyZH13_02G141500
GO:0086012	membrane depolarization during cardiac muscle cell action potential	0.042337	0.0126855	3.34	0.270712	0.714838	SoyZH13_02G141500
GO:0086014	atrial cardiac muscle cell action potential	0.042337	0.0126855	3.34	0.270712	0.714838	SoyZH13_02G141500
GO:0086015	SA node cell action potential	0.042337	0.0126855	3.34	0.270712	0.714838	SoyZH13_02G141500
GO:0086018	SA node cell to atrial cardiac muscle cell signaling	0.042337	0.0126855	3.34	0.270712	0.714838	SoyZH13_02G141500
GO:0086019	cell-cell signaling involved in cardiac conduction	0.042337	0.0126855	3.34	0.270712	0.714838	SoyZH13_02G141500
GO:0086026	atrial cardiac muscle cell to AV node cell signaling	0.042337	0.0126855	3.34	0.270712	0.714838	SoyZH13_02G141500
GO:0086046	membrane depolarization during SA node cell action potential	0.042337	0.0126855	3.34	0.270712	0.714838	SoyZH13_02G141500
GO:0086065	cell communication involved in cardiac conduction	0.042337	0.0126855	3.34	0.270712	0.714838	SoyZH13_02G141500
GO:0086066	atrial cardiac muscle cell to AV node cell communication	0.042337	0.0126855	3.34	0.270712	0.714838	SoyZH13_02G141500
GO:0086070	SA node cell to atrial cardiac muscle cell communication	0.042337	0.0126855	3.34	0.270712	0.714838	SoyZH13_02G141500
GO:0086091	regulation of heart rate by cardiac conduction	0.042337	0.0126855	3.34	0.270712	0.714838	SoyZH13_02G141500
GO:0090231	regulation of spindle checkpoint	0.042337	0.0126855	3.34	0.270712	0.714838	SoyZH13_06G058600
GO:0090428	perianth development	0.042337	0.0126855	3.34	0.270712	0.714838	SoyZH13_03G172700
GO:0090707	establishment of plant organ orientation	0.042337	0.0126855	3.34	0.270712	0.714838	SoyZH13_03G172700
GO:0097510	base-excision repair, AP site formation via deaminated base removal	0.042337	0.0126855	3.34	0.270712	0.714838	SoyZH13_12G027500
GO:0098907	regulation of SA node cell action potential	0.042337	0.0126855	3.34	0.270712	0.714838	SoyZH13_02G141500
GO:0098910	regulation of atrial cardiac muscle cell action potential	0.042337	0.0126855	3.34	0.270712	0.714838	SoyZH13_02G141500
GO:0099623	regulation of cardiac muscle cell membrane repolarization	0.042337	0.0126855	3.34	0.270712	0.714838	SoyZH13_02G141500
GO:0106046	guanine deglycation, glyoxal removal	0.042337	0.0126855	3.34	0.270712	0.714838	SoyZH13_07G198800
GO:0120032	regulation of plasma membrane bounded cell projection assembly	0.042337	0.0126855	3.34	0.270712	0.714838	SoyZH13_12G121700
GO:0140027	establishment of contractile vacuole localization	0.042337	0.0126855	3.34	0.270712	0.714838	SoyZH13_14G093401
GO:1900067	regulation of cellular response to alkaline pH	0.042337	0.0126855	3.34	0.270712	0.714838	SoyZH13_11G037900
GO:1900459	positive regulation of brassinosteroid mediated signaling pathway	0.042337	0.0126855	3.34	0.270712	0.714838	SoyZH13_19G086501
GO:1901018	positive regulation of potassium ion transmembrane transporter activity	0.042337	0.0126855	3.34	0.270712	0.714838	SoyZH13_02G141500
GO:1901021	positive regulation of calcium ion transmembrane transporter activity	0.042337	0.0126855	3.34	0.270712	0.714838	SoyZH13_02G141500
GO:1901334	lactone metabolic process	0.042337	0.0126855	3.34	0.270712	0.714838	SoyZH13_07G171000
GO:1901336	lactone biosynthetic process	0.042337	0.0126855	3.34	0.270712	0.714838	SoyZH13_07G171000
GO:1901381	positive regulation of potassium ion transmembrane transport	0.042337	0.0126855	3.34	0.270712	0.714838	SoyZH13_02G141500
GO:1901606	alpha-amino acid catabolic process	0.042337	0.0126855	3.34	0.270712	0.714838	SoyZH13_07G188302
GO:1902969	mitotic DNA replication	0.042337	0.0126855	3.34	0.270712	0.714838	SoyZH13_06G058600
GO:1903115	regulation of actin filament-based movement	0.042337	0.0126855	3.34	0.270712	0.714838	SoyZH13_02G141500
GO:1903504	regulation of mitotic spindle checkpoint	0.042337	0.0126855	3.34	0.270712	0.714838	SoyZH13_06G058600
GO:1903779	regulation of cardiac conduction	0.042337	0.0126855	3.34	0.270712	0.714838	SoyZH13_02G141500
GO:1904427	positive regulation of calcium ion transmembrane transport	0.042337	0.0126855	3.34	0.270712	0.714838	SoyZH13_02G141500
GO:1904825	protein localization to microtubule plus-end	0.042337	0.0126855	3.34	0.270712	0.714838	SoyZH13_17G095600
GO:1905156	negative regulation of photosynthesis	0.042337	0.0126855	3.34	0.270712	0.714838	SoyZH13_09G007900
GO:2000009	negative regulation of protein localization to cell surface	0.042337	0.0126855	3.34	0.270712	0.714838	SoyZH13_17G146500
GO:2000106	regulation of leukocyte apoptotic process	0.042337	0.0126855	3.34	0.270712	0.714838	SoyZH13_12G046700
GO:2000769	regulation of establishment or maintenance of cell polarity regulating cell shape	0.042337	0.0126855	3.34	0.270712	0.714838	SoyZH13_14G093401
GO:0009611	response to wounding	0.508044	0.414394	1.23	0.271703	0.716637	NewGene_6716/SoyZH13_04G157300/SoyZH13_05G011300/SoyZH13_06G148500/SoyZH13_06G176200/SoyZH13_08G155300/SoyZH13_09G154600/SoyZH13_11G037900/SoyZH13_13G197600/SoyZH13_16G008900/SoyZH13_17G046100/SoyZH13_20G136700
GO:0005992	trehalose biosynthetic process	0.296359	0.224111	1.32	0.275711	0.72638	SoyZH13_02G080800/SoyZH13_06G252500/SoyZH13_06G288300/SoyZH13_07G159300/SoyZH13_12G116400/SoyZH13_12G210000/SoyZH13_18G016500
GO:0007165	signal transduction	2.70957	2.51173	1.08	0.277608	0.730546	NewGene_2260/SoyZH13_01G032400/SoyZH13_01G046100/SoyZH13_01G057000/SoyZH13_01G098700/SoyZH13_01G169600/SoyZH13_02G061600/SoyZH13_02G141500/SoyZH13_02G215100/SoyZH13_02G253800/SoyZH13_03G033500/SoyZH13_03G044600/SoyZH13_03G070700/SoyZH13_03G132700/SoyZH13_05G019300/SoyZH13_05G071400/SoyZH13_06G148500/SoyZH13_06G243100/SoyZH13_06G244200/SoyZH13_06G259200/SoyZH13_08G111600/SoyZH13_08G155300/SoyZH13_…
GO:0006796	phosphate-containing compound metabolic process	0.592718	0.494736	1.2	0.278033	0.730835	SoyZH13_01G025700/SoyZH13_02G037600/SoyZH13_03G132700/SoyZH13_06G084800/SoyZH13_07G046700/SoyZH13_08G254500/SoyZH13_08G329500/SoyZH13_11G167100/SoyZH13_12G072100/SoyZH13_15G118800/SoyZH13_16G015300/SoyZH13_17G181800/SoyZH13_17G224900/SoyZH13_19G086501
GO:0009894	regulation of catabolic process	0.169348	0.11417	1.48	0.281286	0.735489	SoyZH13_03G062900/SoyZH13_04G213700/SoyZH13_13G159900/SoyZH13_13G216200
GO:0030029	actin filament-based process	0.169348	0.11417	1.48	0.281286	0.735489	SoyZH13_02G141500/SoyZH13_08G124600/SoyZH13_14G093401/SoyZH13_16G087900
GO:0031329	regulation of cellular catabolic process	0.169348	0.11417	1.48	0.281286	0.735489	SoyZH13_03G062900/SoyZH13_04G213700/SoyZH13_13G159900/SoyZH13_13G216200
GO:0090615	mitochondrial mRNA processing	0.169348	0.11417	1.48	0.281286	0.735489	SoyZH13_09G154200/SoyZH13_09G157300/SoyZH13_09G157500/SoyZH13_16G172100
GO:0048869	cellular developmental process	1.10076	0.972557	1.13	0.281468	0.735489	NewGene_148/NewGene_3441/SoyZH13_02G141500/SoyZH13_02G143500/SoyZH13_04G028400/SoyZH13_05G007700/SoyZH13_05G013000/SoyZH13_06G009400/SoyZH13_06G058600/SoyZH13_06G292000/SoyZH13_08G124600/SoyZH13_08G133500/SoyZH13_09G024800/SoyZH13_09G227400/SoyZH13_11G050400/SoyZH13_11G247800/SoyZH13_12G106701/SoyZH13_13G019700/SoyZH13_13G294400/SoyZH13_14G133700/SoyZH13_14G200100/SoyZH13_17G158000/SoyZH13_18G006…
GO:0045892	negative regulation of transcription, DNA-templated	0.804403	0.693475	1.16	0.281709	0.735489	SoyZH13_01G057000/SoyZH13_01G115700/SoyZH13_03G033800/SoyZH13_04G169300/SoyZH13_04G191300/SoyZH13_05G011300/SoyZH13_05G019300/SoyZH13_07G005400/SoyZH13_07G040502/SoyZH13_10G276300/SoyZH13_11G087900/SoyZH13_11G161300/SoyZH13_12G077800/SoyZH13_12G162000/SoyZH13_14G025700/SoyZH13_14G186800/SoyZH13_17G122300/SoyZH13_18G083400/SoyZH13_18G237200
GO:0009968	negative regulation of signal transduction	0.465707	0.380566	1.22	0.285866	0.745501	SoyZH13_02G222200/SoyZH13_02G222300/SoyZH13_05G007700/SoyZH13_05G128200/SoyZH13_06G158900/SoyZH13_10G241200/SoyZH13_14G111000/SoyZH13_14G194700/SoyZH13_17G199400/SoyZH13_19G127000/SoyZH13_20G117200
GO:0009719	response to endogenous stimulus	1.52413	1.37849	1.11	0.286493	0.746296	NewGene_3670/SoyZH13_02G061600/SoyZH13_02G136600/SoyZH13_02G225100/SoyZH13_03G139200/SoyZH13_05G011300/SoyZH13_05G229200/SoyZH13_06G031700/SoyZH13_06G148500/SoyZH13_06G225000/SoyZH13_08G155300/SoyZH13_08G254500/SoyZH13_09G007900/SoyZH13_09G215400/SoyZH13_10G027600/SoyZH13_10G157900/SoyZH13_11G037900/SoyZH13_11G098000/SoyZH13_11G134000/SoyZH13_12G046700/SoyZH13_13G026000/SoyZH13_13G279500/SoyZH13_…
GO:0051603	proteolysis involved in cellular protein catabolic process	1.65114	1.50112	1.1	0.288077	0.749087	NewGene_178/NewGene_5258/NewGene_5385/NewGene_5386/SoyZH13_02G118800/SoyZH13_02G172200/SoyZH13_03G111000/SoyZH13_04G177700/SoyZH13_04G222700/SoyZH13_05G155500/SoyZH13_06G039800/SoyZH13_06G167200/SoyZH13_08G258600/SoyZH13_09G204600/SoyZH13_10G094500/SoyZH13_10G186700/SoyZH13_10G195900/SoyZH13_12G010100/SoyZH13_12G158600/SoyZH13_12G187200/SoyZH13_13G026000/SoyZH13_13G147800/SoyZH13_14G111000/SoyZH1…
GO:0007389	pattern specification process	0.592718	0.498964	1.19	0.288807	0.749087	SoyZH13_02G012400/SoyZH13_03G132700/SoyZH13_03G172700/SoyZH13_04G094400/SoyZH13_05G007700/SoyZH13_05G011300/SoyZH13_06G158900/SoyZH13_07G135300/SoyZH13_08G142000/SoyZH13_11G057300/SoyZH13_13G147800/SoyZH13_13G294400/SoyZH13_18G005200/SoyZH13_19G231800
GO:0010243	response to organonitrogen compound	0.381033	0.304453	1.25	0.289992	0.749087	SoyZH13_03G172700/SoyZH13_05G011300/SoyZH13_13G294900/SoyZH13_14G143200/SoyZH13_14G174200/SoyZH13_16G049700/SoyZH13_17G098100/SoyZH13_19G083200/SoyZH13_U000433
GO:0006914	autophagy	0.254022	0.190283	1.33	0.291189	0.749087	SoyZH13_01G192800/SoyZH13_02G008800/SoyZH13_02G012400/SoyZH13_06G277400/SoyZH13_10G009100/SoyZH13_17G012800
GO:0021700	developmental maturation	0.254022	0.190283	1.33	0.291189	0.749087	SoyZH13_02G061600/SoyZH13_02G136600/SoyZH13_03G139200/SoyZH13_10G027600/SoyZH13_16G046400/SoyZH13_19G087400
GO:0009826	unidimensional cell growth	0.338696	0.266396	1.27	0.291359	0.749087	SoyZH13_02G143500/SoyZH13_04G188000/SoyZH13_05G007700/SoyZH13_09G134300/SoyZH13_09G227400/SoyZH13_13G019700/SoyZH13_14G133700/SoyZH13_19G054800
GO:0006000	fructose metabolic process	0.127011	0.0803417	1.58	0.293872	0.749087	SoyZH13_11G123300/SoyZH13_16G177300/SoyZH13_18G059300
GO:0008064	regulation of actin polymerization or depolymerization	0.127011	0.0803417	1.58	0.293872	0.749087	SoyZH13_06G268600/SoyZH13_09G227400/SoyZH13_12G100400
GO:0010965	regulation of mitotic sister chromatid separation	0.127011	0.0803417	1.58	0.293872	0.749087	NewGene_178/NewGene_5258/SoyZH13_06G058600
GO:0033047	regulation of mitotic sister chromatid segregation	0.127011	0.0803417	1.58	0.293872	0.749087	NewGene_178/NewGene_5258/SoyZH13_06G058600
GO:0042445	hormone metabolic process	0.127011	0.0803417	1.58	0.293872	0.749087	SoyZH13_05G162100/SoyZH13_08G155300/SoyZH13_16G062900
GO:0051983	regulation of chromosome segregation	0.127011	0.0803417	1.58	0.293872	0.749087	NewGene_178/NewGene_5258/SoyZH13_06G058600
GO:1902099	regulation of metaphase/anaphase transition of cell cycle	0.127011	0.0803417	1.58	0.293872	0.749087	NewGene_178/NewGene_5258/SoyZH13_06G058600
GO:1905818	regulation of chromosome separation	0.127011	0.0803417	1.58	0.293872	0.749087	NewGene_178/NewGene_5258/SoyZH13_06G058600
GO:0009891	positive regulation of biosynthetic process	0.508044	0.422851	1.2	0.295235	0.749087	NewGene_3670/SoyZH13_02G179700/SoyZH13_06G058600/SoyZH13_08G305200/SoyZH13_10G074500/SoyZH13_10G157900/SoyZH13_12G121700/SoyZH13_16G049700/SoyZH13_17G008500/SoyZH13_19G083200/SoyZH13_19G231800/SoyZH13_20G202800
GO:0009737	response to abscisic acid	0.719729	0.621591	1.16	0.298513	0.749087	NewGene_3670/SoyZH13_01G057000/SoyZH13_02G136600/SoyZH13_03G139200/SoyZH13_05G019300/SoyZH13_05G229200/SoyZH13_06G031700/SoyZH13_08G254500/SoyZH13_09G007900/SoyZH13_10G027600/SoyZH13_10G157900/SoyZH13_11G134000/SoyZH13_13G279500/SoyZH13_17G131800/SoyZH13_18G237200/SoyZH13_19G127000/SoyZH13_20G202800
GO:0009725	response to hormone	1.52413	1.38695	1.1	0.299487	0.749087	NewGene_3670/SoyZH13_01G178300/SoyZH13_02G061600/SoyZH13_02G136600/SoyZH13_02G225100/SoyZH13_03G139200/SoyZH13_05G011300/SoyZH13_05G229200/SoyZH13_06G031700/SoyZH13_06G148500/SoyZH13_06G225000/SoyZH13_08G155300/SoyZH13_08G254500/SoyZH13_09G007900/SoyZH13_09G215400/SoyZH13_10G027600/SoyZH13_10G157900/SoyZH13_11G037900/SoyZH13_11G098000/SoyZH13_11G134000/SoyZH13_12G046700/SoyZH13_13G026000/SoyZH13_…
GO:0001731	formation of translation preinitiation complex	0.084674	0.0465136	1.82	0.30212	0.749087	SoyZH13_02G000003/SoyZH13_19G248100
GO:0003007	heart morphogenesis	0.084674	0.0465136	1.82	0.30212	0.749087	SoyZH13_04G094400/SoyZH13_05G007700
GO:0006369	termination of RNA polymerase II transcription	0.084674	0.0465136	1.82	0.30212	0.749087	SoyZH13_15G153200/SoyZH13_19G176701
GO:0006538	glutamate catabolic process	0.084674	0.0465136	1.82	0.30212	0.749087	SoyZH13_02G221300/SoyZH13_17G142600
GO:0006571	tyrosine biosynthetic process	0.084674	0.0465136	1.82	0.30212	0.749087	SoyZH13_11G231900/SoyZH13_18G021300
GO:0006574	valine catabolic process	0.084674	0.0465136	1.82	0.30212	0.749087	SoyZH13_07G169600/SoyZH13_08G063200
GO:0006777	Mo-molybdopterin cofactor biosynthetic process	0.084674	0.0465136	1.82	0.30212	0.749087	SoyZH13_20G040400/SoyZH13_20G091500
GO:0006778	porphyrin-containing compound metabolic process	0.084674	0.0465136	1.82	0.30212	0.749087	SoyZH13_09G219702/SoyZH13_11G145500
GO:0006935	chemotaxis	0.084674	0.0465136	1.82	0.30212	0.749087	SoyZH13_06G292000/SoyZH13_14G147000
GO:0006995	cellular response to nitrogen starvation	0.084674	0.0465136	1.82	0.30212	0.749087	SoyZH13_02G008800/SoyZH13_17G012800
GO:0009584	detection of visible light	0.084674	0.0465136	1.82	0.30212	0.749087	SoyZH13_09G033900/SoyZH13_10G129000
GO:0009816	defense response to bacterium, incompatible interaction	0.084674	0.0465136	1.82	0.30212	0.749087	SoyZH13_08G329500/SoyZH13_19G086501
GO:0010017	red or far-red light signaling pathway	0.084674	0.0465136	1.82	0.30212	0.749087	SoyZH13_09G038100/SoyZH13_15G140000
GO:0010417	glucuronoxylan biosynthetic process	0.084674	0.0465136	1.82	0.30212	0.749087	SoyZH13_11G052200/SoyZH13_19G164200
GO:0030048	actin filament-based movement	0.084674	0.0465136	1.82	0.30212	0.749087	SoyZH13_02G141500/SoyZH13_14G093401
GO:0030100	regulation of endocytosis	0.084674	0.0465136	1.82	0.30212	0.749087	SoyZH13_06G268600/SoyZH13_12G100400
GO:0030323	respiratory tube development	0.084674	0.0465136	1.82	0.30212	0.749087	SoyZH13_04G094400/SoyZH13_05G007700
GO:0030324	lung development	0.084674	0.0465136	1.82	0.30212	0.749087	SoyZH13_04G094400/SoyZH13_05G007700
GO:0030837	negative regulation of actin filament polymerization	0.084674	0.0465136	1.82	0.30212	0.749087	SoyZH13_06G268600/SoyZH13_12G100400
GO:0032272	negative regulation of protein polymerization	0.084674	0.0465136	1.82	0.30212	0.749087	SoyZH13_06G268600/SoyZH13_12G100400
GO:0033013	tetrapyrrole metabolic process	0.084674	0.0465136	1.82	0.30212	0.749087	SoyZH13_09G219702/SoyZH13_11G145500
GO:0035670	plant-type ovary development	0.084674	0.0465136	1.82	0.30212	0.749087	SoyZH13_14G143200/SoyZH13_U000433
GO:0040012	regulation of locomotion	0.084674	0.0465136	1.82	0.30212	0.749087	SoyZH13_12G121700/SoyZH13_14G147000
GO:0042330	taxis	0.084674	0.0465136	1.82	0.30212	0.749087	SoyZH13_06G292000/SoyZH13_14G147000
GO:0046785	microtubule polymerization	0.084674	0.0465136	1.82	0.30212	0.749087	SoyZH13_14G200100/SoyZH13_19G054800
GO:0060541	respiratory system development	0.084674	0.0465136	1.82	0.30212	0.749087	SoyZH13_04G094400/SoyZH13_05G007700
GO:0120010	intermembrane phospholipid transfer	0.084674	0.0465136	1.82	0.30212	0.749087	SoyZH13_04G028400/SoyZH13_06G009400
GO:1902975	mitotic DNA replication initiation	0.084674	0.0465136	1.82	0.30212	0.749087	SoyZH13_01G170600/SoyZH13_08G080200
GO:0043254	regulation of protein-containing complex assembly	0.169348	0.118398	1.43	0.304591	0.752981	SoyZH13_06G058600/SoyZH13_06G268600/SoyZH13_09G227400/SoyZH13_12G100400
GO:0045787	positive regulation of cell cycle	0.169348	0.118398	1.43	0.304591	0.752981	NewGene_178/NewGene_5258/SoyZH13_06G058600/SoyZH13_13G231800
GO:0099402	plant organ development	1.10076	0.985243	1.12	0.304667	0.752981	SoyZH13_02G061600/SoyZH13_02G115900/SoyZH13_03G066200/SoyZH13_03G132700/SoyZH13_03G172700/SoyZH13_05G100300/SoyZH13_07G127100/SoyZH13_07G135300/SoyZH13_08G133500/SoyZH13_08G142000/SoyZH13_10G157900/SoyZH13_11G057300/SoyZH13_13G026000/SoyZH13_13G231800/SoyZH13_14G143200/SoyZH13_15G253000/SoyZH13_16G046400/SoyZH13_18G005200/SoyZH13_18G017800/SoyZH13_18G073000/SoyZH13_18G141302/SoyZH13_19G087400/Soy…
GO:0051252	regulation of RNA metabolic process	2.2862	2.12694	1.07	0.306862	0.757598	NewGene_3670/NewGene_940/SoyZH13_01G191900/SoyZH13_02G222200/SoyZH13_02G222300/SoyZH13_03G172700/SoyZH13_04G011800/SoyZH13_05G011300/SoyZH13_05G128200/SoyZH13_06G024300/SoyZH13_06G042600/SoyZH13_06G058600/SoyZH13_06G190000/SoyZH13_07G045300/SoyZH13_07G127100/SoyZH13_08G109900/SoyZH13_08G145100/SoyZH13_08G305200/SoyZH13_09G207800/SoyZH13_10G055300/SoyZH13_10G216100/SoyZH13_10G241200/SoyZH13_10G247…
GO:0015743	malate transport	0.211685	0.156455	1.35	0.308472	0.759899	SoyZH13_02G138400/SoyZH13_05G218601/SoyZH13_08G038900/SoyZH13_20G090400/SoyZH13_20G202100
GO:0009965	leaf morphogenesis	0.254022	0.194511	1.31	0.309227	0.759899	SoyZH13_03G132700/SoyZH13_05G100300/SoyZH13_07G135300/SoyZH13_08G142000/SoyZH13_11G057300/SoyZH13_18G005200
GO:0031146	SCF-dependent proteasomal ubiquitin-dependent protein catabolic process	0.889077	0.786503	1.13	0.309616	0.759899	SoyZH13_02G118800/SoyZH13_02G172200/SoyZH13_02G233400/SoyZH13_05G155500/SoyZH13_06G040500/SoyZH13_06G054500/SoyZH13_06G110700/SoyZH13_11G121600/SoyZH13_11G224900/SoyZH13_13G026000/SoyZH13_13G146000/SoyZH13_14G093900/SoyZH13_14G141400/SoyZH13_15G097500/SoyZH13_17G103800/SoyZH13_17G109800/SoyZH13_18G005200/SoyZH13_18G150200/SoyZH13_18G245200/SoyZH13_19G217000/SoyZH13_20G058201
GO:0010648	negative regulation of cell communication	0.465707	0.389023	1.2	0.310974	0.759899	SoyZH13_02G222200/SoyZH13_02G222300/SoyZH13_05G007700/SoyZH13_05G128200/SoyZH13_06G158900/SoyZH13_10G241200/SoyZH13_14G111000/SoyZH13_14G194700/SoyZH13_17G199400/SoyZH13_19G127000/SoyZH13_20G117200
GO:0023057	negative regulation of signaling	0.465707	0.389023	1.2	0.310974	0.759899	SoyZH13_02G222200/SoyZH13_02G222300/SoyZH13_05G007700/SoyZH13_05G128200/SoyZH13_06G158900/SoyZH13_10G241200/SoyZH13_14G111000/SoyZH13_14G194700/SoyZH13_17G199400/SoyZH13_19G127000/SoyZH13_20G117200
GO:0023051	regulation of signaling	0.889077	0.790731	1.12	0.318495	0.759899	SoyZH13_02G141500/SoyZH13_02G222200/SoyZH13_02G222300/SoyZH13_05G007700/SoyZH13_05G128200/SoyZH13_05G162100/SoyZH13_06G158900/SoyZH13_10G241200/SoyZH13_11G037900/SoyZH13_12G046700/SoyZH13_13G294400/SoyZH13_14G111000/SoyZH13_14G174200/SoyZH13_14G194700/SoyZH13_16G062900/SoyZH13_17G199400/SoyZH13_18G005200/SoyZH13_19G086501/SoyZH13_19G127000/SoyZH13_20G117200/SoyZH13_20G136700
GO:0048583	regulation of response to stimulus	1.31245	1.19667	1.1	0.320475	0.759899	SoyZH13_02G222200/SoyZH13_02G222300/SoyZH13_05G007700/SoyZH13_05G128200/SoyZH13_05G162100/SoyZH13_06G158900/SoyZH13_08G133500/SoyZH13_08G155300/SoyZH13_08G329500/SoyZH13_10G157900/SoyZH13_10G241200/SoyZH13_10G276300/SoyZH13_11G037900/SoyZH13_12G046700/SoyZH13_13G019700/SoyZH13_13G294400/SoyZH13_14G104400/SoyZH13_14G111000/SoyZH13_14G133700/SoyZH13_14G174200/SoyZH13_14G194700/SoyZH13_15G234300/Soy…
GO:0009686	gibberellin biosynthetic process	0.127011	0.0845702	1.5	0.322361	0.759899	SoyZH13_04G188000/SoyZH13_08G198600/SoyZH13_09G134300
GO:0009768	photosynthesis, light harvesting in photosystem I	0.127011	0.0845702	1.5	0.322361	0.759899	SoyZH13_11G226300/SoyZH13_16G182000/SoyZH13_17G249600
GO:0016117	carotenoid biosynthetic process	0.127011	0.0845702	1.5	0.322361	0.759899	SoyZH13_01G169600/SoyZH13_09G219702/SoyZH13_11G250000
GO:0033045	regulation of sister chromatid segregation	0.127011	0.0845702	1.5	0.322361	0.759899	NewGene_178/NewGene_5258/SoyZH13_06G058600
GO:0045491	xylan metabolic process	0.127011	0.0845702	1.5	0.322361	0.759899	SoyZH13_04G231000/SoyZH13_05G137100/SoyZH13_17G161900
GO:0045839	negative regulation of mitotic nuclear division	0.127011	0.0845702	1.5	0.322361	0.759899	SoyZH13_07G125002/SoyZH13_08G337700/SoyZH13_13G308000
GO:0045862	positive regulation of proteolysis	0.127011	0.0845702	1.5	0.322361	0.759899	NewGene_178/NewGene_5258/SoyZH13_03G062900
GO:0000956	nuclear-transcribed mRNA catabolic process	0.254022	0.19874	1.28	0.327445	0.759899	SoyZH13_01G134800/SoyZH13_11G153503/SoyZH13_12G085300/SoyZH13_13G159900/SoyZH13_13G216200/SoyZH13_19G197000
GO:0009755	hormone-mediated signaling pathway	0.889077	0.79496	1.12	0.327445	0.759899	SoyZH13_02G061600/SoyZH13_02G259200/SoyZH13_05G101800/SoyZH13_06G148500/SoyZH13_08G087400/SoyZH13_08G155300/SoyZH13_09G215400/SoyZH13_10G039000/SoyZH13_11G037900/SoyZH13_11G134000/SoyZH13_14G031000/SoyZH13_16G046400/SoyZH13_18G172200/SoyZH13_18G222000/SoyZH13_18G225700/SoyZH13_18G230000/SoyZH13_19G087400/SoyZH13_19G127000/SoyZH13_20G157100/SoyZH13_20G179900/SoyZH13_20G211600
GO:0035239	tube morphogenesis	0.169348	0.122627	1.38	0.328086	0.759899	SoyZH13_04G094400/SoyZH13_05G007700/SoyZH13_12G121700/SoyZH13_13G294400
GO:0040011	locomotion	0.169348	0.122627	1.38	0.328086	0.759899	SoyZH13_06G268600/SoyZH13_06G292000/SoyZH13_12G100400/SoyZH13_14G147000
GO:0080163	regulation of protein serine/threonine phosphatase activity	0.169348	0.122627	1.38	0.328086	0.759899	SoyZH13_01G019000/SoyZH13_06G121200/SoyZH13_07G054700/SoyZH13_09G038500
GO:0048609	multicellular organismal reproductive process	0.42337	0.355195	1.19	0.328205	0.759899	SoyZH13_02G136600/SoyZH13_03G139200/SoyZH13_05G011300/SoyZH13_06G058600/SoyZH13_08G133500/SoyZH13_09G024800/SoyZH13_10G027600/SoyZH13_13G294400/SoyZH13_18G017800/SoyZH13_20G058201
GO:0010604	positive regulation of macromolecule metabolic process	0.719729	0.634276	1.13	0.328389	0.759899	NewGene_178/NewGene_3670/NewGene_5258/SoyZH13_02G141500/SoyZH13_02G179700/SoyZH13_03G062900/SoyZH13_05G217900/SoyZH13_06G058600/SoyZH13_08G305200/SoyZH13_10G074500/SoyZH13_10G157900/SoyZH13_12G121700/SoyZH13_16G049700/SoyZH13_17G008500/SoyZH13_19G083200/SoyZH13_19G231800/SoyZH13_20G202800
GO:0009637	response to blue light	0.211685	0.160683	1.32	0.328863	0.759899	SoyZH13_05G224800/SoyZH13_08G044300/SoyZH13_09G038100/SoyZH13_15G140000/SoyZH13_20G137300
GO:0016556	mRNA modification	0.211685	0.160683	1.32	0.328863	0.759899	SoyZH13_06G031700/SoyZH13_09G154200/SoyZH13_09G157300/SoyZH13_09G157500/SoyZH13_16G172100
GO:1900864	mitochondrial RNA modification	0.211685	0.160683	1.32	0.328863	0.759899	SoyZH13_06G031700/SoyZH13_09G154200/SoyZH13_09G157300/SoyZH13_09G157500/SoyZH13_16G172100
GO:1901419	regulation of response to alcohol	0.381033	0.317138	1.2	0.332721	0.759899	SoyZH13_02G222200/SoyZH13_02G222300/SoyZH13_05G128200/SoyZH13_05G162100/SoyZH13_10G241200/SoyZH13_14G174200/SoyZH13_14G194700/SoyZH13_16G062900/SoyZH13_20G117200
GO:1905957	regulation of cellular response to alcohol	0.381033	0.317138	1.2	0.332721	0.759899	SoyZH13_02G222200/SoyZH13_02G222300/SoyZH13_05G128200/SoyZH13_05G162100/SoyZH13_10G241200/SoyZH13_14G174200/SoyZH13_14G194700/SoyZH13_16G062900/SoyZH13_20G117200
GO:2000241	regulation of reproductive process	0.381033	0.317138	1.2	0.332721	0.759899	SoyZH13_03G172700/SoyZH13_05G011300/SoyZH13_08G133500/SoyZH13_13G019700/SoyZH13_14G104400/SoyZH13_14G133700/SoyZH13_14G143200/SoyZH13_18G017800/SoyZH13_U000433
GO:0045893	positive regulation of transcription, DNA-templated	1.10076	1.00216	1.1	0.336503	0.759899	NewGene_3670/SoyZH13_01G179200/SoyZH13_01G184400/SoyZH13_02G055300/SoyZH13_02G069800/SoyZH13_02G122800/SoyZH13_03G227800/SoyZH13_05G028700/SoyZH13_05G076800/SoyZH13_05G146500/SoyZH13_06G027800/SoyZH13_07G198700/SoyZH13_08G305200/SoyZH13_09G216500/SoyZH13_12G121700/SoyZH13_14G127900/SoyZH13_14G198700/SoyZH13_16G018800/SoyZH13_16G049700/SoyZH13_17G008500/SoyZH13_17G152400/SoyZH13_18G013500/SoyZH13_…
GO:0050789	regulation of biological process	4.99577	4.80359	1.04	0.337322	0.759899	NewGene_178/NewGene_3670/NewGene_5258/NewGene_940/SoyZH13_01G134800/SoyZH13_01G169600/SoyZH13_01G191900/SoyZH13_02G061600/SoyZH13_02G141500/SoyZH13_02G179700/SoyZH13_02G222200/SoyZH13_02G222300/SoyZH13_03G062900/SoyZH13_03G130100/SoyZH13_03G132700/SoyZH13_03G172700/SoyZH13_04G094400/SoyZH13_04G185000/SoyZH13_04G213700/SoyZH13_04G222700/SoyZH13_04G222800/SoyZH13_05G007700/SoyZH13_05G011300/SoyZH13…
GO:0006364	rRNA processing	0.550381	0.477821	1.15	0.338334	0.759899	SoyZH13_03G031400/SoyZH13_04G178300/SoyZH13_05G170000/SoyZH13_05G203100/SoyZH13_07G071400/SoyZH13_07G255200/SoyZH13_11G016400/SoyZH13_11G066900/SoyZH13_13G033300/SoyZH13_13G323300/SoyZH13_14G147000/SoyZH13_15G022500/SoyZH13_17G084800
GO:0002758	innate immune response-activating signal transduction	0.084674	0.0507421	1.67	0.340443	0.759899	SoyZH13_08G329500/SoyZH13_19G086501
GO:0006122	mitochondrial electron transport, ubiquinol to cytochrome c	0.084674	0.0507421	1.67	0.340443	0.759899	SoyZH13_03G176200/SoyZH13_19G180102
GO:0006356	regulation of transcription by RNA polymerase I	0.084674	0.0507421	1.67	0.340443	0.759899	SoyZH13_08G305200/SoyZH13_17G008500
GO:0006816	calcium ion transport	0.084674	0.0507421	1.67	0.340443	0.759899	SoyZH13_02G141500/SoyZH13_02G281900
GO:0016558	protein import into peroxisome matrix	0.084674	0.0507421	1.67	0.340443	0.759899	SoyZH13_01G186200/SoyZH13_17G214301
GO:0018026	peptidyl-lysine monomethylation	0.084674	0.0507421	1.67	0.340443	0.759899	SoyZH13_07G213500/SoyZH13_13G078300
GO:0031321	ascospore-type prospore assembly	0.084674	0.0507421	1.67	0.340443	0.759899	SoyZH13_04G028400/SoyZH13_06G009400
GO:0031322	ascospore-type prospore-specific spindle pole body remodeling	0.084674	0.0507421	1.67	0.340443	0.759899	SoyZH13_04G028400/SoyZH13_06G009400
GO:0046739	transport of virus in multicellular host	0.084674	0.0507421	1.67	0.340443	0.759899	SoyZH13_10G150600/SoyZH13_19G152700
GO:0048582	positive regulation of post-embryonic development	0.084674	0.0507421	1.67	0.340443	0.759899	SoyZH13_05G229200/SoyZH13_20G137300
GO:0048639	positive regulation of developmental growth	0.084674	0.0507421	1.67	0.340443	0.759899	SoyZH13_05G011300/SoyZH13_05G100300
GO:2000032	regulation of secondary shoot formation	0.084674	0.0507421	1.67	0.340443	0.759899	SoyZH13_04G134000/SoyZH13_12G187700
GO:0000423	mitophagy	0.042337	0.016914	2.5	0.343561	0.759899	SoyZH13_02G201500
GO:0005977	glycogen metabolic process	0.042337	0.016914	2.5	0.343561	0.759899	SoyZH13_11G210200
GO:0006277	DNA amplification	0.042337	0.016914	2.5	0.343561	0.759899	SoyZH13_06G058600
GO:0006471	protein ADP-ribosylation	0.042337	0.016914	2.5	0.343561	0.759899	SoyZH13_03G144600
GO:0006534	cysteine metabolic process	0.042337	0.016914	2.5	0.343561	0.759899	SoyZH13_15G122500
GO:0006664	glycolipid metabolic process	0.042337	0.016914	2.5	0.343561	0.759899	SoyZH13_09G238500
GO:0006792	regulation of sulfur utilization	0.042337	0.016914	2.5	0.343561	0.759899	SoyZH13_18G149600
GO:0006999	nuclear pore organization	0.042337	0.016914	2.5	0.343561	0.759899	SoyZH13_15G018300
GO:0007189	adenylate cyclase-activating G protein-coupled receptor signaling pathway	0.042337	0.016914	2.5	0.343561	0.759899	SoyZH13_08G222800
GO:0007304	chorion-containing eggshell formation	0.042337	0.016914	2.5	0.343561	0.759899	SoyZH13_06G058600
GO:0007306	eggshell chorion assembly	0.042337	0.016914	2.5	0.343561	0.759899	SoyZH13_06G058600
GO:0007307	eggshell chorion gene amplification	0.042337	0.016914	2.5	0.343561	0.759899	SoyZH13_06G058600
GO:0009090	homoserine biosynthetic process	0.042337	0.016914	2.5	0.343561	0.759899	SoyZH13_16G045200
GO:0009688	abscisic acid biosynthetic process	0.042337	0.016914	2.5	0.343561	0.759899	SoyZH13_01G169600
GO:0010344	seed oilbody biogenesis	0.042337	0.016914	2.5	0.343561	0.759899	SoyZH13_17G083000
GO:0010438	cellular response to sulfur starvation	0.042337	0.016914	2.5	0.343561	0.759899	SoyZH13_18G149600
GO:0010439	regulation of glucosinolate biosynthetic process	0.042337	0.016914	2.5	0.343561	0.759899	SoyZH13_18G149600
GO:0010508	positive regulation of autophagy	0.042337	0.016914	2.5	0.343561	0.759899	SoyZH13_04G213700
GO:0016120	carotene biosynthetic process	0.042337	0.016914	2.5	0.343561	0.759899	SoyZH13_09G219702
GO:0016139	glycoside catabolic process	0.042337	0.016914	2.5	0.343561	0.759899	SoyZH13_20G138900
GO:0019367	fatty acid elongation, saturated fatty acid	0.042337	0.016914	2.5	0.343561	0.759899	SoyZH13_16G126100
GO:0019419	sulfate reduction	0.042337	0.016914	2.5	0.343561	0.759899	SoyZH13_09G004600
GO:0030497	fatty acid elongation	0.042337	0.016914	2.5	0.343561	0.759899	SoyZH13_11G245400
GO:0030703	eggshell formation	0.042337	0.016914	2.5	0.343561	0.759899	SoyZH13_06G058600
GO:0031344	regulation of cell projection organization	0.042337	0.016914	2.5	0.343561	0.759899	SoyZH13_12G121700
GO:0032955	regulation of division septum assembly	0.042337	0.016914	2.5	0.343561	0.759899	SoyZH13_13G046500
GO:0033275	actin-myosin filament sliding	0.042337	0.016914	2.5	0.343561	0.759899	SoyZH13_14G093401
GO:0033567	DNA replication, Okazaki fragment processing	0.042337	0.016914	2.5	0.343561	0.759899	SoyZH13_06G281402
GO:0034080	CENP-A containing nucleosome assembly	0.042337	0.016914	2.5	0.343561	0.759899	SoyZH13_01G164900
GO:0034227	tRNA thio-modification	0.042337	0.016914	2.5	0.343561	0.759899	SoyZH13_03G017401
GO:0034394	protein localization to cell surface	0.042337	0.016914	2.5	0.343561	0.759899	SoyZH13_02G141500
GO:0034625	fatty acid elongation, monounsaturated fatty acid	0.042337	0.016914	2.5	0.343561	0.759899	SoyZH13_16G126100
GO:0034626	fatty acid elongation, polyunsaturated fatty acid	0.042337	0.016914	2.5	0.343561	0.759899	SoyZH13_16G126100
GO:0035066	positive regulation of histone acetylation	0.042337	0.016914	2.5	0.343561	0.759899	SoyZH13_19G151400
GO:0043065	positive regulation of apoptotic process	0.042337	0.016914	2.5	0.343561	0.759899	SoyZH13_12G046700
GO:0043137	DNA replication, removal of RNA primer	0.042337	0.016914	2.5	0.343561	0.759899	SoyZH13_10G129300
GO:0043242	negative regulation of protein-containing complex disassembly	0.042337	0.016914	2.5	0.343561	0.759899	SoyZH13_19G054800
GO:0043268	positive regulation of potassium ion transport	0.042337	0.016914	2.5	0.343561	0.759899	SoyZH13_02G141500
GO:0044843	cell cycle G1/S phase transition	0.042337	0.016914	2.5	0.343561	0.759899	SoyZH13_06G058600
GO:0045004	DNA replication proofreading	0.042337	0.016914	2.5	0.343561	0.759899	SoyZH13_04G187600
GO:0045717	negative regulation of fatty acid biosynthetic process	0.042337	0.016914	2.5	0.343561	0.759899	SoyZH13_19G151400
GO:0046467	membrane lipid biosynthetic process	0.042337	0.016914	2.5	0.343561	0.759899	SoyZH13_09G238500
GO:0051101	regulation of DNA binding	0.042337	0.016914	2.5	0.343561	0.759899	SoyZH13_06G058600
GO:0051443	positive regulation of ubiquitin-protein transferase activity	0.042337	0.016914	2.5	0.343561	0.759899	SoyZH13_09G214500
GO:0051495	positive regulation of cytoskeleton organization	0.042337	0.016914	2.5	0.343561	0.759899	SoyZH13_12G121700
GO:0051924	regulation of calcium ion transport	0.042337	0.016914	2.5	0.343561	0.759899	SoyZH13_02G141500
GO:0060178	regulation of exocyst localization	0.042337	0.016914	2.5	0.343561	0.759899	SoyZH13_04G185000
GO:0070286	axonemal dynein complex assembly	0.042337	0.016914	2.5	0.343561	0.759899	SoyZH13_04G094400
GO:0070476	rRNA (guanine-N7)-methylation	0.042337	0.016914	2.5	0.343561	0.759899	SoyZH13_05G032400
GO:0071034	CUT catabolic process	0.042337	0.016914	2.5	0.343561	0.759899	SoyZH13_03G133800
GO:0071158	positive regulation of cell cycle arrest	0.042337	0.016914	2.5	0.343561	0.759899	SoyZH13_19G151400
GO:0071219	cellular response to molecule of bacterial origin	0.042337	0.016914	2.5	0.343561	0.759899	SoyZH13_10G276300
GO:0071421	manganese ion transmembrane transport	0.042337	0.016914	2.5	0.343561	0.759899	SoyZH13_09G227600
GO:0071569	protein ufmylation	0.042337	0.016914	2.5	0.343561	0.759899	SoyZH13_14G151900
GO:0071763	nuclear membrane organization	0.042337	0.016914	2.5	0.343561	0.759899	SoyZH13_20G180600
GO:0072523	purine-containing compound catabolic process	0.042337	0.016914	2.5	0.343561	0.759899	SoyZH13_17G143100
GO:0080153	negative regulation of reductive pentose-phosphate cycle	0.042337	0.016914	2.5	0.343561	0.759899	SoyZH13_19G203000
GO:0120035	regulation of plasma membrane bounded cell projection organization	0.042337	0.016914	2.5	0.343561	0.759899	SoyZH13_12G121700
GO:1900458	negative regulation of brassinosteroid mediated signaling pathway	0.042337	0.016914	2.5	0.343561	0.759899	SoyZH13_19G127000
GO:1901019	regulation of calcium ion transmembrane transporter activity	0.042337	0.016914	2.5	0.343561	0.759899	SoyZH13_02G141500
GO:1901332	negative regulation of lateral root development	0.042337	0.016914	2.5	0.343561	0.759899	SoyZH13_13G026000
GO:1901880	negative regulation of protein depolymerization	0.042337	0.016914	2.5	0.343561	0.759899	SoyZH13_19G054800
GO:1901976	regulation of cell cycle checkpoint	0.042337	0.016914	2.5	0.343561	0.759899	SoyZH13_06G058600
GO:1903169	regulation of calcium ion transmembrane transport	0.042337	0.016914	2.5	0.343561	0.759899	SoyZH13_02G141500
GO:1903509	liposaccharide metabolic process	0.042337	0.016914	2.5	0.343561	0.759899	SoyZH13_09G238500
GO:1904668	positive regulation of ubiquitin protein ligase activity	0.042337	0.016914	2.5	0.343561	0.759899	SoyZH13_11G026600
GO:2000023	regulation of lateral root development	0.042337	0.016914	2.5	0.343561	0.759899	SoyZH13_13G026000
GO:0051239	regulation of multicellular organismal process	0.804403	0.723075	1.11	0.34726	0.766519	SoyZH13_02G141500/SoyZH13_03G132700/SoyZH13_03G172700/SoyZH13_05G007700/SoyZH13_05G011300/SoyZH13_05G100300/SoyZH13_05G229200/SoyZH13_08G133500/SoyZH13_12G121700/SoyZH13_13G019700/SoyZH13_13G026000/SoyZH13_13G294400/SoyZH13_14G104400/SoyZH13_14G133700/SoyZH13_14G143200/SoyZH13_14G147000/SoyZH13_18G017800/SoyZH13_20G137300/SoyZH13_U000433
GO:0000045	autophagosome assembly	0.211685	0.164912	1.28	0.349377	0.766519	SoyZH13_02G189200/SoyZH13_05G176600/SoyZH13_07G036800/SoyZH13_08G140200/SoyZH13_17G067500
GO:0048366	leaf development	0.465707	0.401708	1.16	0.349543	0.766519	SoyZH13_02G115900/SoyZH13_03G132700/SoyZH13_03G227800/SoyZH13_05G100300/SoyZH13_07G135300/SoyZH13_08G142000/SoyZH13_11G057300/SoyZH13_12G189300/SoyZH13_18G005200/SoyZH13_19G231800/SoyZH13_20G136700
GO:0006880	intracellular sequestering of iron ion	0.127011	0.0887987	1.43	0.350856	0.766519	SoyZH13_07G144200/SoyZH13_08G045200/SoyZH13_08G072500
GO:0006893	Golgi to plasma membrane transport	0.127011	0.0887987	1.43	0.350856	0.766519	SoyZH13_07G044400/SoyZH13_07G151200/SoyZH13_10G038000
GO:0007088	regulation of mitotic nuclear division	0.127011	0.0887987	1.43	0.350856	0.766519	NewGene_178/NewGene_5258/SoyZH13_06G058600
GO:0009086	methionine biosynthetic process	0.127011	0.0887987	1.43	0.350856	0.766519	SoyZH13_08G045400/SoyZH13_19G100500/SoyZH13_20G135600
GO:0009767	photosynthetic electron transport chain	0.127011	0.0887987	1.43	0.350856	0.766519	NewGene_806/SoyZH13_08G211700/SoyZH13_16G023900
GO:0030042	actin filament depolymerization	0.127011	0.0887987	1.43	0.350856	0.766519	SoyZH13_03G145900/SoyZH13_06G004200/SoyZH13_11G103700
GO:0034248	regulation of cellular amide metabolic process	0.127011	0.0887987	1.43	0.350856	0.766519	SoyZH13_02G179700/SoyZH13_04G222800/SoyZH13_10G074500
GO:0071478	cellular response to radiation	0.127011	0.0887987	1.43	0.350856	0.766519	SoyZH13_09G038100/SoyZH13_15G140000/SoyZH13_20G137300
GO:1901990	regulation of mitotic cell cycle phase transition	0.127011	0.0887987	1.43	0.350856	0.766519	NewGene_178/NewGene_5258/SoyZH13_06G058600
GO:1990748	cellular detoxification	0.127011	0.0887987	1.43	0.350856	0.766519	SoyZH13_03G130100/SoyZH13_04G072300/SoyZH13_06G073400
GO:0006790	sulfur compound metabolic process	0.169348	0.126855	1.33	0.351677	0.766864	SoyZH13_02G222200/SoyZH13_02G222300/SoyZH13_05G128200/SoyZH13_14G194700
GO:0015914	phospholipid transport	0.169348	0.126855	1.33	0.351677	0.766864	SoyZH13_04G028400/SoyZH13_06G009400/SoyZH13_13G270100/SoyZH13_15G202600
GO:0010033	response to organic substance	1.82049	1.70832	1.07	0.352562	0.76807	NewGene_3670/SoyZH13_01G169600/SoyZH13_02G061600/SoyZH13_02G136600/SoyZH13_02G225100/SoyZH13_03G139200/SoyZH13_03G172700/SoyZH13_05G011300/SoyZH13_05G229200/SoyZH13_06G031700/SoyZH13_06G058600/SoyZH13_06G148500/SoyZH13_06G225000/SoyZH13_08G155300/SoyZH13_08G254500/SoyZH13_08G329500/SoyZH13_09G007900/SoyZH13_09G215400/SoyZH13_10G027600/SoyZH13_10G157900/SoyZH13_10G276300/SoyZH13_11G037900/SoyZH13_…
GO:0033993	response to lipid	0.762066	0.685018	1.11	0.352986	0.768272	NewGene_3670/SoyZH13_02G136600/SoyZH13_03G139200/SoyZH13_05G229200/SoyZH13_06G031700/SoyZH13_08G254500/SoyZH13_09G007900/SoyZH13_09G215400/SoyZH13_10G027600/SoyZH13_10G157900/SoyZH13_11G134000/SoyZH13_12G046700/SoyZH13_13G279500/SoyZH13_14G174200/SoyZH13_17G131800/SoyZH13_18G230000/SoyZH13_19G127000/SoyZH13_20G202800
GO:0010646	regulation of cell communication	0.889077	0.807645	1.1	0.354673	0.771218	SoyZH13_02G141500/SoyZH13_02G222200/SoyZH13_02G222300/SoyZH13_05G007700/SoyZH13_05G128200/SoyZH13_05G162100/SoyZH13_06G158900/SoyZH13_10G241200/SoyZH13_11G037900/SoyZH13_12G046700/SoyZH13_13G294400/SoyZH13_14G111000/SoyZH13_14G174200/SoyZH13_14G194700/SoyZH13_16G062900/SoyZH13_17G199400/SoyZH13_18G005200/SoyZH13_19G086501/SoyZH13_19G127000/SoyZH13_20G117200/SoyZH13_20G136700
GO:0003006	developmental process involved in reproduction	1.56647	1.46306	1.07	0.355232	0.771711	NewGene_148/SoyZH13_02G061600/SoyZH13_02G136600/SoyZH13_02G143500/SoyZH13_03G132700/SoyZH13_03G139200/SoyZH13_03G172700/SoyZH13_04G028400/SoyZH13_05G007700/SoyZH13_05G011300/SoyZH13_05G170700/SoyZH13_06G009400/SoyZH13_06G058600/SoyZH13_06G292000/SoyZH13_07G127100/SoyZH13_07G135300/SoyZH13_08G133500/SoyZH13_08G142000/SoyZH13_09G024800/SoyZH13_09G227400/SoyZH13_10G027600/SoyZH13_11G037900/SoyZH13_1…
GO:0022402	cell cycle process	0.508044	0.443993	1.14	0.356207	0.773102	NewGene_148/SoyZH13_04G028400/SoyZH13_06G009400/SoyZH13_06G058600/SoyZH13_08G133500/SoyZH13_09G024800/SoyZH13_11G050400/SoyZH13_11G247800/SoyZH13_17G158000/SoyZH13_18G006200/SoyZH13_18G017800/SoyZH13_20G058201
GO:0048646	anatomical structure formation involved in morphogenesis	0.381033	0.325595	1.17	0.361796	0.784498	SoyZH13_04G028400/SoyZH13_06G009400/SoyZH13_06G058600/SoyZH13_08G133500/SoyZH13_12G121700/SoyZH13_13G026000/SoyZH13_13G294400/SoyZH13_17G214700/SoyZH13_18G017800
GO:0006869	lipid transport	0.465707	0.405937	1.15	0.362578	0.784723	SoyZH13_02G083300/SoyZH13_04G028400/SoyZH13_05G002300/SoyZH13_05G108800/SoyZH13_06G009400/SoyZH13_07G077400/SoyZH13_08G070700/SoyZH13_09G163000/SoyZH13_10G159800/SoyZH13_13G060100/SoyZH13_20G133200
GO:0071229	cellular response to acid chemical	0.465707	0.405937	1.15	0.362578	0.784723	NewGene_3670/SoyZH13_02G061600/SoyZH13_06G148500/SoyZH13_08G155300/SoyZH13_09G215400/SoyZH13_11G037900/SoyZH13_16G046400/SoyZH13_18G230000/SoyZH13_19G087400/SoyZH13_19G102300/SoyZH13_19G127000
GO:0006793	phosphorus metabolic process	0.508044	0.448222	1.13	0.36866	0.789005	SoyZH13_01G025700/SoyZH13_02G037600/SoyZH13_03G132700/SoyZH13_06G084800/SoyZH13_08G254500/SoyZH13_08G329500/SoyZH13_11G167100/SoyZH13_12G072100/SoyZH13_15G118800/SoyZH13_17G181800/SoyZH13_17G224900/SoyZH13_19G086501
GO:0032504	multicellular organism reproduction	0.42337	0.36788	1.15	0.369305	0.789005	SoyZH13_02G136600/SoyZH13_03G139200/SoyZH13_05G011300/SoyZH13_06G058600/SoyZH13_08G133500/SoyZH13_09G024800/SoyZH13_10G027600/SoyZH13_13G294400/SoyZH13_18G017800/SoyZH13_20G058201
GO:0000959	mitochondrial RNA metabolic process	0.211685	0.16914	1.25	0.369954	0.789005	SoyZH13_06G031700/SoyZH13_09G154200/SoyZH13_09G157300/SoyZH13_09G157500/SoyZH13_16G172100
GO:0009860	pollen tube growth	0.211685	0.16914	1.25	0.369954	0.789005	SoyZH13_02G143500/SoyZH13_05G007700/SoyZH13_07G192500/SoyZH13_09G227400/SoyZH13_10G149800
GO:0044087	regulation of cellular component biogenesis	0.211685	0.16914	1.25	0.369954	0.789005	SoyZH13_06G058600/SoyZH13_06G268600/SoyZH13_09G227400/SoyZH13_12G100400/SoyZH13_12G121700
GO:0051129	negative regulation of cellular component organization	0.169348	0.131084	1.29	0.375272	0.789005	SoyZH13_06G268600/SoyZH13_12G100400/SoyZH13_12G121700/SoyZH13_19G054800
GO:0051240	positive regulation of multicellular organismal process	0.169348	0.131084	1.29	0.375272	0.789005	SoyZH13_05G100300/SoyZH13_05G229200/SoyZH13_12G121700/SoyZH13_20G137300
GO:0140053	mitochondrial gene expression	0.169348	0.131084	1.29	0.375272	0.789005	SoyZH13_09G154200/SoyZH13_09G157300/SoyZH13_09G157500/SoyZH13_16G172100
GO:0031325	positive regulation of cellular metabolic process	0.677392	0.613134	1.1	0.375893	0.789005	NewGene_178/NewGene_3670/NewGene_5258/SoyZH13_02G179700/SoyZH13_03G062900/SoyZH13_04G213700/SoyZH13_05G100300/SoyZH13_05G217900/SoyZH13_06G058600/SoyZH13_08G305200/SoyZH13_10G074500/SoyZH13_12G121700/SoyZH13_16G049700/SoyZH13_17G008500/SoyZH13_19G083200/SoyZH13_19G231800
GO:0009787	regulation of abscisic acid-activated signaling pathway	0.381033	0.329824	1.16	0.376444	0.789005	SoyZH13_02G222200/SoyZH13_02G222300/SoyZH13_05G128200/SoyZH13_05G162100/SoyZH13_10G241200/SoyZH13_14G174200/SoyZH13_14G194700/SoyZH13_16G062900/SoyZH13_20G117200
GO:0000290	deadenylation-dependent decapping of nuclear-transcribed mRNA	0.084674	0.0549706	1.54	0.378075	0.789005	SoyZH13_08G163900/SoyZH13_15G235700
GO:0006183	GTP biosynthetic process	0.084674	0.0549706	1.54	0.378075	0.789005	SoyZH13_03G097300/SoyZH13_15G242100
GO:0007021	tubulin complex assembly	0.084674	0.0549706	1.54	0.378075	0.789005	SoyZH13_07G222400/SoyZH13_15G122700
GO:0007129	synapsis	0.084674	0.0549706	1.54	0.378075	0.789005	SoyZH13_11G247800/SoyZH13_18G006200
GO:0009943	adaxial/abaxial axis specification	0.084674	0.0549706	1.54	0.378075	0.789005	SoyZH13_03G132700/SoyZH13_05G011300
GO:0010950	positive regulation of endopeptidase activity	0.084674	0.0549706	1.54	0.378075	0.789005	NewGene_178/NewGene_5258
GO:0010952	positive regulation of peptidase activity	0.084674	0.0549706	1.54	0.378075	0.789005	NewGene_178/NewGene_5258
GO:0018401	peptidyl-proline hydroxylation to 4-hydroxy-L-proline	0.084674	0.0549706	1.54	0.378075	0.789005	SoyZH13_04G019900/SoyZH13_13G052300
GO:0022413	reproductive process in single-celled organism	0.084674	0.0549706	1.54	0.378075	0.789005	SoyZH13_04G028400/SoyZH13_06G009400
GO:0030435	sporulation resulting in formation of a cellular spore	0.084674	0.0549706	1.54	0.378075	0.789005	SoyZH13_04G028400/SoyZH13_06G009400
GO:0030437	ascospore formation	0.084674	0.0549706	1.54	0.378075	0.789005	SoyZH13_04G028400/SoyZH13_06G009400
GO:0030587	sorocarp development	0.084674	0.0549706	1.54	0.378075	0.789005	SoyZH13_06G268600/SoyZH13_12G100400
GO:0031333	negative regulation of protein-containing complex assembly	0.084674	0.0549706	1.54	0.378075	0.789005	SoyZH13_06G268600/SoyZH13_12G100400
GO:0032505	reproduction of a single-celled organism	0.084674	0.0549706	1.54	0.378075	0.789005	SoyZH13_04G028400/SoyZH13_06G009400
GO:0034475	U4 snRNA 3'-end processing	0.084674	0.0549706	1.54	0.378075	0.789005	SoyZH13_03G133800/SoyZH13_19G237400
GO:0043935	sexual sporulation resulting in formation of a cellular spore	0.084674	0.0549706	1.54	0.378075	0.789005	SoyZH13_04G028400/SoyZH13_06G009400
GO:0044089	positive regulation of cellular component biogenesis	0.084674	0.0549706	1.54	0.378075	0.789005	SoyZH13_06G058600/SoyZH13_12G121700
GO:0045143	homologous chromosome segregation	0.084674	0.0549706	1.54	0.378075	0.789005	SoyZH13_11G247800/SoyZH13_18G006200
GO:0045487	gibberellin catabolic process	0.084674	0.0549706	1.54	0.378075	0.789005	SoyZH13_02G010100/SoyZH13_17G035800
GO:0048444	floral organ morphogenesis	0.084674	0.0549706	1.54	0.378075	0.789005	SoyZH13_03G172700/SoyZH13_10G022800
GO:0048562	embryonic organ morphogenesis	0.084674	0.0549706	1.54	0.378075	0.789005	SoyZH13_04G094400/SoyZH13_05G007700
GO:0048565	digestive tract development	0.084674	0.0549706	1.54	0.378075	0.789005	SoyZH13_04G094400/SoyZH13_05G007700
GO:0048568	embryonic organ development	0.084674	0.0549706	1.54	0.378075	0.789005	SoyZH13_04G094400/SoyZH13_05G007700
GO:0055123	digestive system development	0.084674	0.0549706	1.54	0.378075	0.789005	SoyZH13_04G094400/SoyZH13_05G007700
GO:0065001	specification of axis polarity	0.084674	0.0549706	1.54	0.378075	0.789005	SoyZH13_03G132700/SoyZH13_05G011300
GO:0090702	non-reproductive fruiting body development	0.084674	0.0549706	1.54	0.378075	0.789005	SoyZH13_06G268600/SoyZH13_12G100400
GO:0099120	socially cooperative development	0.084674	0.0549706	1.54	0.378075	0.789005	SoyZH13_06G268600/SoyZH13_12G100400
GO:2000582	positive regulation of ATP-dependent microtubule motor activity, plus-end-directed	0.084674	0.0549706	1.54	0.378075	0.789005	SoyZH13_13G150500/SoyZH13_13G329600
GO:0007186	G protein-coupled receptor signaling pathway	0.127011	0.0930272	1.37	0.379207	0.789005	SoyZH13_09G067000/SoyZH13_11G059100/SoyZH13_17G047100
GO:0009082	branched-chain amino acid biosynthetic process	0.127011	0.0930272	1.37	0.379207	0.789005	NewGene_5890/SoyZH13_01G179700/SoyZH13_04G046800
GO:0071482	cellular response to light stimulus	0.127011	0.0930272	1.37	0.379207	0.789005	SoyZH13_09G038100/SoyZH13_15G140000/SoyZH13_20G137300
GO:0098869	cellular oxidant detoxification	0.127011	0.0930272	1.37	0.379207	0.789005	SoyZH13_03G130100/SoyZH13_04G072300/SoyZH13_06G073400
GO:0140013	meiotic nuclear division	0.127011	0.0930272	1.37	0.379207	0.789005	SoyZH13_09G024800/SoyZH13_11G247800/SoyZH13_18G006200
GO:0006629	lipid metabolic process	1.27011	1.19244	1.07	0.385639	0.795526	NewGene_1861/SoyZH13_01G013500/SoyZH13_01G105200/SoyZH13_01G169600/SoyZH13_01G170000/SoyZH13_02G133000/SoyZH13_02G273700/SoyZH13_05G062800/SoyZH13_06G004900/SoyZH13_07G190500/SoyZH13_07G207200/SoyZH13_08G305600/SoyZH13_09G219702/SoyZH13_09G238500/SoyZH13_11G158700/SoyZH13_11G162100/SoyZH13_12G029600/SoyZH13_13G097800/SoyZH13_13G290900/SoyZH13_14G090700/SoyZH13_14G174200/SoyZH13_14G178100/SoyZH13_…
GO:0071495	cellular response to endogenous stimulus	0.592718	0.537021	1.1	0.390206	0.795526	NewGene_3670/SoyZH13_02G061600/SoyZH13_06G148500/SoyZH13_08G155300/SoyZH13_09G215400/SoyZH13_11G037900/SoyZH13_11G134000/SoyZH13_13G026000/SoyZH13_16G046400/SoyZH13_16G049700/SoyZH13_18G230000/SoyZH13_19G083200/SoyZH13_19G087400/SoyZH13_19G127000
GO:0051321	meiotic cell cycle	0.381033	0.334052	1.14	0.391137	0.795526	NewGene_148/SoyZH13_04G028400/SoyZH13_06G009400/SoyZH13_09G024800/SoyZH13_11G050400/SoyZH13_11G247800/SoyZH13_16G075900/SoyZH13_17G158000/SoyZH13_18G006200
GO:0080134	regulation of response to stress	0.508044	0.456679	1.11	0.39372	0.795526	SoyZH13_05G007700/SoyZH13_05G162100/SoyZH13_08G155300/SoyZH13_08G329500/SoyZH13_10G157900/SoyZH13_11G037900/SoyZH13_14G174200/SoyZH13_15G234300/SoyZH13_16G062900/SoyZH13_19G086501/SoyZH13_20G136700/SoyZH13_20G202800
GO:0009691	cytokinin biosynthetic process	0.169348	0.135312	1.25	0.398786	0.795526	SoyZH13_06G049300/SoyZH13_14G200300/SoyZH13_17G216200/SoyZH13_17G244400
GO:0046323	glucose import	0.338696	0.295996	1.14	0.399775	0.795526	SoyZH13_01G140500/SoyZH13_08G093001/SoyZH13_11G004600/SoyZH13_11G116300/SoyZH13_12G101000/SoyZH13_13G273200/SoyZH13_19G224000/SoyZH13_20G130900
GO:0007049	cell cycle	0.592718	0.541249	1.1	0.401775	0.795526	NewGene_148/SoyZH13_04G028400/SoyZH13_06G009400/SoyZH13_06G058600/SoyZH13_08G133500/SoyZH13_09G024800/SoyZH13_11G050400/SoyZH13_11G097100/SoyZH13_11G247800/SoyZH13_17G158000/SoyZH13_18G006200/SoyZH13_18G017800/SoyZH13_19G054800/SoyZH13_20G058201
GO:0006875	cellular metal ion homeostasis	0.127011	0.0972557	1.31	0.407278	0.795526	SoyZH13_02G141500/SoyZH13_05G156700/SoyZH13_07G016300
GO:0009089	lysine biosynthetic process via diaminopimelate	0.127011	0.0972557	1.31	0.407278	0.795526	SoyZH13_08G045400/SoyZH13_16G045200/SoyZH13_16G131400
GO:0009624	response to nematode	0.127011	0.0972557	1.31	0.407278	0.795526	SoyZH13_05G011300/SoyZH13_14G143200/SoyZH13_U000433
GO:0032880	regulation of protein localization	0.127011	0.0972557	1.31	0.407278	0.795526	SoyZH13_04G185000/SoyZH13_06G058600/SoyZH13_12G121700
GO:0051783	regulation of nuclear division	0.127011	0.0972557	1.31	0.407278	0.795526	NewGene_178/NewGene_5258/SoyZH13_06G058600
GO:0060562	epithelial tube morphogenesis	0.127011	0.0972557	1.31	0.407278	0.795526	SoyZH13_04G094400/SoyZH13_05G007700/SoyZH13_13G294400
GO:0097237	cellular response to toxic substance	0.127011	0.0972557	1.31	0.407278	0.795526	SoyZH13_03G130100/SoyZH13_04G072300/SoyZH13_06G073400
GO:0098754	detoxification	0.127011	0.0972557	1.31	0.407278	0.795526	SoyZH13_03G130100/SoyZH13_04G072300/SoyZH13_06G073400
GO:1901987	regulation of cell cycle phase transition	0.127011	0.0972557	1.31	0.407278	0.795526	NewGene_178/NewGene_5258/SoyZH13_06G058600
GO:0000011	vacuole inheritance	0.042337	0.0211425	2	0.409135	0.795526	SoyZH13_02G045500
GO:0000578	embryonic axis specification	0.042337	0.0211425	2	0.409135	0.795526	SoyZH13_13G147800
GO:0000965	mitochondrial RNA 3'-end processing	0.042337	0.0211425	2	0.409135	0.795526	SoyZH13_19G005700
GO:0003012	muscle system process	0.042337	0.0211425	2	0.409135	0.795526	SoyZH13_02G141500
GO:0003015	heart process	0.042337	0.0211425	2	0.409135	0.795526	SoyZH13_02G141500
GO:0006144	purine nucleobase metabolic process	0.042337	0.0211425	2	0.409135	0.795526	SoyZH13_17G143100
GO:0006287	base-excision repair, gap-filling	0.042337	0.0211425	2	0.409135	0.795526	SoyZH13_04G187600
GO:0006307	DNA dealkylation involved in DNA repair	0.042337	0.0211425	2	0.409135	0.795526	SoyZH13_06G042600
GO:0006335	DNA replication-dependent nucleosome assembly	0.042337	0.0211425	2	0.409135	0.795526	SoyZH13_01G164900
GO:0006336	DNA replication-independent nucleosome assembly	0.042337	0.0211425	2	0.409135	0.795526	SoyZH13_18G101600
GO:0006419	alanyl-tRNA aminoacylation	0.042337	0.0211425	2	0.409135	0.795526	SoyZH13_06G001400
GO:0006643	membrane lipid metabolic process	0.042337	0.0211425	2	0.409135	0.795526	SoyZH13_09G238500
GO:0006855	drug transmembrane transport	0.042337	0.0211425	2	0.409135	0.795526	SoyZH13_11G025401
GO:0006936	muscle contraction	0.042337	0.0211425	2	0.409135	0.795526	SoyZH13_02G141500
GO:0006941	striated muscle contraction	0.042337	0.0211425	2	0.409135	0.795526	SoyZH13_02G141500
GO:0007097	nuclear migration	0.042337	0.0211425	2	0.409135	0.795526	SoyZH13_14G093401
GO:0009704	de-etiolation	0.042337	0.0211425	2	0.409135	0.795526	SoyZH13_17G081200
GO:0009954	proximal/distal pattern formation	0.042337	0.0211425	2	0.409135	0.795526	SoyZH13_11G057300
GO:0010229	inflorescence development	0.042337	0.0211425	2	0.409135	0.795526	SoyZH13_03G132700
GO:0010304	PSII associated light-harvesting complex II catabolic process	0.042337	0.0211425	2	0.409135	0.795526	SoyZH13_07G080500
GO:0010483	pollen tube reception	0.042337	0.0211425	2	0.409135	0.795526	SoyZH13_06G292000
GO:0010928	regulation of auxin mediated signaling pathway	0.042337	0.0211425	2	0.409135	0.795526	SoyZH13_18G005200
GO:0015893	drug transport	0.042337	0.0211425	2	0.409135	0.795526	SoyZH13_11G025401
GO:0030091	protein repair	0.042337	0.0211425	2	0.409135	0.795526	SoyZH13_13G190000
GO:0030104	water homeostasis	0.042337	0.0211425	2	0.409135	0.795526	SoyZH13_01G169600
GO:0030418	nicotianamine biosynthetic process	0.042337	0.0211425	2	0.409135	0.795526	SoyZH13_15G231800
GO:0030448	hyphal growth	0.042337	0.0211425	2	0.409135	0.795526	SoyZH13_02G045500
GO:0031118	rRNA pseudouridine synthesis	0.042337	0.0211425	2	0.409135	0.795526	SoyZH13_15G054500
GO:0031120	snRNA pseudouridine synthesis	0.042337	0.0211425	2	0.409135	0.795526	SoyZH13_15G054500
GO:0032790	ribosome disassembly	0.042337	0.0211425	2	0.409135	0.795526	SoyZH13_02G187200
GO:0034051	negative regulation of plant-type hypersensitive response	0.042337	0.0211425	2	0.409135	0.795526	SoyZH13_08G329500
GO:0034644	cellular response to UV	0.042337	0.0211425	2	0.409135	0.795526	SoyZH13_20G137300
GO:0035336	long-chain fatty-acyl-CoA metabolic process	0.042337	0.0211425	2	0.409135	0.795526	SoyZH13_13G290900
GO:0036180	filamentous growth of a population of unicellular organisms in response to biotic stimulus	0.042337	0.0211425	2	0.409135	0.795526	SoyZH13_02G045500
GO:0044571	[2Fe-2S] cluster assembly	0.042337	0.0211425	2	0.409135	0.795526	SoyZH13_02G176400
GO:0045739	positive regulation of DNA repair	0.042337	0.0211425	2	0.409135	0.795526	SoyZH13_05G103400
GO:0045900	negative regulation of translational elongation	0.042337	0.0211425	2	0.409135	0.795526	SoyZH13_06G131300
GO:0045912	negative regulation of carbohydrate metabolic process	0.042337	0.0211425	2	0.409135	0.795526	SoyZH13_09G219702
GO:0046033	AMP metabolic process	0.042337	0.0211425	2	0.409135	0.795526	SoyZH13_03G050400
GO:0046622	positive regulation of organ growth	0.042337	0.0211425	2	0.409135	0.795526	NewGene_1123
GO:0046834	lipid phosphorylation	0.042337	0.0211425	2	0.409135	0.795526	SoyZH13_17G224900
GO:0048308	organelle inheritance	0.042337	0.0211425	2	0.409135	0.795526	SoyZH13_02G045500
GO:0048439	flower morphogenesis	0.042337	0.0211425	2	0.409135	0.795526	SoyZH13_03G172700
GO:0050000	chromosome localization	0.042337	0.0211425	2	0.409135	0.795526	SoyZH13_06G058600
GO:0051099	positive regulation of binding	0.042337	0.0211425	2	0.409135	0.795526	SoyZH13_06G058600
GO:0051303	establishment of chromosome localization	0.042337	0.0211425	2	0.409135	0.795526	SoyZH13_06G058600
GO:0051310	metaphase plate congression	0.042337	0.0211425	2	0.409135	0.795526	SoyZH13_06G058600
GO:0051383	kinetochore organization	0.042337	0.0211425	2	0.409135	0.795526	SoyZH13_06G058600
GO:0051647	nucleus localization	0.042337	0.0211425	2	0.409135	0.795526	SoyZH13_14G093401
GO:0051648	vesicle localization	0.042337	0.0211425	2	0.409135	0.795526	SoyZH13_09G227400
GO:0051650	establishment of vesicle localization	0.042337	0.0211425	2	0.409135	0.795526	SoyZH13_09G227400
GO:0055001	muscle cell development	0.042337	0.0211425	2	0.409135	0.795526	SoyZH13_02G141500
GO:0055047	generative cell mitosis	0.042337	0.0211425	2	0.409135	0.795526	SoyZH13_20G058201
GO:0060047	heart contraction	0.042337	0.0211425	2	0.409135	0.795526	SoyZH13_02G141500
GO:0060048	cardiac muscle contraction	0.042337	0.0211425	2	0.409135	0.795526	SoyZH13_02G141500
GO:0070084	protein initiator methionine removal	0.042337	0.0211425	2	0.409135	0.795526	SoyZH13_02G092900
GO:0070525	tRNA threonylcarbamoyladenosine metabolic process	0.042337	0.0211425	2	0.409135	0.795526	SoyZH13_11G150900
GO:0070972	protein localization to endoplasmic reticulum	0.042337	0.0211425	2	0.409135	0.795526	SoyZH13_02G141500
GO:0080086	stamen filament development	0.042337	0.0211425	2	0.409135	0.795526	SoyZH13_18G141302
GO:0090266	regulation of mitotic cell cycle spindle assembly checkpoint	0.042337	0.0211425	2	0.409135	0.795526	SoyZH13_06G058600
GO:0101030	tRNA-guanine transglycosylation	0.042337	0.0211425	2	0.409135	0.795526	SoyZH13_04G092500
GO:2000069	regulation of post-embryonic root development	0.042337	0.0211425	2	0.409135	0.795526	SoyZH13_13G026000
GO:0009266	response to temperature stimulus	0.550381	0.503193	1.09	0.410052	0.796157	SoyZH13_01G169600/SoyZH13_02G179700/SoyZH13_02G225100/SoyZH13_03G132700/SoyZH13_04G222800/SoyZH13_05G167500/SoyZH13_05G217900/SoyZH13_07G127100/SoyZH13_09G007900/SoyZH13_10G074500/SoyZH13_13G026000/SoyZH13_14G197901/SoyZH13_20G137300
GO:0032879	regulation of localization	0.42337	0.380566	1.11	0.410908	0.796157	SoyZH13_02G141500/SoyZH13_04G094400/SoyZH13_04G185000/SoyZH13_06G058600/SoyZH13_06G268600/SoyZH13_09G227400/SoyZH13_10G046202/SoyZH13_12G100400/SoyZH13_12G121700/SoyZH13_14G147000
GO:0034440	lipid oxidation	0.211685	0.177597	1.19	0.411064	0.796157	SoyZH13_03G242900/SoyZH13_07G038600/SoyZH13_08G180600/SoyZH13_12G050600/SoyZH13_19G247200
GO:0044283	small molecule biosynthetic process	0.211685	0.177597	1.19	0.411064	0.796157	SoyZH13_01G169600/SoyZH13_07G171000/SoyZH13_07G188302/SoyZH13_11G167100/SoyZH13_12G072100
GO:0006271	DNA strand elongation involved in DNA replication	0.084674	0.0591991	1.43	0.414773	0.796157	SoyZH13_03G198700/SoyZH13_08G080200
GO:0006857	oligopeptide transport	0.084674	0.0591991	1.43	0.414773	0.796157	SoyZH13_01G098900/SoyZH13_05G125500
GO:0009567	double fertilization forming a zygote and endosperm	0.084674	0.0591991	1.43	0.414773	0.796157	SoyZH13_06G292000/SoyZH13_07G192500
GO:0009944	polarity specification of adaxial/abaxial axis	0.084674	0.0591991	1.43	0.414773	0.796157	SoyZH13_03G132700/SoyZH13_05G011300
GO:0010675	regulation of cellular carbohydrate metabolic process	0.084674	0.0591991	1.43	0.414773	0.796157	SoyZH13_09G219702/SoyZH13_18G149600
GO:0030388	fructose 1,6-bisphosphate metabolic process	0.084674	0.0591991	1.43	0.414773	0.796157	SoyZH13_02G203100/SoyZH13_14G173500
GO:0035825	homologous recombination	0.084674	0.0591991	1.43	0.414773	0.796157	SoyZH13_11G247800/SoyZH13_18G006200
GO:0046373	L-arabinose metabolic process	0.084674	0.0591991	1.43	0.414773	0.796157	SoyZH13_03G106300/SoyZH13_19G110000
GO:0070417	cellular response to cold	0.084674	0.0591991	1.43	0.414773	0.796157	SoyZH13_05G217900/SoyZH13_10G134900
GO:0071051	polyadenylation-dependent snoRNA 3'-end processing	0.084674	0.0591991	1.43	0.414773	0.796157	SoyZH13_03G133800/SoyZH13_19G237400
GO:0072521	purine-containing compound metabolic process	0.084674	0.0591991	1.43	0.414773	0.796157	SoyZH13_08G254500/SoyZH13_17G143100
GO:0032268	regulation of cellular protein metabolic process	0.465707	0.422851	1.1	0.415196	0.796157	NewGene_178/NewGene_5258/SoyZH13_02G179700/SoyZH13_03G062900/SoyZH13_04G222800/SoyZH13_05G046200/SoyZH13_05G217900/SoyZH13_06G058600/SoyZH13_06G163300/SoyZH13_10G074500/SoyZH13_17G125200
GO:0009791	post-embryonic development	1.4818	1.41655	1.05	0.415304	0.796157	SoyZH13_02G061600/SoyZH13_02G136600/SoyZH13_03G132700/SoyZH13_03G139200/SoyZH13_03G172700/SoyZH13_05G011300/SoyZH13_05G170700/SoyZH13_07G127100/SoyZH13_07G135300/SoyZH13_08G133500/SoyZH13_08G142000/SoyZH13_08G211700/SoyZH13_09G154200/SoyZH13_09G157300/SoyZH13_09G157500/SoyZH13_10G027600/SoyZH13_10G157900/SoyZH13_10G241200/SoyZH13_11G037900/SoyZH13_11G057300/SoyZH13_13G026000/SoyZH13_13G294400/Soy…
GO:0033043	regulation of organelle organization	0.508044	0.465136	1.09	0.418892	0.802371	NewGene_178/NewGene_5258/SoyZH13_05G217900/SoyZH13_06G058600/SoyZH13_06G268600/SoyZH13_08G133500/SoyZH13_09G227400/SoyZH13_10G046202/SoyZH13_12G100400/SoyZH13_12G121700/SoyZH13_18G017800/SoyZH13_19G054800
GO:0051259	protein complex oligomerization	0.254022	0.219882	1.16	0.419664	0.803185	SoyZH13_02G176400/SoyZH13_11G130200/SoyZH13_12G053600/SoyZH13_13G294400/SoyZH13_14G197200/SoyZH13_15G102500
GO:1901565	organonitrogen compound catabolic process	1.1431	1.08673	1.05	0.420599	0.80431	NewGene_178/NewGene_5258/NewGene_806/SoyZH13_02G118800/SoyZH13_02G172200/SoyZH13_04G222700/SoyZH13_05G155500/SoyZH13_07G188302/SoyZH13_08G258600/SoyZH13_09G223100/SoyZH13_10G186700/SoyZH13_11G145500/SoyZH13_13G026000/SoyZH13_13G147800/SoyZH13_14G111000/SoyZH13_14G132500/SoyZH13_14G174200/SoyZH13_15G097500/SoyZH13_16G023900/SoyZH13_16G087101/SoyZH13_17G098100/SoyZH13_17G143100/SoyZH13_17G199400/So…
GO:0006108	malate metabolic process	0.169348	0.139541	1.21	0.422143	0.806596	SoyZH13_06G082400/SoyZH13_08G060600/SoyZH13_17G096802/SoyZH13_20G177700
GO:0007015	actin filament organization	0.296359	0.262168	1.13	0.426111	0.812308	SoyZH13_05G033700/SoyZH13_07G188700/SoyZH13_08G124600/SoyZH13_10G149800/SoyZH13_13G154400/SoyZH13_13G268100/SoyZH13_17G088600
GO:0022603	regulation of anatomical structure morphogenesis	0.296359	0.262168	1.13	0.426111	0.812308	SoyZH13_03G132700/SoyZH13_05G007700/SoyZH13_05G011300/SoyZH13_08G133500/SoyZH13_13G294400/SoyZH13_14G093401/SoyZH13_18G017800
GO:0006396	RNA processing	1.05843	1.00639	1.05	0.426185	0.812308	SoyZH13_01G175600/SoyZH13_03G012800/SoyZH13_03G150000/SoyZH13_03G150200/SoyZH13_04G177400/SoyZH13_04G177401/SoyZH13_05G170700/SoyZH13_07G068900/SoyZH13_07G071400/SoyZH13_07G101900/SoyZH13_09G152800/SoyZH13_09G154200/SoyZH13_09G157300/SoyZH13_09G157500/SoyZH13_09G219702/SoyZH13_14G147000/SoyZH13_15G022900/SoyZH13_16G053400/SoyZH13_16G172100/SoyZH13_17G032000/SoyZH13_17G120000/SoyZH13_19G102502/Soy…
GO:0048518	positive regulation of biological process	1.43946	1.38272	1.04	0.428776	0.816574	NewGene_178/NewGene_3670/NewGene_5258/SoyZH13_02G141500/SoyZH13_02G179700/SoyZH13_03G062900/SoyZH13_04G213700/SoyZH13_05G011300/SoyZH13_05G100300/SoyZH13_05G162100/SoyZH13_05G217900/SoyZH13_05G229200/SoyZH13_06G058600/SoyZH13_06G292000/SoyZH13_08G305200/SoyZH13_08G329500/SoyZH13_10G074500/SoyZH13_10G157900/SoyZH13_12G046700/SoyZH13_12G121700/SoyZH13_13G026000/SoyZH13_13G231800/SoyZH13_13G294400/S…
GO:0000302	response to reactive oxygen species	0.338696	0.304453	1.11	0.431169	0.818911	SoyZH13_02G179700/SoyZH13_09G154600/SoyZH13_10G074500/SoyZH13_11G130200/SoyZH13_12G053600/SoyZH13_12G106701/SoyZH13_14G197200/SoyZH13_15G102500
GO:0010638	positive regulation of organelle organization	0.211685	0.181826	1.16	0.431488	0.818911	NewGene_178/NewGene_5258/SoyZH13_05G217900/SoyZH13_06G058600/SoyZH13_12G121700
GO:1901701	cellular response to oxygen-containing compound	0.550381	0.51165	1.08	0.43419	0.818911	NewGene_3670/SoyZH13_01G169600/SoyZH13_02G061600/SoyZH13_06G148500/SoyZH13_08G155300/SoyZH13_09G215400/SoyZH13_11G037900/SoyZH13_12G106701/SoyZH13_16G046400/SoyZH13_18G230000/SoyZH13_19G087400/SoyZH13_19G102300/SoyZH13_19G127000
GO:0009605	response to external stimulus	1.35478	1.30238	1.04	0.434291	0.818911	NewGene_3670/NewGene_806/NewGene_940/SoyZH13_02G128501/SoyZH13_03G132700/SoyZH13_05G011300/SoyZH13_06G058600/SoyZH13_06G148500/SoyZH13_06G292000/SoyZH13_08G133500/SoyZH13_08G155300/SoyZH13_08G329500/SoyZH13_09G219702/SoyZH13_10G157900/SoyZH13_10G276300/SoyZH13_11G037900/SoyZH13_12G121700/SoyZH13_13G019700/SoyZH13_13G192900/SoyZH13_14G104400/SoyZH13_14G133700/SoyZH13_14G143200/SoyZH13_14G147000/So…
GO:0000375	RNA splicing, via transesterification reactions	0.127011	0.101484	1.25	0.434953	0.818911	SoyZH13_05G170700/SoyZH13_07G101900/SoyZH13_19G176701
GO:0000377	RNA splicing, via transesterification reactions with bulged adenosine as nucleophile	0.127011	0.101484	1.25	0.434953	0.818911	SoyZH13_05G170700/SoyZH13_07G101900/SoyZH13_19G176701
GO:0010639	negative regulation of organelle organization	0.127011	0.101484	1.25	0.434953	0.818911	SoyZH13_06G268600/SoyZH13_12G100400/SoyZH13_19G054800
GO:0019216	regulation of lipid metabolic process	0.127011	0.101484	1.25	0.434953	0.818911	SoyZH13_09G219702/SoyZH13_10G157900/SoyZH13_20G202800
GO:0030071	regulation of mitotic metaphase/anaphase transition	0.127011	0.101484	1.25	0.434953	0.818911	NewGene_178/NewGene_5258/SoyZH13_06G058600
GO:0032535	regulation of cellular component size	0.127011	0.101484	1.25	0.434953	0.818911	SoyZH13_06G268600/SoyZH13_09G227400/SoyZH13_12G100400
GO:0042631	cellular response to water deprivation	0.127011	0.101484	1.25	0.434953	0.818911	NewGene_3670/SoyZH13_10G134900/SoyZH13_19G102300
GO:0045732	positive regulation of protein catabolic process	0.127011	0.101484	1.25	0.434953	0.818911	NewGene_178/NewGene_5258/SoyZH13_03G062900
GO:0045910	negative regulation of DNA recombination	0.127011	0.101484	1.25	0.434953	0.818911	SoyZH13_07G082200/SoyZH13_07G181300/SoyZH13_13G331400
GO:0098813	nuclear chromosome segregation	0.127011	0.101484	1.25	0.434953	0.818911	SoyZH13_06G058600/SoyZH13_11G247800/SoyZH13_18G006200
GO:0009966	regulation of signal transduction	0.84674	0.803417	1.05	0.437022	0.822138	SoyZH13_02G222200/SoyZH13_02G222300/SoyZH13_05G007700/SoyZH13_05G128200/SoyZH13_05G162100/SoyZH13_06G158900/SoyZH13_10G241200/SoyZH13_11G037900/SoyZH13_12G046700/SoyZH13_13G294400/SoyZH13_14G111000/SoyZH13_14G174200/SoyZH13_14G194700/SoyZH13_16G062900/SoyZH13_17G199400/SoyZH13_18G005200/SoyZH13_19G086501/SoyZH13_19G127000/SoyZH13_20G117200/SoyZH13_20G136700
GO:0006096	glycolytic process	0.42337	0.389023	1.09	0.438686	0.824597	SoyZH13_02G203100/SoyZH13_03G171500/SoyZH13_04G097700/SoyZH13_04G127000/SoyZH13_04G137800/SoyZH13_06G030700/SoyZH13_10G185200/SoyZH13_13G032900/SoyZH13_14G173500/SoyZH13_19G015600
GO:0048519	negative regulation of biological process	1.73582	1.68295	1.03	0.441322	0.826975	SoyZH13_01G134800/SoyZH13_02G222200/SoyZH13_02G222300/SoyZH13_03G172700/SoyZH13_05G007700/SoyZH13_05G011300/SoyZH13_05G128200/SoyZH13_05G162100/SoyZH13_05G217900/SoyZH13_06G058600/SoyZH13_06G158900/SoyZH13_06G268600/SoyZH13_07G039800/SoyZH13_08G133500/SoyZH13_08G155300/SoyZH13_08G329500/SoyZH13_09G007900/SoyZH13_09G219702/SoyZH13_10G241200/SoyZH13_10G276300/SoyZH13_11G037900/SoyZH13_12G100400/Soy…
GO:0001666	response to hypoxia	0.169348	0.143769	1.18	0.44527	0.826975	SoyZH13_05G011300/SoyZH13_05G217900/SoyZH13_14G143200/SoyZH13_U000433
GO:0006402	mRNA catabolic process	0.169348	0.143769	1.18	0.44527	0.826975	SoyZH13_01G134800/SoyZH13_13G159900/SoyZH13_13G216200/SoyZH13_19G102502
GO:0035295	tube development	0.169348	0.143769	1.18	0.44527	0.826975	SoyZH13_04G094400/SoyZH13_05G007700/SoyZH13_12G121700/SoyZH13_13G294400
GO:0046148	pigment biosynthetic process	0.169348	0.143769	1.18	0.44527	0.826975	SoyZH13_01G169600/SoyZH13_09G219702/SoyZH13_13G164300/SoyZH13_18G198400
GO:0009620	response to fungus	0.381033	0.350966	1.09	0.449937	0.826975	NewGene_940/SoyZH13_02G128501/SoyZH13_03G132700/SoyZH13_05G011300/SoyZH13_10G157900/SoyZH13_13G192900/SoyZH13_14G143200/SoyZH13_20G202800/SoyZH13_U000433
GO:0071496	cellular response to external stimulus	0.381033	0.350966	1.09	0.449937	0.826975	NewGene_3670/SoyZH13_05G011300/SoyZH13_09G219702/SoyZH13_14G143200/SoyZH13_16G049700/SoyZH13_18G149600/SoyZH13_19G083200/SoyZH13_19G102300/SoyZH13_U000433
GO:0044248	cellular catabolic process	1.39712	1.35312	1.03	0.450126	0.826975	NewGene_178/NewGene_5258/NewGene_806/SoyZH13_01G134800/SoyZH13_02G012400/SoyZH13_02G118800/SoyZH13_02G172200/SoyZH13_04G222700/SoyZH13_05G155500/SoyZH13_07G188302/SoyZH13_08G258600/SoyZH13_09G219702/SoyZH13_09G223100/SoyZH13_10G009100/SoyZH13_10G186700/SoyZH13_11G145500/SoyZH13_13G026000/SoyZH13_13G147800/SoyZH13_13G159900/SoyZH13_13G216200/SoyZH13_14G111000/SoyZH13_14G132500/SoyZH13_14G174200/So…
GO:0006353	DNA-templated transcription, termination	0.084674	0.0634276	1.33	0.450347	0.826975	SoyZH13_19G121500/SoyZH13_19G176701
GO:0010090	trichome morphogenesis	0.084674	0.0634276	1.33	0.450347	0.826975	SoyZH13_08G124600/SoyZH13_14G200100
GO:0010476	gibberellin mediated signaling pathway	0.084674	0.0634276	1.33	0.450347	0.826975	SoyZH13_09G215400/SoyZH13_18G230000
GO:0010497	plasmodesmata-mediated intercellular transport	0.084674	0.0634276	1.33	0.450347	0.826975	SoyZH13_10G150600/SoyZH13_19G152700
GO:0015748	organophosphate ester transport	0.084674	0.0634276	1.33	0.450347	0.826975	SoyZH13_04G028400/SoyZH13_06G009400
GO:0031425	chloroplast RNA processing	0.084674	0.0634276	1.33	0.450347	0.826975	SoyZH13_05G170700/SoyZH13_09G219702
GO:0031503	protein-containing complex localization	0.084674	0.0634276	1.33	0.450347	0.826975	SoyZH13_13G159900/SoyZH13_13G216200
GO:0048440	carpel development	0.084674	0.0634276	1.33	0.450347	0.826975	SoyZH13_14G143200/SoyZH13_U000433
GO:0048481	plant ovule development	0.084674	0.0634276	1.33	0.450347	0.826975	SoyZH13_14G143200/SoyZH13_U000433
GO:0071166	ribonucleoprotein complex localization	0.084674	0.0634276	1.33	0.450347	0.826975	SoyZH13_13G159900/SoyZH13_13G216200
GO:0071370	cellular response to gibberellin stimulus	0.084674	0.0634276	1.33	0.450347	0.826975	SoyZH13_09G215400/SoyZH13_18G230000
GO:0071426	ribonucleoprotein complex export from nucleus	0.084674	0.0634276	1.33	0.450347	0.826975	SoyZH13_13G159900/SoyZH13_13G216200
GO:0072598	protein localization to chloroplast	0.084674	0.0634276	1.33	0.450347	0.826975	SoyZH13_01G109300/SoyZH13_11G242900
GO:0090407	organophosphate biosynthetic process	0.084674	0.0634276	1.33	0.450347	0.826975	SoyZH13_11G167100/SoyZH13_12G072100
GO:0006298	mismatch repair	0.211685	0.186054	1.14	0.451759	0.826975	SoyZH13_07G082200/SoyZH13_07G181300/SoyZH13_10G019100/SoyZH13_17G117300/SoyZH13_18G065900
GO:0006338	chromatin remodeling	0.211685	0.186054	1.14	0.451759	0.826975	SoyZH13_01G014900/SoyZH13_09G188500/SoyZH13_10G193000/SoyZH13_11G022800/SoyZH13_20G167100
GO:0048638	regulation of developmental growth	0.211685	0.186054	1.14	0.451759	0.826975	SoyZH13_03G172700/SoyZH13_05G011300/SoyZH13_05G100300/SoyZH13_18G141302/SoyZH13_20G129500
GO:0032501	multicellular organismal process	2.79424	2.74007	1.02	0.452198	0.826975	NewGene_148/SoyZH13_01G025700/SoyZH13_01G169600/SoyZH13_02G012400/SoyZH13_02G037600/SoyZH13_02G061600/SoyZH13_02G115900/SoyZH13_02G136600/SoyZH13_02G141500/SoyZH13_02G143500/SoyZH13_03G132700/SoyZH13_03G139200/SoyZH13_03G172700/SoyZH13_04G094400/SoyZH13_05G007700/SoyZH13_05G011300/SoyZH13_05G100300/SoyZH13_05G170700/SoyZH13_06G058600/SoyZH13_06G158900/SoyZH13_06G292000/SoyZH13_07G127100/SoyZH13_0…
GO:0046777	protein autophosphorylation	0.719729	0.685018	1.05	0.452807	0.826975	SoyZH13_01G025700/SoyZH13_02G037600/SoyZH13_02G167800/SoyZH13_02G266400/SoyZH13_05G152000/SoyZH13_06G129200/SoyZH13_07G049700/SoyZH13_08G088300/SoyZH13_10G050400/SoyZH13_10G111700/SoyZH13_10G170900/SoyZH13_15G198800/SoyZH13_15G233800/SoyZH13_18G190000/SoyZH13_18G225900/SoyZH13_19G086501/SoyZH13_19G166500
GO:0006457	protein folding	1.18544	1.14593	1.03	0.454357	0.826975	NewGene_6880/SoyZH13_03G197700/SoyZH13_04G180300/SoyZH13_06G110300/SoyZH13_06G155900/SoyZH13_07G008600/SoyZH13_07G222400/SoyZH13_08G314200/SoyZH13_08G342200/SoyZH13_09G118300/SoyZH13_10G127500/SoyZH13_10G134300/SoyZH13_10G161600/SoyZH13_10G261500/SoyZH13_10G263600/SoyZH13_11G130200/SoyZH13_11G159100/SoyZH13_11G242400/SoyZH13_12G053600/SoyZH13_12G170500/SoyZH13_13G285200/SoyZH13_14G197200/SoyZH13_…
GO:0009903	chloroplast avoidance movement	0.254022	0.228339	1.11	0.456306	0.826975	SoyZH13_02G278300/SoyZH13_11G074600/SoyZH13_11G233400/SoyZH13_14G076100/SoyZH13_17G005200/SoyZH13_18G019500
GO:0006515	protein quality control for misfolded or incompletely synthesized proteins	0.127011	0.105713	1.2	0.46213	0.826975	SoyZH13_01G186200/SoyZH13_03G199700/SoyZH13_20G086600
GO:0006694	steroid biosynthetic process	0.127011	0.105713	1.2	0.46213	0.826975	SoyZH13_03G002500/SoyZH13_08G302500/SoyZH13_09G186500
GO:0010876	lipid localization	0.127011	0.105713	1.2	0.46213	0.826975	SoyZH13_04G028400/SoyZH13_06G009400/SoyZH13_13G060100
GO:0065007	biological regulation	5.20745	5.15455	1.01	0.466059	0.826975	NewGene_178/NewGene_3670/NewGene_5258/NewGene_940/SoyZH13_01G134800/SoyZH13_01G169600/SoyZH13_01G191900/SoyZH13_02G061600/SoyZH13_02G141500/SoyZH13_02G179700/SoyZH13_02G222200/SoyZH13_02G222300/SoyZH13_03G062900/SoyZH13_03G130100/SoyZH13_03G132700/SoyZH13_03G172700/SoyZH13_04G094400/SoyZH13_04G185000/SoyZH13_04G213700/SoyZH13_04G222700/SoyZH13_04G222800/SoyZH13_05G007700/SoyZH13_05G011300/SoyZH13…
GO:0003002	regionalization	0.42337	0.39748	1.07	0.46634	0.826975	SoyZH13_02G012400/SoyZH13_03G132700/SoyZH13_04G094400/SoyZH13_05G011300/SoyZH13_07G135300/SoyZH13_08G142000/SoyZH13_11G057300/SoyZH13_13G294400/SoyZH13_18G005200/SoyZH13_19G231800
GO:0048598	embryonic morphogenesis	0.169348	0.147998	1.14	0.468102	0.826975	SoyZH13_04G094400/SoyZH13_05G007700/SoyZH13_07G135300/SoyZH13_08G142000
GO:0070646	protein modification by small protein removal	0.169348	0.147998	1.14	0.468102	0.826975	NewGene_178/NewGene_5258/SoyZH13_01G030400/SoyZH13_18G147900
GO:0003352	regulation of cilium movement	0.042337	0.0253711	1.67	0.468162	0.826975	SoyZH13_04G094400
GO:0003356	regulation of cilium beat frequency	0.042337	0.0253711	1.67	0.468162	0.826975	SoyZH13_04G094400
GO:0006011	UDP-glucose metabolic process	0.042337	0.0253711	1.67	0.468162	0.826975	SoyZH13_11G210200
GO:0006097	glyoxylate cycle	0.042337	0.0253711	1.67	0.468162	0.826975	SoyZH13_17G123600
GO:0006123	mitochondrial electron transport, cytochrome c to oxygen	0.042337	0.0253711	1.67	0.468162	0.826975	SoyZH13_15G010400
GO:0006253	dCTP catabolic process	0.042337	0.0253711	1.67	0.468162	0.826975	SoyZH13_05G022900
GO:0006452	translational frameshifting	0.042337	0.0253711	1.67	0.468162	0.826975	SoyZH13_01G051900
GO:0006607	NLS-bearing protein import into nucleus	0.042337	0.0253711	1.67	0.468162	0.826975	SoyZH13_15G018300
GO:0007032	endosome organization	0.042337	0.0253711	1.67	0.468162	0.826975	SoyZH13_12G180400
GO:0007219	Notch signaling pathway	0.042337	0.0253711	1.67	0.468162	0.826975	SoyZH13_17G076000
GO:0009756	carbohydrate mediated signaling	0.042337	0.0253711	1.67	0.468162	0.826975	SoyZH13_01G169600
GO:0009958	positive gravitropism	0.042337	0.0253711	1.67	0.468162	0.826975	SoyZH13_20G119600
GO:0010182	sugar mediated signaling pathway	0.042337	0.0253711	1.67	0.468162	0.826975	SoyZH13_01G169600
GO:0010205	photoinhibition	0.042337	0.0253711	1.67	0.468162	0.826975	SoyZH13_09G007900
GO:0010569	regulation of double-strand break repair via homologous recombination	0.042337	0.0253711	1.67	0.468162	0.826975	SoyZH13_13G331400
GO:0010821	regulation of mitochondrion organization	0.042337	0.0253711	1.67	0.468162	0.826975	SoyZH13_05G018500
GO:0016024	CDP-diacylglycerol biosynthetic process	0.042337	0.0253711	1.67	0.468162	0.826975	SoyZH13_09G189000
GO:0016054	organic acid catabolic process	0.042337	0.0253711	1.67	0.468162	0.826975	SoyZH13_07G188302
GO:0019375	galactolipid biosynthetic process	0.042337	0.0253711	1.67	0.468162	0.826975	SoyZH13_09G238500
GO:0019430	removal of superoxide radicals	0.042337	0.0253711	1.67	0.468162	0.826975	SoyZH13_10G105300
GO:0030041	actin filament polymerization	0.042337	0.0253711	1.67	0.468162	0.826975	SoyZH13_10G125100
GO:0030322	stabilization of membrane potential	0.042337	0.0253711	1.67	0.468162	0.826975	SoyZH13_14G026400
GO:0031398	positive regulation of protein ubiquitination	0.042337	0.0253711	1.67	0.468162	0.826975	SoyZH13_03G062900
GO:0031848	protection from non-homologous end joining at telomere	0.042337	0.0253711	1.67	0.468162	0.826975	SoyZH13_16G041900
GO:0042262	DNA protection	0.042337	0.0253711	1.67	0.468162	0.826975	SoyZH13_05G022900
GO:0042692	muscle cell differentiation	0.042337	0.0253711	1.67	0.468162	0.826975	SoyZH13_02G141500
GO:0043467	regulation of generation of precursor metabolites and energy	0.042337	0.0253711	1.67	0.468162	0.826975	SoyZH13_09G007900
GO:0043570	maintenance of DNA repeat elements	0.042337	0.0253711	1.67	0.468162	0.826975	SoyZH13_07G082200
GO:0043628	ncRNA 3'-end processing	0.042337	0.0253711	1.67	0.468162	0.826975	SoyZH13_20G011300
GO:0044182	filamentous growth of a population of unicellular organisms	0.042337	0.0253711	1.67	0.468162	0.826975	SoyZH13_02G045500
GO:0046395	carboxylic acid catabolic process	0.042337	0.0253711	1.67	0.468162	0.826975	SoyZH13_07G188302
GO:0048026	positive regulation of mRNA splicing, via spliceosome	0.042337	0.0253711	1.67	0.468162	0.826975	SoyZH13_10G247100
GO:0050826	response to freezing	0.042337	0.0253711	1.67	0.468162	0.826975	SoyZH13_17G083000
GO:0051098	regulation of binding	0.042337	0.0253711	1.67	0.468162	0.826975	SoyZH13_06G058600
GO:0051193	obsolete regulation of cofactor metabolic process	0.042337	0.0253711	1.67	0.468162	0.826975	SoyZH13_20G137300
GO:0062014	negative regulation of small molecule metabolic process	0.042337	0.0253711	1.67	0.468162	0.826975	SoyZH13_09G219702
GO:0070262	peptidyl-serine dephosphorylation	0.042337	0.0253711	1.67	0.468162	0.826975	SoyZH13_04G163300
GO:0071163	DNA replication preinitiation complex assembly	0.042337	0.0253711	1.67	0.468162	0.826975	SoyZH13_06G058600
GO:0071322	cellular response to carbohydrate stimulus	0.042337	0.0253711	1.67	0.468162	0.826975	SoyZH13_01G169600
GO:0072344	rescue of stalled ribosome	0.042337	0.0253711	1.67	0.468162	0.826975	SoyZH13_08G049000
GO:1900376	regulation of secondary metabolite biosynthetic process	0.042337	0.0253711	1.67	0.468162	0.826975	SoyZH13_18G149600
GO:1903322	positive regulation of protein modification by small protein conjugation or removal	0.042337	0.0253711	1.67	0.468162	0.826975	SoyZH13_03G062900
GO:2000060	positive regulation of ubiquitin-dependent protein catabolic process	0.042337	0.0253711	1.67	0.468162	0.826975	SoyZH13_03G062900
GO:0051173	positive regulation of nitrogen compound metabolic process	0.592718	0.56662	1.05	0.471306	0.831894	NewGene_178/NewGene_3670/NewGene_5258/SoyZH13_02G179700/SoyZH13_03G062900/SoyZH13_05G217900/SoyZH13_06G058600/SoyZH13_08G305200/SoyZH13_10G074500/SoyZH13_12G121700/SoyZH13_16G049700/SoyZH13_17G008500/SoyZH13_19G083200/SoyZH13_19G231800
GO:0006352	DNA-templated transcription, initiation	0.254022	0.232568	1.09	0.474425	0.831983	SoyZH13_02G053300/SoyZH13_13G029302/SoyZH13_13G029303/SoyZH13_14G148500/SoyZH13_18G053100/SoyZH13_19G168200
GO:0009904	chloroplast accumulation movement	0.254022	0.232568	1.09	0.474425	0.831983	SoyZH13_02G278300/SoyZH13_11G074600/SoyZH13_11G233400/SoyZH13_14G076100/SoyZH13_17G005200/SoyZH13_18G019500
GO:0051130	positive regulation of cellular component organization	0.254022	0.232568	1.09	0.474425	0.831983	NewGene_178/NewGene_5258/SoyZH13_05G011300/SoyZH13_05G217900/SoyZH13_06G058600/SoyZH13_12G121700
GO:0044255	cellular lipid metabolic process	0.296359	0.274853	1.08	0.476358	0.831983	SoyZH13_01G169600/SoyZH13_03G157400/SoyZH13_08G073100/SoyZH13_09G219702/SoyZH13_09G238500/SoyZH13_14G174200/SoyZH13_17G224900
GO:0006260	DNA replication	0.465707	0.443993	1.05	0.480925	0.831983	SoyZH13_05G079500/SoyZH13_06G058600/SoyZH13_06G148700/SoyZH13_10G129300/SoyZH13_11G227200/SoyZH13_12G087800/SoyZH13_14G075500/SoyZH13_14G118000/SoyZH13_18G026800/SoyZH13_18G205900/SoyZH13_20G099400
GO:0051246	regulation of protein metabolic process	0.550381	0.528564	1.04	0.482274	0.831983	NewGene_178/NewGene_5258/SoyZH13_02G179700/SoyZH13_03G062900/SoyZH13_04G222700/SoyZH13_04G222800/SoyZH13_05G046200/SoyZH13_05G217900/SoyZH13_06G058600/SoyZH13_06G163300/SoyZH13_10G074500/SoyZH13_14G132500/SoyZH13_17G125200
GO:0000727	double-strand break repair via break-induced replication	0.084674	0.0676561	1.25	0.484657	0.831983	SoyZH13_03G198700/SoyZH13_08G080200
GO:0006517	protein deglycosylation	0.084674	0.0676561	1.25	0.484657	0.831983	SoyZH13_06G157400/SoyZH13_14G051200
GO:0030178	negative regulation of Wnt signaling pathway	0.084674	0.0676561	1.25	0.484657	0.831983	SoyZH13_05G007700/SoyZH13_06G158900
GO:0034427	nuclear-transcribed mRNA catabolic process, exonucleolytic, 3'-5'	0.084674	0.0676561	1.25	0.484657	0.831983	SoyZH13_03G133800/SoyZH13_19G237400
GO:0045040	protein insertion into mitochondrial outer membrane	0.084674	0.0676561	1.25	0.484657	0.831983	SoyZH13_11G247500/SoyZH13_18G023800
GO:0046294	formaldehyde catabolic process	0.084674	0.0676561	1.25	0.484657	0.831983	NewGene_2665/SoyZH13_16G113500
GO:0090090	negative regulation of canonical Wnt signaling pathway	0.084674	0.0676561	1.25	0.484657	0.831983	SoyZH13_05G007700/SoyZH13_06G158900
GO:0097428	protein maturation by iron-sulfur cluster transfer	0.084674	0.0676561	1.25	0.484657	0.831983	SoyZH13_02G176400/SoyZH13_20G225800
GO:2000762	regulation of phenylpropanoid metabolic process	0.084674	0.0676561	1.25	0.484657	0.831983	SoyZH13_13G187900/SoyZH13_15G098700
GO:0070887	cellular response to chemical stimulus	0.973751	0.951414	1.02	0.485819	0.831983	NewGene_3670/SoyZH13_01G169600/SoyZH13_02G061600/SoyZH13_03G130100/SoyZH13_04G072300/SoyZH13_06G073400/SoyZH13_06G148500/SoyZH13_08G155300/SoyZH13_09G215400/SoyZH13_11G037900/SoyZH13_11G134000/SoyZH13_12G106701/SoyZH13_12G121700/SoyZH13_13G026000/SoyZH13_14G147000/SoyZH13_16G046400/SoyZH13_16G049700/SoyZH13_17G081200/SoyZH13_18G230000/SoyZH13_19G083200/SoyZH13_19G087400/SoyZH13_19G102300/SoyZH13_…
GO:0030154	cell differentiation	1.73582	1.71255	1.01	0.488075	0.831983	NewGene_3441/SoyZH13_01G152600/SoyZH13_01G194100/SoyZH13_02G141500/SoyZH13_02G143500/SoyZH13_02G226500/SoyZH13_03G066200/SoyZH13_03G104700/SoyZH13_03G229400/SoyZH13_04G028400/SoyZH13_05G007700/SoyZH13_05G013000/SoyZH13_05G093900/SoyZH13_05G103400/SoyZH13_06G004100/SoyZH13_06G009400/SoyZH13_06G058600/SoyZH13_06G170600/SoyZH13_06G292000/SoyZH13_07G102700/SoyZH13_08G124600/SoyZH13_09G037000/SoyZH13_…
GO:0002009	morphogenesis of an epithelium	0.127011	0.109941	1.16	0.488719	0.831983	SoyZH13_04G094400/SoyZH13_05G007700/SoyZH13_13G294400
GO:0007004	telomere maintenance via telomerase	0.127011	0.109941	1.16	0.488719	0.831983	SoyZH13_07G183500/SoyZH13_13G159900/SoyZH13_13G216200
GO:0017038	protein import	0.127011	0.109941	1.16	0.488719	0.831983	SoyZH13_01G109300/SoyZH13_02G007600/SoyZH13_10G126100
GO:0031401	positive regulation of protein modification process	0.127011	0.109941	1.16	0.488719	0.831983	SoyZH13_03G062900/SoyZH13_05G217900/SoyZH13_06G058600
GO:0051186	obsolete cofactor metabolic process	0.127011	0.109941	1.16	0.488719	0.831983	SoyZH13_07G171000/SoyZH13_09G219702/SoyZH13_11G145500
GO:0051302	regulation of cell division	0.127011	0.109941	1.16	0.488719	0.831983	SoyZH13_03G132700/SoyZH13_13G026000/SoyZH13_19G054800
GO:0006417	regulation of translation	0.169348	0.152226	1.11	0.490581	0.831983	SoyZH13_02G179700/SoyZH13_04G222800/SoyZH13_10G074500/SoyZH13_20G154800
GO:0019637	organophosphate metabolic process	0.169348	0.152226	1.11	0.490581	0.831983	SoyZH13_08G254500/SoyZH13_11G167100/SoyZH13_12G072100/SoyZH13_17G224900
GO:0036293	response to decreased oxygen levels	0.169348	0.152226	1.11	0.490581	0.831983	SoyZH13_05G011300/SoyZH13_05G217900/SoyZH13_14G143200/SoyZH13_U000433
GO:0045786	negative regulation of cell cycle	0.169348	0.152226	1.11	0.490581	0.831983	SoyZH13_06G058600/SoyZH13_07G125002/SoyZH13_08G337700/SoyZH13_13G308000
GO:0009723	response to ethylene	0.211685	0.194511	1.09	0.49166	0.831983	SoyZH13_05G060700/SoyZH13_11G134000/SoyZH13_14G111000/SoyZH13_17G139300/SoyZH13_17G199400
GO:0072583	clathrin-dependent endocytosis	0.211685	0.194511	1.09	0.49166	0.831983	SoyZH13_04G221700/SoyZH13_08G094000/SoyZH13_08G219400/SoyZH13_09G140300/SoyZH13_16G183500
GO:0033365	protein localization to organelle	0.254022	0.236796	1.07	0.492366	0.831983	SoyZH13_01G109300/SoyZH13_02G141500/SoyZH13_08G133500/SoyZH13_13G019700/SoyZH13_14G133700/SoyZH13_18G017800
GO:0006004	fucose metabolic process	0.42337	0.405937	1.04	0.493744	0.831983	SoyZH13_01G023500/SoyZH13_01G096800/SoyZH13_03G070200/SoyZH13_07G003900/SoyZH13_07G044800/SoyZH13_09G180000/SoyZH13_13G206500/SoyZH13_15G080900/SoyZH13_17G079200/SoyZH13_20G138900
GO:0031328	positive regulation of cellular biosynthetic process	0.42337	0.405937	1.04	0.493744	0.831983	NewGene_3670/SoyZH13_02G179700/SoyZH13_06G058600/SoyZH13_08G305200/SoyZH13_10G074500/SoyZH13_12G121700/SoyZH13_16G049700/SoyZH13_17G008500/SoyZH13_19G083200/SoyZH13_19G231800
GO:0065008	regulation of biological quality	0.973751	0.959871	1.01	0.503601	0.831983	SoyZH13_01G169600/SoyZH13_02G141500/SoyZH13_03G130100/SoyZH13_05G007700/SoyZH13_05G162100/SoyZH13_06G268600/SoyZH13_08G155300/SoyZH13_09G057400/SoyZH13_09G215400/SoyZH13_09G227400/SoyZH13_11G134000/SoyZH13_12G100400/SoyZH13_13G159900/SoyZH13_13G216200/SoyZH13_14G093401/SoyZH13_14G147000/SoyZH13_14G190800/SoyZH13_15G159700/SoyZH13_16G041900/SoyZH13_16G062900/SoyZH13_17G214700/SoyZH13_18G230000/Soy…
GO:0009059	macromolecule biosynthetic process	0.592718	0.579306	1.02	0.505712	0.831983	NewGene_3441/NewGene_3670/SoyZH13_05G100300/SoyZH13_06G058600/SoyZH13_08G133500/SoyZH13_10G157900/SoyZH13_13G019700/SoyZH13_13G159900/SoyZH13_13G216200/SoyZH13_14G133700/SoyZH13_14G147000/SoyZH13_18G017800/SoyZH13_19G176701/SoyZH13_20G202800
GO:0006950	response to stress	2.32854	2.31722	1	0.506057	0.831983	NewGene_3670/NewGene_806/SoyZH13_01G169600/SoyZH13_02G128501/SoyZH13_02G179700/SoyZH13_02G225100/SoyZH13_03G130100/SoyZH13_03G132700/SoyZH13_04G157300/SoyZH13_04G222800/SoyZH13_05G011300/SoyZH13_05G167500/SoyZH13_05G217900/SoyZH13_06G042600/SoyZH13_06G148500/SoyZH13_06G176200/SoyZH13_07G127100/SoyZH13_08G133500/SoyZH13_08G155300/SoyZH13_08G254500/SoyZH13_08G329500/SoyZH13_09G007900/SoyZH13_09G154…
GO:0000278	mitotic cell cycle	0.465707	0.45245	1.03	0.506844	0.831983	SoyZH13_01G096300/SoyZH13_04G022900/SoyZH13_06G058600/SoyZH13_08G013700/SoyZH13_08G133500/SoyZH13_13G119700/SoyZH13_15G033400/SoyZH13_16G075900/SoyZH13_18G017800/SoyZH13_19G054800/SoyZH13_20G058201
GO:0000902	cell morphogenesis	0.381033	0.36788	1.04	0.507852	0.831983	SoyZH13_02G143500/SoyZH13_05G007700/SoyZH13_08G124600/SoyZH13_09G227400/SoyZH13_12G040500/SoyZH13_13G019700/SoyZH13_14G133700/SoyZH13_14G200100/SoyZH13_19G054800
GO:0000027	ribosomal large subunit assembly	0.254022	0.241025	1.05	0.510099	0.831983	SoyZH13_02G201000/SoyZH13_08G145200/SoyZH13_10G063000/SoyZH13_13G305200/SoyZH13_14G055400/SoyZH13_18G209500
GO:0009967	positive regulation of signal transduction	0.254022	0.241025	1.05	0.510099	0.831983	SoyZH13_05G162100/SoyZH13_12G046700/SoyZH13_13G294400/SoyZH13_14G174200/SoyZH13_16G062900/SoyZH13_19G086501
GO:0023056	positive regulation of signaling	0.254022	0.241025	1.05	0.510099	0.831983	SoyZH13_05G162100/SoyZH13_12G046700/SoyZH13_13G294400/SoyZH13_14G174200/SoyZH13_16G062900/SoyZH13_19G086501
GO:0060560	developmental growth involved in morphogenesis	0.254022	0.241025	1.05	0.510099	0.831983	SoyZH13_02G143500/SoyZH13_05G007700/SoyZH13_09G227400/SoyZH13_13G019700/SoyZH13_14G133700/SoyZH13_19G054800
GO:0000280	nuclear division	0.211685	0.19874	1.07	0.511209	0.831983	SoyZH13_06G058600/SoyZH13_09G024800/SoyZH13_11G247800/SoyZH13_18G006200/SoyZH13_20G058201
GO:0000462	maturation of SSU-rRNA from tricistronic rRNA transcript (SSU-rRNA, 5.8S rRNA, LSU-rRNA)	0.169348	0.156455	1.08	0.512655	0.831983	SoyZH13_08G045800/SoyZH13_11G121400/SoyZH13_14G059200/SoyZH13_17G012100
GO:0048278	vesicle docking	0.169348	0.156455	1.08	0.512655	0.831983	SoyZH13_02G177800/SoyZH13_10G078300/SoyZH13_13G300600/SoyZH13_19G165500
GO:0050821	protein stabilization	0.169348	0.156455	1.08	0.512655	0.831983	SoyZH13_02G141500/SoyZH13_10G261500/SoyZH13_19G054800/SoyZH13_20G094100
GO:0060429	epithelium development	0.169348	0.156455	1.08	0.512655	0.831983	SoyZH13_04G094400/SoyZH13_05G007700/SoyZH13_06G058600/SoyZH13_13G294400
GO:0071365	cellular response to auxin stimulus	0.169348	0.156455	1.08	0.512655	0.831983	SoyZH13_02G061600/SoyZH13_13G026000/SoyZH13_16G046400/SoyZH13_19G087400
GO:0003008	system process	0.127011	0.11417	1.11	0.514649	0.831983	SoyZH13_02G141500/SoyZH13_13G294400/SoyZH13_14G147000
GO:0016236	macroautophagy	0.127011	0.11417	1.11	0.514649	0.831983	SoyZH13_02G201500/SoyZH13_07G117400/SoyZH13_10G009100
GO:0071395	cellular response to jasmonic acid stimulus	0.127011	0.11417	1.11	0.514649	0.831983	SoyZH13_06G148500/SoyZH13_08G155300/SoyZH13_11G037900
GO:0080167	response to karrikin	0.127011	0.11417	1.11	0.514649	0.831983	SoyZH13_05G094600/SoyZH13_14G174200/SoyZH13_20G137300
GO:0007275	multicellular organism development	2.62489	2.62168	1	0.516108	0.831983	NewGene_148/SoyZH13_01G025700/SoyZH13_02G012400/SoyZH13_02G037600/SoyZH13_02G061600/SoyZH13_02G115900/SoyZH13_02G136600/SoyZH13_02G141500/SoyZH13_02G236000/SoyZH13_03G132700/SoyZH13_03G139200/SoyZH13_03G172700/SoyZH13_04G094400/SoyZH13_05G007700/SoyZH13_05G011300/SoyZH13_05G100300/SoyZH13_05G103400/SoyZH13_05G170700/SoyZH13_06G058600/SoyZH13_06G124000/SoyZH13_06G158900/SoyZH13_07G127100/SoyZH13_0…
GO:0010468	regulation of gene expression	2.62489	2.62168	1	0.516108	0.831983	NewGene_3670/NewGene_940/SoyZH13_01G134800/SoyZH13_01G176000/SoyZH13_01G191900/SoyZH13_01G204000/SoyZH13_02G141500/SoyZH13_02G179700/SoyZH13_02G222200/SoyZH13_02G222300/SoyZH13_03G124400/SoyZH13_03G172700/SoyZH13_04G048001/SoyZH13_04G222800/SoyZH13_05G011300/SoyZH13_05G128200/SoyZH13_05G217900/SoyZH13_06G024300/SoyZH13_06G042600/SoyZH13_06G058600/SoyZH13_06G190000/SoyZH13_07G062400/SoyZH13_07G127…
GO:0002064	epithelial cell development	0.084674	0.0718846	1.18	0.517599	0.831983	SoyZH13_06G058600/SoyZH13_13G294400
GO:0002065	columnar/cuboidal epithelial cell differentiation	0.084674	0.0718846	1.18	0.517599	0.831983	SoyZH13_06G058600/SoyZH13_13G294400
GO:0002066	columnar/cuboidal epithelial cell development	0.084674	0.0718846	1.18	0.517599	0.831983	SoyZH13_06G058600/SoyZH13_13G294400
GO:0006275	regulation of DNA replication	0.084674	0.0718846	1.18	0.517599	0.831983	SoyZH13_06G058600/SoyZH13_18G065900
GO:0006559	L-phenylalanine catabolic process	0.084674	0.0718846	1.18	0.517599	0.831983	SoyZH13_02G285500/SoyZH13_12G140000
GO:0007127	meiosis I	0.084674	0.0718846	1.18	0.517599	0.831983	SoyZH13_11G247800/SoyZH13_18G006200
GO:0007140	male meiotic nuclear division	0.084674	0.0718846	1.18	0.517599	0.831983	SoyZH13_08G087000/SoyZH13_09G024800
GO:0009435	NAD biosynthetic process	0.084674	0.0718846	1.18	0.517599	0.831983	SoyZH13_05G007500/SoyZH13_05G087400
GO:0009773	photosynthetic electron transport in photosystem I	0.084674	0.0718846	1.18	0.517599	0.831983	SoyZH13_11G134300/SoyZH13_12G057700
GO:0010588	cotyledon vascular tissue pattern formation	0.084674	0.0718846	1.18	0.517599	0.831983	SoyZH13_07G135300/SoyZH13_08G142000
GO:0019441	tryptophan catabolic process to kynurenine	0.084674	0.0718846	1.18	0.517599	0.831983	SoyZH13_02G234400/SoyZH13_14G055500
GO:0030707	ovarian follicle cell development	0.084674	0.0718846	1.18	0.517599	0.831983	SoyZH13_06G058600/SoyZH13_13G294400
GO:0030855	epithelial cell differentiation	0.084674	0.0718846	1.18	0.517599	0.831983	SoyZH13_06G058600/SoyZH13_13G294400
GO:0034314	Arp2/3 complex-mediated actin nucleation	0.084674	0.0718846	1.18	0.517599	0.831983	SoyZH13_08G294101/SoyZH13_10G125100
GO:0045943	positive regulation of transcription by RNA polymerase I	0.084674	0.0718846	1.18	0.517599	0.831983	SoyZH13_08G305200/SoyZH13_17G008500
GO:0048825	cotyledon development	0.084674	0.0718846	1.18	0.517599	0.831983	SoyZH13_07G135300/SoyZH13_08G142000
GO:0048826	cotyledon morphogenesis	0.084674	0.0718846	1.18	0.517599	0.831983	SoyZH13_07G135300/SoyZH13_08G142000
GO:0052548	regulation of endopeptidase activity	0.084674	0.0718846	1.18	0.517599	0.831983	NewGene_178/NewGene_5258
GO:0061982	meiosis I cell cycle process	0.084674	0.0718846	1.18	0.517599	0.831983	SoyZH13_11G247800/SoyZH13_18G006200
GO:0000447	endonucleolytic cleavage in ITS1 to separate SSU-rRNA from 5.8S rRNA and LSU-rRNA from tricistronic rRNA transcript (SSU-rRNA, 5.8S rRNA, LSU-rRNA)	0.042337	0.0295996	1.43	0.521294	0.831983	SoyZH13_13G124701
GO:0000492	box C/D snoRNP assembly	0.042337	0.0295996	1.43	0.521294	0.831983	SoyZH13_14G147000
GO:0000710	meiotic mismatch repair	0.042337	0.0295996	1.43	0.521294	0.831983	SoyZH13_07G082200
GO:0001508	action potential	0.042337	0.0295996	1.43	0.521294	0.831983	SoyZH13_02G141500
GO:0001894	tissue homeostasis	0.042337	0.0295996	1.43	0.521294	0.831983	SoyZH13_05G007700
GO:0001895	retina homeostasis	0.042337	0.0295996	1.43	0.521294	0.831983	SoyZH13_05G007700
GO:0002949	tRNA threonylcarbamoyladenosine modification	0.042337	0.0295996	1.43	0.521294	0.831983	SoyZH13_03G026100
GO:0003351	epithelial cilium movement involved in extracellular fluid movement	0.042337	0.0295996	1.43	0.521294	0.831983	SoyZH13_05G007700
GO:0006273	lagging strand elongation	0.042337	0.0295996	1.43	0.521294	0.831983	SoyZH13_01G170600
GO:0006388	tRNA splicing, via endonucleolytic cleavage and ligation	0.042337	0.0295996	1.43	0.521294	0.831983	SoyZH13_10G068400
GO:0006572	tyrosine catabolic process	0.042337	0.0295996	1.43	0.521294	0.831983	SoyZH13_07G188302
GO:0007009	plasma membrane organization	0.042337	0.0295996	1.43	0.521294	0.831983	SoyZH13_02G141500
GO:0007041	lysosomal transport	0.042337	0.0295996	1.43	0.521294	0.831983	SoyZH13_02G012400
GO:0009051	pentose-phosphate shunt, oxidative branch	0.042337	0.0295996	1.43	0.521294	0.831983	SoyZH13_19G035200
GO:0009063	cellular amino acid catabolic process	0.042337	0.0295996	1.43	0.521294	0.831983	SoyZH13_07G188302
GO:0009838	abscission	0.042337	0.0295996	1.43	0.521294	0.831983	SoyZH13_15G253000
GO:0010363	regulation of plant-type hypersensitive response	0.042337	0.0295996	1.43	0.521294	0.831983	SoyZH13_08G329500
GO:0015846	polyamine transport	0.042337	0.0295996	1.43	0.521294	0.831983	SoyZH13_16G096100
GO:0030447	filamentous growth	0.042337	0.0295996	1.43	0.521294	0.831983	SoyZH13_02G045500
GO:0031167	rRNA methylation	0.042337	0.0295996	1.43	0.521294	0.831983	SoyZH13_11G234800
GO:0032411	positive regulation of transporter activity	0.042337	0.0295996	1.43	0.521294	0.831983	SoyZH13_02G141500
GO:0032414	positive regulation of ion transmembrane transporter activity	0.042337	0.0295996	1.43	0.521294	0.831983	SoyZH13_02G141500
GO:0032447	protein urmylation	0.042337	0.0295996	1.43	0.521294	0.831983	SoyZH13_03G017401
GO:0032465	regulation of cytokinesis	0.042337	0.0295996	1.43	0.521294	0.831983	SoyZH13_13G119700
GO:0033157	regulation of intracellular protein transport	0.042337	0.0295996	1.43	0.521294	0.831983	SoyZH13_12G121700
GO:0034551	mitochondrial respiratory chain complex III assembly	0.042337	0.0295996	1.43	0.521294	0.831983	SoyZH13_03G176200
GO:0034767	positive regulation of ion transmembrane transport	0.042337	0.0295996	1.43	0.521294	0.831983	SoyZH13_02G141500
GO:0035510	DNA dealkylation	0.042337	0.0295996	1.43	0.521294	0.831983	SoyZH13_06G042600
GO:0035637	multicellular organismal signaling	0.042337	0.0295996	1.43	0.521294	0.831983	SoyZH13_02G141500
GO:0042775	mitochondrial ATP synthesis coupled electron transport	0.042337	0.0295996	1.43	0.521294	0.831983	SoyZH13_08G254500
GO:0042776	mitochondrial ATP synthesis coupled proton transport	0.042337	0.0295996	1.43	0.521294	0.831983	SoyZH13_15G010400
GO:0044205	'de novo' UMP biosynthetic process	0.042337	0.0295996	1.43	0.521294	0.831983	SoyZH13_17G012500
GO:0044786	cell cycle DNA replication	0.042337	0.0295996	1.43	0.521294	0.831983	SoyZH13_06G058600
GO:0045116	protein neddylation	0.042337	0.0295996	1.43	0.521294	0.831983	SoyZH13_09G214500
GO:0045494	photoreceptor cell maintenance	0.042337	0.0295996	1.43	0.521294	0.831983	SoyZH13_05G007700
GO:0045824	negative regulation of innate immune response	0.042337	0.0295996	1.43	0.521294	0.831983	SoyZH13_08G329500
GO:0045901	positive regulation of translational elongation	0.042337	0.0295996	1.43	0.521294	0.831983	SoyZH13_01G051900
GO:0045905	positive regulation of translational termination	0.042337	0.0295996	1.43	0.521294	0.831983	SoyZH13_01G051900
GO:0046177	D-gluconate catabolic process	0.042337	0.0295996	1.43	0.521294	0.831983	SoyZH13_19G035200
GO:0048496	maintenance of animal organ identity	0.042337	0.0295996	1.43	0.521294	0.831983	SoyZH13_05G007700
GO:0048640	negative regulation of developmental growth	0.042337	0.0295996	1.43	0.521294	0.831983	SoyZH13_03G172700
GO:0050918	positive chemotaxis	0.042337	0.0295996	1.43	0.521294	0.831983	SoyZH13_06G292000
GO:0051415	microtubule nucleation by interphase microtubule organizing center	0.042337	0.0295996	1.43	0.521294	0.831983	SoyZH13_16G075900
GO:0051512	positive regulation of unidimensional cell growth	0.042337	0.0295996	1.43	0.521294	0.831983	SoyZH13_05G011300
GO:0060287	epithelial cilium movement involved in determination of left/right asymmetry	0.042337	0.0295996	1.43	0.521294	0.831983	SoyZH13_05G007700
GO:0060632	regulation of microtubule-based movement	0.042337	0.0295996	1.43	0.521294	0.831983	SoyZH13_04G094400
GO:0060993	kidney morphogenesis	0.042337	0.0295996	1.43	0.521294	0.831983	SoyZH13_05G007700
GO:0061061	muscle structure development	0.042337	0.0295996	1.43	0.521294	0.831983	SoyZH13_02G141500
GO:0061136	regulation of proteasomal protein catabolic process	0.042337	0.0295996	1.43	0.521294	0.831983	SoyZH13_03G062900
GO:0070370	cellular heat acclimation	0.042337	0.0295996	1.43	0.521294	0.831983	SoyZH13_03G132700
GO:0071908	determination of intestine left/right asymmetry	0.042337	0.0295996	1.43	0.521294	0.831983	SoyZH13_05G007700
GO:0071909	determination of stomach left/right asymmetry	0.042337	0.0295996	1.43	0.521294	0.831983	SoyZH13_05G007700
GO:0072189	ureter development	0.042337	0.0295996	1.43	0.521294	0.831983	SoyZH13_05G007700
GO:0080001	mucilage extrusion from seed coat	0.042337	0.0295996	1.43	0.521294	0.831983	SoyZH13_05G011300
GO:0090178	regulation of establishment of planar polarity involved in neural tube closure	0.042337	0.0295996	1.43	0.521294	0.831983	SoyZH13_05G007700
GO:0090316	positive regulation of intracellular protein transport	0.042337	0.0295996	1.43	0.521294	0.831983	SoyZH13_12G121700
GO:0090333	regulation of stomatal closure	0.042337	0.0295996	1.43	0.521294	0.831983	SoyZH13_17G081200
GO:0098900	regulation of action potential	0.042337	0.0295996	1.43	0.521294	0.831983	SoyZH13_02G141500
GO:0098901	regulation of cardiac muscle cell action potential	0.042337	0.0295996	1.43	0.521294	0.831983	SoyZH13_02G141500
GO:1903050	regulation of proteolysis involved in cellular protein catabolic process	0.042337	0.0295996	1.43	0.521294	0.831983	SoyZH13_03G062900
GO:1903362	regulation of cellular protein catabolic process	0.042337	0.0295996	1.43	0.521294	0.831983	SoyZH13_03G062900
GO:1904064	positive regulation of cation transmembrane transport	0.042337	0.0295996	1.43	0.521294	0.831983	SoyZH13_02G141500
GO:1905276	regulation of epithelial tube formation	0.042337	0.0295996	1.43	0.521294	0.831983	SoyZH13_05G007700
GO:2000058	regulation of ubiquitin-dependent protein catabolic process	0.042337	0.0295996	1.43	0.521294	0.831983	SoyZH13_03G062900
GO:2000167	regulation of planar cell polarity pathway involved in neural tube closure	0.042337	0.0295996	1.43	0.521294	0.831983	SoyZH13_05G007700
GO:2000779	regulation of double-strand break repair	0.042337	0.0295996	1.43	0.521294	0.831983	SoyZH13_08G010400
GO:2001259	positive regulation of cation channel activity	0.042337	0.0295996	1.43	0.521294	0.831983	SoyZH13_02G141500
GO:0048589	developmental growth	0.381033	0.372109	1.02	0.52206	0.832631	SoyZH13_02G143500/SoyZH13_04G157300/SoyZH13_05G007700/SoyZH13_06G058600/SoyZH13_06G176200/SoyZH13_09G227400/SoyZH13_13G019700/SoyZH13_14G133700/SoyZH13_19G054800
GO:0048522	positive regulation of cellular process	1.18544	1.18398	1	0.526817	0.83964	NewGene_178/NewGene_3670/NewGene_5258/SoyZH13_02G141500/SoyZH13_02G179700/SoyZH13_03G062900/SoyZH13_04G213700/SoyZH13_05G011300/SoyZH13_05G100300/SoyZH13_05G162100/SoyZH13_05G217900/SoyZH13_06G058600/SoyZH13_08G305200/SoyZH13_10G074500/SoyZH13_12G046700/SoyZH13_12G121700/SoyZH13_13G026000/SoyZH13_13G231800/SoyZH13_13G294400/SoyZH13_14G147000/SoyZH13_14G174200/SoyZH13_16G049700/SoyZH13_16G062900/S…
GO:0016310	phosphorylation	0.465707	0.460907	1.01	0.532398	0.847952	SoyZH13_01G025700/SoyZH13_02G037600/SoyZH13_03G132700/SoyZH13_05G128300/SoyZH13_06G084800/SoyZH13_08G254500/SoyZH13_08G329500/SoyZH13_11G109700/SoyZH13_17G181800/SoyZH13_17G224900/SoyZH13_19G086501
GO:1901575	organic substance catabolic process	1.31245	1.31507	1	0.532805	0.848017	NewGene_178/NewGene_5258/NewGene_806/SoyZH13_01G134800/SoyZH13_02G118800/SoyZH13_02G172200/SoyZH13_04G222700/SoyZH13_05G155500/SoyZH13_07G188302/SoyZH13_08G258600/SoyZH13_09G219702/SoyZH13_09G223100/SoyZH13_10G186700/SoyZH13_11G145500/SoyZH13_13G026000/SoyZH13_13G147800/SoyZH13_13G159900/SoyZH13_13G216200/SoyZH13_14G111000/SoyZH13_14G132500/SoyZH13_14G174200/SoyZH13_15G097500/SoyZH13_16G023900/So…
GO:0015995	chlorophyll biosynthetic process	0.169348	0.160683	1.05	0.534277	0.849193	SoyZH13_07G189800/SoyZH13_09G219702/SoyZH13_11G015400/SoyZH13_13G210800
GO:0070482	response to oxygen levels	0.169348	0.160683	1.05	0.534277	0.849193	SoyZH13_05G011300/SoyZH13_05G217900/SoyZH13_14G143200/SoyZH13_U000433
GO:0010628	positive regulation of gene expression	0.381033	0.376337	1.01	0.536127	0.851548	NewGene_3670/SoyZH13_02G141500/SoyZH13_02G179700/SoyZH13_08G305200/SoyZH13_10G074500/SoyZH13_12G121700/SoyZH13_16G049700/SoyZH13_17G008500/SoyZH13_19G083200
GO:2000026	regulation of multicellular organismal development	0.635055	0.634276	1	0.538102	0.85305	SoyZH13_03G132700/SoyZH13_03G172700/SoyZH13_05G007700/SoyZH13_05G011300/SoyZH13_05G229200/SoyZH13_08G133500/SoyZH13_13G019700/SoyZH13_13G026000/SoyZH13_13G294400/SoyZH13_14G104400/SoyZH13_14G133700/SoyZH13_14G143200/SoyZH13_18G017800/SoyZH13_20G137300/SoyZH13_U000433
GO:0006952	defense response	1.9475	1.9578	0.99	0.538409	0.85305	NewGene_806/SoyZH13_02G029500/SoyZH13_02G128501/SoyZH13_02G234400/SoyZH13_03G070201/SoyZH13_03G132700/SoyZH13_05G190901/SoyZH13_06G148500/SoyZH13_06G153801/SoyZH13_07G126500/SoyZH13_08G133500/SoyZH13_08G155300/SoyZH13_08G180100/SoyZH13_08G234903/SoyZH13_08G245100/SoyZH13_08G329500/SoyZH13_09G020000/SoyZH13_09G020300/SoyZH13_09G038400/SoyZH13_09G038500/SoyZH13_09G178100/SoyZH13_10G009100/SoyZH13_1…
GO:0019941	modification-dependent protein catabolic process	0.973751	0.976785	1	0.538783	0.85305	NewGene_178/NewGene_5258/SoyZH13_02G118800/SoyZH13_02G172200/SoyZH13_03G178200/SoyZH13_04G222700/SoyZH13_05G155500/SoyZH13_08G258600/SoyZH13_09G023001/SoyZH13_10G186700/SoyZH13_13G026000/SoyZH13_13G147800/SoyZH13_14G111000/SoyZH13_14G132500/SoyZH13_14G174200/SoyZH13_15G097500/SoyZH13_17G098100/SoyZH13_17G199400/SoyZH13_18G005200/SoyZH13_18G150200/SoyZH13_18G245200/SoyZH13_19G182400/SoyZH13_20G058…
GO:0010026	trichome differentiation	0.127011	0.118398	1.07	0.539856	0.85305	SoyZH13_08G124600/SoyZH13_10G251700/SoyZH13_14G200100
GO:0030198	extracellular matrix organization	0.127011	0.118398	1.07	0.539856	0.85305	SoyZH13_08G133500/SoyZH13_09G227400/SoyZH13_18G017800
GO:0048729	tissue morphogenesis	0.127011	0.118398	1.07	0.539856	0.85305	SoyZH13_04G094400/SoyZH13_05G007700/SoyZH13_13G294400
GO:0043086	negative regulation of catalytic activity	0.296359	0.291767	1.02	0.541322	0.85305	SoyZH13_01G193900/SoyZH13_03G062900/SoyZH13_05G113600/SoyZH13_05G222000/SoyZH13_07G127100/SoyZH13_12G121700/SoyZH13_17G045200
GO:1902680	positive regulation of RNA biosynthetic process	0.296359	0.291767	1.02	0.541322	0.85305	NewGene_3670/SoyZH13_08G305200/SoyZH13_12G121700/SoyZH13_16G049700/SoyZH13_17G008500/SoyZH13_19G083200/SoyZH13_19G231800
GO:1903508	positive regulation of nucleic acid-templated transcription	0.296359	0.291767	1.02	0.541322	0.85305	NewGene_3670/SoyZH13_08G305200/SoyZH13_12G121700/SoyZH13_16G049700/SoyZH13_17G008500/SoyZH13_19G083200/SoyZH13_19G231800
GO:0031326	regulation of cellular biosynthetic process	2.11685	2.13117	0.99	0.542558	0.85305	NewGene_3670/NewGene_940/SoyZH13_01G191900/SoyZH13_02G179700/SoyZH13_02G222200/SoyZH13_02G222300/SoyZH13_03G172700/SoyZH13_04G222800/SoyZH13_05G011300/SoyZH13_05G128200/SoyZH13_06G024300/SoyZH13_06G042600/SoyZH13_06G058600/SoyZH13_06G190000/SoyZH13_07G127100/SoyZH13_08G109900/SoyZH13_08G305200/SoyZH13_09G207800/SoyZH13_09G219702/SoyZH13_10G074500/SoyZH13_10G157900/SoyZH13_10G216100/SoyZH13_10G241…
GO:1901362	organic cyclic compound biosynthetic process	0.508044	0.507421	1	0.542971	0.85305	NewGene_3441/NewGene_3670/SoyZH13_06G011100/SoyZH13_06G058600/SoyZH13_07G171000/SoyZH13_07G188302/SoyZH13_09G219702/SoyZH13_10G157900/SoyZH13_13G159900/SoyZH13_13G216200/SoyZH13_19G176701/SoyZH13_20G202800
GO:0030163	protein catabolic process	1.52413	1.53495	0.99	0.544069	0.85305	NewGene_178/NewGene_5258/SoyZH13_01G076800/SoyZH13_01G212400/SoyZH13_02G118800/SoyZH13_02G172200/SoyZH13_04G222700/SoyZH13_05G155500/SoyZH13_08G154400/SoyZH13_08G209900/SoyZH13_08G258600/SoyZH13_08G302700/SoyZH13_10G025300/SoyZH13_10G186700/SoyZH13_11G162700/SoyZH13_12G160400/SoyZH13_13G026000/SoyZH13_13G097800/SoyZH13_13G147800/SoyZH13_13G294100/SoyZH13_14G111000/SoyZH13_14G132500/SoyZH13_14G174…
GO:0048523	negative regulation of cellular process	1.31245	1.32352	0.99	0.547829	0.85305	SoyZH13_02G222200/SoyZH13_02G222300/SoyZH13_05G007700/SoyZH13_05G011300/SoyZH13_05G128200/SoyZH13_06G058600/SoyZH13_06G158900/SoyZH13_06G268600/SoyZH13_07G039800/SoyZH13_08G133500/SoyZH13_08G329500/SoyZH13_09G007900/SoyZH13_09G219702/SoyZH13_10G241200/SoyZH13_10G276300/SoyZH13_11G037900/SoyZH13_12G100400/SoyZH13_12G121700/SoyZH13_13G019700/SoyZH13_13G294400/SoyZH13_14G025700/SoyZH13_14G104400/Soy…
GO:0006397	mRNA processing	0.635055	0.638505	0.99	0.548855	0.85305	SoyZH13_01G031200/SoyZH13_04G011800/SoyZH13_07G045300/SoyZH13_07G077000/SoyZH13_09G154200/SoyZH13_09G157300/SoyZH13_09G157500/SoyZH13_11G114400/SoyZH13_11G131700/SoyZH13_11G153503/SoyZH13_13G196101/SoyZH13_16G172100/SoyZH13_19G176701/SoyZH13_20G154800/SoyZH13_MG003500
GO:0009743	response to carbohydrate	0.084674	0.0761132	1.11	0.549104	0.85305	SoyZH13_01G169600/SoyZH13_06G058600
GO:0010150	leaf senescence	0.084674	0.0761132	1.11	0.549104	0.85305	SoyZH13_02G115900/SoyZH13_02G224800
GO:0030111	regulation of Wnt signaling pathway	0.084674	0.0761132	1.11	0.549104	0.85305	SoyZH13_05G007700/SoyZH13_06G158900
GO:0031670	cellular response to nutrient	0.084674	0.0761132	1.11	0.549104	0.85305	SoyZH13_16G049700/SoyZH13_19G083200
GO:0032508	DNA duplex unwinding	0.084674	0.0761132	1.11	0.549104	0.85305	SoyZH13_10G134900/SoyZH13_13G331400
GO:0045089	positive regulation of innate immune response	0.084674	0.0761132	1.11	0.549104	0.85305	SoyZH13_08G329500/SoyZH13_19G086501
GO:0045995	regulation of embryonic development	0.084674	0.0761132	1.11	0.549104	0.85305	SoyZH13_05G007700/SoyZH13_05G011300
GO:0046470	phosphatidylcholine metabolic process	0.084674	0.0761132	1.11	0.549104	0.85305	SoyZH13_01G197500/SoyZH13_04G019500
GO:0060828	regulation of canonical Wnt signaling pathway	0.084674	0.0761132	1.11	0.549104	0.85305	SoyZH13_05G007700/SoyZH13_06G158900
GO:0070192	chromosome organization involved in meiotic cell cycle	0.084674	0.0761132	1.11	0.549104	0.85305	SoyZH13_11G247800/SoyZH13_18G006200
GO:1902532	negative regulation of intracellular signal transduction	0.084674	0.0761132	1.11	0.549104	0.85305	SoyZH13_14G111000/SoyZH13_17G199400
GO:0031347	regulation of defense response	0.381033	0.380566	1	0.55004	0.85305	NewGene_6716/SoyZH13_05G007700/SoyZH13_08G329500/SoyZH13_11G037900/SoyZH13_13G197600/SoyZH13_16G008900/SoyZH13_17G046100/SoyZH13_19G086501/SoyZH13_20G136700
GO:0007030	Golgi organization	0.169348	0.164912	1.03	0.555409	0.85305	SoyZH13_07G059300/SoyZH13_12G121700/SoyZH13_13G065100/SoyZH13_15G189200
GO:0042147	retrograde transport, endosome to Golgi	0.169348	0.164912	1.03	0.555409	0.85305	SoyZH13_02G012400/SoyZH13_05G066100/SoyZH13_05G166600/SoyZH13_08G130000
GO:0060627	regulation of vesicle-mediated transport	0.169348	0.164912	1.03	0.555409	0.85305	SoyZH13_06G268600/SoyZH13_09G227400/SoyZH13_10G046202/SoyZH13_12G100400
GO:0031323	regulation of cellular metabolic process	2.62489	2.6555	0.99	0.558944	0.85305	NewGene_178/NewGene_3670/NewGene_5258/NewGene_940/SoyZH13_01G191900/SoyZH13_02G179700/SoyZH13_02G222200/SoyZH13_02G222300/SoyZH13_03G062900/SoyZH13_03G172700/SoyZH13_04G213700/SoyZH13_04G222800/SoyZH13_05G011300/SoyZH13_05G046200/SoyZH13_05G100300/SoyZH13_05G128200/SoyZH13_05G217900/SoyZH13_06G024300/SoyZH13_06G042600/SoyZH13_06G058600/SoyZH13_06G163300/SoyZH13_06G190000/SoyZH13_07G127100/SoyZH13…
GO:0031399	regulation of protein modification process	0.254022	0.253711	1	0.56178	0.85305	SoyZH13_03G062900/SoyZH13_05G046200/SoyZH13_05G217900/SoyZH13_06G058600/SoyZH13_06G163300/SoyZH13_17G125200
GO:0007033	vacuole organization	0.127011	0.122627	1.04	0.56429	0.85305	SoyZH13_02G045500/SoyZH13_10G009100/SoyZH13_12G180400
GO:0009789	positive regulation of abscisic acid-activated signaling pathway	0.127011	0.122627	1.04	0.56429	0.85305	SoyZH13_05G162100/SoyZH13_14G174200/SoyZH13_16G062900
GO:0009887	animal organ morphogenesis	0.127011	0.122627	1.04	0.56429	0.85305	SoyZH13_04G094400/SoyZH13_05G007700/SoyZH13_13G294400
GO:0009926	auxin polar transport	0.127011	0.122627	1.04	0.56429	0.85305	SoyZH13_05G101300/SoyZH13_15G191500/SoyZH13_17G151000
GO:0030150	protein import into mitochondrial matrix	0.127011	0.122627	1.04	0.56429	0.85305	SoyZH13_08G309500/SoyZH13_10G261500/SoyZH13_20G094100
GO:1901421	positive regulation of response to alcohol	0.127011	0.122627	1.04	0.56429	0.85305	SoyZH13_05G162100/SoyZH13_14G174200/SoyZH13_16G062900
GO:1905959	positive regulation of cellular response to alcohol	0.127011	0.122627	1.04	0.56429	0.85305	SoyZH13_05G162100/SoyZH13_14G174200/SoyZH13_16G062900
GO:0032870	cellular response to hormone stimulus	0.508044	0.515878	0.98	0.566805	0.85305	NewGene_3670/SoyZH13_02G061600/SoyZH13_06G148500/SoyZH13_08G155300/SoyZH13_09G215400/SoyZH13_11G037900/SoyZH13_11G134000/SoyZH13_13G026000/SoyZH13_16G046400/SoyZH13_18G230000/SoyZH13_19G087400/SoyZH13_19G127000
GO:0000082	G1/S transition of mitotic cell cycle	0.042337	0.0338281	1.25	0.56912	0.85305	SoyZH13_06G058600
GO:0000972	transcription-dependent tethering of RNA polymerase II gene DNA at nuclear periphery	0.042337	0.0338281	1.25	0.56912	0.85305	SoyZH13_08G172500
GO:0006003	fructose 2,6-bisphosphate metabolic process	0.042337	0.0338281	1.25	0.56912	0.85305	SoyZH13_18G059300
GO:0006285	base-excision repair, AP site formation	0.042337	0.0338281	1.25	0.56912	0.85305	SoyZH13_15G029800
GO:0006296	nucleotide-excision repair, DNA incision, 5'-to lesion	0.042337	0.0338281	1.25	0.56912	0.85305	SoyZH13_15G029800
GO:0006297	nucleotide-excision repair, DNA gap filling	0.042337	0.0338281	1.25	0.56912	0.85305	SoyZH13_04G187600
GO:0006529	asparagine biosynthetic process	0.042337	0.0338281	1.25	0.56912	0.85305	SoyZH13_11G237800
GO:0006598	polyamine catabolic process	0.042337	0.0338281	1.25	0.56912	0.85305	SoyZH13_14G030000
GO:0006637	acyl-CoA metabolic process	0.042337	0.0338281	1.25	0.56912	0.85305	SoyZH13_18G204300
GO:0006850	mitochondrial pyruvate transmembrane transport	0.042337	0.0338281	1.25	0.56912	0.85305	SoyZH13_16G055400
GO:0007178	transmembrane receptor protein serine/threonine kinase signaling pathway	0.042337	0.0338281	1.25	0.56912	0.85305	SoyZH13_19G086501
GO:0009126	purine nucleoside monophosphate metabolic process	0.042337	0.0338281	1.25	0.56912	0.85305	SoyZH13_08G254500
GO:0009167	purine ribonucleoside monophosphate metabolic process	0.042337	0.0338281	1.25	0.56912	0.85305	SoyZH13_08G254500
GO:0009800	cinnamic acid biosynthetic process	0.042337	0.0338281	1.25	0.56912	0.85305	SoyZH13_02G285500
GO:0009880	embryonic pattern specification	0.042337	0.0338281	1.25	0.56912	0.85305	SoyZH13_13G147800
GO:0010025	wax biosynthetic process	0.042337	0.0338281	1.25	0.56912	0.85305	SoyZH13_03G201000
GO:0010047	fruit dehiscence	0.042337	0.0338281	1.25	0.56912	0.85305	SoyZH13_12G012100
GO:0017006	protein-tetrapyrrole linkage	0.042337	0.0338281	1.25	0.56912	0.85305	SoyZH13_09G033900
GO:0019985	translesion synthesis	0.042337	0.0338281	1.25	0.56912	0.85305	SoyZH13_18G065900
GO:0030174	regulation of DNA-dependent DNA replication initiation	0.042337	0.0338281	1.25	0.56912	0.85305	SoyZH13_06G058600
GO:0031396	regulation of protein ubiquitination	0.042337	0.0338281	1.25	0.56912	0.85305	SoyZH13_03G062900
GO:0031570	DNA integrity checkpoint	0.042337	0.0338281	1.25	0.56912	0.85305	SoyZH13_06G058600
GO:0032386	regulation of intracellular transport	0.042337	0.0338281	1.25	0.56912	0.85305	SoyZH13_12G121700
GO:0032388	positive regulation of intracellular transport	0.042337	0.0338281	1.25	0.56912	0.85305	SoyZH13_12G121700
GO:0032456	endocytic recycling	0.042337	0.0338281	1.25	0.56912	0.85305	SoyZH13_02G012400
GO:0032786	positive regulation of DNA-templated transcription, elongation	0.042337	0.0338281	1.25	0.56912	0.85305	SoyZH13_06G038200
GO:0034614	cellular response to reactive oxygen species	0.042337	0.0338281	1.25	0.56912	0.85305	SoyZH13_12G106701
GO:0034764	positive regulation of transmembrane transport	0.042337	0.0338281	1.25	0.56912	0.85305	SoyZH13_02G141500
GO:0035542	regulation of SNARE complex assembly	0.042337	0.0338281	1.25	0.56912	0.85305	SoyZH13_12G180400
GO:0036377	arbuscular mycorrhizal association	0.042337	0.0338281	1.25	0.56912	0.85305	SoyZH13_05G094600
GO:0042023	DNA endoreduplication	0.042337	0.0338281	1.25	0.56912	0.85305	SoyZH13_06G058600
GO:0042372	phylloquinone biosynthetic process	0.042337	0.0338281	1.25	0.56912	0.85305	SoyZH13_09G213800
GO:0042391	regulation of membrane potential	0.042337	0.0338281	1.25	0.56912	0.85305	SoyZH13_02G141500
GO:0043068	positive regulation of programmed cell death	0.042337	0.0338281	1.25	0.56912	0.85305	SoyZH13_12G046700
GO:0043244	regulation of protein-containing complex disassembly	0.042337	0.0338281	1.25	0.56912	0.85305	SoyZH13_19G054800
GO:0043270	positive regulation of ion transport	0.042337	0.0338281	1.25	0.56912	0.85305	SoyZH13_02G141500
GO:0051315	attachment of mitotic spindle microtubules to kinetochore	0.042337	0.0338281	1.25	0.56912	0.85305	SoyZH13_06G058600
GO:0051571	positive regulation of histone H3-K4 methylation	0.042337	0.0338281	1.25	0.56912	0.85305	SoyZH13_05G217900
GO:0055074	calcium ion homeostasis	0.042337	0.0338281	1.25	0.56912	0.85305	SoyZH13_02G141500
GO:0070979	protein K11-linked ubiquitination	0.042337	0.0338281	1.25	0.56912	0.85305	SoyZH13_02G262400
GO:0072503	cellular divalent inorganic cation homeostasis	0.042337	0.0338281	1.25	0.56912	0.85305	SoyZH13_02G141500
GO:0072596	establishment of protein localization to chloroplast	0.042337	0.0338281	1.25	0.56912	0.85305	SoyZH13_01G109300
GO:0090329	regulation of DNA-dependent DNA replication	0.042337	0.0338281	1.25	0.56912	0.85305	SoyZH13_06G058600
GO:1901016	regulation of potassium ion transmembrane transporter activity	0.042337	0.0338281	1.25	0.56912	0.85305	SoyZH13_02G141500
GO:1901379	regulation of potassium ion transmembrane transport	0.042337	0.0338281	1.25	0.56912	0.85305	SoyZH13_02G141500
GO:1901879	regulation of protein depolymerization	0.042337	0.0338281	1.25	0.56912	0.85305	SoyZH13_19G054800
GO:1903320	regulation of protein modification by small protein conjugation or removal	0.042337	0.0338281	1.25	0.56912	0.85305	SoyZH13_03G062900
GO:2001233	regulation of apoptotic signaling pathway	0.042337	0.0338281	1.25	0.56912	0.85305	SoyZH13_12G046700
GO:0022414	reproductive process	1.56647	1.59415	0.98	0.570677	0.85483	NewGene_148/SoyZH13_02G061600/SoyZH13_02G136600/SoyZH13_02G143500/SoyZH13_03G132700/SoyZH13_03G139200/SoyZH13_03G172700/SoyZH13_04G028400/SoyZH13_05G007700/SoyZH13_05G011300/SoyZH13_05G170700/SoyZH13_06G009400/SoyZH13_06G058600/SoyZH13_06G292000/SoyZH13_07G127100/SoyZH13_07G135300/SoyZH13_08G133500/SoyZH13_08G142000/SoyZH13_09G024800/SoyZH13_09G227400/SoyZH13_10G027600/SoyZH13_11G037900/SoyZH13_1…
GO:0009889	regulation of biosynthetic process	2.11685	2.15231	0.98	0.571985	0.856236	NewGene_3670/NewGene_940/SoyZH13_01G191900/SoyZH13_02G179700/SoyZH13_02G222200/SoyZH13_02G222300/SoyZH13_03G172700/SoyZH13_04G222800/SoyZH13_05G011300/SoyZH13_05G128200/SoyZH13_06G024300/SoyZH13_06G042600/SoyZH13_06G058600/SoyZH13_06G190000/SoyZH13_07G127100/SoyZH13_08G109900/SoyZH13_08G305200/SoyZH13_09G207800/SoyZH13_09G219702/SoyZH13_10G074500/SoyZH13_10G157900/SoyZH13_10G216100/SoyZH13_10G241…
GO:0051254	positive regulation of RNA metabolic process	0.296359	0.300224	0.99	0.572533	0.856503	NewGene_3670/SoyZH13_08G305200/SoyZH13_12G121700/SoyZH13_16G049700/SoyZH13_17G008500/SoyZH13_19G083200/SoyZH13_19G231800
GO:0006906	vesicle fusion	0.169348	0.16914	1	0.576015	0.858059	SoyZH13_02G177800/SoyZH13_10G078300/SoyZH13_13G300600/SoyZH13_19G165500
GO:0007059	chromosome segregation	0.169348	0.16914	1	0.576015	0.858059	SoyZH13_06G058600/SoyZH13_11G247800/SoyZH13_13G119700/SoyZH13_18G006200
GO:0034655	nucleobase-containing compound catabolic process	0.169348	0.16914	1	0.576015	0.858059	SoyZH13_01G134800/SoyZH13_09G219702/SoyZH13_13G159900/SoyZH13_13G216200
GO:0003333	amino acid transmembrane transport	0.381033	0.389023	0.98	0.577351	0.858059	SoyZH13_02G239300/SoyZH13_04G083000/SoyZH13_04G186500/SoyZH13_06G084700/SoyZH13_10G102101/SoyZH13_11G104100/SoyZH13_18G030500/SoyZH13_18G069100/SoyZH13_20G174200
GO:0010647	positive regulation of cell communication	0.254022	0.257939	0.98	0.578424	0.858059	SoyZH13_05G162100/SoyZH13_12G046700/SoyZH13_13G294400/SoyZH13_14G174200/SoyZH13_16G062900/SoyZH13_19G086501
GO:0006109	regulation of carbohydrate metabolic process	0.084674	0.0803417	1.05	0.579132	0.858059	SoyZH13_09G219702/SoyZH13_18G149600
GO:0010044	response to aluminum ion	0.084674	0.0803417	1.05	0.579132	0.858059	SoyZH13_08G052300/SoyZH13_13G294900
GO:0031647	regulation of protein stability	0.084674	0.0803417	1.05	0.579132	0.858059	SoyZH13_02G141500/SoyZH13_19G054800
GO:0033014	tetrapyrrole biosynthetic process	0.084674	0.0803417	1.05	0.579132	0.858059	SoyZH13_08G211700/SoyZH13_09G219702
GO:0036297	interstrand cross-link repair	0.084674	0.0803417	1.05	0.579132	0.858059	SoyZH13_07G082200/SoyZH13_16G041900
GO:0050657	nucleic acid transport	0.084674	0.0803417	1.05	0.579132	0.858059	SoyZH13_13G159900/SoyZH13_13G216200
GO:0050658	RNA transport	0.084674	0.0803417	1.05	0.579132	0.858059	SoyZH13_13G159900/SoyZH13_13G216200
GO:0051236	establishment of RNA localization	0.084674	0.0803417	1.05	0.579132	0.858059	SoyZH13_13G159900/SoyZH13_13G216200
GO:0052547	regulation of peptidase activity	0.084674	0.0803417	1.05	0.579132	0.858059	NewGene_178/NewGene_5258
GO:0120009	intermembrane lipid transfer	0.084674	0.0803417	1.05	0.579132	0.858059	SoyZH13_04G028400/SoyZH13_06G009400
GO:0009845	seed germination	0.211685	0.215654	0.98	0.585954	0.863887	SoyZH13_05G011300/SoyZH13_09G154200/SoyZH13_09G157300/SoyZH13_09G157500/SoyZH13_16G172100
GO:0071214	cellular response to abiotic stimulus	0.211685	0.215654	0.98	0.585954	0.863887	NewGene_3670/SoyZH13_09G038100/SoyZH13_15G140000/SoyZH13_19G102300/SoyZH13_20G137300
GO:0104004	cellular response to environmental stimulus	0.211685	0.215654	0.98	0.585954	0.863887	NewGene_3670/SoyZH13_09G038100/SoyZH13_15G140000/SoyZH13_19G102300/SoyZH13_20G137300
GO:0010038	response to metal ion	0.42337	0.435536	0.97	0.586079	0.863887	SoyZH13_05G011300/SoyZH13_06G011100/SoyZH13_08G133500/SoyZH13_11G098000/SoyZH13_11G134000/SoyZH13_13G294900/SoyZH13_14G143200/SoyZH13_17G081200/SoyZH13_18G017800/SoyZH13_U000433
GO:0010556	regulation of macromolecule biosynthetic process	1.98984	2.03391	0.98	0.586296	0.863887	NewGene_3670/NewGene_940/SoyZH13_01G191900/SoyZH13_02G179700/SoyZH13_02G222200/SoyZH13_02G222300/SoyZH13_03G172700/SoyZH13_04G222800/SoyZH13_05G011300/SoyZH13_05G128200/SoyZH13_06G024300/SoyZH13_06G042600/SoyZH13_06G058600/SoyZH13_06G190000/SoyZH13_07G127100/SoyZH13_08G109900/SoyZH13_08G305200/SoyZH13_09G207800/SoyZH13_10G074500/SoyZH13_10G157900/SoyZH13_10G216100/SoyZH13_10G241200/SoyZH13_10G276…
GO:0050896	response to stimulus	4.19136	4.26234	0.98	0.587532	0.863887	NewGene_3670/NewGene_806/NewGene_940/SoyZH13_01G169600/SoyZH13_02G045500/SoyZH13_02G061600/SoyZH13_02G128501/SoyZH13_02G136600/SoyZH13_02G141500/SoyZH13_02G179700/SoyZH13_02G225100/SoyZH13_03G130100/SoyZH13_03G132700/SoyZH13_03G139200/SoyZH13_03G172700/SoyZH13_04G072300/SoyZH13_04G157300/SoyZH13_04G222800/SoyZH13_04G225400/SoyZH13_05G011300/SoyZH13_05G094600/SoyZH13_05G167500/SoyZH13_05G217900/So…
GO:0050793	regulation of developmental process	0.84674	0.871073	0.97	0.587712	0.863887	SoyZH13_03G132700/SoyZH13_03G172700/SoyZH13_05G007700/SoyZH13_05G011300/SoyZH13_05G100300/SoyZH13_05G229200/SoyZH13_08G133500/SoyZH13_13G019700/SoyZH13_13G026000/SoyZH13_13G294400/SoyZH13_14G093401/SoyZH13_14G104400/SoyZH13_14G133700/SoyZH13_14G143200/SoyZH13_15G234300/SoyZH13_18G017800/SoyZH13_18G141302/SoyZH13_20G129500/SoyZH13_20G137300/SoyZH13_U000433
GO:0000281	mitotic cytokinesis	0.127011	0.126855	1	0.587914	0.863887	SoyZH13_06G058600/SoyZH13_08G133500/SoyZH13_18G017800
GO:0000910	cytokinesis	0.127011	0.126855	1	0.587914	0.863887	SoyZH13_06G058600/SoyZH13_08G133500/SoyZH13_18G017800
GO:0009751	response to salicylic acid	0.127011	0.126855	1	0.587914	0.863887	SoyZH13_02G225100/SoyZH13_11G134000/SoyZH13_14G197901
GO:0010564	regulation of cell cycle process	0.127011	0.126855	1	0.587914	0.863887	NewGene_178/NewGene_5258/SoyZH13_06G058600
GO:0043549	regulation of kinase activity	0.127011	0.126855	1	0.587914	0.863887	SoyZH13_05G046200/SoyZH13_06G163300/SoyZH13_17G125200
GO:0061640	cytoskeleton-dependent cytokinesis	0.127011	0.126855	1	0.587914	0.863887	SoyZH13_06G058600/SoyZH13_08G133500/SoyZH13_18G017800
GO:0009057	macromolecule catabolic process	1.18544	1.21781	0.97	0.589248	0.863898	NewGene_178/NewGene_5258/NewGene_806/SoyZH13_01G134800/SoyZH13_02G118800/SoyZH13_02G172200/SoyZH13_04G222700/SoyZH13_05G155500/SoyZH13_08G258600/SoyZH13_09G219702/SoyZH13_09G223100/SoyZH13_10G186700/SoyZH13_13G026000/SoyZH13_13G147800/SoyZH13_13G159900/SoyZH13_13G216200/SoyZH13_14G111000/SoyZH13_14G132500/SoyZH13_14G174200/SoyZH13_15G097500/SoyZH13_16G023900/SoyZH13_16G087101/SoyZH13_17G098100/So…
GO:0000003	reproduction	1.56647	1.60683	0.97	0.590789	0.863898	NewGene_148/SoyZH13_02G061600/SoyZH13_02G136600/SoyZH13_02G143500/SoyZH13_03G132700/SoyZH13_03G139200/SoyZH13_03G172700/SoyZH13_04G028400/SoyZH13_05G007700/SoyZH13_05G011300/SoyZH13_05G170700/SoyZH13_06G009400/SoyZH13_06G058600/SoyZH13_06G292000/SoyZH13_07G127100/SoyZH13_07G135300/SoyZH13_08G133500/SoyZH13_08G142000/SoyZH13_09G024800/SoyZH13_09G227400/SoyZH13_10G027600/SoyZH13_11G037900/SoyZH13_1…
GO:0071310	cellular response to organic substance	0.635055	0.655419	0.97	0.590955	0.863898	NewGene_3670/SoyZH13_01G169600/SoyZH13_02G061600/SoyZH13_06G148500/SoyZH13_08G155300/SoyZH13_09G215400/SoyZH13_11G037900/SoyZH13_11G134000/SoyZH13_13G026000/SoyZH13_16G046400/SoyZH13_16G049700/SoyZH13_18G230000/SoyZH13_19G083200/SoyZH13_19G087400/SoyZH13_19G127000
GO:0009909	regulation of flower development	0.254022	0.262168	0.97	0.594743	0.863898	SoyZH13_03G172700/SoyZH13_05G011300/SoyZH13_11G021800/SoyZH13_14G143200/SoyZH13_17G064100/SoyZH13_U000433
GO:0010088	phloem development	0.169348	0.173369	0.98	0.596067	0.863898	NewGene_6206/SoyZH13_04G168300/SoyZH13_07G135300/SoyZH13_10G170500
GO:0048588	developmental cell growth	0.169348	0.173369	0.98	0.596067	0.863898	SoyZH13_02G143500/SoyZH13_05G007700/SoyZH13_06G058600/SoyZH13_09G227400
GO:0051171	regulation of nitrogen compound metabolic process	2.45555	2.51596	0.98	0.598868	0.863898	NewGene_178/NewGene_3670/NewGene_5258/NewGene_940/SoyZH13_01G191900/SoyZH13_02G179700/SoyZH13_02G222200/SoyZH13_02G222300/SoyZH13_03G062900/SoyZH13_03G172700/SoyZH13_04G222700/SoyZH13_04G222800/SoyZH13_05G011300/SoyZH13_05G046200/SoyZH13_05G128200/SoyZH13_05G217900/SoyZH13_06G024300/SoyZH13_06G042600/SoyZH13_06G058600/SoyZH13_06G163300/SoyZH13_06G190000/SoyZH13_07G127100/SoyZH13_08G109900/SoyZH13…
GO:0040008	regulation of growth	0.296359	0.308681	0.96	0.602706	0.863898	SoyZH13_03G132700/SoyZH13_03G172700/SoyZH13_05G011300/SoyZH13_05G100300/SoyZH13_06G292000/SoyZH13_18G141302/SoyZH13_20G129500
GO:0006366	transcription by RNA polymerase II	0.211685	0.219882	0.96	0.603645	0.863898	NewGene_3441/NewGene_3670/SoyZH13_02G053300/SoyZH13_10G003000/SoyZH13_19G176701
GO:0009314	response to radiation	0.592718	0.617362	0.96	0.604714	0.863898	SoyZH13_01G169600/SoyZH13_02G179700/SoyZH13_06G225000/SoyZH13_09G007900/SoyZH13_09G038100/SoyZH13_09G154600/SoyZH13_09G177600/SoyZH13_10G074500/SoyZH13_10G241200/SoyZH13_14G025700/SoyZH13_15G140000/SoyZH13_17G081200/SoyZH13_20G117200/SoyZH13_20G137300
GO:0000076	DNA replication checkpoint	0.084674	0.0845702	1	0.607662	0.863898	SoyZH13_06G058600/SoyZH13_11G097100
GO:0006611	protein export from nucleus	0.084674	0.0845702	1	0.607662	0.863898	SoyZH13_13G159900/SoyZH13_13G216200
GO:0009395	phospholipid catabolic process	0.084674	0.0845702	1	0.607662	0.863898	SoyZH13_01G197500/SoyZH13_04G019500
GO:0010020	chloroplast fission	0.084674	0.0845702	1	0.607662	0.863898	SoyZH13_13G046500/SoyZH13_14G146400
GO:0015931	nucleobase-containing compound transport	0.084674	0.0845702	1	0.607662	0.863898	SoyZH13_13G159900/SoyZH13_13G216200
GO:0045727	positive regulation of translation	0.084674	0.0845702	1	0.607662	0.863898	SoyZH13_02G179700/SoyZH13_10G074500
GO:0051188	obsolete cofactor biosynthetic process	0.084674	0.0845702	1	0.607662	0.863898	SoyZH13_07G171000/SoyZH13_09G219702
GO:0051960	regulation of nervous system development	0.084674	0.0845702	1	0.607662	0.863898	SoyZH13_05G007700/SoyZH13_13G294400
GO:0055046	microgametogenesis	0.084674	0.0845702	1	0.607662	0.863898	SoyZH13_01G025700/SoyZH13_02G037600
GO:0072659	protein localization to plasma membrane	0.084674	0.0845702	1	0.607662	0.863898	SoyZH13_02G141500/SoyZH13_17G224900
GO:1901576	organic substance biosynthetic process	0.931414	0.968328	0.96	0.609132	0.863898	NewGene_3441/NewGene_3670/SoyZH13_01G169600/SoyZH13_05G100300/SoyZH13_06G011100/SoyZH13_06G058600/SoyZH13_07G171000/SoyZH13_07G188302/SoyZH13_08G133500/SoyZH13_09G219702/SoyZH13_09G238500/SoyZH13_10G157900/SoyZH13_11G167100/SoyZH13_12G072100/SoyZH13_13G019700/SoyZH13_13G159900/SoyZH13_13G216200/SoyZH13_14G133700/SoyZH13_14G147000/SoyZH13_18G017800/SoyZH13_19G176701/SoyZH13_20G202800
GO:0006405	RNA export from nucleus	0.127011	0.131084	0.97	0.610697	0.863898	SoyZH13_08G172500/SoyZH13_13G159900/SoyZH13_13G216200
GO:0006406	mRNA export from nucleus	0.127011	0.131084	0.97	0.610697	0.863898	SoyZH13_06G038200/SoyZH13_13G159900/SoyZH13_13G216200
GO:2000280	regulation of root development	0.127011	0.131084	0.97	0.610697	0.863898	SoyZH13_08G133500/SoyZH13_13G026000/SoyZH13_18G017800
GO:0042545	cell wall modification	0.635055	0.663876	0.96	0.611373	0.863898	SoyZH13_01G192200/SoyZH13_03G195300/SoyZH13_05G222200/SoyZH13_06G285000/SoyZH13_07G044200/SoyZH13_07G044300/SoyZH13_08G141400/SoyZH13_09G072700/SoyZH13_10G017100/SoyZH13_11G032300/SoyZH13_13G096500/SoyZH13_15G175500/SoyZH13_19G172600/SoyZH13_19G199000/SoyZH13_19G199300
GO:0051128	regulation of cellular component organization	0.635055	0.663876	0.96	0.611373	0.863898	NewGene_178/NewGene_5258/SoyZH13_03G132700/SoyZH13_05G011300/SoyZH13_05G217900/SoyZH13_06G058600/SoyZH13_06G268600/SoyZH13_08G133500/SoyZH13_09G227400/SoyZH13_10G046202/SoyZH13_12G100400/SoyZH13_12G121700/SoyZH13_14G093401/SoyZH13_18G017800/SoyZH13_19G054800
GO:0000467	exonucleolytic trimming to generate mature 3'-end of 5.8S rRNA from tricistronic rRNA transcript (SSU-rRNA, 5.8S rRNA, LSU-rRNA)	0.042337	0.0380566	1.11	0.61217	0.863898	SoyZH13_03G133800
GO:0001822	kidney development	0.042337	0.0380566	1.11	0.61217	0.863898	SoyZH13_05G007700
GO:0006221	pyrimidine nucleotide biosynthetic process	0.042337	0.0380566	1.11	0.61217	0.863898	SoyZH13_12G004500
GO:0006308	DNA catabolic process	0.042337	0.0380566	1.11	0.61217	0.863898	SoyZH13_15G066000
GO:0006370	7-methylguanosine mRNA capping	0.042337	0.0380566	1.11	0.61217	0.863898	SoyZH13_06G122200
GO:0006536	glutamate metabolic process	0.042337	0.0380566	1.11	0.61217	0.863898	SoyZH13_18G042700
GO:0006665	sphingolipid metabolic process	0.042337	0.0380566	1.11	0.61217	0.863898	SoyZH13_18G252600
GO:0009072	aromatic amino acid family metabolic process	0.042337	0.0380566	1.11	0.61217	0.863898	SoyZH13_07G188302
GO:0009108	obsolete coenzyme biosynthetic process	0.042337	0.0380566	1.11	0.61217	0.863898	SoyZH13_07G171000
GO:0009123	nucleoside monophosphate metabolic process	0.042337	0.0380566	1.11	0.61217	0.863898	SoyZH13_08G254500
GO:0009144	purine nucleoside triphosphate metabolic process	0.042337	0.0380566	1.11	0.61217	0.863898	SoyZH13_08G254500
GO:0009161	ribonucleoside monophosphate metabolic process	0.042337	0.0380566	1.11	0.61217	0.863898	SoyZH13_08G254500
GO:0009199	ribonucleoside triphosphate metabolic process	0.042337	0.0380566	1.11	0.61217	0.863898	SoyZH13_08G254500
GO:0009205	purine ribonucleoside triphosphate metabolic process	0.042337	0.0380566	1.11	0.61217	0.863898	SoyZH13_08G254500
GO:0009247	glycolipid biosynthetic process	0.042337	0.0380566	1.11	0.61217	0.863898	SoyZH13_09G238500
GO:0009251	glucan catabolic process	0.042337	0.0380566	1.11	0.61217	0.863898	SoyZH13_18G063200
GO:0010048	vernalization response	0.042337	0.0380566	1.11	0.61217	0.863898	SoyZH13_05G217900
GO:0010218	response to far red light	0.042337	0.0380566	1.11	0.61217	0.863898	SoyZH13_20G137300
GO:0010603	regulation of cytoplasmic mRNA processing body assembly	0.042337	0.0380566	1.11	0.61217	0.863898	SoyZH13_15G026700
GO:0022898	regulation of transmembrane transporter activity	0.042337	0.0380566	1.11	0.61217	0.863898	SoyZH13_02G141500
GO:0031119	tRNA pseudouridine synthesis	0.042337	0.0380566	1.11	0.61217	0.863898	SoyZH13_20G157701
GO:0031334	positive regulation of protein-containing complex assembly	0.042337	0.0380566	1.11	0.61217	0.863898	SoyZH13_06G058600
GO:0032409	regulation of transporter activity	0.042337	0.0380566	1.11	0.61217	0.863898	SoyZH13_02G141500
GO:0032412	regulation of ion transmembrane transporter activity	0.042337	0.0380566	1.11	0.61217	0.863898	SoyZH13_02G141500
GO:0033260	nuclear DNA replication	0.042337	0.0380566	1.11	0.61217	0.863898	SoyZH13_06G058600
GO:0035435	phosphate ion transmembrane transport	0.042337	0.0380566	1.11	0.61217	0.863898	SoyZH13_08G052300
GO:0043266	regulation of potassium ion transport	0.042337	0.0380566	1.11	0.61217	0.863898	SoyZH13_02G141500
GO:0046488	phosphatidylinositol metabolic process	0.042337	0.0380566	1.11	0.61217	0.863898	SoyZH13_17G224900
GO:0051131	chaperone-mediated protein complex assembly	0.042337	0.0380566	1.11	0.61217	0.863898	SoyZH13_20G086600
GO:0060026	convergent extension	0.042337	0.0380566	1.11	0.61217	0.863898	SoyZH13_05G007700
GO:0060027	convergent extension involved in gastrulation	0.042337	0.0380566	1.11	0.61217	0.863898	SoyZH13_05G007700
GO:0070534	protein K63-linked ubiquitination	0.042337	0.0380566	1.11	0.61217	0.863898	SoyZH13_16G062900
GO:0071038	nuclear polyadenylation-dependent tRNA catabolic process	0.042337	0.0380566	1.11	0.61217	0.863898	SoyZH13_03G133800
GO:0071248	cellular response to metal ion	0.042337	0.0380566	1.11	0.61217	0.863898	SoyZH13_17G081200
GO:0071369	cellular response to ethylene stimulus	0.042337	0.0380566	1.11	0.61217	0.863898	SoyZH13_11G134000
GO:1900034	regulation of cellular response to heat	0.042337	0.0380566	1.11	0.61217	0.863898	SoyZH13_08G135001
GO:1902074	response to salt	0.042337	0.0380566	1.11	0.61217	0.863898	SoyZH13_05G011300
GO:1904062	regulation of cation transmembrane transport	0.042337	0.0380566	1.11	0.61217	0.863898	SoyZH13_02G141500
GO:2001257	regulation of cation channel activity	0.042337	0.0380566	1.11	0.61217	0.863898	SoyZH13_02G141500
GO:0006605	protein targeting	0.169348	0.177597	0.95	0.615541	0.866543	SoyZH13_01G109300/SoyZH13_02G007600/SoyZH13_10G126100/SoyZH13_12G149900
GO:0007131	reciprocal meiotic recombination	0.169348	0.177597	0.95	0.615541	0.866543	SoyZH13_06G169600/SoyZH13_09G125400/SoyZH13_11G247800/SoyZH13_18G006200
GO:0009932	cell tip growth	0.169348	0.177597	0.95	0.615541	0.866543	SoyZH13_02G143500/SoyZH13_05G007700/SoyZH13_08G018900/SoyZH13_09G227400
GO:0051094	positive regulation of developmental process	0.169348	0.177597	0.95	0.615541	0.866543	SoyZH13_05G011300/SoyZH13_05G100300/SoyZH13_05G229200/SoyZH13_20G137300
GO:0048584	positive regulation of response to stimulus	0.381033	0.401708	0.95	0.616851	0.86786	SoyZH13_05G162100/SoyZH13_08G329500/SoyZH13_10G157900/SoyZH13_12G046700/SoyZH13_13G294400/SoyZH13_14G174200/SoyZH13_16G062900/SoyZH13_19G086501/SoyZH13_20G202800
GO:0030162	regulation of proteolysis	0.211685	0.224111	0.94	0.620895	0.87196	NewGene_178/NewGene_5258/SoyZH13_03G062900/SoyZH13_04G222700/SoyZH13_14G132500
GO:0034599	cellular response to oxidative stress	0.211685	0.224111	0.94	0.620895	0.87196	SoyZH13_02G224800/SoyZH13_03G130100/SoyZH13_12G106701/SoyZH13_16G115000/SoyZH13_20G086600
GO:0090351	seedling development	0.211685	0.224111	0.94	0.620895	0.87196	SoyZH13_05G011300/SoyZH13_09G154200/SoyZH13_09G157300/SoyZH13_09G157500/SoyZH13_16G172100
GO:0019438	aromatic compound biosynthetic process	0.550381	0.583534	0.94	0.630003	0.878947	NewGene_3441/NewGene_3670/SoyZH13_06G011100/SoyZH13_06G058600/SoyZH13_06G132200/SoyZH13_09G219702/SoyZH13_10G157900/SoyZH13_10G161300/SoyZH13_13G159900/SoyZH13_13G216200/SoyZH13_14G184300/SoyZH13_19G176701/SoyZH13_20G202800
GO:0006520	cellular amino acid metabolic process	0.296359	0.317138	0.93	0.631727	0.878947	SoyZH13_02G271101/SoyZH13_05G120400/SoyZH13_06G077400/SoyZH13_06G217700/SoyZH13_07G188302/SoyZH13_10G242100/SoyZH13_17G204200
GO:0042325	regulation of phosphorylation	0.169348	0.181826	0.93	0.634418	0.878947	SoyZH13_05G046200/SoyZH13_06G058600/SoyZH13_06G163300/SoyZH13_17G125200
GO:0006403	RNA localization	0.084674	0.0887987	0.95	0.634694	0.878947	SoyZH13_13G159900/SoyZH13_13G216200
GO:0051050	positive regulation of transport	0.084674	0.0887987	0.95	0.634694	0.878947	SoyZH13_02G141500/SoyZH13_12G121700
GO:0061919	process utilizing autophagic mechanism	0.084674	0.0887987	0.95	0.634694	0.878947	SoyZH13_02G012400/SoyZH13_10G009100
GO:0071805	potassium ion transmembrane transport	0.084674	0.0887987	0.95	0.634694	0.878947	SoyZH13_09G017800/SoyZH13_14G026400
GO:0019222	regulation of metabolic process	2.83658	2.93458	0.97	0.635912	0.878947	NewGene_178/NewGene_3670/NewGene_5258/NewGene_940/SoyZH13_01G134800/SoyZH13_01G191900/SoyZH13_02G141500/SoyZH13_02G179700/SoyZH13_02G222200/SoyZH13_02G222300/SoyZH13_03G062900/SoyZH13_03G172700/SoyZH13_04G213700/SoyZH13_04G222700/SoyZH13_04G222800/SoyZH13_05G011300/SoyZH13_05G046200/SoyZH13_05G100300/SoyZH13_05G128200/SoyZH13_05G217900/SoyZH13_06G024300/SoyZH13_06G042600/SoyZH13_06G058600/SoyZH13…
GO:0008643	carbohydrate transport	0.338696	0.363652	0.93	0.636984	0.878947	NewGene_6312/SoyZH13_03G133300/SoyZH13_05G189400/SoyZH13_06G159900/SoyZH13_08G009800/SoyZH13_14G148000/SoyZH13_16G123000/SoyZH13_19G045500
GO:0006511	ubiquitin-dependent protein catabolic process	1.98984	2.07197	0.96	0.638515	0.878947	NewGene_178/NewGene_5258/SoyZH13_01G087200/SoyZH13_01G189100/SoyZH13_02G118800/SoyZH13_02G172200/SoyZH13_02G233400/SoyZH13_03G241900/SoyZH13_04G222700/SoyZH13_05G155500/SoyZH13_05G174100/SoyZH13_06G124000/SoyZH13_06G250100/SoyZH13_07G181500/SoyZH13_08G023900/SoyZH13_08G138500/SoyZH13_08G258600/SoyZH13_09G122100/SoyZH13_09G185500/SoyZH13_10G186700/SoyZH13_11G164600/SoyZH13_11G224900/SoyZH13_13G026…
GO:0035556	intracellular signal transduction	0.84674	0.896444	0.94	0.64018	0.878947	SoyZH13_01G204000/SoyZH13_02G141500/SoyZH13_02G167800/SoyZH13_03G239200/SoyZH13_04G051102/SoyZH13_05G082300/SoyZH13_06G129200/SoyZH13_07G049700/SoyZH13_07G062400/SoyZH13_07G165400/SoyZH13_09G082700/SoyZH13_09G251100/SoyZH13_10G037000/SoyZH13_10G061300/SoyZH13_10G111700/SoyZH13_10G170900/SoyZH13_11G134000/SoyZH13_13G100400/SoyZH13_14G186400/SoyZH13_15G223900
GO:0048468	cell development	0.465707	0.498964	0.93	0.640659	0.878947	SoyZH13_02G141500/SoyZH13_02G143500/SoyZH13_04G028400/SoyZH13_05G007700/SoyZH13_06G009400/SoyZH13_06G058600/SoyZH13_06G292000/SoyZH13_08G124600/SoyZH13_09G227400/SoyZH13_13G294400/SoyZH13_14G200100
GO:0048831	regulation of shoot system development	0.254022	0.274853	0.92	0.641596	0.878947	SoyZH13_03G172700/SoyZH13_04G134000/SoyZH13_05G011300/SoyZH13_12G187700/SoyZH13_14G143200/SoyZH13_U000433
GO:0080090	regulation of primary metabolic process	2.54022	2.63859	0.96	0.643297	0.878947	NewGene_178/NewGene_3670/NewGene_5258/NewGene_940/SoyZH13_01G191900/SoyZH13_02G179700/SoyZH13_02G222200/SoyZH13_02G222300/SoyZH13_03G062900/SoyZH13_03G172700/SoyZH13_04G222700/SoyZH13_04G222800/SoyZH13_05G011300/SoyZH13_05G046200/SoyZH13_05G128200/SoyZH13_05G217900/SoyZH13_06G024300/SoyZH13_06G042600/SoyZH13_06G058600/SoyZH13_06G163300/SoyZH13_06G190000/SoyZH13_07G127100/SoyZH13_08G109900/SoyZH13…
GO:0048544	recognition of pollen	0.635055	0.68079	0.93	0.650738	0.878947	SoyZH13_03G003000/SoyZH13_03G003200/SoyZH13_04G040200/SoyZH13_06G237300/SoyZH13_06G237800/SoyZH13_06G241600/SoyZH13_06G241601/SoyZH13_06G242000/SoyZH13_10G092800/SoyZH13_11G175000/SoyZH13_12G126700/SoyZH13_12G126901/SoyZH13_12G127500/SoyZH13_13G226300/SoyZH13_13G277700
GO:0000304	response to singlet oxygen	0.042337	0.0422851	1	0.65092	0.878947	SoyZH13_04G159700
GO:0000338	protein deneddylation	0.042337	0.0422851	1	0.65092	0.878947	NewGene_2446
GO:0000726	non-recombinational repair	0.042337	0.0422851	1	0.65092	0.878947	SoyZH13_16G041900
GO:0001655	urogenital system development	0.042337	0.0422851	1	0.65092	0.878947	SoyZH13_05G007700
GO:0006557	S-adenosylmethioninamine biosynthetic process	0.042337	0.0422851	1	0.65092	0.878947	SoyZH13_13G189700
GO:0006597	spermine biosynthetic process	0.042337	0.0422851	1	0.65092	0.878947	SoyZH13_13G189700
GO:0006654	phosphatidic acid biosynthetic process	0.042337	0.0422851	1	0.65092	0.878947	SoyZH13_06G205300
GO:0006876	cellular cadmium ion homeostasis	0.042337	0.0422851	1	0.65092	0.878947	SoyZH13_08G157300
GO:0007023	post-chaperonin tubulin folding pathway	0.042337	0.0422851	1	0.65092	0.878947	SoyZH13_15G122700
GO:0007035	vacuolar acidification	0.042337	0.0422851	1	0.65092	0.878947	SoyZH13_06G025800
GO:0007167	enzyme linked receptor protein signaling pathway	0.042337	0.0422851	1	0.65092	0.878947	SoyZH13_19G086501
GO:0009141	nucleoside triphosphate metabolic process	0.042337	0.0422851	1	0.65092	0.878947	SoyZH13_08G254500
GO:0009150	purine ribonucleotide metabolic process	0.042337	0.0422851	1	0.65092	0.878947	SoyZH13_08G254500
GO:0009245	lipid A biosynthetic process	0.042337	0.0422851	1	0.65092	0.878947	SoyZH13_18G086302
GO:0009249	protein lipoylation	0.042337	0.0422851	1	0.65092	0.878947	SoyZH13_20G098000
GO:0009268	response to pH	0.042337	0.0422851	1	0.65092	0.878947	SoyZH13_13G294900
GO:0009292	genetic transfer	0.042337	0.0422851	1	0.65092	0.878947	SoyZH13_13G231800
GO:0009294	DNA mediated transformation	0.042337	0.0422851	1	0.65092	0.878947	SoyZH13_13G231800
GO:0009566	fertilization	0.042337	0.0422851	1	0.65092	0.878947	SoyZH13_06G292000
GO:0009853	photorespiration	0.042337	0.0422851	1	0.65092	0.878947	SoyZH13_15G012100
GO:0010197	polar nucleus fusion	0.042337	0.0422851	1	0.65092	0.878947	SoyZH13_20G089600
GO:0010447	response to acidic pH	0.042337	0.0422851	1	0.65092	0.878947	SoyZH13_13G294900
GO:0010959	regulation of metal ion transport	0.042337	0.0422851	1	0.65092	0.878947	SoyZH13_02G141500
GO:0016180	snRNA processing	0.042337	0.0422851	1	0.65092	0.878947	SoyZH13_11G176200
GO:0019346	transsulfuration	0.042337	0.0422851	1	0.65092	0.878947	SoyZH13_18G232200
GO:0030148	sphingolipid biosynthetic process	0.042337	0.0422851	1	0.65092	0.878947	SoyZH13_16G126100
GO:0030242	autophagy of peroxisome	0.042337	0.0422851	1	0.65092	0.878947	SoyZH13_07G117400
GO:0031060	regulation of histone methylation	0.042337	0.0422851	1	0.65092	0.878947	SoyZH13_05G217900
GO:0031062	positive regulation of histone methylation	0.042337	0.0422851	1	0.65092	0.878947	SoyZH13_05G217900
GO:0032264	IMP salvage	0.042337	0.0422851	1	0.65092	0.878947	SoyZH13_03G050400
GO:0033499	galactose catabolic process via UDP-galactose	0.042337	0.0422851	1	0.65092	0.878947	SoyZH13_07G097100
GO:0033617	mitochondrial cytochrome c oxidase assembly	0.042337	0.0422851	1	0.65092	0.878947	SoyZH13_02G239000
GO:0033683	nucleotide-excision repair, DNA incision	0.042337	0.0422851	1	0.65092	0.878947	SoyZH13_15G029800
GO:0035082	axoneme assembly	0.042337	0.0422851	1	0.65092	0.878947	SoyZH13_04G094400
GO:0042327	positive regulation of phosphorylation	0.042337	0.0422851	1	0.65092	0.878947	SoyZH13_06G058600
GO:0044770	cell cycle phase transition	0.042337	0.0422851	1	0.65092	0.878947	SoyZH13_06G058600
GO:0046513	ceramide biosynthetic process	0.042337	0.0422851	1	0.65092	0.878947	SoyZH13_13G218800
GO:0046620	regulation of organ growth	0.042337	0.0422851	1	0.65092	0.878947	SoyZH13_03G172700
GO:0050684	regulation of mRNA processing	0.042337	0.0422851	1	0.65092	0.878947	SoyZH13_10G061300
GO:0051013	microtubule severing	0.042337	0.0422851	1	0.65092	0.878947	NewGene_3300
GO:0051205	protein insertion into membrane	0.042337	0.0422851	1	0.65092	0.878947	SoyZH13_11G242900
GO:0051569	regulation of histone H3-K4 methylation	0.042337	0.0422851	1	0.65092	0.878947	SoyZH13_05G217900
GO:0061085	regulation of histone H3-K27 methylation	0.042337	0.0422851	1	0.65092	0.878947	SoyZH13_05G217900
GO:0061087	positive regulation of histone H3-K27 methylation	0.042337	0.0422851	1	0.65092	0.878947	SoyZH13_05G217900
GO:0065004	protein-DNA complex assembly	0.042337	0.0422851	1	0.65092	0.878947	SoyZH13_06G058600
GO:0070125	mitochondrial translational elongation	0.042337	0.0422851	1	0.65092	0.878947	SoyZH13_09G174400
GO:0070131	positive regulation of mitochondrial translation	0.042337	0.0422851	1	0.65092	0.878947	SoyZH13_07G128300
GO:0070574	cadmium ion transmembrane transport	0.042337	0.0422851	1	0.65092	0.878947	SoyZH13_08G157300
GO:0072001	renal system development	0.042337	0.0422851	1	0.65092	0.878947	SoyZH13_05G007700
GO:0098719	sodium ion import across plasma membrane	0.042337	0.0422851	1	0.65092	0.878947	SoyZH13_09G017800
GO:1902183	regulation of shoot apical meristem development	0.042337	0.0422851	1	0.65092	0.878947	SoyZH13_05G011300
GO:0010051	xylem and phloem pattern formation	0.169348	0.186054	0.91	0.652684	0.879027	SoyZH13_02G012400/SoyZH13_07G135300/SoyZH13_08G142000/SoyZH13_18G005200
GO:0010200	response to chitin	0.169348	0.186054	0.91	0.652684	0.879027	SoyZH13_03G172700/SoyZH13_13G294900/SoyZH13_14G174200/SoyZH13_17G098100
GO:0031669	cellular response to nutrient levels	0.169348	0.186054	0.91	0.652684	0.879027	SoyZH13_09G219702/SoyZH13_16G049700/SoyZH13_18G149600/SoyZH13_19G083200
GO:0072657	protein localization to membrane	0.169348	0.186054	0.91	0.652684	0.879027	SoyZH13_02G141500/SoyZH13_06G205400/SoyZH13_17G211800/SoyZH13_17G224900
GO:0007154	cell communication	1.10076	1.16707	0.94	0.65361	0.879027	NewGene_3670/SoyZH13_01G169600/SoyZH13_02G061600/SoyZH13_02G141500/SoyZH13_03G132700/SoyZH13_05G013000/SoyZH13_06G148500/SoyZH13_08G155300/SoyZH13_08G329500/SoyZH13_09G038100/SoyZH13_09G177600/SoyZH13_09G215400/SoyZH13_09G219702/SoyZH13_11G037900/SoyZH13_11G134000/SoyZH13_15G140000/SoyZH13_16G046400/SoyZH13_16G049700/SoyZH13_16G166600/SoyZH13_18G149600/SoyZH13_18G230000/SoyZH13_19G083200/SoyZH13_…
GO:0009867	jasmonic acid mediated signaling pathway	0.127011	0.139541	0.91	0.653667	0.879027	SoyZH13_06G148500/SoyZH13_08G155300/SoyZH13_11G037900
GO:0071695	anatomical structure maturation	0.127011	0.139541	0.91	0.653667	0.879027	SoyZH13_02G136600/SoyZH13_03G139200/SoyZH13_10G027600
GO:0048513	animal organ development	0.211685	0.232568	0.91	0.654016	0.879027	SoyZH13_02G141500/SoyZH13_04G094400/SoyZH13_05G007700/SoyZH13_06G158900/SoyZH13_13G294400
GO:0023052	signaling	0.84674	0.904901	0.94	0.656931	0.882275	SoyZH13_01G169600/SoyZH13_02G061600/SoyZH13_02G141500/SoyZH13_03G132700/SoyZH13_05G013000/SoyZH13_06G148500/SoyZH13_08G155300/SoyZH13_08G329500/SoyZH13_09G038100/SoyZH13_09G177600/SoyZH13_09G215400/SoyZH13_11G037900/SoyZH13_11G134000/SoyZH13_15G140000/SoyZH13_16G046400/SoyZH13_16G166600/SoyZH13_18G230000/SoyZH13_19G086501/SoyZH13_19G087400/SoyZH13_19G127000
GO:1903506	regulation of nucleic acid-templated transcription	1.77815	1.869	0.95	0.657846	0.882275	NewGene_3670/NewGene_940/SoyZH13_01G191900/SoyZH13_02G222200/SoyZH13_02G222300/SoyZH13_03G172700/SoyZH13_05G011300/SoyZH13_05G128200/SoyZH13_06G024300/SoyZH13_06G042600/SoyZH13_06G058600/SoyZH13_06G190000/SoyZH13_07G127100/SoyZH13_08G109900/SoyZH13_08G305200/SoyZH13_09G207800/SoyZH13_10G216100/SoyZH13_10G241200/SoyZH13_10G276300/SoyZH13_11G037900/SoyZH13_11G057300/SoyZH13_11G149100/SoyZH13_12G046…
GO:2001141	regulation of RNA biosynthetic process	1.77815	1.869	0.95	0.657846	0.882275	NewGene_3670/NewGene_940/SoyZH13_01G191900/SoyZH13_02G222200/SoyZH13_02G222300/SoyZH13_03G172700/SoyZH13_05G011300/SoyZH13_05G128200/SoyZH13_06G024300/SoyZH13_06G042600/SoyZH13_06G058600/SoyZH13_06G190000/SoyZH13_07G127100/SoyZH13_08G109900/SoyZH13_08G305200/SoyZH13_09G207800/SoyZH13_10G216100/SoyZH13_10G241200/SoyZH13_10G276300/SoyZH13_11G037900/SoyZH13_11G057300/SoyZH13_11G149100/SoyZH13_12G046…
GO:0001522	pseudouridine synthesis	0.084674	0.0930272	0.91	0.660242	0.882275	SoyZH13_02G213700/SoyZH13_17G220700
GO:0016485	protein processing	0.084674	0.0930272	0.91	0.660242	0.882275	SoyZH13_01G186200/SoyZH13_17G076000
GO:0022604	regulation of cell morphogenesis	0.084674	0.0930272	0.91	0.660242	0.882275	SoyZH13_05G011300/SoyZH13_14G093401
GO:0043687	post-translational protein modification	0.084674	0.0930272	0.91	0.660242	0.882275	NewGene_178/NewGene_5258
GO:0051168	nuclear export	0.084674	0.0930272	0.91	0.660242	0.882275	SoyZH13_13G159900/SoyZH13_13G216200
GO:0070588	calcium ion transmembrane transport	0.084674	0.0930272	0.91	0.660242	0.882275	SoyZH13_02G281900/SoyZH13_09G227600
GO:1900140	regulation of seedling development	0.084674	0.0930272	0.91	0.660242	0.882275	SoyZH13_05G229200/SoyZH13_20G137300
GO:0000904	cell morphogenesis involved in differentiation	0.211685	0.236796	0.89	0.669864	0.88973	SoyZH13_02G143500/SoyZH13_05G007700/SoyZH13_08G124600/SoyZH13_09G227400/SoyZH13_14G200100
GO:0010608	posttranscriptional regulation of gene expression	0.211685	0.236796	0.89	0.669864	0.88973	SoyZH13_02G179700/SoyZH13_04G222800/SoyZH13_10G074500/SoyZH13_13G159900/SoyZH13_13G216200
GO:0031668	cellular response to extracellular stimulus	0.254022	0.28331	0.9	0.670953	0.88973	NewGene_3670/SoyZH13_09G219702/SoyZH13_16G049700/SoyZH13_18G149600/SoyZH13_19G083200/SoyZH13_19G102300
GO:0050832	defense response to fungus	0.254022	0.28331	0.9	0.670953	0.88973	SoyZH13_02G128501/SoyZH13_03G132700/SoyZH13_03G226300/SoyZH13_10G157900/SoyZH13_16G106700/SoyZH13_20G202800
GO:0090501	RNA phosphodiester bond hydrolysis	0.254022	0.28331	0.9	0.670953	0.88973	SoyZH13_01G134800/SoyZH13_09G219702/SoyZH13_13G159900/SoyZH13_13G216200/SoyZH13_19G176701/SoyZH13_20G011300
GO:0009056	catabolic process	1.4818	1.57301	0.94	0.671718	0.88973	NewGene_178/NewGene_5258/NewGene_806/SoyZH13_01G134800/SoyZH13_02G012400/SoyZH13_02G118800/SoyZH13_02G172200/SoyZH13_03G185600/SoyZH13_04G222700/SoyZH13_05G155500/SoyZH13_07G188302/SoyZH13_08G258600/SoyZH13_09G219702/SoyZH13_09G223100/SoyZH13_10G009100/SoyZH13_10G022800/SoyZH13_10G186700/SoyZH13_11G145500/SoyZH13_13G026000/SoyZH13_13G147800/SoyZH13_13G159900/SoyZH13_13G216200/SoyZH13_14G111000/So…
GO:0051716	cellular response to stimulus	1.73582	1.8394	0.94	0.676993	0.88973	NewGene_3670/SoyZH13_01G169600/SoyZH13_02G061600/SoyZH13_02G141500/SoyZH13_03G130100/SoyZH13_03G132700/SoyZH13_04G072300/SoyZH13_05G011300/SoyZH13_05G217900/SoyZH13_06G042600/SoyZH13_06G073400/SoyZH13_06G148500/SoyZH13_08G155300/SoyZH13_08G329500/SoyZH13_09G038100/SoyZH13_09G177600/SoyZH13_09G215400/SoyZH13_09G219702/SoyZH13_10G276300/SoyZH13_11G037900/SoyZH13_11G134000/SoyZH13_12G106701/SoyZH13_…
GO:0060255	regulation of macromolecule metabolic process	2.54022	2.67242	0.95	0.682261	0.88973	NewGene_178/NewGene_3670/NewGene_5258/NewGene_940/SoyZH13_01G134800/SoyZH13_01G191900/SoyZH13_02G141500/SoyZH13_02G179700/SoyZH13_02G222200/SoyZH13_02G222300/SoyZH13_03G062900/SoyZH13_03G172700/SoyZH13_04G222700/SoyZH13_04G222800/SoyZH13_05G011300/SoyZH13_05G046200/SoyZH13_05G128200/SoyZH13_05G217900/SoyZH13_06G024300/SoyZH13_06G042600/SoyZH13_06G058600/SoyZH13_06G163300/SoyZH13_06G190000/SoyZH13…
GO:0005978	glycogen biosynthetic process	0.084674	0.0972557	0.87	0.684334	0.88973	SoyZH13_03G173500/SoyZH13_11G113500
GO:0006265	DNA topological change	0.084674	0.0972557	0.87	0.684334	0.88973	SoyZH13_03G113000/SoyZH13_19G115100
GO:0007292	female gamete generation	0.084674	0.0972557	0.87	0.684334	0.88973	SoyZH13_06G058600/SoyZH13_13G294400
GO:0009959	negative gravitropism	0.084674	0.0972557	0.87	0.684334	0.88973	SoyZH13_02G046700/SoyZH13_12G207600
GO:0010374	stomatal complex development	0.084674	0.0972557	0.87	0.684334	0.88973	SoyZH13_03G132700/SoyZH13_11G044100
GO:0019684	photosynthesis, light reaction	0.084674	0.0972557	0.87	0.684334	0.88973	NewGene_806/SoyZH13_16G023900
GO:0030968	endoplasmic reticulum unfolded protein response	0.084674	0.0972557	0.87	0.684334	0.88973	SoyZH13_05G205400/SoyZH13_08G024700
GO:0043603	cellular amide metabolic process	0.084674	0.0972557	0.87	0.684334	0.88973	SoyZH13_14G147000/SoyZH13_17G143100
GO:0045132	meiotic chromosome segregation	0.084674	0.0972557	0.87	0.684334	0.88973	SoyZH13_11G247800/SoyZH13_18G006200
GO:0045596	negative regulation of cell differentiation	0.084674	0.0972557	0.87	0.684334	0.88973	SoyZH13_05G007700/SoyZH13_13G294400
GO:0048477	oogenesis	0.084674	0.0972557	0.87	0.684334	0.88973	SoyZH13_06G058600/SoyZH13_13G294400
GO:0071462	cellular response to water stimulus	0.084674	0.0972557	0.87	0.684334	0.88973	NewGene_3670/SoyZH13_19G102300
GO:2000027	regulation of animal organ morphogenesis	0.084674	0.0972557	0.87	0.684334	0.88973	SoyZH13_05G007700/SoyZH13_13G294400
GO:0090698	post-embryonic plant morphogenesis	0.211685	0.241025	0.88	0.685226	0.88973	SoyZH13_03G132700/SoyZH13_03G172700/SoyZH13_07G135300/SoyZH13_08G142000/SoyZH13_13G026000
GO:0000479	endonucleolytic cleavage of tricistronic rRNA transcript (SSU-rRNA, 5.8S rRNA, LSU-rRNA)	0.042337	0.0465136	0.91	0.6858	0.88973	SoyZH13_11G121400
GO:0002183	cytoplasmic translational initiation	0.042337	0.0465136	0.91	0.6858	0.88973	SoyZH13_09G211600
GO:0006166	purine ribonucleoside salvage	0.042337	0.0465136	0.91	0.6858	0.88973	SoyZH13_10G054900
GO:0006732	obsolete coenzyme metabolic process	0.042337	0.0465136	0.91	0.6858	0.88973	SoyZH13_07G171000
GO:0007369	gastrulation	0.042337	0.0465136	0.91	0.6858	0.88973	SoyZH13_05G007700
GO:0009228	thiamine biosynthetic process	0.042337	0.0465136	0.91	0.6858	0.88973	SoyZH13_18G063500
GO:0009263	deoxyribonucleotide biosynthetic process	0.042337	0.0465136	0.91	0.6858	0.88973	SoyZH13_07G239800
GO:0009396	folic acid-containing compound biosynthetic process	0.042337	0.0465136	0.91	0.6858	0.88973	SoyZH13_14G059500
GO:0010075	regulation of meristem growth	0.042337	0.0465136	0.91	0.6858	0.88973	SoyZH13_20G129500
GO:0010193	response to ozone	0.042337	0.0465136	0.91	0.6858	0.88973	SoyZH13_09G154600
GO:0010942	positive regulation of cell death	0.042337	0.0465136	0.91	0.6858	0.88973	SoyZH13_12G046700
GO:0010948	negative regulation of cell cycle process	0.042337	0.0465136	0.91	0.6858	0.88973	SoyZH13_06G058600
GO:0031058	positive regulation of histone modification	0.042337	0.0465136	0.91	0.6858	0.88973	SoyZH13_05G217900
GO:0031087	deadenylation-independent decapping of nuclear-transcribed mRNA	0.042337	0.0465136	0.91	0.6858	0.88973	SoyZH13_09G016200
GO:0032434	regulation of proteasomal ubiquitin-dependent protein catabolic process	0.042337	0.0465136	0.91	0.6858	0.88973	SoyZH13_03G062900
GO:0033238	regulation of cellular amine metabolic process	0.042337	0.0465136	0.91	0.6858	0.88973	NewGene_3670
GO:0034063	stress granule assembly	0.042337	0.0465136	0.91	0.6858	0.88973	SoyZH13_15G026700
GO:0044764	multi-organism cellular process	0.042337	0.0465136	0.91	0.6858	0.88973	SoyZH13_13G231800
GO:0045926	negative regulation of growth	0.042337	0.0465136	0.91	0.6858	0.88973	SoyZH13_03G172700
GO:0051014	actin filament severing	0.042337	0.0465136	0.91	0.6858	0.88973	SoyZH13_20G035900
GO:0051222	positive regulation of protein transport	0.042337	0.0465136	0.91	0.6858	0.88973	SoyZH13_12G121700
GO:0051513	regulation of monopolar cell growth	0.042337	0.0465136	0.91	0.6858	0.88973	SoyZH13_10G030400
GO:0051560	mitochondrial calcium ion homeostasis	0.042337	0.0465136	0.91	0.6858	0.88973	SoyZH13_02G218500
GO:0071035	nuclear polyadenylation-dependent rRNA catabolic process	0.042337	0.0465136	0.91	0.6858	0.88973	SoyZH13_03G133800
GO:0090175	regulation of establishment of planar polarity	0.042337	0.0465136	0.91	0.6858	0.88973	SoyZH13_05G007700
GO:1904951	positive regulation of establishment of protein localization	0.042337	0.0465136	0.91	0.6858	0.88973	SoyZH13_12G121700
GO:1905269	positive regulation of chromatin organization	0.042337	0.0465136	0.91	0.6858	0.88973	SoyZH13_05G217900
GO:1905330	regulation of morphogenesis of an epithelium	0.042337	0.0465136	0.91	0.6858	0.88973	SoyZH13_05G007700
GO:2000050	regulation of non-canonical Wnt signaling pathway	0.042337	0.0465136	0.91	0.6858	0.88973	SoyZH13_05G007700
GO:2000095	regulation of Wnt signaling pathway, planar cell polarity pathway	0.042337	0.0465136	0.91	0.6858	0.88973	SoyZH13_05G007700
GO:0033044	regulation of chromosome organization	0.169348	0.194511	0.87	0.687345	0.890736	NewGene_178/NewGene_5258/SoyZH13_05G217900/SoyZH13_06G058600
GO:0046856	phosphatidylinositol dephosphorylation	0.169348	0.194511	0.87	0.687345	0.890736	SoyZH13_01G184100/SoyZH13_10G043600/SoyZH13_11G007100/SoyZH13_20G156800
GO:0034976	response to endoplasmic reticulum stress	0.127011	0.147998	0.86	0.693122	0.897219	SoyZH13_06G110300/SoyZH13_08G178600/SoyZH13_15G044500
GO:0048268	clathrin coat assembly	0.127011	0.147998	0.86	0.693122	0.897219	SoyZH13_09G108700/SoyZH13_09G140300/SoyZH13_16G183500
GO:0048608	reproductive structure development	0.973751	1.06136	0.92	0.699817	0.897285	SoyZH13_02G061600/SoyZH13_02G136600/SoyZH13_03G132700/SoyZH13_03G139200/SoyZH13_03G172700/SoyZH13_05G011300/SoyZH13_05G170700/SoyZH13_07G127100/SoyZH13_07G135300/SoyZH13_08G133500/SoyZH13_08G142000/SoyZH13_10G027600/SoyZH13_11G037900/SoyZH13_11G057300/SoyZH13_14G143200/SoyZH13_15G253000/SoyZH13_16G046400/SoyZH13_17G033100/SoyZH13_18G017800/SoyZH13_18G141302/SoyZH13_19G087400/SoyZH13_20G058201/Soy…
GO:0019725	cellular homeostasis	0.211685	0.245253	0.86	0.700097	0.897285	SoyZH13_02G141500/SoyZH13_03G130100/SoyZH13_09G215400/SoyZH13_14G190800/SoyZH13_18G230000
GO:0061458	reproductive system development	0.973751	1.06558	0.91	0.706978	0.897285	SoyZH13_02G061600/SoyZH13_02G136600/SoyZH13_03G132700/SoyZH13_03G139200/SoyZH13_03G172700/SoyZH13_05G011300/SoyZH13_05G170700/SoyZH13_07G127100/SoyZH13_07G135300/SoyZH13_08G133500/SoyZH13_08G142000/SoyZH13_10G027600/SoyZH13_11G037900/SoyZH13_11G057300/SoyZH13_14G143200/SoyZH13_15G253000/SoyZH13_16G046400/SoyZH13_17G033100/SoyZH13_18G017800/SoyZH13_18G141302/SoyZH13_19G087400/SoyZH13_20G058201/Soy…
GO:0000911	cytokinesis by cell plate formation	0.084674	0.101484	0.83	0.707005	0.897285	SoyZH13_06G158600/SoyZH13_08G303700
GO:0006163	purine nucleotide metabolic process	0.084674	0.101484	0.83	0.707005	0.897285	SoyZH13_03G159100/SoyZH13_08G254500
GO:0009411	response to UV	0.084674	0.101484	0.83	0.707005	0.897285	SoyZH13_09G154600/SoyZH13_20G137300
GO:0044782	cilium organization	0.084674	0.101484	0.83	0.707005	0.897285	SoyZH13_04G094400/SoyZH13_05G007700
GO:0055086	nucleobase-containing small molecule metabolic process	0.084674	0.101484	0.83	0.707005	0.897285	SoyZH13_08G254500/SoyZH13_17G143100
GO:0060271	cilium assembly	0.084674	0.101484	0.83	0.707005	0.897285	SoyZH13_04G094400/SoyZH13_05G007700
GO:0045935	positive regulation of nucleobase-containing compound metabolic process	0.338696	0.389023	0.87	0.711178	0.897285	NewGene_3670/SoyZH13_06G058600/SoyZH13_08G305200/SoyZH13_12G121700/SoyZH13_16G049700/SoyZH13_17G008500/SoyZH13_19G083200/SoyZH13_19G231800
GO:1905392	plant organ morphogenesis	0.338696	0.389023	0.87	0.711178	0.897285	SoyZH13_03G132700/SoyZH13_03G172700/SoyZH13_05G100300/SoyZH13_07G135300/SoyZH13_08G142000/SoyZH13_11G057300/SoyZH13_13G026000/SoyZH13_18G005200
GO:0009409	response to cold	0.254022	0.295996	0.86	0.712012	0.897285	SoyZH13_04G222800/SoyZH13_05G167500/SoyZH13_05G217900/SoyZH13_07G127100/SoyZH13_09G007900/SoyZH13_20G137300
GO:0009657	plastid organization	0.254022	0.295996	0.86	0.712012	0.897285	SoyZH13_02G122700/SoyZH13_08G085800/SoyZH13_08G109900/SoyZH13_11G098000/SoyZH13_13G220500/SoyZH13_14G076100
GO:0009738	abscisic acid-activated signaling pathway	0.254022	0.295996	0.86	0.712012	0.897285	SoyZH13_01G019000/SoyZH13_06G121200/SoyZH13_07G054700/SoyZH13_09G038400/SoyZH13_09G038500/SoyZH13_19G127000
GO:0019219	regulation of nucleobase-containing compound metabolic process	1.86283	2.00008	0.93	0.714412	0.897285	NewGene_3670/NewGene_940/SoyZH13_01G191900/SoyZH13_02G222200/SoyZH13_02G222300/SoyZH13_03G172700/SoyZH13_05G011300/SoyZH13_05G128200/SoyZH13_06G024300/SoyZH13_06G042600/SoyZH13_06G058600/SoyZH13_06G190000/SoyZH13_07G127100/SoyZH13_08G109900/SoyZH13_08G305200/SoyZH13_09G207800/SoyZH13_10G216100/SoyZH13_10G241200/SoyZH13_10G276300/SoyZH13_11G037900/SoyZH13_11G057300/SoyZH13_11G149100/SoyZH13_12G046…
GO:0031667	response to nutrient levels	0.211685	0.249482	0.85	0.714474	0.897285	SoyZH13_09G219702/SoyZH13_12G121700/SoyZH13_16G049700/SoyZH13_18G149600/SoyZH13_19G083200
GO:0044249	cellular biosynthetic process	0.804403	0.892215	0.9	0.716904	0.897285	NewGene_3441/NewGene_3670/SoyZH13_01G169600/SoyZH13_06G011100/SoyZH13_06G058600/SoyZH13_07G171000/SoyZH13_07G188302/SoyZH13_08G133500/SoyZH13_09G219702/SoyZH13_09G238500/SoyZH13_10G157900/SoyZH13_13G019700/SoyZH13_13G159900/SoyZH13_13G216200/SoyZH13_14G133700/SoyZH13_14G147000/SoyZH13_18G017800/SoyZH13_19G176701/SoyZH13_20G202800
GO:0000289	nuclear-transcribed mRNA poly(A) tail shortening	0.042337	0.0507421	0.83	0.717196	0.897285	SoyZH13_01G134800
GO:0000819	sister chromatid segregation	0.042337	0.0507421	0.83	0.717196	0.897285	SoyZH13_06G058600
GO:0001578	microtubule bundle formation	0.042337	0.0507421	0.83	0.717196	0.897285	SoyZH13_04G094400
GO:0006228	UTP biosynthetic process	0.042337	0.0507421	0.83	0.717196	0.897285	SoyZH13_03G097300
GO:0006306	DNA methylation	0.042337	0.0507421	0.83	0.717196	0.897285	SoyZH13_17G036700
GO:0006399	tRNA metabolic process	0.042337	0.0507421	0.83	0.717196	0.897285	SoyZH13_20G011300
GO:0006521	regulation of cellular amino acid metabolic process	0.042337	0.0507421	0.83	0.717196	0.897285	NewGene_3670
GO:0007142	male meiosis II	0.042337	0.0507421	0.83	0.717196	0.897285	SoyZH13_19G151700
GO:0007398	ectoderm development	0.042337	0.0507421	0.83	0.717196	0.897285	SoyZH13_13G294400
GO:0007422	peripheral nervous system development	0.042337	0.0507421	0.83	0.717196	0.897285	SoyZH13_13G294400
GO:0007498	mesoderm development	0.042337	0.0507421	0.83	0.717196	0.897285	SoyZH13_13G294400
GO:0007616	long-term memory	0.042337	0.0507421	0.83	0.717196	0.897285	SoyZH13_13G294400
GO:0008052	sensory organ boundary specification	0.042337	0.0507421	0.83	0.717196	0.897285	SoyZH13_13G294400
GO:0009259	ribonucleotide metabolic process	0.042337	0.0507421	0.83	0.717196	0.897285	SoyZH13_08G254500
GO:0010160	formation of animal organ boundary	0.042337	0.0507421	0.83	0.717196	0.897285	SoyZH13_13G294400
GO:0010191	mucilage metabolic process	0.042337	0.0507421	0.83	0.717196	0.897285	SoyZH13_05G011300
GO:0010214	seed coat development	0.042337	0.0507421	0.83	0.717196	0.897285	SoyZH13_05G011300
GO:0010506	regulation of autophagy	0.042337	0.0507421	0.83	0.717196	0.897285	SoyZH13_04G213700
GO:0015980	energy derivation by oxidation of organic compounds	0.042337	0.0507421	0.83	0.717196	0.897285	SoyZH13_08G254500
GO:0016360	sensory organ precursor cell fate determination	0.042337	0.0507421	0.83	0.717196	0.897285	SoyZH13_13G294400
GO:0016973	poly(A)+ mRNA export from nucleus	0.042337	0.0507421	0.83	0.717196	0.897285	SoyZH13_20G180600
GO:0019693	ribose phosphate metabolic process	0.042337	0.0507421	0.83	0.717196	0.897285	SoyZH13_08G254500
GO:0030258	lipid modification	0.042337	0.0507421	0.83	0.717196	0.897285	SoyZH13_17G224900
GO:0035203	regulation of lamellocyte differentiation	0.042337	0.0507421	0.83	0.717196	0.897285	SoyZH13_13G294400
GO:0035204	negative regulation of lamellocyte differentiation	0.042337	0.0507421	0.83	0.717196	0.897285	SoyZH13_13G294400
GO:0042478	regulation of eye photoreceptor cell development	0.042337	0.0507421	0.83	0.717196	0.897285	SoyZH13_13G294400
GO:0043484	regulation of RNA splicing	0.042337	0.0507421	0.83	0.717196	0.897285	SoyZH13_20G154800
GO:0045314	regulation of compound eye photoreceptor development	0.042337	0.0507421	0.83	0.717196	0.897285	SoyZH13_13G294400
GO:0045333	cellular respiration	0.042337	0.0507421	0.83	0.717196	0.897285	SoyZH13_08G254500
GO:0045610	regulation of hemocyte differentiation	0.042337	0.0507421	0.83	0.717196	0.897285	SoyZH13_13G294400
GO:0045611	negative regulation of hemocyte differentiation	0.042337	0.0507421	0.83	0.717196	0.897285	SoyZH13_13G294400
GO:0045613	regulation of plasmatocyte differentiation	0.042337	0.0507421	0.83	0.717196	0.897285	SoyZH13_13G294400
GO:0045614	negative regulation of plasmatocyte differentiation	0.042337	0.0507421	0.83	0.717196	0.897285	SoyZH13_13G294400
GO:0046417	chorismate metabolic process	0.042337	0.0507421	0.83	0.717196	0.897285	SoyZH13_19G024900
GO:0046532	regulation of photoreceptor cell differentiation	0.042337	0.0507421	0.83	0.717196	0.897285	SoyZH13_13G294400
GO:0048280	vesicle fusion with Golgi apparatus	0.042337	0.0507421	0.83	0.717196	0.897285	SoyZH13_05G066100
GO:0048359	mucilage metabolic process involved in seed coat development	0.042337	0.0507421	0.83	0.717196	0.897285	SoyZH13_05G011300
GO:0048645	animal organ formation	0.042337	0.0507421	0.83	0.717196	0.897285	SoyZH13_13G294400
GO:0055129	L-proline biosynthetic process	0.042337	0.0507421	0.83	0.717196	0.897285	SoyZH13_03G060100
GO:0060582	cell fate determination involved in pattern specification	0.042337	0.0507421	0.83	0.717196	0.897285	SoyZH13_13G294400
GO:0070536	protein K63-linked deubiquitination	0.042337	0.0507421	0.83	0.717196	0.897285	SoyZH13_01G030400
GO:0072330	monocarboxylic acid biosynthetic process	0.042337	0.0507421	0.83	0.717196	0.897285	SoyZH13_01G169600
GO:1903706	regulation of hemopoiesis	0.042337	0.0507421	0.83	0.717196	0.897285	SoyZH13_13G294400
GO:1903707	negative regulation of hemopoiesis	0.042337	0.0507421	0.83	0.717196	0.897285	SoyZH13_13G294400
GO:1905037	autophagosome organization	0.042337	0.0507421	0.83	0.717196	0.897285	SoyZH13_10G009100
GO:0090305	nucleic acid phosphodiester bond hydrolysis	2.07451	2.2242	0.93	0.719444	0.898689	NewGene_1815/SoyZH13_01G134800/SoyZH13_02G109600/SoyZH13_03G139600/SoyZH13_05G104101/SoyZH13_05G124500/SoyZH13_05G170700/SoyZH13_06G031700/SoyZH13_06G057200/SoyZH13_07G150400/SoyZH13_07G173400/SoyZH13_08G100500/SoyZH13_08G164500/SoyZH13_08G240900/SoyZH13_08G254500/SoyZH13_08G277902/SoyZH13_08G301200/SoyZH13_09G154200/SoyZH13_09G157300/SoyZH13_09G157500/SoyZH13_09G219702/SoyZH13_11G000901/SoyZH13_…
GO:0006541	glutamine metabolic process	0.169348	0.202968	0.83	0.719482	0.898689	SoyZH13_05G194500/SoyZH13_08G014600/SoyZH13_11G219001/SoyZH13_16G054500
GO:0006749	glutathione metabolic process	0.169348	0.202968	0.83	0.719482	0.898689	SoyZH13_02G132500/SoyZH13_08G166800/SoyZH13_14G028600/SoyZH13_20G182600
GO:0044265	cellular macromolecule catabolic process	1.05843	1.16284	0.91	0.720018	0.898766	NewGene_178/NewGene_5258/SoyZH13_01G134800/SoyZH13_02G118800/SoyZH13_02G172200/SoyZH13_04G222700/SoyZH13_05G155500/SoyZH13_08G258600/SoyZH13_09G219702/SoyZH13_10G186700/SoyZH13_13G026000/SoyZH13_13G147800/SoyZH13_13G159900/SoyZH13_13G216200/SoyZH13_14G111000/SoyZH13_14G132500/SoyZH13_14G174200/SoyZH13_15G097500/SoyZH13_16G087101/SoyZH13_17G098100/SoyZH13_17G199400/SoyZH13_18G005200/SoyZH13_18G150…
GO:0006974	cellular response to DNA damage stimulus	0.338696	0.393251	0.86	0.722514	0.898766	SoyZH13_05G011300/SoyZH13_06G042600/SoyZH13_08G090500/SoyZH13_11G097100/SoyZH13_14G143200/SoyZH13_15G029800/SoyZH13_16G041900/SoyZH13_U000433
GO:0030001	metal ion transport	0.635055	0.714618	0.89	0.722706	0.898766	NewGene_6721/SoyZH13_02G141500/SoyZH13_02G281900/SoyZH13_03G192100/SoyZH13_04G174900/SoyZH13_05G190300/SoyZH13_06G161000/SoyZH13_07G251700/SoyZH13_09G015900/SoyZH13_10G104500/SoyZH13_10G212800/SoyZH13_15G113500/SoyZH13_15G117600/SoyZH13_18G210000/SoyZH13_18G259700
GO:0009991	response to extracellular stimulus	0.296359	0.346738	0.85	0.723137	0.898766	NewGene_3670/SoyZH13_09G219702/SoyZH13_12G121700/SoyZH13_16G049700/SoyZH13_18G149600/SoyZH13_19G083200/SoyZH13_19G102300
GO:0051049	regulation of transport	0.254022	0.300224	0.85	0.724887	0.898766	SoyZH13_02G141500/SoyZH13_06G268600/SoyZH13_09G227400/SoyZH13_10G046202/SoyZH13_12G100400/SoyZH13_12G121700
GO:0000184	nuclear-transcribed mRNA catabolic process, nonsense-mediated decay	0.084674	0.105713	0.8	0.728299	0.898766	SoyZH13_13G159900/SoyZH13_13G216200
GO:0000266	mitochondrial fission	0.084674	0.105713	0.8	0.728299	0.898766	SoyZH13_04G104701/SoyZH13_05G203300
GO:0000470	maturation of LSU-rRNA	0.084674	0.105713	0.8	0.728299	0.898766	SoyZH13_14G147000/SoyZH13_17G111200
GO:0006098	pentose-phosphate shunt	0.084674	0.105713	0.8	0.728299	0.898766	SoyZH13_02G090000/SoyZH13_19G212500
GO:0007584	response to nutrient	0.084674	0.105713	0.8	0.728299	0.898766	SoyZH13_16G049700/SoyZH13_19G083200
GO:0010119	regulation of stomatal movement	0.084674	0.105713	0.8	0.728299	0.898766	SoyZH13_06G170600/SoyZH13_17G081200
GO:0015711	organic anion transport	0.084674	0.105713	0.8	0.728299	0.898766	SoyZH13_04G028400/SoyZH13_06G009400
GO:0030031	cell projection assembly	0.084674	0.105713	0.8	0.728299	0.898766	SoyZH13_04G094400/SoyZH13_05G007700
GO:0031123	RNA 3'-end processing	0.084674	0.105713	0.8	0.728299	0.898766	SoyZH13_19G176701/SoyZH13_20G011300
GO:0045088	regulation of innate immune response	0.084674	0.105713	0.8	0.728299	0.898766	SoyZH13_08G329500/SoyZH13_19G086501
GO:0048511	rhythmic process	0.084674	0.105713	0.8	0.728299	0.898766	SoyZH13_12G054900/SoyZH13_14G025700
GO:0050778	positive regulation of immune response	0.084674	0.105713	0.8	0.728299	0.898766	SoyZH13_08G329500/SoyZH13_19G086501
GO:0120031	plasma membrane bounded cell projection assembly	0.084674	0.105713	0.8	0.728299	0.898766	SoyZH13_04G094400/SoyZH13_05G007700
GO:1902531	regulation of intracellular signal transduction	0.084674	0.105713	0.8	0.728299	0.898766	SoyZH13_14G111000/SoyZH13_17G199400
GO:0045927	positive regulation of growth	0.211685	0.253711	0.83	0.728355	0.898766	SoyZH13_05G011300/SoyZH13_05G100300/SoyZH13_06G292000/SoyZH13_09G137500/SoyZH13_20G077800
GO:0006812	cation transport	0.127011	0.156455	0.81	0.729083	0.898766	SoyZH13_02G141500/SoyZH13_02G281900/SoyZH13_16G033100
GO:0048193	Golgi vesicle transport	0.127011	0.156455	0.81	0.729083	0.898766	SoyZH13_02G141500/SoyZH13_04G028400/SoyZH13_06G009400
GO:0009753	response to jasmonic acid	0.169348	0.207197	0.82	0.734607	0.898766	SoyZH13_06G148500/SoyZH13_08G155300/SoyZH13_11G037900/SoyZH13_11G134000
GO:0051241	negative regulation of multicellular organismal process	0.169348	0.207197	0.82	0.734607	0.898766	SoyZH13_03G172700/SoyZH13_13G026000/SoyZH13_13G294400/SoyZH13_14G147000
GO:0000075	cell cycle checkpoint	0.042337	0.0549706	0.77	0.745456	0.898766	SoyZH13_06G058600
GO:0000245	spliceosomal complex assembly	0.042337	0.0549706	0.77	0.745456	0.898766	SoyZH13_10G061300
GO:0006048	UDP-N-acetylglucosamine biosynthetic process	0.042337	0.0549706	0.77	0.745456	0.898766	SoyZH13_04G201200
GO:0006119	oxidative phosphorylation	0.042337	0.0549706	0.77	0.745456	0.898766	SoyZH13_08G254500
GO:0006650	glycerophospholipid metabolic process	0.042337	0.0549706	0.77	0.745456	0.898766	SoyZH13_17G224900
GO:0006779	porphyrin-containing compound biosynthetic process	0.042337	0.0549706	0.77	0.745456	0.898766	SoyZH13_09G219702
GO:0006882	cellular zinc ion homeostasis	0.042337	0.0549706	0.77	0.745456	0.898766	SoyZH13_08G157300
GO:0007050	cell cycle arrest	0.042337	0.0549706	0.77	0.745456	0.898766	SoyZH13_05G084200
GO:0007143	female meiotic nuclear division	0.042337	0.0549706	0.77	0.745456	0.898766	SoyZH13_08G087000
GO:0007476	imaginal disc-derived wing morphogenesis	0.042337	0.0549706	0.77	0.745456	0.898766	SoyZH13_13G294400
GO:0009225	nucleotide-sugar metabolic process	0.042337	0.0549706	0.77	0.745456	0.898766	SoyZH13_12G210100
GO:0009585	red, far-red light phototransduction	0.042337	0.0549706	0.77	0.745456	0.898766	SoyZH13_09G033900
GO:0009809	lignin biosynthetic process	0.042337	0.0549706	0.77	0.745456	0.898766	SoyZH13_18G153300
GO:0010207	photosystem II assembly	0.042337	0.0549706	0.77	0.745456	0.898766	SoyZH13_12G097900
GO:0010562	positive regulation of phosphorus metabolic process	0.042337	0.0549706	0.77	0.745456	0.898766	SoyZH13_06G058600
GO:0030718	germ-line stem cell population maintenance	0.042337	0.0549706	0.77	0.745456	0.898766	SoyZH13_13G294400
GO:0032511	late endosome to vacuole transport via multivesicular body sorting pathway	0.042337	0.0549706	0.77	0.745456	0.898766	SoyZH13_17G146500
GO:0032957	inositol trisphosphate metabolic process	0.042337	0.0549706	0.77	0.745456	0.898766	SoyZH13_20G122200
GO:0035107	appendage morphogenesis	0.042337	0.0549706	0.77	0.745456	0.898766	SoyZH13_13G294400
GO:0035114	imaginal disc-derived appendage morphogenesis	0.042337	0.0549706	0.77	0.745456	0.898766	SoyZH13_13G294400
GO:0035120	post-embryonic appendage morphogenesis	0.042337	0.0549706	0.77	0.745456	0.898766	SoyZH13_13G294400
GO:0042762	regulation of sulfur metabolic process	0.042337	0.0549706	0.77	0.745456	0.898766	SoyZH13_18G149600
GO:0043111	replication fork arrest	0.042337	0.0549706	0.77	0.745456	0.898766	SoyZH13_11G097100
GO:0043255	regulation of carbohydrate biosynthetic process	0.042337	0.0549706	0.77	0.745456	0.898766	SoyZH13_18G149600
GO:0045664	regulation of neuron differentiation	0.042337	0.0549706	0.77	0.745456	0.898766	SoyZH13_13G294400
GO:0045747	positive regulation of Notch signaling pathway	0.042337	0.0549706	0.77	0.745456	0.898766	SoyZH13_13G294400
GO:0045937	positive regulation of phosphate metabolic process	0.042337	0.0549706	0.77	0.745456	0.898766	SoyZH13_06G058600
GO:0046621	negative regulation of organ growth	0.042337	0.0549706	0.77	0.745456	0.898766	SoyZH13_03G172700
GO:0046654	tetrahydrofolate biosynthetic process	0.042337	0.0549706	0.77	0.745456	0.898766	SoyZH13_18G140200
GO:0048736	appendage development	0.042337	0.0549706	0.77	0.745456	0.898766	SoyZH13_13G294400
GO:0048737	imaginal disc-derived appendage development	0.042337	0.0549706	0.77	0.745456	0.898766	SoyZH13_13G294400
GO:0048749	compound eye development	0.042337	0.0549706	0.77	0.745456	0.898766	SoyZH13_13G294400
GO:0050767	regulation of neurogenesis	0.042337	0.0549706	0.77	0.745456	0.898766	SoyZH13_13G294400
GO:0060581	cell fate commitment involved in pattern specification	0.042337	0.0549706	0.77	0.745456	0.898766	SoyZH13_13G294400
GO:0072507	divalent inorganic cation homeostasis	0.042337	0.0549706	0.77	0.745456	0.898766	SoyZH13_02G141500
GO:0080143	regulation of amino acid export	0.042337	0.0549706	0.77	0.745456	0.898766	SoyZH13_04G056000
GO:0090693	plant organ senescence	0.042337	0.0549706	0.77	0.745456	0.898766	SoyZH13_02G115900
GO:0098662	inorganic cation transmembrane transport	0.042337	0.0549706	0.77	0.745456	0.898766	SoyZH13_02G281900
GO:0016036	cellular response to phosphate starvation	0.127011	0.160683	0.79	0.74578	0.898766	SoyZH13_06G064500/SoyZH13_09G212800/SoyZH13_09G219702
GO:0097659	nucleic acid-templated transcription	0.127011	0.160683	0.79	0.74578	0.898766	NewGene_3441/NewGene_3670/SoyZH13_19G176701
GO:0006303	double-strand break repair via nonhomologous end joining	0.084674	0.109941	0.77	0.748264	0.898766	NewGene_429/SoyZH13_16G041900
GO:0007281	germ cell development	0.084674	0.109941	0.77	0.748264	0.898766	SoyZH13_06G058600/SoyZH13_13G294400
GO:0010268	brassinosteroid homeostasis	0.084674	0.109941	0.77	0.748264	0.898766	SoyZH13_02G236000/SoyZH13_14G076300
GO:0016132	brassinosteroid biosynthetic process	0.084674	0.109941	0.77	0.748264	0.898766	SoyZH13_02G236000/SoyZH13_14G076300
GO:0022008	neurogenesis	0.084674	0.109941	0.77	0.748264	0.898766	SoyZH13_06G058600/SoyZH13_13G294400
GO:0031124	mRNA 3'-end processing	0.084674	0.109941	0.77	0.748264	0.898766	SoyZH13_11G235000/SoyZH13_19G176701
GO:0051169	nuclear transport	0.084674	0.109941	0.77	0.748264	0.898766	SoyZH13_13G159900/SoyZH13_13G216200
GO:0071472	cellular response to salt stress	0.084674	0.109941	0.77	0.748264	0.898766	NewGene_3670/SoyZH13_19G102300
GO:0097306	cellular response to alcohol	0.084674	0.109941	0.77	0.748264	0.898766	NewGene_3670/SoyZH13_19G127000
GO:0140014	mitotic nuclear division	0.084674	0.109941	0.77	0.748264	0.898766	SoyZH13_06G058600/SoyZH13_20G058201
GO:0051656	establishment of organelle localization	0.169348	0.211425	0.8	0.749108	0.898906	SoyZH13_06G058600/SoyZH13_09G227400/SoyZH13_14G076100/SoyZH13_14G093401
GO:0018298	protein-chromophore linkage	0.254022	0.308681	0.82	0.749411	0.898906	SoyZH13_09G033900/SoyZH13_10G129000/SoyZH13_11G226300/SoyZH13_14G003700/SoyZH13_16G182000/SoyZH13_17G249600
GO:0055085	transmembrane transport	1.27011	1.40809	0.9	0.751551	0.898906	SoyZH13_01G109300/SoyZH13_02G148600/SoyZH13_02G281900/SoyZH13_03G151200/SoyZH13_04G026100/SoyZH13_04G209200/SoyZH13_05G011400/SoyZH13_06G090900/SoyZH13_07G153000/SoyZH13_08G142000/SoyZH13_08G307301/SoyZH13_09G178101/SoyZH13_10G017900/SoyZH13_11G025401/SoyZH13_12G200503/SoyZH13_14G177200/SoyZH13_15G011500/SoyZH13_16G050000/SoyZH13_16G103300/SoyZH13_16G154300/SoyZH13_17G006100/SoyZH13_17G039700/Soy…
GO:0048731	system development	1.65114	1.8098	0.91	0.751752	0.898906	SoyZH13_02G061600/SoyZH13_02G115900/SoyZH13_02G136600/SoyZH13_02G141500/SoyZH13_03G132700/SoyZH13_03G139200/SoyZH13_03G172700/SoyZH13_04G094400/SoyZH13_05G007700/SoyZH13_05G011300/SoyZH13_05G100300/SoyZH13_05G170700/SoyZH13_06G058600/SoyZH13_06G158900/SoyZH13_07G127100/SoyZH13_07G135300/SoyZH13_08G133500/SoyZH13_08G142000/SoyZH13_10G027600/SoyZH13_10G157900/SoyZH13_11G037900/SoyZH13_11G057300/Soy…
GO:0008610	lipid biosynthetic process	0.211685	0.262168	0.81	0.754637	0.898906	SoyZH13_01G169600/SoyZH13_09G219702/SoyZH13_09G238500/SoyZH13_10G213300/SoyZH13_17G131200
GO:0019220	regulation of phosphate metabolic process	0.211685	0.262168	0.81	0.754637	0.898906	SoyZH13_05G046200/SoyZH13_06G058600/SoyZH13_06G163300/SoyZH13_09G219702/SoyZH13_17G125200
GO:0051174	regulation of phosphorus metabolic process	0.211685	0.262168	0.81	0.754637	0.898906	SoyZH13_05G046200/SoyZH13_06G058600/SoyZH13_06G163300/SoyZH13_09G219702/SoyZH13_17G125200
GO:0009628	response to abiotic stimulus	1.73582	1.90706	0.91	0.7614	0.898906	NewGene_3670/SoyZH13_01G169600/SoyZH13_02G179700/SoyZH13_02G225100/SoyZH13_03G132700/SoyZH13_04G222800/SoyZH13_05G011300/SoyZH13_05G094600/SoyZH13_05G167500/SoyZH13_05G217900/SoyZH13_06G225000/SoyZH13_07G127100/SoyZH13_08G133500/SoyZH13_08G254500/SoyZH13_09G007900/SoyZH13_09G038100/SoyZH13_09G154600/SoyZH13_09G177600/SoyZH13_10G074500/SoyZH13_10G157900/SoyZH13_10G216100/SoyZH13_10G241200/SoyZH13_…
GO:0030026	cellular manganese ion homeostasis	0.127011	0.164912	0.77	0.761645	0.898906	SoyZH13_08G045200/SoyZH13_08G072500/SoyZH13_16G150800
GO:0042594	response to starvation	0.127011	0.164912	0.77	0.761645	0.898906	SoyZH13_09G219702/SoyZH13_12G121700/SoyZH13_18G149600
GO:0007166	cell surface receptor signaling pathway	0.169348	0.215654	0.79	0.762994	0.898906	SoyZH13_09G229400/SoyZH13_13G025100/SoyZH13_14G139200/SoyZH13_19G086501
GO:0022412	cellular process involved in reproduction in multicellular organism	0.169348	0.215654	0.79	0.762994	0.898906	SoyZH13_06G058600/SoyZH13_09G024800/SoyZH13_13G294400/SoyZH13_20G058201
GO:0030245	cellulose catabolic process	0.169348	0.215654	0.79	0.762994	0.898906	SoyZH13_08G021600/SoyZH13_15G120000/SoyZH13_18G029900/SoyZH13_20G054900
GO:1903047	mitotic cell cycle process	0.169348	0.215654	0.79	0.762994	0.898906	SoyZH13_06G058600/SoyZH13_08G133500/SoyZH13_18G017800/SoyZH13_20G058201
GO:0044257	cellular protein catabolic process	0.889077	1.01061	0.88	0.763493	0.898906	NewGene_178/NewGene_5258/SoyZH13_02G118800/SoyZH13_02G172200/SoyZH13_04G222700/SoyZH13_05G155500/SoyZH13_08G258600/SoyZH13_10G186700/SoyZH13_13G026000/SoyZH13_13G147800/SoyZH13_14G111000/SoyZH13_14G132500/SoyZH13_14G174200/SoyZH13_15G097500/SoyZH13_16G087101/SoyZH13_17G098100/SoyZH13_17G199400/SoyZH13_18G005200/SoyZH13_18G150200/SoyZH13_18G245200/SoyZH13_20G058201
GO:0002684	positive regulation of immune system process	0.084674	0.11417	0.74	0.766953	0.898906	SoyZH13_08G329500/SoyZH13_19G086501
GO:0009626	plant-type hypersensitive response	0.084674	0.11417	0.74	0.766953	0.898906	SoyZH13_08G045000/SoyZH13_08G329500
GO:0010029	regulation of seed germination	0.084674	0.11417	0.74	0.766953	0.898906	SoyZH13_05G229200/SoyZH13_20G137300
GO:0016072	rRNA metabolic process	0.084674	0.11417	0.74	0.766953	0.898906	SoyZH13_07G071400/SoyZH13_14G147000
GO:0031349	positive regulation of defense response	0.084674	0.11417	0.74	0.766953	0.898906	SoyZH13_08G329500/SoyZH13_19G086501
GO:0032787	monocarboxylic acid metabolic process	0.084674	0.11417	0.74	0.766953	0.898906	SoyZH13_01G169600/SoyZH13_14G174200
GO:0042127	regulation of cell population proliferation	0.084674	0.11417	0.74	0.766953	0.898906	SoyZH13_07G039800/SoyZH13_20G136700
GO:0071215	cellular response to abscisic acid stimulus	0.084674	0.11417	0.74	0.766953	0.898906	NewGene_3670/SoyZH13_19G127000
GO:2000112	regulation of cellular macromolecule biosynthetic process	1.77815	1.9578	0.91	0.768368	0.898906	NewGene_3670/NewGene_940/SoyZH13_01G191900/SoyZH13_02G179700/SoyZH13_02G222200/SoyZH13_02G222300/SoyZH13_03G172700/SoyZH13_04G222800/SoyZH13_05G011300/SoyZH13_05G128200/SoyZH13_06G024300/SoyZH13_06G042600/SoyZH13_06G058600/SoyZH13_06G190000/SoyZH13_07G127100/SoyZH13_08G109900/SoyZH13_08G305200/SoyZH13_09G207800/SoyZH13_10G074500/SoyZH13_10G216100/SoyZH13_10G241200/SoyZH13_10G276300/SoyZH13_11G057…
GO:0043632	modification-dependent macromolecule catabolic process	0.84674	0.968328	0.87	0.768498	0.898906	NewGene_178/NewGene_5258/SoyZH13_02G118800/SoyZH13_02G172200/SoyZH13_04G222700/SoyZH13_05G155500/SoyZH13_08G258600/SoyZH13_10G186700/SoyZH13_13G026000/SoyZH13_13G147800/SoyZH13_14G111000/SoyZH13_14G132500/SoyZH13_14G174200/SoyZH13_15G097500/SoyZH13_17G098100/SoyZH13_17G199400/SoyZH13_18G005200/SoyZH13_18G150200/SoyZH13_18G245200/SoyZH13_20G058201
GO:0006725	cellular aromatic compound metabolic process	2.92125	3.15447	0.93	0.769943	0.898906	NewGene_1815/NewGene_3441/NewGene_3670/SoyZH13_01G134800/SoyZH13_02G109600/SoyZH13_03G139600/SoyZH13_05G104101/SoyZH13_05G124500/SoyZH13_05G162100/SoyZH13_05G170700/SoyZH13_06G011100/SoyZH13_06G031700/SoyZH13_06G042600/SoyZH13_06G057200/SoyZH13_06G058600/SoyZH13_07G071400/SoyZH13_07G101900/SoyZH13_07G150400/SoyZH13_07G173400/SoyZH13_07G188302/SoyZH13_08G100500/SoyZH13_08G155300/SoyZH13_08G164500/…
GO:0001654	eye development	0.042337	0.0591991	0.72	0.770893	0.898906	SoyZH13_13G294400
GO:0002165	instar larval or pupal development	0.042337	0.0591991	0.72	0.770893	0.898906	SoyZH13_13G294400
GO:0005982	starch metabolic process	0.042337	0.0591991	0.72	0.770893	0.898906	SoyZH13_03G173500
GO:0006102	isocitrate metabolic process	0.042337	0.0591991	0.72	0.770893	0.898906	SoyZH13_14G193600
GO:0006537	glutamate biosynthetic process	0.042337	0.0591991	0.72	0.770893	0.898906	SoyZH13_04G213100
GO:0006542	glutamine biosynthetic process	0.042337	0.0591991	0.72	0.770893	0.898906	SoyZH13_07G098900
GO:0007423	sensory organ development	0.042337	0.0591991	0.72	0.770893	0.898906	SoyZH13_13G294400
GO:0007472	wing disc morphogenesis	0.042337	0.0591991	0.72	0.770893	0.898906	SoyZH13_13G294400
GO:0007552	metamorphosis	0.042337	0.0591991	0.72	0.770893	0.898906	SoyZH13_13G294400
GO:0007560	imaginal disc morphogenesis	0.042337	0.0591991	0.72	0.770893	0.898906	SoyZH13_13G294400
GO:0008593	regulation of Notch signaling pathway	0.042337	0.0591991	0.72	0.770893	0.898906	SoyZH13_13G294400
GO:0009765	photosynthesis, light harvesting	0.042337	0.0591991	0.72	0.770893	0.898906	SoyZH13_14G003700
GO:0009886	post-embryonic animal morphogenesis	0.042337	0.0591991	0.72	0.770893	0.898906	SoyZH13_13G294400
GO:0016255	attachment of GPI anchor to protein	0.042337	0.0591991	0.72	0.770893	0.898906	SoyZH13_13G339500
GO:0016554	cytidine to uridine editing	0.042337	0.0591991	0.72	0.770893	0.898906	SoyZH13_10G005500
GO:0019932	second-messenger-mediated signaling	0.042337	0.0591991	0.72	0.770893	0.898906	SoyZH13_02G141500
GO:0031056	regulation of histone modification	0.042337	0.0591991	0.72	0.770893	0.898906	SoyZH13_05G217900
GO:0034762	regulation of transmembrane transport	0.042337	0.0591991	0.72	0.770893	0.898906	SoyZH13_02G141500
GO:0035220	wing disc development	0.042337	0.0591991	0.72	0.770893	0.898906	SoyZH13_13G294400
GO:0044282	small molecule catabolic process	0.042337	0.0591991	0.72	0.770893	0.898906	SoyZH13_07G188302
GO:0048478	replication fork protection	0.042337	0.0591991	0.72	0.770893	0.898906	SoyZH13_11G097100
GO:0048563	post-embryonic animal organ morphogenesis	0.042337	0.0591991	0.72	0.770893	0.898906	SoyZH13_13G294400
GO:0048569	post-embryonic animal organ development	0.042337	0.0591991	0.72	0.770893	0.898906	SoyZH13_13G294400
GO:0048707	instar larval or pupal morphogenesis	0.042337	0.0591991	0.72	0.770893	0.898906	SoyZH13_13G294400
GO:0051046	regulation of secretion	0.042337	0.0591991	0.72	0.770893	0.898906	SoyZH13_09G227400
GO:0051510	regulation of unidimensional cell growth	0.042337	0.0591991	0.72	0.770893	0.898906	SoyZH13_05G011300
GO:0065002	intracellular protein transmembrane transport	0.042337	0.0591991	0.72	0.770893	0.898906	SoyZH13_01G109300
GO:0071028	nuclear mRNA surveillance	0.042337	0.0591991	0.72	0.770893	0.898906	SoyZH13_19G237400
GO:0071108	protein K48-linked deubiquitination	0.042337	0.0591991	0.72	0.770893	0.898906	SoyZH13_01G030400
GO:0071806	protein transmembrane transport	0.042337	0.0591991	0.72	0.770893	0.898906	SoyZH13_01G109300
GO:1903530	regulation of secretion by cell	0.042337	0.0591991	0.72	0.770893	0.898906	SoyZH13_09G227400
GO:2000377	regulation of reactive oxygen species metabolic process	0.042337	0.0591991	0.72	0.770893	0.898906	NewGene_3670
GO:0016071	mRNA metabolic process	0.381033	0.460907	0.83	0.772285	0.899622	SoyZH13_01G134800/SoyZH13_06G031700/SoyZH13_09G154200/SoyZH13_09G157300/SoyZH13_09G157500/SoyZH13_13G159900/SoyZH13_13G216200/SoyZH13_16G172100/SoyZH13_19G176701
GO:0018130	heterocycle biosynthetic process	0.381033	0.460907	0.83	0.772285	0.899622	NewGene_3441/NewGene_3670/SoyZH13_06G058600/SoyZH13_07G171000/SoyZH13_07G188302/SoyZH13_09G219702/SoyZH13_13G159900/SoyZH13_13G216200/SoyZH13_19G176701
GO:0071396	cellular response to lipid	0.169348	0.219882	0.77	0.776273	0.90249	NewGene_3670/SoyZH13_09G215400/SoyZH13_18G230000/SoyZH13_19G127000
GO:0001732	formation of cytoplasmic translation initiation complex	0.127011	0.16914	0.75	0.776696	0.90249	SoyZH13_02G000003/SoyZH13_09G211600/SoyZH13_19G248100
GO:0032774	RNA biosynthetic process	0.127011	0.16914	0.75	0.776696	0.90249	NewGene_3441/NewGene_3670/SoyZH13_19G176701
GO:0034470	ncRNA processing	0.127011	0.16914	0.75	0.776696	0.90249	SoyZH13_07G071400/SoyZH13_14G147000/SoyZH13_20G011300
GO:0061024	membrane organization	0.127011	0.16914	0.75	0.776696	0.90249	SoyZH13_02G141500/SoyZH13_04G028400/SoyZH13_06G009400
GO:0034645	cellular macromolecule biosynthetic process	0.465707	0.558163	0.83	0.778256	0.90385	NewGene_3441/NewGene_3670/SoyZH13_06G058600/SoyZH13_08G133500/SoyZH13_13G019700/SoyZH13_13G159900/SoyZH13_13G216200/SoyZH13_14G133700/SoyZH13_14G147000/SoyZH13_18G017800/SoyZH13_19G176701
GO:0044237	cellular metabolic process	5.41914	5.755	0.94	0.782635	0.905106	NewGene_178/NewGene_1815/NewGene_3441/NewGene_3670/NewGene_5258/NewGene_806/SoyZH13_01G025700/SoyZH13_01G030400/SoyZH13_01G134800/SoyZH13_01G169600/SoyZH13_02G012400/SoyZH13_02G037600/SoyZH13_02G109600/SoyZH13_02G118800/SoyZH13_02G172200/SoyZH13_02G222200/SoyZH13_02G222300/SoyZH13_03G132700/SoyZH13_03G139600/SoyZH13_04G222700/SoyZH13_05G011300/SoyZH13_05G100300/SoyZH13_05G104101/SoyZH13_05G124500…
GO:0006955	immune response	0.254022	0.321367	0.79	0.783155	0.905106	SoyZH13_04G225400/SoyZH13_06G058600/SoyZH13_08G045000/SoyZH13_08G329500/SoyZH13_10G009100/SoyZH13_19G086501
GO:0006817	phosphate ion transport	0.084674	0.118398	0.72	0.784422	0.905106	SoyZH13_09G212800/SoyZH13_10G035500
GO:0006913	nucleocytoplasmic transport	0.084674	0.118398	0.72	0.784422	0.905106	SoyZH13_13G159900/SoyZH13_13G216200
[truncated: 363 more rows]

## Sheet: GO_Cellular_Component
ID	Description	GeneRatio（％）	BgRatio（％）	Rich_factor	pvalue	qvalue	geneID
GO:0022625	cytosolic large ribosomal subunit	1.25523	0.441811	2.84	4.66316e-09	2.03216e-06	SoyZH13_01G026200/SoyZH13_02G002500/SoyZH13_02G188800/SoyZH13_02G201000/SoyZH13_02G262800/SoyZH13_03G149700/SoyZH13_03G194800/SoyZH13_03G196000/SoyZH13_03G239800/SoyZH13_04G203300/SoyZH13_04G205400/SoyZH13_06G130700/SoyZH13_07G011800/SoyZH13_07G018700/SoyZH13_08G145200/SoyZH13_08G187401/SoyZH13_08G211200/SoyZH13_09G049500/SoyZH13_10G002900/SoyZH13_10G016300/SoyZH13_10G038400/SoyZH13_10G047100/Soy…
GO:0022627	cytosolic small ribosomal subunit	0.83682	0.252463	3.31	6.76012e-08	1.47299e-05	SoyZH13_01G204100/SoyZH13_01G218300/SoyZH13_03G126400/SoyZH13_05G058101/SoyZH13_05G220100/SoyZH13_05G224300/SoyZH13_06G131300/SoyZH13_07G042100/SoyZH13_07G239200/SoyZH13_08G017100/SoyZH13_08G045800/SoyZH13_08G049000/SoyZH13_10G226400/SoyZH13_11G002102/SoyZH13_11G003601/SoyZH13_11G021000/SoyZH13_13G033300/SoyZH13_13G341200/SoyZH13_14G191700/SoyZH13_15G245900/SoyZH13_16G183603/SoyZH13_17G004400/Soy…
GO:0005840	ribosome	2.82427	1.77075	1.59	1.66855e-05	0.00242379	SoyZH13_01G101200/SoyZH13_02G017100/SoyZH13_02G034600/SoyZH13_02G088600/SoyZH13_02G099801/SoyZH13_02G188800/SoyZH13_02G234500/SoyZH13_03G080100/SoyZH13_03G159600/SoyZH13_03G174200/SoyZH13_03G178200/SoyZH13_03G187400/SoyZH13_03G220600/SoyZH13_04G059900/SoyZH13_04G202900/SoyZH13_05G121400/SoyZH13_05G162800/SoyZH13_05G171801/SoyZH13_06G009900/SoyZH13_06G133100/SoyZH13_06G133201/SoyZH13_07G004600/Soy…
GO:0009534	chloroplast thylakoid	0.801953	0.326098	2.46	3.61217e-05	0.00393536	NewGene_806/SoyZH13_05G100300/SoyZH13_05G167500/SoyZH13_08G211700/SoyZH13_09G007900/SoyZH13_09G183600/SoyZH13_09G223100/SoyZH13_11G030300/SoyZH13_11G098000/SoyZH13_11G145500/SoyZH13_11G250000/SoyZH13_12G043001/SoyZH13_12G054900/SoyZH13_12G079700/SoyZH13_12G097900/SoyZH13_15G053200/SoyZH13_16G023900/SoyZH13_17G081200/SoyZH13_17G190100/SoyZH13_18G034200/SoyZH13_20G137300/SoyZH13_20G162100/SoyZH13_2…
GO:0055035	plastid thylakoid membrane	0.55788	0.213892	2.61	0.00025958	0.0226245	NewGene_806/SoyZH13_05G100300/SoyZH13_05G167500/SoyZH13_09G007900/SoyZH13_09G183600/SoyZH13_09G223100/SoyZH13_11G030300/SoyZH13_11G098000/SoyZH13_11G145500/SoyZH13_12G043001/SoyZH13_12G054900/SoyZH13_12G079700/SoyZH13_16G023900/SoyZH13_17G081200/SoyZH13_20G137300/SoyZH13_20G227900
GO:0005886	plasma membrane	9.8675	8.15597	1.21	0.000321136	0.0233246	NewGene_114/NewGene_148/NewGene_5095/SoyZH13_01G010600/SoyZH13_01G025400/SoyZH13_01G049200/SoyZH13_01G162900/SoyZH13_01G197500/SoyZH13_01G202400/SoyZH13_01G204700/SoyZH13_02G031300/SoyZH13_02G037900/SoyZH13_02G125600/SoyZH13_02G140900/SoyZH13_02G141500/SoyZH13_02G148600/SoyZH13_02G167800/SoyZH13_02G177800/SoyZH13_02G240500/SoyZH13_02G259200/SoyZH13_02G266400/SoyZH13_02G281900/SoyZH13_03G032200/So…
GO:0031225	anchored component of membrane	0.523013	0.20688	2.53	0.000574506	0.0357662	NewGene_148/SoyZH13_04G225400/SoyZH13_06G292000/SoyZH13_09G037800/SoyZH13_10G231800/SoyZH13_11G003600/SoyZH13_11G050400/SoyZH13_11G171400/SoyZH13_12G097500/SoyZH13_13G060100/SoyZH13_14G005400/SoyZH13_17G158000/SoyZH13_18G073000/SoyZH13_19G030700/SoyZH13_U000469
GO:0034357	photosynthetic membrane	0.55788	0.238438	2.34	0.00095574	0.0510359	NewGene_806/SoyZH13_05G100300/SoyZH13_05G167500/SoyZH13_09G007900/SoyZH13_09G183600/SoyZH13_09G223100/SoyZH13_11G030300/SoyZH13_11G098000/SoyZH13_11G145500/SoyZH13_12G043001/SoyZH13_12G054900/SoyZH13_12G079700/SoyZH13_16G023900/SoyZH13_17G081200/SoyZH13_20G137300/SoyZH13_20G227900
GO:0031976	plastid thylakoid	0.592748	0.262983	2.25	0.001054	0.0510359	NewGene_806/SoyZH13_05G100300/SoyZH13_05G167500/SoyZH13_09G007900/SoyZH13_09G183600/SoyZH13_09G223100/SoyZH13_11G030300/SoyZH13_11G098000/SoyZH13_11G145500/SoyZH13_12G043001/SoyZH13_12G054900/SoyZH13_12G079700/SoyZH13_16G023900/SoyZH13_17G081200/SoyZH13_17G190100/SoyZH13_20G137300/SoyZH13_20G227900
GO:0010330	cellulose synthase complex	0.13947	0.0210386	6.63	0.00129549	0.0564562	SoyZH13_08G133500/SoyZH13_13G019700/SoyZH13_14G133700/SoyZH13_18G017800
GO:0044436	obsolete thylakoid part	0.55788	0.25597	2.18	0.00211776	0.0838999	NewGene_806/SoyZH13_05G100300/SoyZH13_05G167500/SoyZH13_09G007900/SoyZH13_09G183600/SoyZH13_09G223100/SoyZH13_11G030300/SoyZH13_11G098000/SoyZH13_11G145500/SoyZH13_12G043001/SoyZH13_12G054900/SoyZH13_12G079700/SoyZH13_16G023900/SoyZH13_17G081200/SoyZH13_20G137300/SoyZH13_20G227900
GO:0034663	endoplasmic reticulum chaperone complex	0.13947	0.024545	5.68	0.0027817	0.10102	SoyZH13_05G205400/SoyZH13_08G024700/SoyZH13_13G003600/SoyZH13_20G059600
GO:0009295	nucleoid	0.244073	0.0736351	3.31	0.0033659	0.112833	SoyZH13_05G013600/SoyZH13_07G071400/SoyZH13_08G109900/SoyZH13_12G054900/SoyZH13_12G079700/SoyZH13_15G029800/SoyZH13_20G222300
GO:0044545	NSL complex	0.104603	0.0140257	7.46	0.00375805	0.11698	SoyZH13_02G048400/SoyZH13_04G025900/SoyZH13_16G116800
GO:0009526	plastid envelope	0.732218	0.396227	1.85	0.00410573	0.119282	NewGene_1206/NewGene_806/SoyZH13_01G109300/SoyZH13_01G169600/SoyZH13_02G179700/SoyZH13_05G038800/SoyZH13_08G025100/SoyZH13_08G085800/SoyZH13_09G007900/SoyZH13_09G183600/SoyZH13_09G238500/SoyZH13_10G074500/SoyZH13_11G091000/SoyZH13_11G098000/SoyZH13_12G043001/SoyZH13_12G054900/SoyZH13_12G187100/SoyZH13_13G220500/SoyZH13_16G023900/SoyZH13_17G190100/SoyZH13_20G227900
GO:0030981	cortical microtubule cytoskeleton	0.13947	0.0280515	4.97	0.00512131	0.139488	SoyZH13_08G133500/SoyZH13_13G019700/SoyZH13_14G133700/SoyZH13_18G017800
GO:0019005	SCF ubiquitin ligase complex	0.732218	0.406746	1.8	0.00561713	0.143993	SoyZH13_02G061600/SoyZH13_02G233400/SoyZH13_04G222700/SoyZH13_05G224800/SoyZH13_06G040500/SoyZH13_06G110700/SoyZH13_08G044300/SoyZH13_11G224900/SoyZH13_13G026000/SoyZH13_13G146000/SoyZH13_14G093900/SoyZH13_14G111000/SoyZH13_14G132500/SoyZH13_14G141400/SoyZH13_16G046400/SoyZH13_17G103800/SoyZH13_17G109800/SoyZH13_17G199400/SoyZH13_19G087400/SoyZH13_19G217000/SoyZH13_20G058201
GO:0009941	chloroplast envelope	0.941423	0.582068	1.62	0.00837865	0.178259	NewGene_1206/NewGene_806/SoyZH13_01G109300/SoyZH13_01G138500/SoyZH13_01G169600/SoyZH13_02G179700/SoyZH13_05G038800/SoyZH13_08G025100/SoyZH13_08G085800/SoyZH13_08G297800/SoyZH13_09G183600/SoyZH13_09G238500/SoyZH13_10G074500/SoyZH13_11G028301/SoyZH13_11G091000/SoyZH13_11G098000/SoyZH13_11G226300/SoyZH13_12G043001/SoyZH13_12G054900/SoyZH13_13G220500/SoyZH13_16G023900/SoyZH13_17G190100/SoyZH13_17G235…
GO:0031428	box C/D snoRNP complex	0.13947	0.0315579	4.42	0.00848865	0.178259	SoyZH13_11G111301/SoyZH13_11G234800/SoyZH13_17G111200/SoyZH13_17G124000
GO:0098807	chloroplast thylakoid membrane protein complex	0.104603	0.0175322	5.97	0.008691	0.178259	NewGene_806/SoyZH13_12G043001/SoyZH13_16G023900
GO:1990316	Atg1/ULK1 kinase complex	0.104603	0.0175322	5.97	0.008691	0.178259	SoyZH13_02G201500/SoyZH13_05G176600/SoyZH13_08G140200
GO:0009505	plant-type cell wall	0.801953	0.476875	1.68	0.00899907	0.178259	NewGene_2949/SoyZH13_02G006400/SoyZH13_02G008900/SoyZH13_03G198000/SoyZH13_05G046200/SoyZH13_05G113600/SoyZH13_06G138200/SoyZH13_06G163300/SoyZH13_06G206000/SoyZH13_08G171600/SoyZH13_08G172700/SoyZH13_09G140800/SoyZH13_10G009700/SoyZH13_10G009702/SoyZH13_10G157900/SoyZH13_12G022400/SoyZH13_16G186100/SoyZH13_17G125200/SoyZH13_19G185700/SoyZH13_20G001200/SoyZH13_20G120400/SoyZH13_20G199600/SoyZH13_…
GO:0042646	plastid nucleoid	0.174338	0.0490901	3.55	0.00943239	0.178719	SoyZH13_07G071400/SoyZH13_08G109900/SoyZH13_12G054900/SoyZH13_12G079700/SoyZH13_15G029800
GO:0042651	thylakoid membrane	0.592748	0.326098	1.82	0.0108387	0.196809	NewGene_806/SoyZH13_04G159700/SoyZH13_05G100300/SoyZH13_05G167500/SoyZH13_09G007900/SoyZH13_09G183600/SoyZH13_09G223100/SoyZH13_11G030300/SoyZH13_11G098000/SoyZH13_11G145500/SoyZH13_12G043001/SoyZH13_12G054900/SoyZH13_12G079700/SoyZH13_16G023900/SoyZH13_17G081200/SoyZH13_20G137300/SoyZH13_20G227900
GO:0005938	cell cortex	0.348675	0.15779	2.21	0.0124217	0.216529	SoyZH13_05G033700/SoyZH13_07G188700/SoyZH13_08G133500/SoyZH13_13G019700/SoyZH13_13G154400/SoyZH13_13G268100/SoyZH13_14G133700/SoyZH13_17G088600/SoyZH13_18G017800/SoyZH13_19G054800
GO:0055028	cortical microtubule	0.13947	0.0350643	3.98	0.0130323	0.218436	SoyZH13_08G133500/SoyZH13_13G019700/SoyZH13_14G133700/SoyZH13_18G017800
GO:0031975	envelope	0.906555	0.578562	1.57	0.0141282	0.228035	NewGene_1206/NewGene_806/SoyZH13_01G109300/SoyZH13_01G169600/SoyZH13_02G179700/SoyZH13_05G038800/SoyZH13_08G025100/SoyZH13_08G085800/SoyZH13_09G007900/SoyZH13_09G090300/SoyZH13_09G183600/SoyZH13_09G238500/SoyZH13_10G074500/SoyZH13_11G091000/SoyZH13_11G098000/SoyZH13_11G134000/SoyZH13_12G043001/SoyZH13_12G054900/SoyZH13_12G187100/SoyZH13_13G220500/SoyZH13_14G093401/SoyZH13_14G140607/SoyZH13_16G023…
GO:0009579	thylakoid	0.627615	0.364669	1.72	0.0154165	0.23994	NewGene_806/SoyZH13_05G100300/SoyZH13_05G167500/SoyZH13_09G007900/SoyZH13_09G183600/SoyZH13_09G223100/SoyZH13_11G030300/SoyZH13_11G098000/SoyZH13_11G145500/SoyZH13_12G043001/SoyZH13_12G054900/SoyZH13_12G079700/SoyZH13_16G023900/SoyZH13_17G081200/SoyZH13_17G190100/SoyZH13_18G035100/SoyZH13_20G137300/SoyZH13_20G227900
GO:0009535	chloroplast thylakoid membrane	1.32497	0.932712	1.42	0.0171912	0.258336	NewGene_806/SoyZH13_03G106600/SoyZH13_03G142600/SoyZH13_05G100300/SoyZH13_05G167500/SoyZH13_07G021600/SoyZH13_08G036500/SoyZH13_08G145100/SoyZH13_09G007900/SoyZH13_09G183600/SoyZH13_09G223100/SoyZH13_10G031600/SoyZH13_10G039100/SoyZH13_11G030300/SoyZH13_11G098000/SoyZH13_11G134300/SoyZH13_11G145500/SoyZH13_11G226300/SoyZH13_11G242900/SoyZH13_12G043001/SoyZH13_12G054900/SoyZH13_12G057700/SoyZH13_1…
GO:0031224	intrinsic component of membrane	0.523013	0.29454	1.78	0.0196255	0.285087	NewGene_148/SoyZH13_02G154600/SoyZH13_02G281900/SoyZH13_04G225400/SoyZH13_06G292000/SoyZH13_08G142000/SoyZH13_10G231800/SoyZH13_11G003600/SoyZH13_11G050400/SoyZH13_11G171400/SoyZH13_12G097500/SoyZH13_13G060100/SoyZH13_14G005400/SoyZH13_17G158000/SoyZH13_18G073000
GO:0015935	small ribosomal subunit	0.41841	0.220905	1.89	0.0217828	0.306217	SoyZH13_03G091600/SoyZH13_03G126400/SoyZH13_08G040500/SoyZH13_08G045800/SoyZH13_09G094000/SoyZH13_10G047800/SoyZH13_11G002102/SoyZH13_12G181000/SoyZH13_17G095400/SoyZH13_17G235600/SoyZH13_19G130900/SoyZH13_20G153900
GO:0005881	cytoplasmic microtubule	0.209205	0.080648	2.59	0.0231328	0.315032	SoyZH13_08G133500/SoyZH13_12G121700/SoyZH13_13G019700/SoyZH13_14G133700/SoyZH13_17G095600/SoyZH13_18G017800
GO:0000808	origin recognition complex	0.069735	0.0105193	6.63	0.028298	0.373696	SoyZH13_14G075500/SoyZH13_18G205900
GO:0031967	organelle envelope	0.83682	0.564536	1.48	0.0325061	0.416641	NewGene_1206/NewGene_806/SoyZH13_01G109300/SoyZH13_01G169600/SoyZH13_02G179700/SoyZH13_05G038800/SoyZH13_08G025100/SoyZH13_08G085800/SoyZH13_09G007900/SoyZH13_09G183600/SoyZH13_09G238500/SoyZH13_10G074500/SoyZH13_11G091000/SoyZH13_11G098000/SoyZH13_11G134000/SoyZH13_12G043001/SoyZH13_12G054900/SoyZH13_12G187100/SoyZH13_13G220500/SoyZH13_14G093401/SoyZH13_16G023900/SoyZH13_17G157900/SoyZH13_17G190…
GO:0035097	histone methyltransferase complex	0.174338	0.0666223	2.62	0.0358984	0.439062	SoyZH13_01G014900/SoyZH13_09G188500/SoyZH13_10G193000/SoyZH13_11G022800/SoyZH13_20G167100
GO:0044435	obsolete plastid part	1.15063	0.834531	1.38	0.0362703	0.439062	NewGene_1206/NewGene_806/SoyZH13_01G109300/SoyZH13_01G169600/SoyZH13_02G179700/SoyZH13_05G038800/SoyZH13_05G100300/SoyZH13_05G167500/SoyZH13_07G071400/SoyZH13_08G025100/SoyZH13_08G085800/SoyZH13_08G109900/SoyZH13_09G007900/SoyZH13_09G183600/SoyZH13_09G219702/SoyZH13_09G223100/SoyZH13_09G238500/SoyZH13_10G074500/SoyZH13_11G030300/SoyZH13_11G091000/SoyZH13_11G098000/SoyZH13_11G145500/SoyZH13_12G043…
GO:0071339	MLL1 complex	0.104603	0.0280515	3.73	0.0386314	0.455004	SoyZH13_02G048400/SoyZH13_04G025900/SoyZH13_16G116800
GO:0009707	chloroplast outer membrane	0.313808	0.164802	1.9	0.0422676	0.484731	SoyZH13_02G169400/SoyZH13_08G118500/SoyZH13_09G238500/SoyZH13_11G102500/SoyZH13_11G193000/SoyZH13_13G220500/SoyZH13_13G325200/SoyZH13_17G025600/SoyZH13_20G171000
GO:0005773	vacuole	1.15063	0.85557	1.34	0.0487432	0.520069	NewGene_2949/SoyZH13_01G002900/SoyZH13_01G202400/SoyZH13_02G045500/SoyZH13_02G061600/SoyZH13_03G111000/SoyZH13_04G083900/SoyZH13_04G177700/SoyZH13_05G100300/SoyZH13_05G167500/SoyZH13_05G208200/SoyZH13_06G026900/SoyZH13_06G150401/SoyZH13_06G156300/SoyZH13_07G121600/SoyZH13_08G014900/SoyZH13_08G105400/SoyZH13_09G204600/SoyZH13_09G236900/SoyZH13_10G094500/SoyZH13_12G010100/SoyZH13_12G158600/SoyZH13_…
GO:0009279	cell outer membrane	0.069735	0.0140257	4.97	0.052838	0.520069	SoyZH13_09G090300/SoyZH13_14G140607
GO:0018444	translation release factor complex	0.069735	0.0140257	4.97	0.052838	0.520069	SoyZH13_16G040800/SoyZH13_19G094401
GO:0030313	cell envelope	0.069735	0.0140257	4.97	0.052838	0.520069	SoyZH13_09G090300/SoyZH13_14G140607
GO:0036449	microtubule minus-end	0.069735	0.0140257	4.97	0.052838	0.520069	SoyZH13_08G133500/SoyZH13_18G017800
GO:1990752	microtubule end	0.069735	0.0140257	4.97	0.052838	0.520069	SoyZH13_08G133500/SoyZH13_18G017800
GO:0005697	telomerase holoenzyme complex	0.104603	0.0315579	3.31	0.0537027	0.520069	SoyZH13_07G183500/SoyZH13_13G159900/SoyZH13_13G216200
GO:0016602	CCAAT-binding factor complex	0.13947	0.0525965	2.65	0.0564794	0.535068	SoyZH13_09G065100/SoyZH13_14G009800/SoyZH13_15G166100/SoyZH13_17G049900
GO:0044434	obsolete chloroplast part	1.08089	0.809986	1.33	0.0594786	0.551493	NewGene_1206/NewGene_806/SoyZH13_01G109300/SoyZH13_01G169600/SoyZH13_02G179700/SoyZH13_05G038800/SoyZH13_05G100300/SoyZH13_05G167500/SoyZH13_08G025100/SoyZH13_08G085800/SoyZH13_08G109900/SoyZH13_09G007900/SoyZH13_09G183600/SoyZH13_09G219702/SoyZH13_09G223100/SoyZH13_09G238500/SoyZH13_10G074500/SoyZH13_11G030300/SoyZH13_11G091000/SoyZH13_11G098000/SoyZH13_11G145500/SoyZH13_12G043001/SoyZH13_12G054…
GO:0032040	small-subunit processome	0.348675	0.20688	1.69	0.068437	0.563618	SoyZH13_11G066900/SoyZH13_11G111301/SoyZH13_11G234800/SoyZH13_13G033300/SoyZH13_14G059200/SoyZH13_17G012100/SoyZH13_17G111200/SoyZH13_17G124000/SoyZH13_18G208400/SoyZH13_19G171600
GO:0030863	cortical cytoskeleton	0.13947	0.0561029	2.49	0.0695181	0.563618	SoyZH13_08G133500/SoyZH13_13G019700/SoyZH13_14G133700/SoyZH13_18G017800
GO:0044448	obsolete cell cortex part	0.13947	0.0561029	2.49	0.0695181	0.563618	SoyZH13_08G133500/SoyZH13_13G019700/SoyZH13_14G133700/SoyZH13_18G017800
GO:0031226	intrinsic component of plasma membrane	0.27894	0.154283	1.81	0.069595	0.563618	SoyZH13_02G281900/SoyZH13_04G225400/SoyZH13_10G231800/SoyZH13_11G003600/SoyZH13_12G097500/SoyZH13_13G060100/SoyZH13_14G005400/SoyZH13_18G073000
GO:0005576	extracellular region	2.7894	2.37035	1.18	0.0704226	0.563618	NewGene_4797/NewGene_806/SoyZH13_01G114800/SoyZH13_01G175900/SoyZH13_01G184000/SoyZH13_01G212400/SoyZH13_02G006400/SoyZH13_02G008900/SoyZH13_02G015000/SoyZH13_02G117700/SoyZH13_02G215900/SoyZH13_03G035500/SoyZH13_03G035700/SoyZH13_03G035900/SoyZH13_03G083800/SoyZH13_03G129700/SoyZH13_03G235600/SoyZH13_04G198800/SoyZH13_04G213700/SoyZH13_05G013000/SoyZH13_05G067700/SoyZH13_05G190901/SoyZH13_05G222…
GO:0044459	obsolete plasma membrane part	0.488145	0.319086	1.53	0.0705349	0.563618	SoyZH13_02G141500/SoyZH13_02G281900/SoyZH13_04G225400/SoyZH13_07G135300/SoyZH13_08G133500/SoyZH13_08G329500/SoyZH13_09G227400/SoyZH13_10G231800/SoyZH13_11G003600/SoyZH13_12G097500/SoyZH13_13G060100/SoyZH13_14G005400/SoyZH13_18G017800/SoyZH13_18G073000
GO:0005854	nascent polypeptide-associated complex	0.104603	0.0350643	2.98	0.0711329	0.563618	SoyZH13_03G107200/SoyZH13_03G107300/SoyZH13_19G110701
GO:0030658	transport vesicle membrane	0.104603	0.0350643	2.98	0.0711329	0.563618	SoyZH13_01G010600/SoyZH13_09G191400/SoyZH13_13G222100
GO:0031984	organelle subcompartment	0.69735	0.494407	1.41	0.07259	0.564892	NewGene_178/NewGene_5258/NewGene_806/SoyZH13_05G100300/SoyZH13_05G167500/SoyZH13_08G140900/SoyZH13_09G007900/SoyZH13_09G183600/SoyZH13_09G223100/SoyZH13_11G030300/SoyZH13_11G098000/SoyZH13_11G145500/SoyZH13_12G043001/SoyZH13_12G054900/SoyZH13_12G079700/SoyZH13_16G023900/SoyZH13_17G081200/SoyZH13_17G190100/SoyZH13_20G137300/SoyZH13_20G227900
GO:0000783	nuclear telomere cap complex	0.069735	0.0175322	3.98	0.0822693	0.599769	SoyZH13_08G052100/SoyZH13_11G134000
GO:0042645	mitochondrial nucleoid	0.069735	0.0175322	3.98	0.0822693	0.599769	SoyZH13_05G013600/SoyZH13_20G222300
GO:0098562	cytoplasmic side of membrane	0.069735	0.0175322	3.98	0.0822693	0.599769	SoyZH13_08G133500/SoyZH13_18G017800
GO:0000781	chromosome, telomeric region	0.13947	0.0596094	2.34	0.0839532	0.599769	NewGene_5474/SoyZH13_08G148800/SoyZH13_11G134000/SoyZH13_16G041900
GO:0010494	cytoplasmic stress granule	0.13947	0.0596094	2.34	0.0839532	0.599769	SoyZH13_02G136600/SoyZH13_03G139200/SoyZH13_10G027600/SoyZH13_15G026700
GO:0005764	lysosome	0.27894	0.161296	1.73	0.0859788	0.604333	SoyZH13_06G039800/SoyZH13_06G167200/SoyZH13_12G187200/SoyZH13_16G087101/SoyZH13_17G121800/SoyZH13_17G161300/SoyZH13_17G242400/SoyZH13_20G138900
GO:0042025	host cell nucleus	1.53417	1.24829	1.23	0.0888151	0.608303	SoyZH13_01G034500/SoyZH13_01G127000/SoyZH13_01G151300/SoyZH13_01G173000/SoyZH13_01G214700/SoyZH13_04G041200/SoyZH13_04G049700/SoyZH13_05G042500/SoyZH13_05G088900/SoyZH13_05G090100/SoyZH13_05G190600/SoyZH13_06G040100/SoyZH13_06G124000/SoyZH13_06G161300/SoyZH13_08G011200/SoyZH13_08G274600/SoyZH13_10G029400/SoyZH13_10G219100/SoyZH13_10G225300/SoyZH13_10G236900/SoyZH13_10G244000/SoyZH13_11G004300/Soy…
GO:0034045	phagophore assembly site membrane	0.104603	0.0385708	2.71	0.0907311	0.608303	SoyZH13_02G189200/SoyZH13_07G036800/SoyZH13_17G067500
GO:0098552	side of membrane	0.104603	0.0385708	2.71	0.0907311	0.608303	SoyZH13_08G133500/SoyZH13_12G054900/SoyZH13_18G017800
GO:0030093	chloroplast photosystem I	0.0348675	0.00350643	9.94	0.100565	0.626071	SoyZH13_06G144100
GO:0032420	stereocilium	0.0348675	0.00350643	9.94	0.100565	0.626071	SoyZH13_14G147000
GO:0032421	stereocilium bundle	0.0348675	0.00350643	9.94	0.100565	0.626071	SoyZH13_14G147000
GO:0098858	actin-based cell projection	0.0348675	0.00350643	9.94	0.100565	0.626071	SoyZH13_14G147000
GO:0098862	cluster of actin-based cell projections	0.0348675	0.00350643	9.94	0.100565	0.626071	SoyZH13_14G147000
GO:0042995	cell projection	0.348675	0.224412	1.55	0.105459	0.647296	SoyZH13_04G094400/SoyZH13_04G222800/SoyZH13_05G007700/SoyZH13_05G033700/SoyZH13_06G292000/SoyZH13_07G188700/SoyZH13_13G154400/SoyZH13_13G268100/SoyZH13_14G147000/SoyZH13_17G088600
GO:0044425	obsolete membrane part	0.941423	0.743364	1.27	0.119449	0.713148	NewGene_148/NewGene_178/NewGene_5258/NewGene_806/SoyZH13_02G141500/SoyZH13_02G154600/SoyZH13_02G281900/SoyZH13_04G225400/SoyZH13_06G292000/SoyZH13_07G135300/SoyZH13_08G133500/SoyZH13_08G142000/SoyZH13_08G329500/SoyZH13_09G227400/SoyZH13_10G231800/SoyZH13_11G003600/SoyZH13_11G050400/SoyZH13_11G171400/SoyZH13_12G043001/SoyZH13_12G054900/SoyZH13_12G097500/SoyZH13_13G060100/SoyZH13_14G005400/SoyZH13_…
GO:0099568	cytoplasmic region	0.209205	0.119219	1.75	0.1208	0.713148	SoyZH13_04G094400/SoyZH13_08G133500/SoyZH13_13G019700/SoyZH13_14G133700/SoyZH13_18G017800/SoyZH13_19G054800
GO:0099081	supramolecular polymer	0.348675	0.231425	1.51	0.122958	0.713148	SoyZH13_02G141500/SoyZH13_04G049900/SoyZH13_07G189600/SoyZH13_08G133500/SoyZH13_12G121700/SoyZH13_13G019700/SoyZH13_14G133700/SoyZH13_18G017800/SoyZH13_19G054800/SoyZH13_19G215600
GO:0099512	supramolecular fiber	0.348675	0.231425	1.51	0.122958	0.713148	SoyZH13_02G141500/SoyZH13_04G049900/SoyZH13_07G189600/SoyZH13_08G133500/SoyZH13_12G121700/SoyZH13_13G019700/SoyZH13_14G133700/SoyZH13_18G017800/SoyZH13_19G054800/SoyZH13_19G215600
GO:0031969	chloroplast membrane	0.313808	0.203373	1.54	0.12437	0.713148	SoyZH13_01G109300/SoyZH13_02G277500/SoyZH13_05G038800/SoyZH13_08G025100/SoyZH13_09G238500/SoyZH13_10G026200/SoyZH13_11G091000/SoyZH13_13G220500/SoyZH13_15G011100
GO:0071944	cell periphery	2.37099	2.06529	1.15	0.127161	0.719679	NewGene_148/SoyZH13_01G025400/SoyZH13_02G037900/SoyZH13_02G141500/SoyZH13_02G281900/SoyZH13_03G132700/SoyZH13_04G028400/SoyZH13_04G094400/SoyZH13_04G225400/SoyZH13_05G007700/SoyZH13_05G038800/SoyZH13_05G046200/SoyZH13_05G100300/SoyZH13_05G113600/SoyZH13_05G162100/SoyZH13_05G167500/SoyZH13_06G009400/SoyZH13_06G163300/SoyZH13_06G292000/SoyZH13_07G135300/SoyZH13_08G025100/SoyZH13_08G126200/SoyZH13_0…
GO:0099080	supramolecular complex	0.348675	0.234931	1.48	0.132267	0.723862	SoyZH13_02G141500/SoyZH13_04G049900/SoyZH13_07G189600/SoyZH13_08G133500/SoyZH13_12G121700/SoyZH13_13G019700/SoyZH13_14G133700/SoyZH13_18G017800/SoyZH13_19G054800/SoyZH13_19G215600
GO:0005741	mitochondrial outer membrane	0.209205	0.122725	1.7	0.13411	0.723862	SoyZH13_01G177000/SoyZH13_04G104701/SoyZH13_09G217700/SoyZH13_10G038700/SoyZH13_11G047500/SoyZH13_17G157900
GO:0009528	plastid inner membrane	0.13947	0.0701287	1.99	0.134919	0.723862	SoyZH13_01G109300/SoyZH13_05G038800/SoyZH13_08G025100/SoyZH13_11G091000
GO:0099513	polymeric cytoskeletal fiber	0.27894	0.182335	1.53	0.147257	0.723862	SoyZH13_04G049900/SoyZH13_07G189600/SoyZH13_08G133500/SoyZH13_12G121700/SoyZH13_13G019700/SoyZH13_14G133700/SoyZH13_18G017800/SoyZH13_19G054800
GO:0000120	RNA polymerase I transcription regulator complex	0.069735	0.024545	2.84	0.151079	0.723862	SoyZH13_08G305200/SoyZH13_17G008500
GO:0000500	RNA polymerase I upstream activating factor complex	0.069735	0.024545	2.84	0.151079	0.723862	SoyZH13_08G305200/SoyZH13_17G008500
GO:0005664	nuclear origin of replication recognition complex	0.069735	0.024545	2.84	0.151079	0.723862	SoyZH13_15G033400/SoyZH13_20G110000
GO:0031429	box H/ACA snoRNP complex	0.069735	0.024545	2.84	0.151079	0.723862	SoyZH13_15G054500/SoyZH13_16G037800
GO:0044462	obsolete external encapsulating structure part	0.069735	0.024545	2.84	0.151079	0.723862	SoyZH13_09G090300/SoyZH13_14G140607
GO:0070461	SAGA-type complex	0.069735	0.024545	2.84	0.151079	0.723862	SoyZH13_05G095600/SoyZH13_17G187500
GO:0009538	photosystem I reaction center	0.104603	0.0490901	2.13	0.160257	0.723862	SoyZH13_10G040500/SoyZH13_13G111500/SoyZH13_18G213800
GO:0005794	Golgi apparatus	2.51046	2.23711	1.12	0.163953	0.723862	SoyZH13_01G010600/SoyZH13_01G136600/SoyZH13_01G162900/SoyZH13_02G012400/SoyZH13_02G030500/SoyZH13_02G103600/SoyZH13_02G208500/SoyZH13_02G237100/SoyZH13_02G240900/SoyZH13_03G119100/SoyZH13_04G060600/SoyZH13_04G064600/SoyZH13_04G162500/SoyZH13_04G191100/SoyZH13_04G201200/SoyZH13_04G225100/SoyZH13_04G231000/SoyZH13_05G066100/SoyZH13_05G100300/SoyZH13_05G113600/SoyZH13_05G137100/SoyZH13_05G166600/Soy…
GO:0005615	extracellular space	0.383543	0.277008	1.38	0.16743	0.723862	SoyZH13_02G273000/SoyZH13_06G039800/SoyZH13_06G167200/SoyZH13_12G187200/SoyZH13_13G097200/SoyZH13_14G046500/SoyZH13_15G060200/SoyZH13_16G087101/SoyZH13_17G121800/SoyZH13_17G161300/SoyZH13_17G242400
GO:0015629	actin cytoskeleton	0.383543	0.277008	1.38	0.16743	0.723862	SoyZH13_03G145900/SoyZH13_05G168900/SoyZH13_06G004200/SoyZH13_08G124600/SoyZH13_08G132600/SoyZH13_10G149800/SoyZH13_11G103700/SoyZH13_13G070101/SoyZH13_14G093401/SoyZH13_17G089100/SoyZH13_20G035900
GO:0042170	plastid membrane	0.244073	0.161296	1.51	0.175213	0.723862	SoyZH13_01G109300/SoyZH13_05G038800/SoyZH13_08G025100/SoyZH13_09G238500/SoyZH13_11G091000/SoyZH13_12G187100/SoyZH13_13G220500
GO:0048046	apoplast	1.22036	1.0379	1.18	0.177736	0.723862	NewGene_790/SoyZH13_01G099000/SoyZH13_01G112200/SoyZH13_02G026200/SoyZH13_02G240500/SoyZH13_03G072900/SoyZH13_05G013000/SoyZH13_06G274500/SoyZH13_07G125200/SoyZH13_08G337900/SoyZH13_08G338100/SoyZH13_10G127601/SoyZH13_11G139500/SoyZH13_11G231300/SoyZH13_11G250900/SoyZH13_12G056100/SoyZH13_12G093300/SoyZH13_12G189300/SoyZH13_13G278300/SoyZH13_14G050700/SoyZH13_15G208900/SoyZH13_17G054500/SoyZH13_1…
GO:0019867	outer membrane	0.174338	0.105193	1.66	0.178295	0.723862	SoyZH13_09G090300/SoyZH13_09G238500/SoyZH13_13G220500/SoyZH13_14G140607/SoyZH13_17G157900
GO:0009506	plasmodesma	1.42957	1.23426	1.16	0.180307	0.723862	NewGene_2949/NewGene_5694/SoyZH13_01G162900/SoyZH13_01G202400/SoyZH13_02G008900/SoyZH13_02G225100/SoyZH13_03G215300/SoyZH13_05G113600/SoyZH13_05G141200/SoyZH13_05G220400/SoyZH13_06G206000/SoyZH13_07G231600/SoyZH13_08G014900/SoyZH13_08G088300/SoyZH13_08G133500/SoyZH13_08G171600/SoyZH13_09G140800/SoyZH13_09G186200/SoyZH13_09G236900/SoyZH13_10G009700/SoyZH13_10G009702/SoyZH13_10G116700/SoyZH13_10G13…
GO:0009536	plastid	1.84798	1.63049	1.13	0.185015	0.723862	NewGene_1206/NewGene_768/NewGene_806/SoyZH13_01G109300/SoyZH13_01G145200/SoyZH13_01G169600/SoyZH13_02G122700/SoyZH13_02G179700/SoyZH13_05G038800/SoyZH13_05G100300/SoyZH13_05G104101/SoyZH13_05G167500/SoyZH13_06G080700/SoyZH13_06G185200/SoyZH13_07G071400/SoyZH13_07G101900/SoyZH13_08G025100/SoyZH13_08G085800/SoyZH13_08G109900/SoyZH13_08G240900/SoyZH13_09G007900/SoyZH13_09G057400/SoyZH13_09G183600/So…
GO:0005658	alpha DNA polymerase:primase complex	0.069735	0.0280515	2.49	0.188561	0.723862	SoyZH13_01G170600/SoyZH13_05G138400
GO:0005750	mitochondrial respiratory chain complex III	0.069735	0.0280515	2.49	0.188561	0.723862	SoyZH13_03G176200/SoyZH13_19G180102
GO:0046695	SLIK (SAGA-like) complex	0.069735	0.0280515	2.49	0.188561	0.723862	SoyZH13_13G135100/SoyZH13_18G258400
GO:0000312	plastid small ribosomal subunit	0.0348675	0.00701287	4.97	0.191019	0.723862	SoyZH13_17G235600
GO:0008275	gamma-tubulin small complex	0.0348675	0.00701287	4.97	0.191019	0.723862	SoyZH13_16G075900
GO:0009326	formate dehydrogenase complex	0.0348675	0.00701287	4.97	0.191019	0.723862	SoyZH13_13G150900
GO:0012506	vesicle membrane	0.0348675	0.00701287	4.97	0.191019	0.723862	SoyZH13_08G052300
GO:0030133	transport vesicle	0.0348675	0.00701287	4.97	0.191019	0.723862	SoyZH13_02G154600
GO:0030692	Noc4p-Nop14p complex	0.0348675	0.00701287	4.97	0.191019	0.723862	SoyZH13_18G208400
GO:0031436	BRCA1-BARD1 complex	0.0348675	0.00701287	4.97	0.191019	0.723862	SoyZH13_19G151400
GO:0033557	Slx1-Slx4 complex	0.0348675	0.00701287	4.97	0.191019	0.723862	SoyZH13_18G053700
GO:0036387	pre-replicative complex	0.0348675	0.00701287	4.97	0.191019	0.723862	SoyZH13_06G058600
GO:0042597	periplasmic space	0.0348675	0.00701287	4.97	0.191019	0.723862	SoyZH13_16G096100
GO:0043626	PCNA complex	0.0348675	0.00701287	4.97	0.191019	0.723862	SoyZH13_18G065900
GO:0071561	nucleus-vacuole junction	0.0348675	0.00701287	4.97	0.191019	0.723862	SoyZH13_07G117400
GO:0097431	mitotic spindle pole	0.0348675	0.00701287	4.97	0.191019	0.723862	SoyZH13_08G090500
GO:0098572	stromal side of plastid thylakoid membrane	0.0348675	0.00701287	4.97	0.191019	0.723862	SoyZH13_12G054900
GO:0099053	activating signal cointegrator 1 complex	0.0348675	0.00701287	4.97	0.191019	0.723862	SoyZH13_06G042600
GO:1990423	RZZ complex	0.0348675	0.00701287	4.97	0.191019	0.723862	SoyZH13_14G045800
GO:0000124	SAGA complex	0.13947	0.080648	1.73	0.195372	0.733976	SoyZH13_07G040500/SoyZH13_13G135100/SoyZH13_16G009300/SoyZH13_18G258400
GO:0005856	cytoskeleton	0.801953	0.669729	1.2	0.209874	0.780496	SoyZH13_04G049900/SoyZH13_04G094400/SoyZH13_05G033700/SoyZH13_05G147800/SoyZH13_07G188700/SoyZH13_07G189600/SoyZH13_08G124600/SoyZH13_08G133500/SoyZH13_09G254500/SoyZH13_10G004200/SoyZH13_11G135100/SoyZH13_12G058500/SoyZH13_12G121700/SoyZH13_13G019700/SoyZH13_13G154400/SoyZH13_13G268100/SoyZH13_14G093401/SoyZH13_14G133700/SoyZH13_17G088600/SoyZH13_17G126600/SoyZH13_18G017800/SoyZH13_18G182700/Soy…
GO:0000015	phosphopyruvate hydratase complex	0.104603	0.0561029	1.86	0.213128	0.780496	SoyZH13_03G171500/SoyZH13_04G127000/SoyZH13_04G137800
GO:0042644	chloroplast nucleoid	0.104603	0.0561029	1.86	0.213128	0.780496	SoyZH13_08G109900/SoyZH13_12G054900/SoyZH13_15G029800
GO:0009706	chloroplast inner membrane	0.209205	0.143764	1.46	0.226451	0.80459	SoyZH13_01G109300/SoyZH13_03G118300/SoyZH13_05G038800/SoyZH13_08G025100/SoyZH13_11G091000/SoyZH13_13G046500
GO:0000930	gamma-tubulin complex	0.069735	0.0315579	2.21	0.227093	0.80459	SoyZH13_03G234600/SoyZH13_16G075900
GO:0030124	AP-4 adaptor complex	0.069735	0.0315579	2.21	0.227093	0.80459	SoyZH13_01G136600/SoyZH13_09G198700
GO:0034388	Pwp2p-containing subcomplex of 90S preribosome	0.069735	0.0315579	2.21	0.227093	0.80459	SoyZH13_17G012100/SoyZH13_19G171600
GO:0005618	cell wall	1.3947	1.23777	1.13	0.234562	0.824353	NewGene_790/SoyZH13_02G026200/SoyZH13_02G215900/SoyZH13_03G083800/SoyZH13_04G198800/SoyZH13_05G046200/SoyZH13_05G113600/SoyZH13_05G222200/SoyZH13_06G026900/SoyZH13_06G150401/SoyZH13_06G163300/SoyZH13_06G274500/SoyZH13_07G044300/SoyZH13_08G105400/SoyZH13_10G127200/SoyZH13_10G127601/SoyZH13_10G157900/SoyZH13_11G134400/SoyZH13_11G250900/SoyZH13_12G057800/SoyZH13_12G093300/SoyZH13_13G085600/SoyZH13_1…
GO:0005663	DNA replication factor C complex	0.104603	0.0596094	1.75	0.240809	0.832872	SoyZH13_06G002400/SoyZH13_11G068900/SoyZH13_12G087800
GO:0032300	mismatch repair complex	0.104603	0.0596094	1.75	0.240809	0.832872	SoyZH13_07G082200/SoyZH13_10G019100/SoyZH13_17G117300
GO:0000148	1,3-beta-D-glucan synthase complex	0.174338	0.119219	1.46	0.253221	0.835916	SoyZH13_05G179100/SoyZH13_06G166100/SoyZH13_10G106100/SoyZH13_12G103300/SoyZH13_13G237600
GO:0005732	small nucleolar ribonucleoprotein complex	0.069735	0.0350643	1.99	0.266082	0.835916	SoyZH13_14G147000/SoyZH13_17G084800
GO:0005844	polysome	0.069735	0.0350643	1.99	0.266082	0.835916	SoyZH13_07G222400/SoyZH13_08G126200
GO:0009898	cytoplasmic side of plasma membrane	0.069735	0.0350643	1.99	0.266082	0.835916	SoyZH13_08G133500/SoyZH13_18G017800
GO:0034657	GID complex	0.069735	0.0350643	1.99	0.266082	0.835916	SoyZH13_01G087200/SoyZH13_08G258600
GO:0000229	cytoplasmic chromosome	0.0348675	0.0105193	3.31	0.27238	0.835916	SoyZH13_12G054900
GO:0000331	contractile vacuole	0.0348675	0.0105193	3.31	0.27238	0.835916	SoyZH13_14G093401
GO:0000782	telomere cap complex	0.0348675	0.0105193	3.31	0.27238	0.835916	SoyZH13_11G134000
GO:0005720	nuclear heterochromatin	0.0348675	0.0105193	3.31	0.27238	0.835916	SoyZH13_02G285300
GO:0005967	mitochondrial pyruvate dehydrogenase complex	0.0348675	0.0105193	3.31	0.27238	0.835916	SoyZH13_08G276500
GO:0009514	glyoxysome	0.0348675	0.0105193	3.31	0.27238	0.835916	SoyZH13_06G275100
GO:0010319	stromule	0.0348675	0.0105193	3.31	0.27238	0.835916	SoyZH13_09G007900
GO:0032301	MutSalpha complex	0.0348675	0.0105193	3.31	0.27238	0.835916	SoyZH13_07G082200
GO:0034274	Atg12-Atg5-Atg16 complex	0.0348675	0.0105193	3.31	0.27238	0.835916	SoyZH13_07G036800
GO:0035371	microtubule plus-end	0.0348675	0.0105193	3.31	0.27238	0.835916	SoyZH13_17G095600
GO:0061617	MICOS complex	0.0348675	0.0105193	3.31	0.27238	0.835916	SoyZH13_04G231500
GO:0016020	membrane	6.62483	6.35366	1.04	0.276421	0.842386	NewGene_10/NewGene_1122/NewGene_148/NewGene_178/NewGene_4384/NewGene_5258/NewGene_806/SoyZH13_01G025400/SoyZH13_01G026300/SoyZH13_01G088100/SoyZH13_01G109300/SoyZH13_01G168100/SoyZH13_01G199000/SoyZH13_02G007600/SoyZH13_02G037900/SoyZH13_02G061600/SoyZH13_02G084000/SoyZH13_02G109200/SoyZH13_02G141500/SoyZH13_02G145900/SoyZH13_02G154300/SoyZH13_02G154600/SoyZH13_02G215900/SoyZH13_02G281900/SoyZH13…
GO:0005885	Arp2/3 protein complex	0.104603	0.0666223	1.57	0.29758	0.892197	SoyZH13_08G124600/SoyZH13_08G294101/SoyZH13_10G125100
GO:0000408	EKC/KEOPS complex	0.069735	0.0385708	1.81	0.305049	0.892197	SoyZH13_03G026100/SoyZH13_11G150900
GO:0005628	prospore membrane	0.069735	0.0385708	1.81	0.305049	0.892197	SoyZH13_04G028400/SoyZH13_06G009400
GO:0042763	intracellular immature spore	0.069735	0.0385708	1.81	0.305049	0.892197	SoyZH13_04G028400/SoyZH13_06G009400
GO:0042764	ascospore-type prospore	0.069735	0.0385708	1.81	0.305049	0.892197	SoyZH13_04G028400/SoyZH13_06G009400
GO:0060187	cell pole	0.069735	0.0385708	1.81	0.305049	0.892197	SoyZH13_04G028400/SoyZH13_06G009400
GO:0030312	external encapsulating structure	0.348675	0.287528	1.21	0.308851	0.896378	SoyZH13_05G046200/SoyZH13_05G113600/SoyZH13_06G163300/SoyZH13_09G090300/SoyZH13_10G157900/SoyZH13_13G279500/SoyZH13_14G140607/SoyZH13_17G125200/SoyZH13_18G073000/SoyZH13_20G202800
GO:0005686	U2 snRNP	0.104603	0.0701287	1.49	0.326285	0.896378	SoyZH13_02G266700/SoyZH13_13G219900/SoyZH13_15G069000
GO:0031965	nuclear membrane	0.104603	0.0701287	1.49	0.326285	0.896378	SoyZH13_11G134000/SoyZH13_14G093401/SoyZH13_15G018300
GO:0033179	proton-transporting V-type ATPase, V0 domain	0.104603	0.0701287	1.49	0.326285	0.896378	SoyZH13_02G047500/SoyZH13_11G073300/SoyZH13_16G115500
GO:0009507	chloroplast	3.87029	3.7063	1.04	0.326933	0.896378	NewGene_1206/NewGene_768/NewGene_806/SoyZH13_01G109300/SoyZH13_01G145200/SoyZH13_01G162900/SoyZH13_01G169600/SoyZH13_02G122700/SoyZH13_02G169400/SoyZH13_02G179700/SoyZH13_02G187200/SoyZH13_02G224800/SoyZH13_02G278500/SoyZH13_03G190600/SoyZH13_03G192500/SoyZH13_04G096103/SoyZH13_04G175000/SoyZH13_05G007500/SoyZH13_05G038800/SoyZH13_05G041200/SoyZH13_05G100300/SoyZH13_05G104101/SoyZH13_05G164100/So…
GO:0005774	vacuolar membrane	0.732218	0.655703	1.12	0.330063	0.896378	SoyZH13_01G026300/SoyZH13_02G047500/SoyZH13_02G061600/SoyZH13_05G047400/SoyZH13_05G100300/SoyZH13_05G167500/SoyZH13_06G157400/SoyZH13_08G018900/SoyZH13_08G045200/SoyZH13_08G307301/SoyZH13_10G102101/SoyZH13_11G025000/SoyZH13_11G073300/SoyZH13_13G050900/SoyZH13_16G046400/SoyZH13_16G050000/SoyZH13_16G115500/SoyZH13_16G154300/SoyZH13_19G082600/SoyZH13_19G087400/SoyZH13_19G110200
GO:0000323	lytic vacuole	0.069735	0.0420772	1.66	0.343604	0.896378	SoyZH13_02G045500/SoyZH13_16G087101
GO:0005758	mitochondrial intermembrane space	0.069735	0.0420772	1.66	0.343604	0.896378	SoyZH13_04G176400/SoyZH13_13G000500
GO:0005763	mitochondrial small ribosomal subunit	0.069735	0.0420772	1.66	0.343604	0.896378	SoyZH13_07G184100/SoyZH13_13G159600
GO:0031977	thylakoid lumen	0.069735	0.0420772	1.66	0.343604	0.896378	SoyZH13_09G007900/SoyZH13_11G098000
GO:0032993	protein-DNA complex	0.069735	0.0420772	1.66	0.343604	0.896378	SoyZH13_06G058600/SoyZH13_11G134000
GO:0005845	mRNA cap binding complex	0.0348675	0.0140257	2.49	0.34556	0.896378	SoyZH13_06G122200
GO:0030896	checkpoint clamp complex	0.0348675	0.0140257	2.49	0.34556	0.896378	SoyZH13_19G219500
GO:0031252	cell leading edge	0.0348675	0.0140257	2.49	0.34556	0.896378	SoyZH13_12G121700
GO:0032039	integrator complex	0.0348675	0.0140257	2.49	0.34556	0.896378	SoyZH13_11G176200
GO:0032432	actin filament bundle	0.0348675	0.0140257	2.49	0.34556	0.896378	SoyZH13_08G288200
GO:0034457	Mpp10 complex	0.0348675	0.0140257	2.49	0.34556	0.896378	SoyZH13_17G084800
GO:0044615	nuclear pore nuclear basket	0.0348675	0.0140257	2.49	0.34556	0.896378	SoyZH13_15G018300
GO:0045111	intermediate filament cytoskeleton	0.0348675	0.0140257	2.49	0.34556	0.896378	SoyZH13_12G121700
GO:0005759	mitochondrial matrix	0.313808	0.266489	1.18	0.354827	0.914969	SoyZH13_02G230200/SoyZH13_06G173200/SoyZH13_07G128300/SoyZH13_08G293700/SoyZH13_09G074700/SoyZH13_09G174400/SoyZH13_13G100800/SoyZH13_17G116702/SoyZH13_20G086600
GO:1990904	ribonucleoprotein complex	0.767085	0.701287	1.09	0.361383	0.926393	SoyZH13_02G136600/SoyZH13_02G188800/SoyZH13_03G139200/SoyZH13_04G011800/SoyZH13_07G045300/SoyZH13_08G126200/SoyZH13_08G145100/SoyZH13_10G021900/SoyZH13_10G027600/SoyZH13_10G055300/SoyZH13_10G247100/SoyZH13_11G114400/SoyZH13_12G046700/SoyZH13_12G110200/SoyZH13_13G126000/SoyZH13_13G159900/SoyZH13_13G216200/SoyZH13_13G249300/SoyZH13_14G147000/SoyZH13_16G192800/SoyZH13_17G121300/SoyZH13_19G188000
GO:0009654	photosystem II oxygen evolving complex	0.174338	0.140257	1.24	0.375622	0.930049	SoyZH13_02G088500/SoyZH13_08G165800/SoyZH13_10G039100/SoyZH13_11G205800/SoyZH13_20G087300
GO:0022626	cytosolic ribosome	0.174338	0.140257	1.24	0.375622	0.930049	SoyZH13_02G188800/SoyZH13_08G126200/SoyZH13_13G249300/SoyZH13_14G147000/SoyZH13_18G209500
GO:0012511	monolayer-surrounded lipid storage body	0.069735	0.0455836	1.53	0.381435	0.930049	SoyZH13_16G065800/SoyZH13_17G083000
GO:0005689	U12-type spliceosomal complex	0.104603	0.0771416	1.36	0.383493	0.930049	SoyZH13_12G046700/SoyZH13_13G219900/SoyZH13_15G069000
GO:0035770	ribonucleoprotein granule	0.104603	0.0771416	1.36	0.383493	0.930049	SoyZH13_02G136600/SoyZH13_03G139200/SoyZH13_10G027600
GO:0036464	cytoplasmic ribonucleoprotein granule	0.104603	0.0771416	1.36	0.383493	0.930049	SoyZH13_02G136600/SoyZH13_03G139200/SoyZH13_10G027600
GO:0015934	large ribosomal subunit	0.383543	0.343631	1.12	0.397708	0.930049	SoyZH13_01G177100/SoyZH13_02G188800/SoyZH13_04G165700/SoyZH13_05G039600/SoyZH13_05G136400/SoyZH13_06G170300/SoyZH13_10G253300/SoyZH13_11G047400/SoyZH13_14G147000/SoyZH13_18G024600/SoyZH13_19G180103
GO:0000324	fungal-type vacuole	0.0348675	0.0175322	1.99	0.411383	0.930049	SoyZH13_02G045500
GO:0019008	molybdopterin synthase complex	0.0348675	0.0175322	1.99	0.411383	0.930049	SoyZH13_20G040400
GO:0032545	CURI complex	0.0348675	0.0175322	1.99	0.411383	0.930049	SoyZH13_11G066900
GO:0034271	phosphatidylinositol 3-kinase complex, class III, type I	0.0348675	0.0175322	1.99	0.411383	0.930049	SoyZH13_07G117400
GO:0034272	phosphatidylinositol 3-kinase complex, class III, type II	0.0348675	0.0175322	1.99	0.411383	0.930049	SoyZH13_07G117400
GO:0034456	UTP-C complex	0.0348675	0.0175322	1.99	0.411383	0.930049	SoyZH13_11G066900
GO:0043625	delta DNA polymerase complex	0.0348675	0.0175322	1.99	0.411383	0.930049	SoyZH13_04G187600
GO:0045252	oxoglutarate dehydrogenase complex	0.0348675	0.0175322	1.99	0.411383	0.930049	SoyZH13_10G267700
GO:0080085	signal recognition particle, chloroplast targeting	0.0348675	0.0175322	1.99	0.411383	0.930049	SoyZH13_11G094700
GO:0000784	nuclear chromosome, telomeric region	0.174338	0.14727	1.18	0.41699	0.930049	SoyZH13_06G281402/SoyZH13_08G052100/SoyZH13_11G134000/SoyZH13_15G033400/SoyZH13_16G041900
GO:0000177	cytoplasmic exosome (RNase complex)	0.069735	0.0490901	1.42	0.418298	0.930049	SoyZH13_03G133800/SoyZH13_19G237400
GO:0001401	SAM complex	0.069735	0.0490901	1.42	0.418298	0.930049	SoyZH13_17G058400/SoyZH13_18G023800
GO:0005684	U2-type spliceosomal complex	0.069735	0.0490901	1.42	0.418298	0.930049	SoyZH13_13G219900/SoyZH13_15G069000
GO:0030016	myofibril	0.069735	0.0490901	1.42	0.418298	0.930049	SoyZH13_02G141500/SoyZH13_19G215600
GO:0030017	sarcomere	0.069735	0.0490901	1.42	0.418298	0.930049	SoyZH13_02G141500/SoyZH13_19G215600
GO:0030018	Z disc	0.069735	0.0490901	1.42	0.418298	0.930049	SoyZH13_02G141500/SoyZH13_19G215600
GO:0031674	I band	0.069735	0.0490901	1.42	0.418298	0.930049	SoyZH13_02G141500/SoyZH13_19G215600
GO:0043292	contractile fiber	0.069735	0.0490901	1.42	0.418298	0.930049	SoyZH13_02G141500/SoyZH13_19G215600
GO:0044449	obsolete contractile fiber part	0.069735	0.0490901	1.42	0.418298	0.930049	SoyZH13_02G141500/SoyZH13_19G215600
GO:0044437	obsolete vacuolar part	0.209205	0.182335	1.15	0.426258	0.931359	SoyZH13_02G061600/SoyZH13_05G100300/SoyZH13_05G167500/SoyZH13_13G050900/SoyZH13_16G046400/SoyZH13_19G087400
GO:0044445	obsolete cytosolic part	0.209205	0.182335	1.15	0.426258	0.931359	NewGene_178/NewGene_5258/SoyZH13_02G188800/SoyZH13_08G126200/SoyZH13_13G249300/SoyZH13_14G147000
GO:0030173	integral component of Golgi membrane	0.13947	0.115712	1.21	0.427435	0.931359	SoyZH13_01G043300/SoyZH13_02G018600/SoyZH13_03G144300/SoyZH13_14G164800
GO:0071011	precatalytic spliceosome	0.13947	0.115712	1.21	0.427435	0.931359	SoyZH13_13G219900/SoyZH13_15G069000/SoyZH13_17G111200/SoyZH13_20G222100
GO:0005788	endoplasmic reticulum lumen	0.104603	0.0841544	1.24	0.43951	0.934107	SoyZH13_05G205400/SoyZH13_08G024700/SoyZH13_10G134300
GO:0009527	plastid outer membrane	0.069735	0.0525965	1.33	0.454005	0.934107	SoyZH13_09G238500/SoyZH13_13G220500
GO:0030117	membrane coat	0.069735	0.0525965	1.33	0.454005	0.934107	NewGene_2737/SoyZH13_07G098501
GO:0034515	proteasome storage granule	0.069735	0.0525965	1.33	0.454005	0.934107	NewGene_178/NewGene_5258
GO:0030176	integral component of endoplasmic reticulum membrane	0.209205	0.189347	1.1	0.463072	0.934107	SoyZH13_01G043300/SoyZH13_02G018600/SoyZH13_06G168700/SoyZH13_10G062500/SoyZH13_10G067600/SoyZH13_16G126100
GO:0031968	organelle outer membrane	0.104603	0.0876609	1.19	0.466786	0.934107	SoyZH13_09G238500/SoyZH13_13G220500/SoyZH13_17G157900
GO:0000322	storage vacuole	0.0348675	0.0210386	1.66	0.470587	0.934107	SoyZH13_02G045500
GO:0005656	nuclear pre-replicative complex	0.0348675	0.0210386	1.66	0.470587	0.934107	SoyZH13_06G058600
GO:0015030	Cajal body	0.0348675	0.0210386	1.66	0.470587	0.934107	SoyZH13_11G234800
GO:0032588	trans-Golgi network membrane	0.0348675	0.0210386	1.66	0.470587	0.934107	SoyZH13_01G010600
GO:0033186	CAF-1 complex	0.0348675	0.0210386	1.66	0.470587	0.934107	SoyZH13_18G216600
GO:0035145	exon-exon junction complex	0.0348675	0.0210386	1.66	0.470587	0.934107	SoyZH13_15G093500
GO:0042641	actomyosin	0.0348675	0.0210386	1.66	0.470587	0.934107	SoyZH13_14G093401
GO:0044613	nuclear pore central transport channel	0.0348675	0.0210386	1.66	0.470587	0.934107	SoyZH13_15G018300
GO:0055037	recycling endosome	0.0348675	0.0210386	1.66	0.470587	0.934107	SoyZH13_02G012400
GO:0055038	recycling endosome membrane	0.0348675	0.0210386	1.66	0.470587	0.934107	SoyZH13_01G010600
GO:0099023	vesicle tethering complex	0.0348675	0.0210386	1.66	0.470587	0.934107	SoyZH13_02G012400
GO:0000307	cyclin-dependent protein kinase holoenzyme complex	0.244073	0.227918	1.07	0.483773	0.934107	SoyZH13_01G034500/SoyZH13_01G173000/SoyZH13_05G023400/SoyZH13_05G188800/SoyZH13_06G040100/SoyZH13_08G274600/SoyZH13_20G121300
GO:0005874	microtubule	1.01116	0.992321	1.02	0.486429	0.934107	NewGene_3300/SoyZH13_01G001500/SoyZH13_01G096300/SoyZH13_01G127900/SoyZH13_02G047700/SoyZH13_03G234600/SoyZH13_04G007700/SoyZH13_04G022900/SoyZH13_04G039100/SoyZH13_04G049900/SoyZH13_06G022400/SoyZH13_07G189600/SoyZH13_08G013700/SoyZH13_08G133500/SoyZH13_08G314600/SoyZH13_11G073100/SoyZH13_11G107700/SoyZH13_12G034100/SoyZH13_12G121700/SoyZH13_13G019700/SoyZH13_13G329600/SoyZH13_14G133700/SoyZH13_…
GO:0000794	condensed nuclear chromosome	0.069735	0.0561029	1.24	0.488416	0.934107	SoyZH13_11G247800/SoyZH13_18G006200
GO:0009331	glycerol-3-phosphate dehydrogenase complex	0.069735	0.0561029	1.24	0.488416	0.934107	SoyZH13_10G191300/SoyZH13_20G168600
GO:0019774	proteasome core complex, beta-subunit complex	0.069735	0.0561029	1.24	0.488416	0.934107	NewGene_178/NewGene_5258
GO:0031011	Ino80 complex	0.104603	0.0911673	1.15	0.493453	0.934107	SoyZH13_02G048400/SoyZH13_04G025900/SoyZH13_16G116800
GO:0005778	peroxisomal membrane	0.104603	0.0946737	1.1	0.519438	0.934107	SoyZH13_05G035900/SoyZH13_16G102100/SoyZH13_17G214301
GO:0031298	replication fork protection complex	0.069735	0.0596094	1.17	0.52143	0.934107	SoyZH13_04G004000/SoyZH13_11G097100
GO:1905368	peptidase complex	0.069735	0.0596094	1.17	0.52143	0.934107	NewGene_178/NewGene_5258
GO:1905369	endopeptidase complex	0.069735	0.0596094	1.17	0.52143	0.934107	NewGene_178/NewGene_5258
GO:0000923	equatorial microtubule organizing center	0.0348675	0.024545	1.42	0.523838	0.934107	SoyZH13_16G075900
GO:0005687	U4 snRNP	0.0348675	0.024545	1.42	0.523838	0.934107	SoyZH13_02G266700
GO:0009508	plastid chromosome	0.0348675	0.024545	1.42	0.523838	0.934107	SoyZH13_12G054900
GO:0009512	cytochrome b6f complex	0.0348675	0.024545	1.42	0.523838	0.934107	SoyZH13_04G033800
GO:0014704	intercalated disc	0.0348675	0.024545	1.42	0.523838	0.934107	SoyZH13_02G141500
GO:0030315	T-tubule	0.0348675	0.024545	1.42	0.523838	0.934107	SoyZH13_02G141500
GO:0033178	proton-transporting two-sector ATPase complex, catalytic domain	0.0348675	0.024545	1.42	0.523838	0.934107	SoyZH13_05G199801
GO:0043034	costamere	0.0348675	0.024545	1.42	0.523838	0.934107	SoyZH13_02G141500
GO:0044291	cell-cell contact zone	0.0348675	0.024545	1.42	0.523838	0.934107	SoyZH13_02G141500
GO:0051233	spindle midzone	0.0348675	0.024545	1.42	0.523838	0.934107	SoyZH13_17G095600
GO:1990745	EARP complex	0.0348675	0.024545	1.42	0.523838	0.934107	SoyZH13_02G012400
GO:0005743	mitochondrial inner membrane	0.453278	0.448824	1.01	0.528148	0.934107	SoyZH13_02G218500/SoyZH13_02G280100/SoyZH13_04G176400/SoyZH13_05G018500/SoyZH13_06G263900/SoyZH13_06G287500/SoyZH13_08G148300/SoyZH13_12G186601/SoyZH13_13G000500/SoyZH13_15G033800/SoyZH13_15G251400/SoyZH13_16G055400/SoyZH13_16G131600
GO:0044430	obsolete cytoskeletal part	0.453278	0.448824	1.01	0.528148	0.934107	SoyZH13_04G049900/SoyZH13_04G094400/SoyZH13_07G189600/SoyZH13_08G124600/SoyZH13_08G133500/SoyZH13_10G004200/SoyZH13_12G121700/SoyZH13_13G019700/SoyZH13_14G093401/SoyZH13_14G133700/SoyZH13_17G126600/SoyZH13_18G017800/SoyZH13_19G054800
GO:0000178	exosome (RNase complex)	0.069735	0.0631158	1.1	0.55298	0.934107	SoyZH13_03G133800/SoyZH13_14G096500
GO:0016324	apical plasma membrane	0.069735	0.0631158	1.1	0.55298	0.934107	SoyZH13_07G135300/SoyZH13_09G227400
GO:0031597	cytosolic proteasome complex	0.069735	0.0631158	1.1	0.55298	0.934107	NewGene_178/NewGene_5258
GO:0035838	growing cell tip	0.069735	0.0631158	1.1	0.55298	0.934107	SoyZH13_04G028400/SoyZH13_06G009400
GO:0051286	cell tip	0.069735	0.0631158	1.1	0.55298	0.934107	SoyZH13_04G028400/SoyZH13_06G009400
GO:0010287	plastoglobule	0.174338	0.171815	1.01	0.555649	0.934107	SoyZH13_02G200600/SoyZH13_09G007900/SoyZH13_11G226300/SoyZH13_16G182000/SoyZH13_17G249600
GO:0031410	cytoplasmic vesicle	0.41841	0.424279	0.99	0.56482	0.934107	SoyZH13_02G012400/SoyZH13_02G154600/SoyZH13_04G185000/SoyZH13_05G033700/SoyZH13_05G100300/SoyZH13_07G059300/SoyZH13_07G188700/SoyZH13_08G140900/SoyZH13_13G154400/SoyZH13_13G268100/SoyZH13_14G093401/SoyZH13_17G088600
GO:0000445	THO complex part of transcription export complex	0.0348675	0.0280515	1.24	0.571735	0.934107	SoyZH13_06G038200
GO:0001673	male germ cell nucleus	0.0348675	0.0280515	1.24	0.571735	0.934107	SoyZH13_20G058201
GO:0005672	transcription factor TFIIA complex	0.0348675	0.0280515	1.24	0.571735	0.934107	SoyZH13_11G131800
GO:0005782	peroxisomal matrix	0.0348675	0.0280515	1.24	0.571735	0.934107	SoyZH13_01G186200
GO:0005884	actin filament	0.0348675	0.0280515	1.24	0.571735	0.934107	SoyZH13_08G288200
GO:0005930	axoneme	0.0348675	0.0280515	1.24	0.571735	0.934107	SoyZH13_04G094400
GO:0008352	katanin complex	0.0348675	0.0280515	1.24	0.571735	0.934107	NewGene_3300
GO:0010005	cortical microtubule, transverse to long axis	0.0348675	0.0280515	1.24	0.571735	0.934107	SoyZH13_01G203900
GO:0030897	HOPS complex	0.0348675	0.0280515	1.24	0.571735	0.934107	SoyZH13_12G180400
GO:0031314	extrinsic component of mitochondrial inner membrane	0.0348675	0.0280515	1.24	0.571735	0.934107	SoyZH13_07G062300
GO:0031430	M band	0.0348675	0.0280515	1.24	0.571735	0.934107	SoyZH13_02G141500
GO:0031672	A band	0.0348675	0.0280515	1.24	0.571735	0.934107	SoyZH13_02G141500
GO:0032838	plasma membrane bounded cell projection cytoplasm	0.0348675	0.0280515	1.24	0.571735	0.934107	SoyZH13_04G094400
GO:0042788	polysomal ribosome	0.0348675	0.0280515	1.24	0.571735	0.934107	SoyZH13_08G126200
GO:0043073	germ cell nucleus	0.0348675	0.0280515	1.24	0.571735	0.934107	SoyZH13_20G058201
GO:0070531	BRCA1-A complex	0.0348675	0.0280515	1.24	0.571735	0.934107	SoyZH13_19G151400
GO:0070847	core mediator complex	0.0348675	0.0280515	1.24	0.571735	0.934107	SoyZH13_15G153200
GO:0071541	eukaryotic translation initiation factor 3 complex, eIF3m	0.0348675	0.0280515	1.24	0.571735	0.934107	SoyZH13_09G211600
GO:0097014	ciliary plasm	0.0348675	0.0280515	1.24	0.571735	0.934107	SoyZH13_04G094400
GO:0000793	condensed chromosome	0.069735	0.0666223	1.05	0.583027	0.934107	SoyZH13_11G247800/SoyZH13_18G006200
GO:0030427	site of polarized growth	0.069735	0.0666223	1.05	0.583027	0.934107	SoyZH13_04G028400/SoyZH13_06G009400
GO:0032153	cell division site	0.069735	0.0666223	1.05	0.583027	0.934107	SoyZH13_04G028400/SoyZH13_06G009400
GO:0045177	apical part of cell	0.069735	0.0666223	1.05	0.583027	0.934107	SoyZH13_07G135300/SoyZH13_09G227400
GO:0090406	pollen tube	0.069735	0.0666223	1.05	0.583027	0.934107	SoyZH13_04G222800/SoyZH13_06G292000
GO:0098687	chromosomal region	0.069735	0.0666223	1.05	0.583027	0.934107	SoyZH13_11G134000/SoyZH13_16G041900
GO:0000123	histone acetyltransferase complex	0.104603	0.105193	0.99	0.592749	0.942379	SoyZH13_04G191300/SoyZH13_16G133300/SoyZH13_16G133500
GO:0031090	organelle membrane	0.592748	0.613626	0.97	0.597071	0.942379	SoyZH13_01G109300/SoyZH13_02G061600/SoyZH13_05G038800/SoyZH13_05G100300/SoyZH13_05G167500/SoyZH13_08G025100/SoyZH13_08G140900/SoyZH13_09G238500/SoyZH13_11G091000/SoyZH13_11G134000/SoyZH13_12G187100/SoyZH13_13G050900/SoyZH13_13G220500/SoyZH13_14G093401/SoyZH13_16G046400/SoyZH13_17G157900/SoyZH13_19G087400
GO:0005669	transcription factor TFIID complex	0.13947	0.143764	0.97	0.60167	0.942379	SoyZH13_13G135100/SoyZH13_14G115700/SoyZH13_17G191700/SoyZH13_18G258400
GO:0019866	organelle inner membrane	0.13947	0.143764	0.97	0.60167	0.942379	SoyZH13_01G109300/SoyZH13_05G038800/SoyZH13_08G025100/SoyZH13_11G091000
GO:0016272	prefoldin complex	0.069735	0.0701287	0.99	0.611554	0.942379	SoyZH13_07G222400/SoyZH13_10G263600
GO:0030686	90S preribosome	0.069735	0.0701287	0.99	0.611554	0.942379	SoyZH13_11G121400/SoyZH13_13G124701
GO:0000127	transcription factor TFIIIC complex	0.0348675	0.0315579	1.1	0.614816	0.942379	NewGene_4374
GO:0000220	vacuolar proton-transporting V-type ATPase, V0 domain	0.0348675	0.0315579	1.1	0.614816	0.942379	SoyZH13_06G025800
GO:0030864	cortical actin cytoskeleton	0.0348675	0.0315579	1.1	0.614816	0.942379	SoyZH13_12G040500
GO:0042383	sarcolemma	0.0348675	0.0315579	1.1	0.614816	0.942379	SoyZH13_02G141500
GO:0043005	neuron projection	0.0348675	0.0315579	1.1	0.614816	0.942379	SoyZH13_14G147000
GO:0097458	obsolete neuron part	0.0348675	0.0315579	1.1	0.614816	0.942379	SoyZH13_14G147000
GO:0046658	anchored component of plasma membrane	0.627615	0.65921	0.95	0.622956	0.942379	SoyZH13_02G284900/SoyZH13_04G225400/SoyZH13_05G145600/SoyZH13_06G193500/SoyZH13_08G310900/SoyZH13_10G231800/SoyZH13_11G003600/SoyZH13_11G004500/SoyZH13_11G048200/SoyZH13_12G097500/SoyZH13_13G060100/SoyZH13_13G262600/SoyZH13_14G005400/SoyZH13_17G077800/SoyZH13_17G116702/SoyZH13_18G073000/SoyZH13_18G139500/SoyZH13_20G130600
GO:0043228	non-membrane-bounded organelle	1.22036	1.26933	0.96	0.623385	0.942379	SoyZH13_02G136600/SoyZH13_02G141500/SoyZH13_02G188800/SoyZH13_03G139200/SoyZH13_04G049900/SoyZH13_04G094400/SoyZH13_06G058600/SoyZH13_07G071400/SoyZH13_07G189600/SoyZH13_08G109900/SoyZH13_08G124600/SoyZH13_08G126200/SoyZH13_08G133500/SoyZH13_08G305200/SoyZH13_10G004200/SoyZH13_10G027600/SoyZH13_11G134000/SoyZH13_11G247800/SoyZH13_12G054900/SoyZH13_12G079700/SoyZH13_12G121700/SoyZH13_13G019700/Soy…
GO:0043232	intracellular non-membrane-bounded organelle	1.22036	1.26933	0.96	0.623385	0.942379	SoyZH13_02G136600/SoyZH13_02G141500/SoyZH13_02G188800/SoyZH13_03G139200/SoyZH13_04G049900/SoyZH13_04G094400/SoyZH13_06G058600/SoyZH13_07G071400/SoyZH13_07G189600/SoyZH13_08G109900/SoyZH13_08G124600/SoyZH13_08G126200/SoyZH13_08G133500/SoyZH13_08G305200/SoyZH13_10G004200/SoyZH13_10G027600/SoyZH13_11G134000/SoyZH13_11G247800/SoyZH13_12G054900/SoyZH13_12G079700/SoyZH13_12G121700/SoyZH13_13G019700/Soy…
GO:0005783	endoplasmic reticulum	1.56904	1.62699	0.96	0.624936	0.942379	NewGene_178/NewGene_5258/SoyZH13_02G013600/SoyZH13_02G128501/SoyZH13_03G115600/SoyZH13_03G201000/SoyZH13_04G019900/SoyZH13_04G180300/SoyZH13_04G201200/SoyZH13_05G101300/SoyZH13_05G167500/SoyZH13_06G108100/SoyZH13_06G110300/SoyZH13_06G155900/SoyZH13_06G168700/SoyZH13_06G205300/SoyZH13_07G012101/SoyZH13_07G077400/SoyZH13_07G171400/SoyZH13_08G090300/SoyZH13_08G178600/SoyZH13_08G275900/SoyZH13_08G277…
GO:0005887	integral component of plasma membrane	0.592748	0.624145	0.95	0.625742	0.942379	SoyZH13_01G140500/SoyZH13_02G281900/SoyZH13_04G083900/SoyZH13_08G036500/SoyZH13_08G093001/SoyZH13_11G004600/SoyZH13_11G116300/SoyZH13_12G101000/SoyZH13_13G069800/SoyZH13_13G273200/SoyZH13_13G331801/SoyZH13_14G026400/SoyZH13_14G108601/SoyZH13_15G013400/SoyZH13_18G178600/SoyZH13_19G224000/SoyZH13_20G130900
GO:0120025	plasma membrane bounded cell projection	0.174338	0.185841	0.94	0.627114	0.942379	SoyZH13_04G094400/SoyZH13_04G222800/SoyZH13_05G007700/SoyZH13_06G292000/SoyZH13_14G147000
GO:0000176	nuclear exosome (RNase complex)	0.069735	0.0736351	0.95	0.638563	0.949387	SoyZH13_03G133800/SoyZH13_19G237400
GO:0005929	cilium	0.069735	0.0736351	0.95	0.638563	0.949387	SoyZH13_04G094400/SoyZH13_05G007700
GO:0042555	MCM complex	0.069735	0.0736351	0.95	0.638563	0.949387	SoyZH13_03G198700/SoyZH13_08G080200
GO:0009570	chloroplast stroma	0.83682	0.887128	0.94	0.649731	0.949387	SoyZH13_01G143300/SoyZH13_02G179700/SoyZH13_07G021600/SoyZH13_07G189800/SoyZH13_07G220000/SoyZH13_08G109900/SoyZH13_08G211700/SoyZH13_09G007900/SoyZH13_09G189000/SoyZH13_09G219702/SoyZH13_10G074500/SoyZH13_10G242100/SoyZH13_11G028301/SoyZH13_11G098000/SoyZH13_11G145500/SoyZH13_11G160800/SoyZH13_12G054900/SoyZH13_13G292300/SoyZH13_15G003500/SoyZH13_15G029800/SoyZH13_16G045200/SoyZH13_17G012302/Soy…
GO:0000938	GARP complex	0.0348675	0.0350643	0.99	0.653564	0.949387	SoyZH13_02G012400
GO:0005677	chromatin silencing complex	0.0348675	0.0350643	0.99	0.653564	0.949387	SoyZH13_05G217900
GO:0009533	chloroplast stromal thylakoid	0.0348675	0.0350643	0.99	0.653564	0.949387	SoyZH13_11G098000
GO:0016363	nuclear matrix	0.0348675	0.0350643	0.99	0.653564	0.949387	SoyZH13_12G079700
GO:0044421	obsolete extracellular region part	0.0348675	0.0350643	0.99	0.653564	0.949387	SoyZH13_16G087101
GO:0044441	obsolete ciliary part	0.0348675	0.0350643	0.99	0.653564	0.949387	SoyZH13_04G094400
GO:0016607	nuclear speck	0.174338	0.192854	0.9	0.660113	0.951956	SoyZH13_04G094400/SoyZH13_05G122202/SoyZH13_05G217900/SoyZH13_18G096700/SoyZH13_18G121800
GO:0005832	chaperonin-containing T-complex	0.069735	0.0771416	0.9	0.66407	0.951956	SoyZH13_11G159100/SoyZH13_11G242400
GO:0030286	dynein complex	0.069735	0.0771416	0.9	0.66407	0.951956	SoyZH13_13G150500/SoyZH13_13G329600
GO:0044391	ribosomal subunit	0.069735	0.0771416	0.9	0.66407	0.951956	SoyZH13_02G188800/SoyZH13_14G147000
GO:0019898	extrinsic component of membrane	0.244073	0.269995	0.9	0.666671	0.952552	SoyZH13_02G088500/SoyZH13_02G189200/SoyZH13_02G201500/SoyZH13_08G329500/SoyZH13_11G205800/SoyZH13_17G067500/SoyZH13_20G087300
GO:0005793	endoplasmic reticulum-Golgi intermediate compartment	0.069735	0.080648	0.86	0.688104	0.960281	SoyZH13_04G201200/SoyZH13_13G065100
GO:0005905	clathrin-coated pit	0.069735	0.080648	0.86	0.688104	0.960281	SoyZH13_09G140300/SoyZH13_16G183500
GO:0031463	Cul3-RING ubiquitin ligase complex	0.069735	0.080648	0.86	0.688104	0.960281	SoyZH13_04G222700/SoyZH13_14G132500
GO:0005742	mitochondrial outer membrane translocase complex	0.0348675	0.0385708	0.9	0.688415	0.960281	SoyZH13_11G247500
GO:0035327	transcriptionally active chromatin	0.0348675	0.0385708	0.9	0.688415	0.960281	SoyZH13_12G121700
GO:0071439	clathrin complex	0.0348675	0.0385708	0.9	0.688415	0.960281	SoyZH13_01G162900
GO:0089701	U2AF complex	0.0348675	0.0385708	0.9	0.688415	0.960281	SoyZH13_15G227200
GO:0031201	SNARE complex	0.174338	0.199867	0.87	0.691161	0.960281	SoyZH13_02G177800/SoyZH13_05G066100/SoyZH13_10G078300/SoyZH13_13G300600/SoyZH13_19G165500
GO:0098590	plasma membrane region	0.104603	0.122725	0.85	0.697706	0.960281	SoyZH13_02G141500/SoyZH13_07G135300/SoyZH13_09G227400
GO:0098805	whole membrane	0.348675	0.392721	0.89	0.700271	0.960281	SoyZH13_02G061600/SoyZH13_05G100300/SoyZH13_05G167500/SoyZH13_08G140900/SoyZH13_09G238500/SoyZH13_13G050900/SoyZH13_13G220500/SoyZH13_16G046400/SoyZH13_17G157900/SoyZH13_19G087400
GO:0044452	obsolete nucleolar part	0.069735	0.0841544	0.83	0.710703	0.960281	SoyZH13_08G305200/SoyZH13_17G008500
GO:0098588	bounding membrane of organelle	0.348675	0.396227	0.88	0.710837	0.960281	SoyZH13_02G061600/SoyZH13_05G100300/SoyZH13_05G167500/SoyZH13_08G140900/SoyZH13_09G238500/SoyZH13_13G050900/SoyZH13_13G220500/SoyZH13_16G046400/SoyZH13_17G157900/SoyZH13_19G087400
GO:0000159	protein phosphatase type 2A complex	0.104603	0.126232	0.83	0.716031	0.960281	SoyZH13_04G163300/SoyZH13_05G071400/SoyZH13_18G009400
GO:0098796	membrane protein complex	0.104603	0.126232	0.83	0.716031	0.960281	NewGene_806/SoyZH13_12G043001/SoyZH13_16G023900
GO:0009523	photosystem II	0.244073	0.284021	0.86	0.71787	0.960281	NewGene_361/SoyZH13_03G142600/SoyZH13_10G031600/SoyZH13_11G226300/SoyZH13_14G003700/SoyZH13_16G182000/SoyZH13_17G249600
GO:0009368	endopeptidase Clp complex	0.0348675	0.0420772	0.83	0.719762	0.960281	SoyZH13_03G199700
GO:0016323	basolateral plasma membrane	0.0348675	0.0420772	0.83	0.719762	0.960281	SoyZH13_02G141500
GO:0019897	extrinsic component of plasma membrane	0.0348675	0.0420772	0.83	0.719762	0.960281	SoyZH13_08G329500
GO:0034399	nuclear periphery	0.0348675	0.0420772	0.83	0.719762	0.960281	SoyZH13_12G079700
GO:0015630	microtubule cytoskeleton	0.348675	0.40324	0.86	0.731244	0.960281	SoyZH13_04G049900/SoyZH13_07G189600/SoyZH13_08G133500/SoyZH13_10G004200/SoyZH13_12G121700/SoyZH13_13G019700/SoyZH13_14G133700/SoyZH13_17G126600/SoyZH13_18G017800/SoyZH13_19G054800
GO:0005802	trans-Golgi network	0.453278	0.522459	0.87	0.744915	0.960281	SoyZH13_04G060600/SoyZH13_04G064600/SoyZH13_05G100300/SoyZH13_05G174900/SoyZH13_06G097300/SoyZH13_08G139100/SoyZH13_08G140900/SoyZH13_09G212800/SoyZH13_10G166000/SoyZH13_14G160600/SoyZH13_15G252600/SoyZH13_17G111000/SoyZH13_19G196800
GO:0005876	spindle microtubule	0.0348675	0.0455836	0.76	0.747955	0.960281	SoyZH13_19G054800
GO:0009317	acetyl-CoA carboxylase complex	0.0348675	0.0455836	0.76	0.747955	0.960281	SoyZH13_19G026400
GO:0016471	vacuolar proton-transporting V-type ATPase complex	0.0348675	0.0455836	0.76	0.747955	0.960281	SoyZH13_06G025800
GO:0055029	nuclear DNA-directed RNA polymerase complex	0.0348675	0.0455836	0.76	0.747955	0.960281	SoyZH13_12G144402
GO:0005667	transcription regulator complex	0.104603	0.133245	0.79	0.750077	0.960281	SoyZH13_02G053300/SoyZH13_08G305200/SoyZH13_17G008500
GO:0005747	mitochondrial respiratory chain complex I	0.069735	0.0911673	0.76	0.751785	0.960281	SoyZH13_10G256700/SoyZH13_20G098700
GO:0000932	P-body	0.13947	0.175322	0.8	0.754009	0.960281	SoyZH13_02G136600/SoyZH13_03G139200/SoyZH13_09G016200/SoyZH13_10G027600
GO:0005635	nuclear envelope	0.104603	0.136751	0.76	0.76583	0.960281	SoyZH13_11G134000/SoyZH13_14G093401/SoyZH13_20G180600
GO:0005657	replication fork	0.0348675	0.0490901	0.71	0.773314	0.960281	SoyZH13_06G058600
GO:0016591	RNA polymerase II, holoenzyme	0.0348675	0.0490901	0.71	0.773314	0.960281	SoyZH13_11G235000
GO:0016593	Cdc73/Paf1 complex	0.0348675	0.0490901	0.71	0.773314	0.960281	SoyZH13_13G046400
GO:0044431	obsolete Golgi apparatus part	0.104603	0.140257	0.75	0.780765	0.960281	SoyZH13_02G012400/SoyZH13_05G100300/SoyZH13_08G140900
GO:0017053	transcription repressor complex	0.069735	0.0981802	0.71	0.787734	0.960281	SoyZH13_05G217900/SoyZH13_18G149600
GO:0009532	plastid stroma	0.383543	0.466356	0.82	0.793731	0.960281	SoyZH13_02G179700/SoyZH13_07G071400/SoyZH13_08G109900/SoyZH13_09G007900/SoyZH13_09G219702/SoyZH13_10G074500/SoyZH13_11G098000/SoyZH13_11G145500/SoyZH13_12G054900/SoyZH13_12G079700/SoyZH13_15G029800
GO:0005746	mitochondrial respirasome	0.0348675	0.0525965	0.66	0.796122	0.960281	SoyZH13_02G239000
GO:0009524	phragmoplast	0.0348675	0.0525965	0.66	0.796122	0.960281	SoyZH13_19G054800
GO:0032580	Golgi cisterna membrane	0.0348675	0.0525965	0.66	0.796122	0.960281	SoyZH13_13G342000
GO:0042765	GPI-anchor transamidase complex	0.0348675	0.0525965	0.66	0.796122	0.960281	SoyZH13_13G339500
GO:0071004	U2-type prespliceosome	0.0348675	0.0525965	0.66	0.796122	0.960281	SoyZH13_02G266700
GO:0005768	endosome	0.523013	0.624145	0.84	0.79995	0.960281	SoyZH13_02G012400/SoyZH13_05G100300/SoyZH13_06G097300/SoyZH13_07G050700/SoyZH13_07G059300/SoyZH13_08G140900/SoyZH13_09G017800/SoyZH13_10G166000/SoyZH13_11G239000/SoyZH13_12G180400/SoyZH13_13G268200/SoyZH13_14G160600/SoyZH13_17G111000/SoyZH13_17G146500/SoyZH13_19G196800
GO:0005839	proteasome core complex	0.13947	0.189347	0.74	0.805458	0.960281	NewGene_178/NewGene_5258/NewGene_5385/NewGene_5386
GO:0000407	phagophore assembly site	0.0348675	0.0561029	0.62	0.816635	0.960281	SoyZH13_02G201500
GO:0008180	COP9 signalosome	0.0348675	0.0561029	0.62	0.816635	0.960281	NewGene_2446
GO:0000228	nuclear chromosome	0.174338	0.234931	0.74	0.816645	0.960281	SoyZH13_06G058600/SoyZH13_11G134000/SoyZH13_11G247800/SoyZH13_16G041900/SoyZH13_18G006200
GO:0071013	catalytic step 2 spliceosome	0.13947	0.192854	0.72	0.816858	0.960281	SoyZH13_02G266700/SoyZH13_13G219900/SoyZH13_15G069000/SoyZH13_18G078202
GO:0005740	mitochondrial envelope	0.069735	0.105193	0.66	0.819011	0.960281	SoyZH13_15G010400/SoyZH13_17G157900
GO:0009705	plant-type vacuole membrane	0.13947	0.19636	0.71	0.827702	0.960281	SoyZH13_08G141500/SoyZH13_14G026400/SoyZH13_17G014600/SoyZH13_20G202100
GO:0005789	endoplasmic reticulum membrane	0.871688	1.02739	0.85	0.833675	0.960281	NewGene_178/NewGene_4816/NewGene_5258/SoyZH13_01G097400/SoyZH13_01G166700/SoyZH13_03G002500/SoyZH13_05G066100/SoyZH13_06G270700/SoyZH13_07G059400/SoyZH13_07G109801/SoyZH13_09G162700/SoyZH13_11G057802/SoyZH13_13G065100/SoyZH13_13G218800/SoyZH13_13G275700/SoyZH13_14G040000/SoyZH13_14G129600/SoyZH13_15G094202/SoyZH13_16G027700/SoyZH13_16G046700/SoyZH13_16G102100/SoyZH13_17G066000/SoyZH13_17G076000/S…
GO:0005685	U1 snRNP	0.0348675	0.0596094	0.58	0.835086	0.960281	SoyZH13_02G266700
GO:0005744	TIM23 mitochondrial import inner membrane translocase complex	0.0348675	0.0596094	0.58	0.835086	0.960281	SoyZH13_08G309500
GO:0005849	mRNA cleavage factor complex	0.0348675	0.0596094	0.58	0.835086	0.960281	SoyZH13_19G176701
GO:0012507	ER to Golgi transport vesicle membrane	0.0348675	0.0596094	0.58	0.835086	0.960281	SoyZH13_05G066100
GO:0030130	clathrin coat of trans-Golgi network vesicle	0.0348675	0.0596094	0.58	0.835086	0.960281	SoyZH13_01G162900
GO:0030132	clathrin coat of coated pit	0.0348675	0.0596094	0.58	0.835086	0.960281	SoyZH13_01G162900
GO:0005777	peroxisome	0.209205	0.284021	0.74	0.836385	0.960281	SoyZH13_07G199400/SoyZH13_09G213800/SoyZH13_11G121700/SoyZH13_14G030000/SoyZH13_17G048301/SoyZH13_18G176500
GO:0031982	vesicle	0.383543	0.490901	0.78	0.843983	0.960281	SoyZH13_02G012400/SoyZH13_02G154600/SoyZH13_04G185000/SoyZH13_04G221700/SoyZH13_05G100300/SoyZH13_07G059300/SoyZH13_08G094000/SoyZH13_08G140900/SoyZH13_08G219400/SoyZH13_10G149800/SoyZH13_14G093401
GO:0030136	clathrin-coated vesicle	0.104603	0.15779	0.66	0.844026	0.960281	SoyZH13_09G108700/SoyZH13_09G140300/SoyZH13_16G183500
GO:0044427	obsolete chromosomal part	0.209205	0.287528	0.73	0.8448	0.960281	SoyZH13_06G058600/SoyZH13_11G134000/SoyZH13_11G247800/SoyZH13_12G121700/SoyZH13_16G041900/SoyZH13_18G006200
GO:0005730	nucleolus	0.83682	0.999334	0.84	0.847042	0.960281	NewGene_5150/NewGene_6346/SoyZH13_02G188800/SoyZH13_03G001000/SoyZH13_06G197400/SoyZH13_07G142100/SoyZH13_08G093600/SoyZH13_08G305200/SoyZH13_10G063000/SoyZH13_10G129300/SoyZH13_11G161300/SoyZH13_12G077800/SoyZH13_12G121700/SoyZH13_12G162000/SoyZH13_13G124701/SoyZH13_14G059200/SoyZH13_14G096500/SoyZH13_14G147000/SoyZH13_15G234300/SoyZH13_17G008500/SoyZH13_17G080200/SoyZH13_17G080500/SoyZH13_18G20…
GO:0000922	spindle pole	0.0348675	0.0631158	0.55	0.85168	0.960281	SoyZH13_16G075900
GO:0016604	nuclear body	0.104603	0.161296	0.65	0.854587	0.960281	SoyZH13_04G094400/SoyZH13_05G217900/SoyZH13_06G058600
GO:0046540	U4/U6 x U5 tri-snRNP complex	0.069735	0.115712	0.6	0.858199	0.960281	SoyZH13_02G266700/SoyZH13_17G111200
GO:0098791	Golgi apparatus subcompartment	0.069735	0.115712	0.6	0.858199	0.960281	SoyZH13_05G100300/SoyZH13_08G140900
GO:0005819	spindle	0.104603	0.164802	0.63	0.864517	0.960281	SoyZH13_08G303700/SoyZH13_13G169800/SoyZH13_19G054800
GO:0016459	myosin complex	0.104603	0.164802	0.63	0.864517	0.960281	SoyZH13_04G215100/SoyZH13_06G120000/SoyZH13_10G149800
GO:0044454	obsolete nuclear chromosome part	0.104603	0.164802	0.63	0.864517	0.960281	SoyZH13_06G058600/SoyZH13_11G134000/SoyZH13_16G041900
GO:0009522	photosystem I	0.13947	0.210386	0.66	0.86586	0.960281	SoyZH13_11G226300/SoyZH13_14G003700/SoyZH13_16G182000/SoyZH13_17G249600
GO:0031464	Cul4A-RING E3 ubiquitin ligase complex	0.0348675	0.0666223	0.52	0.866605	0.960281	SoyZH13_08G116501
GO:0098827	endoplasmic reticulum subcompartment	0.069735	0.119219	0.58	0.86943	0.960281	NewGene_178/NewGene_5258
GO:0016592	mediator complex	0.174338	0.25597	0.68	0.869842	0.960281	SoyZH13_04G001900/SoyZH13_05G133700/SoyZH13_13G187900/SoyZH13_15G098700/SoyZH13_15G153200
GO:0097708	intracellular vesicle	0.244073	0.343631	0.71	0.874259	0.960281	SoyZH13_02G012400/SoyZH13_02G154600/SoyZH13_04G185000/SoyZH13_05G100300/SoyZH13_07G059300/SoyZH13_08G140900/SoyZH13_14G093401
GO:0005911	cell-cell junction	0.41841	0.55051	0.76	0.87604	0.960281	NewGene_5694/SoyZH13_02G141500/SoyZH13_02G225100/SoyZH13_05G113600/SoyZH13_08G133500/SoyZH13_09G236900/SoyZH13_10G116700/SoyZH13_13G050900/SoyZH13_14G197901/SoyZH13_15G029800/SoyZH13_18G017800/SoyZH13_19G054800
GO:0005829	cytosol	4.46304	4.88797	0.91	0.877511	0.960281	NewGene_178/NewGene_2665/NewGene_5258/NewGene_5551/NewGene_5890/SoyZH13_01G019300/SoyZH13_01G162900/SoyZH13_01G207200/SoyZH13_01G218300/SoyZH13_02G000003/SoyZH13_02G141500/SoyZH13_02G188800/SoyZH13_02G189200/SoyZH13_02G201500/SoyZH13_02G203100/SoyZH13_02G221300/SoyZH13_02G255200/SoyZH13_02G271101/SoyZH13_02G278300/SoyZH13_03G017401/SoyZH13_03G050400/SoyZH13_03G159300/SoyZH13_04G042600/SoyZH13_04G…
GO:0030134	COPII-coated ER to Golgi transport vesicle	0.0348675	0.0701287	0.5	0.880029	0.960281	SoyZH13_13G065100
GO:0055044	symplast	0.383543	0.515446	0.74	0.884179	0.960281	NewGene_5694/SoyZH13_02G225100/SoyZH13_05G113600/SoyZH13_08G133500/SoyZH13_09G236900/SoyZH13_10G116700/SoyZH13_13G050900/SoyZH13_14G197901/SoyZH13_15G029800/SoyZH13_18G017800/SoyZH13_19G054800
GO:0030054	cell junction	0.41841	0.557523	0.75	0.88605	0.960281	NewGene_5694/SoyZH13_02G141500/SoyZH13_02G225100/SoyZH13_05G113600/SoyZH13_08G133500/SoyZH13_09G236900/SoyZH13_10G116700/SoyZH13_13G050900/SoyZH13_14G197901/SoyZH13_15G029800/SoyZH13_18G017800/SoyZH13_19G054800
GO:0030014	CCR4-NOT complex	0.0348675	0.0736351	0.47	0.892102	0.960281	SoyZH13_10G047200
GO:0000786	nucleosome	0.244073	0.35415	0.69	0.892575	0.960281	SoyZH13_01G151300/SoyZH13_07G055100/SoyZH13_08G215800/SoyZH13_12G068300/SoyZH13_12G159600/SoyZH13_15G031500/SoyZH13_20G074500
GO:0005643	nuclear pore	0.069735	0.129738	0.54	0.898387	0.960281	SoyZH13_08G172500/SoyZH13_10G203800
GO:0031305	integral component of mitochondrial inner membrane	0.069735	0.129738	0.54	0.898387	0.960281	SoyZH13_02G239000/SoyZH13_15G028400
GO:0044440	obsolete endosomal part	0.069735	0.129738	0.54	0.898387	0.960281	SoyZH13_02G012400/SoyZH13_08G140900
GO:0048471	perinuclear region of cytoplasm	0.069735	0.129738	0.54	0.898387	0.960281	SoyZH13_08G140900/SoyZH13_13G294400
GO:0090575	RNA polymerase II transcription regulator complex	0.0348675	0.0771416	0.45	0.902961	0.960281	SoyZH13_10G073700
GO:0042175	nuclear outer membrane-endoplasmic reticulum membrane network	0.069735	0.133245	0.52	0.906627	0.960281	NewGene_178/NewGene_5258
GO:0044433	obsolete cytoplasmic vesicle part	0.069735	0.133245	0.52	0.906627	0.960281	SoyZH13_02G012400/SoyZH13_08G140900
GO:0070469	respirasome	0.069735	0.133245	0.52	0.906627	0.960281	SoyZH13_09G223600/SoyZH13_16G131600
GO:0044451	obsolete nucleoplasm part	0.209205	0.322592	0.65	0.910945	0.960281	SoyZH13_04G094400/SoyZH13_05G217900/SoyZH13_06G058600/SoyZH13_12G144402/SoyZH13_18G149600/SoyZH13_19G176701
GO:0044444	obsolete cytoplasmic part	4.2887	4.78278	0.9	0.913632	0.960281	NewGene_1206/NewGene_178/NewGene_5258/NewGene_768/NewGene_806/SoyZH13_01G109300/SoyZH13_01G145200/SoyZH13_01G169600/SoyZH13_02G012400/SoyZH13_02G045500/SoyZH13_02G061600/SoyZH13_02G122700/SoyZH13_02G128501/SoyZH13_02G136600/SoyZH13_02G141500/SoyZH13_02G154600/SoyZH13_02G179700/SoyZH13_02G188800/SoyZH13_03G132700/SoyZH13_03G139200/SoyZH13_04G094400/SoyZH13_04G157300/SoyZH13_04G185000/SoyZH13_04G22…
GO:0005739	mitochondrion	2.16179	2.52814	0.86	0.918719	0.960281	SoyZH13_01G138500/SoyZH13_01G157600/SoyZH13_03G026100/SoyZH13_03G132700/SoyZH13_04G157300/SoyZH13_04G183000/SoyZH13_04G222800/SoyZH13_04G231500/SoyZH13_05G013600/SoyZH13_05G018500/SoyZH13_05G118700/SoyZH13_05G156700/SoyZH13_05G184600/SoyZH13_06G001400/SoyZH13_06G176200/SoyZH13_07G008600/SoyZH13_07G128300/SoyZH13_07G169600/SoyZH13_07G173400/SoyZH13_08G063200/SoyZH13_08G254500/SoyZH13_08G321201/Soy…
GO:0005634	nucleus	21.06	22.073	0.95	0.920219	0.960281	NewGene_178/NewGene_3441/NewGene_3670/NewGene_446/NewGene_5258/NewGene_5474/NewGene_5786/NewGene_6347/NewGene_6716/SoyZH13_01G003300/SoyZH13_01G006000/SoyZH13_01G014900/SoyZH13_01G019000/SoyZH13_01G034500/SoyZH13_01G049400/SoyZH13_01G054100/SoyZH13_01G057000/SoyZH13_01G063500/SoyZH13_01G068402/SoyZH13_01G068403/SoyZH13_01G070500/SoyZH13_01G087200/SoyZH13_01G094600/SoyZH13_01G115600/SoyZH13_01G115…
GO:0005762	mitochondrial large ribosomal subunit	0.0348675	0.0841544	0.41	0.921511	0.960281	SoyZH13_15G226801
GO:0030015	CCR4-NOT core complex	0.0348675	0.0841544	0.41	0.921511	0.960281	SoyZH13_15G041600
GO:0044422	obsolete organelle part	2.64993	3.06813	0.86	0.925442	0.960281	NewGene_1206/NewGene_178/NewGene_5258/NewGene_806/SoyZH13_01G109300/SoyZH13_01G169600/SoyZH13_02G012400/SoyZH13_02G061600/SoyZH13_02G141500/SoyZH13_02G179700/SoyZH13_02G188800/SoyZH13_04G049900/SoyZH13_04G094400/SoyZH13_05G038800/SoyZH13_05G100300/SoyZH13_05G167500/SoyZH13_05G217900/SoyZH13_06G042600/SoyZH13_06G058600/SoyZH13_07G071400/SoyZH13_07G189600/SoyZH13_08G025100/SoyZH13_08G085800/SoyZH13…
GO:0005875	microtubule associated complex	0.069735	0.143764	0.49	0.927742	0.960281	SoyZH13_10G004200/SoyZH13_17G126600
GO:0010008	endosome membrane	0.069735	0.143764	0.49	0.927742	0.960281	SoyZH13_05G011800/SoyZH13_08G140900
GO:0005682	U5 snRNP	0.0348675	0.0876609	0.4	0.929411	0.960281	SoyZH13_02G266700
GO:0005736	RNA polymerase I complex	0.0348675	0.0876609	0.4	0.929411	0.960281	SoyZH13_09G223400
GO:0005694	chromosome	0.383543	0.554017	0.69	0.929969	0.960281	SoyZH13_03G113000/SoyZH13_06G058600/SoyZH13_06G169600/SoyZH13_10G134900/SoyZH13_11G134000/SoyZH13_11G247800/SoyZH13_12G054900/SoyZH13_12G121700/SoyZH13_16G041900/SoyZH13_18G006200/SoyZH13_19G115100
GO:0044432	obsolete endoplasmic reticulum part	0.069735	0.14727	0.47	0.933715	0.960281	NewGene_178/NewGene_5258
GO:0031519	PcG protein complex	0.0348675	0.0911673	0.38	0.936516	0.960281	SoyZH13_11G053300
GO:0044446	obsolete intracellular organelle part	2.5802	3.02605	0.85	0.939218	0.960281	NewGene_1206/NewGene_178/NewGene_5258/NewGene_806/SoyZH13_01G109300/SoyZH13_01G169600/SoyZH13_02G012400/SoyZH13_02G061600/SoyZH13_02G179700/SoyZH13_02G188800/SoyZH13_04G049900/SoyZH13_04G094400/SoyZH13_05G038800/SoyZH13_05G100300/SoyZH13_05G167500/SoyZH13_05G217900/SoyZH13_06G042600/SoyZH13_06G058600/SoyZH13_07G071400/SoyZH13_07G189600/SoyZH13_08G025100/SoyZH13_08G085800/SoyZH13_08G109900/SoyZH13…
GO:0032991	protein-containing complex	1.46444	1.80581	0.81	0.93941	0.960281	NewGene_178/NewGene_5258/NewGene_806/SoyZH13_02G012400/SoyZH13_02G061600/SoyZH13_02G136600/SoyZH13_02G188800/SoyZH13_03G139200/SoyZH13_04G222700/SoyZH13_05G217900/SoyZH13_06G042600/SoyZH13_06G058600/SoyZH13_08G124600/SoyZH13_08G126200/SoyZH13_08G133500/SoyZH13_08G258600/SoyZH13_08G305200/SoyZH13_10G004200/SoyZH13_10G027600/SoyZH13_11G134000/SoyZH13_12G043001/SoyZH13_12G046700/SoyZH13_12G144402/So…
GO:0000428	DNA-directed RNA polymerase complex	0.0348675	0.0946737	0.37	0.942906	0.960281	SoyZH13_12G144402
GO:0044463	obsolete cell projection part	0.0348675	0.0946737	0.37	0.942906	0.960281	SoyZH13_04G094400
GO:0120038	obsolete plasma membrane bounded cell projection part	0.0348675	0.0946737	0.37	0.942906	0.960281	SoyZH13_04G094400
GO:0031981	nuclear lumen	0.732218	0.992321	0.74	0.948175	0.960281	NewGene_178/NewGene_5258/SoyZH13_02G188800/SoyZH13_04G094400/SoyZH13_05G217900/SoyZH13_06G042600/SoyZH13_06G058600/SoyZH13_08G305200/SoyZH13_11G134000/SoyZH13_11G247800/SoyZH13_12G079700/SoyZH13_12G121700/SoyZH13_12G144402/SoyZH13_13G223800/SoyZH13_14G147000/SoyZH13_15G234300/SoyZH13_16G041900/SoyZH13_17G008500/SoyZH13_18G006200/SoyZH13_18G149600/SoyZH13_19G176701
GO:0005575	cellular_component	9.48396	10.3405	0.92	0.948707	0.960281	NewGene_1206/NewGene_148/NewGene_178/NewGene_1815/NewGene_3441/NewGene_3670/NewGene_5258/NewGene_5694/NewGene_768/NewGene_806/SoyZH13_01G025400/SoyZH13_01G109300/SoyZH13_01G145200/SoyZH13_01G169600/SoyZH13_01G179000/SoyZH13_01G191900/SoyZH13_02G012400/SoyZH13_02G037900/SoyZH13_02G045500/SoyZH13_02G061600/SoyZH13_02G109600/SoyZH13_02G122700/SoyZH13_02G128501/SoyZH13_02G136600/SoyZH13_02G141500/Soy…
GO:1990234	transferase complex	0.488145	0.704793	0.69	0.949199	0.960281	SoyZH13_02G061600/SoyZH13_04G222700/SoyZH13_08G133500/SoyZH13_12G144402/SoyZH13_13G019700/SoyZH13_13G026000/SoyZH13_14G111000/SoyZH13_14G132500/SoyZH13_14G133700/SoyZH13_16G046400/SoyZH13_17G199400/SoyZH13_18G017800/SoyZH13_19G087400/SoyZH13_20G058201
GO:0005623	obsolete cell	9.27476	10.1406	0.91	0.952034	0.960281	NewGene_1206/NewGene_148/NewGene_178/NewGene_1815/NewGene_3441/NewGene_3670/NewGene_5258/NewGene_5694/NewGene_768/NewGene_806/SoyZH13_01G025400/SoyZH13_01G109300/SoyZH13_01G145200/SoyZH13_01G169600/SoyZH13_01G179000/SoyZH13_01G191900/SoyZH13_02G012400/SoyZH13_02G037900/SoyZH13_02G045500/SoyZH13_02G061600/SoyZH13_02G109600/SoyZH13_02G122700/SoyZH13_02G128501/SoyZH13_02G136600/SoyZH13_02G141500/Soy…
GO:0044464	obsolete cell part	9.27476	10.1406	0.91	0.952034	0.960281	NewGene_1206/NewGene_148/NewGene_178/NewGene_1815/NewGene_3441/NewGene_3670/NewGene_5258/NewGene_5694/NewGene_768/NewGene_806/SoyZH13_01G025400/SoyZH13_01G109300/SoyZH13_01G145200/SoyZH13_01G169600/SoyZH13_01G179000/SoyZH13_01G191900/SoyZH13_02G012400/SoyZH13_02G037900/SoyZH13_02G045500/SoyZH13_02G061600/SoyZH13_02G109600/SoyZH13_02G122700/SoyZH13_02G128501/SoyZH13_02G136600/SoyZH13_02G141500/Soy…
GO:0005770	late endosome	0.0348675	0.101687	0.34	0.953822	0.960281	SoyZH13_07G117400
GO:0061695	transferase complex, transferring phosphorus-containing groups	0.0348675	0.101687	0.34	0.953822	0.960281	SoyZH13_12G144402
GO:0005681	spliceosomal complex	0.13947	0.266489	0.52	0.954679	0.960281	SoyZH13_01G039900/SoyZH13_10G247100/SoyZH13_12G046700/SoyZH13_18G078202
GO:0031461	cullin-RING ubiquitin ligase complex	0.313808	0.50142	0.63	0.957249	0.960281	SoyZH13_02G061600/SoyZH13_04G222700/SoyZH13_13G026000/SoyZH13_14G111000/SoyZH13_14G132500/SoyZH13_16G046400/SoyZH13_17G199400/SoyZH13_19G087400/SoyZH13_20G058201
GO:0031902	late endosome membrane	0.0348675	0.105193	0.33	0.95847	0.960281	SoyZH13_05G066100
GO:0000325	plant-type vacuole	0.069735	0.168309	0.41	0.960805	0.960281	SoyZH13_08G307301/SoyZH13_16G154300
GO:0005815	microtubule organizing center	0.0348675	0.108699	0.32	0.962651	0.960281	SoyZH13_17G095600
GO:0030126	COPI vesicle coat	0.0348675	0.108699	0.32	0.962651	0.960281	SoyZH13_06G011900
GO:0000151	ubiquitin ligase complex	0.41841	0.645184	0.65	0.964267	0.960281	SoyZH13_02G061600/SoyZH13_04G222700/SoyZH13_09G214500/SoyZH13_13G026000/SoyZH13_14G111000/SoyZH13_14G132500/SoyZH13_15G030300/SoyZH13_15G174500/SoyZH13_16G046400/SoyZH13_17G199400/SoyZH13_19G087400/SoyZH13_20G058201
GO:0005737	cytoplasm	11.855	12.9212	0.92	0.967003	0.960281	NewGene_1206/NewGene_178/NewGene_2446/NewGene_3300/NewGene_5258/NewGene_6880/NewGene_768/NewGene_806/SoyZH13_01G019000/SoyZH13_01G034500/SoyZH13_01G087200/SoyZH13_01G096300/SoyZH13_01G109300/SoyZH13_01G115600/SoyZH13_01G143300/SoyZH13_01G145200/SoyZH13_01G151100/SoyZH13_01G169600/SoyZH13_01G173000/SoyZH13_01G189100/SoyZH13_01G192800/SoyZH13_01G204000/SoyZH13_02G008800/SoyZH13_02G009600/SoyZH13_02…
GO:0043229	intracellular organelle	7.32218	8.19103	0.89	0.967466	0.960281	NewGene_1206/NewGene_178/NewGene_1815/NewGene_3441/NewGene_3670/NewGene_5258/NewGene_768/NewGene_806/SoyZH13_01G109300/SoyZH13_01G145200/SoyZH13_01G169600/SoyZH13_01G179000/SoyZH13_01G191900/SoyZH13_02G012400/SoyZH13_02G045500/SoyZH13_02G061600/SoyZH13_02G109600/SoyZH13_02G122700/SoyZH13_02G128501/SoyZH13_02G136600/SoyZH13_02G141500/SoyZH13_02G154600/SoyZH13_02G172200/SoyZH13_02G179700/SoyZH13_02…
GO:0000785	chromatin	0.174338	0.333111	0.52	0.968062	0.960281	SoyZH13_06G058600/SoyZH13_10G138700/SoyZH13_11G247800/SoyZH13_12G121700/SoyZH13_18G006200
GO:0000790	nuclear chromatin	0.174338	0.333111	0.52	0.968062	0.960281	SoyZH13_04G191300/SoyZH13_05G023400/SoyZH13_05G188800/SoyZH13_06G058600/SoyZH13_14G130500
GO:0043226	organelle	7.35704	8.23661	0.89	0.968745	0.960281	NewGene_1206/NewGene_178/NewGene_1815/NewGene_3441/NewGene_3670/NewGene_5258/NewGene_768/NewGene_806/SoyZH13_01G109300/SoyZH13_01G145200/SoyZH13_01G169600/SoyZH13_01G179000/SoyZH13_01G191900/SoyZH13_02G012400/SoyZH13_02G045500/SoyZH13_02G061600/SoyZH13_02G109600/SoyZH13_02G122700/SoyZH13_02G128501/SoyZH13_02G136600/SoyZH13_02G141500/SoyZH13_02G154600/SoyZH13_02G172200/SoyZH13_02G179700/SoyZH13_02…
GO:0016282	eukaryotic 43S preinitiation complex	0.0348675	0.119219	0.29	0.972834	0.960281	SoyZH13_09G211600
GO:0033290	eukaryotic 48S preinitiation complex	0.0348675	0.119219	0.29	0.972834	0.960281	SoyZH13_09G211600
GO:0031974	membrane-enclosed lumen	0.732218	1.05193	0.7	0.973885	0.960281	NewGene_178/NewGene_5258/SoyZH13_02G188800/SoyZH13_04G094400/SoyZH13_05G217900/SoyZH13_06G042600/SoyZH13_06G058600/SoyZH13_08G305200/SoyZH13_11G134000/SoyZH13_11G247800/SoyZH13_12G079700/SoyZH13_12G121700/SoyZH13_12G144402/SoyZH13_13G223800/SoyZH13_14G147000/SoyZH13_15G234300/SoyZH13_16G041900/SoyZH13_17G008500/SoyZH13_18G006200/SoyZH13_18G149600/SoyZH13_19G176701
GO:0043233	organelle lumen	0.732218	1.05193	0.7	0.973885	0.960281	NewGene_178/NewGene_5258/SoyZH13_02G188800/SoyZH13_04G094400/SoyZH13_05G217900/SoyZH13_06G042600/SoyZH13_06G058600/SoyZH13_08G305200/SoyZH13_11G134000/SoyZH13_11G247800/SoyZH13_12G079700/SoyZH13_12G121700/SoyZH13_12G144402/SoyZH13_13G223800/SoyZH13_14G147000/SoyZH13_15G234300/SoyZH13_16G041900/SoyZH13_17G008500/SoyZH13_18G006200/SoyZH13_18G149600/SoyZH13_19G176701
GO:0070013	intracellular organelle lumen	0.732218	1.05193	0.7	0.973885	0.960281	NewGene_178/NewGene_5258/SoyZH13_02G188800/SoyZH13_04G094400/SoyZH13_05G217900/SoyZH13_06G042600/SoyZH13_06G058600/SoyZH13_08G305200/SoyZH13_11G134000/SoyZH13_11G247800/SoyZH13_12G079700/SoyZH13_12G121700/SoyZH13_12G144402/SoyZH13_13G223800/SoyZH13_14G147000/SoyZH13_15G234300/SoyZH13_16G041900/SoyZH13_17G008500/SoyZH13_18G006200/SoyZH13_18G149600/SoyZH13_19G176701
GO:0043227	membrane-bounded organelle	7.00837	7.91402	0.89	0.974685	0.960281	NewGene_1206/NewGene_178/NewGene_1815/NewGene_3441/NewGene_3670/NewGene_5258/NewGene_768/NewGene_806/SoyZH13_01G109300/SoyZH13_01G145200/SoyZH13_01G169600/SoyZH13_01G179000/SoyZH13_01G191900/SoyZH13_02G012400/SoyZH13_02G045500/SoyZH13_02G061600/SoyZH13_02G109600/SoyZH13_02G122700/SoyZH13_02G128501/SoyZH13_02G154600/SoyZH13_02G172200/SoyZH13_02G179700/SoyZH13_02G188800/SoyZH13_02G203700/SoyZH13_02…
GO:0080008	Cul4-RING E3 ubiquitin ligase complex	0.069735	0.185841	0.38	0.974922	0.960281	SoyZH13_14G059200/SoyZH13_14G116400
GO:0030880	RNA polymerase complex	0.0348675	0.122725	0.28	0.975569	0.960281	SoyZH13_12G144402
GO:0000502	proteasome complex	0.069735	0.192854	0.36	0.979065	0.960281	NewGene_178/NewGene_5258
GO:0044429	obsolete mitochondrial part	0.0348675	0.129738	0.27	0.980241	0.960281	SoyZH13_17G157900
GO:0044428	obsolete nuclear part	0.871688	1.24829	0.7	0.981556	0.960281	NewGene_178/NewGene_5258/SoyZH13_02G188800/SoyZH13_04G094400/SoyZH13_05G217900/SoyZH13_06G042600/SoyZH13_06G058600/SoyZH13_08G305200/SoyZH13_11G134000/SoyZH13_11G247800/SoyZH13_12G046700/SoyZH13_12G079700/SoyZH13_12G121700/SoyZH13_12G144402/SoyZH13_13G159900/SoyZH13_13G216200/SoyZH13_13G223800/SoyZH13_14G093401/SoyZH13_14G147000/SoyZH13_15G234300/SoyZH13_16G041900/SoyZH13_17G008500/SoyZH13_18G006…
[truncated: 12 more rows]

## Sheet: GO_Molecular_Function
ID	Description	GeneRatio（％）	BgRatio（％）	Rich_factor	pvalue	qvalue	geneID
[truncated: 1,006 more rows]
