# Supplementary material for: Comparative Transcriptome Analysis of Salt-Tolerant and -Sensitive Soybean Cultivars under Salt Stress
Source: Int J Mol Sci. 2024 Sep 11;25(18):9818. doi: 10.3390/ijms25189818 (PMC11432363; doi:10.3390/ijms25189818)
Supplement: Supplementary file 1 [file ijms-25-09818-s001.zip › Supplementary_TableS7.xlsx]

## Sheet: XLC_vs_XLS
Table S7. KEGG enrichment analysis for DEGs of four comparative groups, respectively.
ID	Description	GeneRatio（％）	BgRatio（％）	Rich_factor	pvalue	qvalue	geneID
ko00591	Linoleic acid metabolism	1.45278	0.460854	3.15	0.000392295	0.0319792	NewGene_5996/SoyZH13_07G006000/SoyZH13_07G006100/SoyZH13_07G033500/SoyZH13_08G097100/SoyZH13_08G264700/SoyZH13_13G319900/SoyZH13_13G320000/SoyZH13_15G025800/SoyZH13_16G087400/SoyZH13_20G048700/SoyZH13_20G131200
ko00511	Other glycan degradation	2.54237	1.15214	2.21	0.000589908	0.0319792	SoyZH13_03G233700/SoyZH13_04G178500/SoyZH13_05G126400/SoyZH13_07G008200/SoyZH13_07G009200/SoyZH13_07G057700/SoyZH13_07G101400/SoyZH13_08G054100/SoyZH13_08G087500/SoyZH13_08G183700/SoyZH13_09G059700/SoyZH13_13G209900/SoyZH13_13G210000/SoyZH13_13G210100/SoyZH13_13G321800/SoyZH13_14G064200/SoyZH13_15G077902/SoyZH13_15G078200/SoyZH13_17G241700/SoyZH13_18G254400/SoyZH13_19G212700
ko00380	Tryptophan metabolism	2.05811	0.91635	2.25	0.00156239	0.0492022	SoyZH13_02G032600/SoyZH13_03G188700/SoyZH13_04G074900/SoyZH13_04G223600/SoyZH13_05G139000/SoyZH13_07G223400/SoyZH13_09G021200/SoyZH13_09G067200/SoyZH13_09G171700/SoyZH13_13G272000/SoyZH13_14G124200/SoyZH13_15G123300/SoyZH13_16G116900/SoyZH13_17G087500/SoyZH13_18G199300/SoyZH13_18G199600/SoyZH13_19G192904
ko04075	Plant hormone signal transduction	10.8959	8.07567	1.35	0.00209073	0.0492022	NewGene_1244/NewGene_4891/NewGene_5450/NewGene_6716/SoyZH13_01G015000/SoyZH13_01G018600/SoyZH13_01G080100/SoyZH13_01G100400/SoyZH13_01G208800/SoyZH13_02G126600/SoyZH13_02G141400/SoyZH13_02G252300/SoyZH13_03G058000/SoyZH13_03G093800/SoyZH13_03G132500/SoyZH13_03G196100/SoyZH13_04G055700/SoyZH13_04G063000/SoyZH13_04G089900/SoyZH13_04G199800/SoyZH13_04G227400/SoyZH13_05G080400/SoyZH13_05G090100/SoyZH…
ko00280	Valine, leucine and isoleucine degradation	2.17918	1.04496	2.09	0.00264049	0.0492022	SoyZH13_02G032600/SoyZH13_02G122600/SoyZH13_02G189800/SoyZH13_04G223600/SoyZH13_05G062300/SoyZH13_06G046500/SoyZH13_06G115400/SoyZH13_06G173900/SoyZH13_07G169600/SoyZH13_07G223400/SoyZH13_09G067200/SoyZH13_13G031700/SoyZH13_13G151400/SoyZH13_16G116900/SoyZH13_16G185600/SoyZH13_17G026900/SoyZH13_17G087500/SoyZH13_20G008500
ko00052	Galactose metabolism	3.1477	1.7416	1.81	0.00272284	0.0492022	SoyZH13_03G001900/SoyZH13_05G003800/SoyZH13_05G126400/SoyZH13_05G203100/SoyZH13_07G008200/SoyZH13_07G009200/SoyZH13_07G101400/SoyZH13_07G255200/SoyZH13_08G030500/SoyZH13_08G032100/SoyZH13_08G054100/SoyZH13_08G087500/SoyZH13_08G183700/SoyZH13_08G190800/SoyZH13_09G059700/SoyZH13_11G016400/SoyZH13_13G142700/SoyZH13_13G321800/SoyZH13_13G325400/SoyZH13_14G010300/SoyZH13_14G064200/SoyZH13_16G186100/Soy…
ko00500	Starch and sucrose metabolism	6.41646	4.39419	1.46	0.00373897	0.053487	NewGene_2257/NewGene_561/NewGene_707/SoyZH13_01G055400/SoyZH13_01G098700/SoyZH13_02G247100/SoyZH13_02G271500/SoyZH13_03G043701/SoyZH13_03G060200/SoyZH13_03G070700/SoyZH13_03G230700/SoyZH13_04G092400/SoyZH13_05G007700/SoyZH13_05G145600/SoyZH13_06G010700/SoyZH13_06G016700/SoyZH13_06G023400/SoyZH13_06G124400/SoyZH13_06G246700/SoyZH13_06G246900/SoyZH13_06G247000/SoyZH13_06G288300/SoyZH13_06G293300/So…
ko00531	Glycosaminoglycan degradation	1.81598	0.835968	2.17	0.00394661	0.053487	SoyZH13_05G126400/SoyZH13_06G189500/SoyZH13_07G008200/SoyZH13_07G009200/SoyZH13_07G101400/SoyZH13_08G054100/SoyZH13_08G087500/SoyZH13_08G183700/SoyZH13_09G059700/SoyZH13_13G321800/SoyZH13_14G064200/SoyZH13_17G073900/SoyZH13_17G241700/SoyZH13_18G064300/SoyZH13_18G254400
ko04016	MAPK signaling pathway - plant	6.90073	4.94079	1.4	0.00678125	0.0710767	NewGene_5450/SoyZH13_01G018600/SoyZH13_01G083800/SoyZH13_01G172400/SoyZH13_02G252300/SoyZH13_03G093800/SoyZH13_03G196100/SoyZH13_03G241400/SoyZH13_04G053600/SoyZH13_04G089900/SoyZH13_04G194900/SoyZH13_05G197600/SoyZH13_06G058100/SoyZH13_07G089600/SoyZH13_07G095900/SoyZH13_07G195300/SoyZH13_07G241200/SoyZH13_08G014500/SoyZH13_08G017600/SoyZH13_08G049800/SoyZH13_08G074600/SoyZH13_08G189500/SoyZH13_…
ko00604	Glycosphingolipid biosynthesis - ganglio series	1.45278	0.643052	2.26	0.00692369	0.0710767	SoyZH13_05G126400/SoyZH13_07G008200/SoyZH13_07G009200/SoyZH13_07G101400/SoyZH13_08G054100/SoyZH13_08G087500/SoyZH13_08G183700/SoyZH13_09G059700/SoyZH13_13G321800/SoyZH13_14G064200/SoyZH13_17G241700/SoyZH13_18G254400
ko00410	beta-Alanine metabolism	1.69492	0.809174	2.09	0.00721118	0.0710767	SoyZH13_02G032600/SoyZH13_02G256500/SoyZH13_04G223600/SoyZH13_05G168300/SoyZH13_07G169600/SoyZH13_07G223400/SoyZH13_09G006800/SoyZH13_09G067200/SoyZH13_10G086000/SoyZH13_15G162100/SoyZH13_16G112800/SoyZH13_16G116900/SoyZH13_16G185600/SoyZH13_17G087500
ko00071	Fatty acid degradation	1.81598	0.910991	1.99	0.00862936	0.077967	SoyZH13_02G032600/SoyZH13_04G223600/SoyZH13_05G168300/SoyZH13_05G202500/SoyZH13_06G108100/SoyZH13_07G223400/SoyZH13_09G067200/SoyZH13_10G011000/SoyZH13_11G119200/SoyZH13_12G015000/SoyZH13_13G221000/SoyZH13_14G131101/SoyZH13_16G116900/SoyZH13_17G087500/SoyZH13_20G008500
ko00010	Glycolysis / Gluconeogenesis	3.63196	2.32571	1.56	0.0108676	0.0906367	SoyZH13_01G090700/SoyZH13_01G203200/SoyZH13_01G206000/SoyZH13_02G032600/SoyZH13_02G255000/SoyZH13_03G062000/SoyZH13_03G062500/SoyZH13_04G007800/SoyZH13_04G084400/SoyZH13_04G137800/SoyZH13_04G223600/SoyZH13_06G100600/SoyZH13_07G142500/SoyZH13_08G030500/SoyZH13_08G032100/SoyZH13_08G190800/SoyZH13_09G067200/SoyZH13_09G184600/SoyZH13_11G018500/SoyZH13_12G015000/SoyZH13_12G034300/SoyZH13_13G032900/Soy…
ko04626	Plant-pathogen interaction	10.8959	8.63298	1.26	0.0124137	0.0933888	NewGene_4688/NewGene_5450/SoyZH13_01G038100/SoyZH13_01G169000/SoyZH13_01G172400/SoyZH13_02G056400/SoyZH13_02G162100/SoyZH13_02G193400/SoyZH13_02G268000/SoyZH13_03G116100/SoyZH13_03G117102/SoyZH13_04G060000/SoyZH13_04G154800/SoyZH13_04G194900/SoyZH13_04G220500/SoyZH13_05G185100/SoyZH13_06G011200/SoyZH13_06G011300/SoyZH13_06G058100/SoyZH13_06G060100/SoyZH13_06G243300/SoyZH13_06G244000/SoyZH13_06G24…
ko00908	Zeatin biosynthesis	1.57385	0.787739	2	0.0136432	0.0933888	NewGene_1006/NewGene_4640/NewGene_5048/SoyZH13_03G067100/SoyZH13_03G168500/SoyZH13_03G168701/SoyZH13_04G053100/SoyZH13_09G060800/SoyZH13_09G203400/SoyZH13_10G024900/SoyZH13_12G011300/SoyZH13_13G043600/SoyZH13_13G086400
ko00600	Sphingolipid metabolism	1.93705	1.05032	1.84	0.0137817	0.0933888	SoyZH13_03G001900/SoyZH13_04G108700/SoyZH13_05G126400/SoyZH13_07G008200/SoyZH13_07G009200/SoyZH13_07G101400/SoyZH13_08G054100/SoyZH13_08G087500/SoyZH13_08G183700/SoyZH13_09G059700/SoyZH13_11G056700/SoyZH13_13G321800/SoyZH13_14G064200/SoyZH13_16G186100/SoyZH13_17G241700/SoyZH13_18G185800
ko00903	Limonene and pinene degradation	0.605327	0.182198	3.32	0.0160917	0.102628	SoyZH13_02G032600/SoyZH13_04G223600/SoyZH13_07G223400/SoyZH13_16G116900/SoyZH13_17G087500
ko04146	Peroxisome	2.30024	1.41472	1.63	0.0260606	0.156973	SoyZH13_02G218800/SoyZH13_05G168300/SoyZH13_05G202500/SoyZH13_06G108100/SoyZH13_06G267900/SoyZH13_08G036700/SoyZH13_09G005300/SoyZH13_09G006800/SoyZH13_10G011000/SoyZH13_11G119200/SoyZH13_12G163900/SoyZH13_13G163101/SoyZH13_13G290900/SoyZH13_14G131101/SoyZH13_14G150300/SoyZH13_15G105400/SoyZH13_15G108700/SoyZH13_20G008500/SoyZH13_20G016800
ko00640	Propanoate metabolism	1.08959	0.551953	1.97	0.0388882	0.221911	SoyZH13_05G168300/SoyZH13_06G100900/SoyZH13_06G115400/SoyZH13_07G169600/SoyZH13_07G223400/SoyZH13_09G006800/SoyZH13_15G192800/SoyZH13_16G185600/SoyZH13_17G026900
ko00965	Betalain biosynthesis	0.847458	0.423343	2	0.0602898	0.307942	SoyZH13_01G047000/SoyZH13_07G215200/SoyZH13_09G021200/SoyZH13_09G153600/SoyZH13_15G123300/SoyZH13_18G199300/SoyZH13_18G199600
ko00603	Glycosphingolipid biosynthesis - globo and isoglobo series	0.484262	0.182198	2.66	0.0617927	0.307942	SoyZH13_03G001900/SoyZH13_13G219700/SoyZH13_16G186100/SoyZH13_18G254400
ko00910	Nitrogen metabolism	0.968523	0.514442	1.88	0.0624852	0.307942	SoyZH13_06G173700/SoyZH13_07G198400/SoyZH13_09G155700/SoyZH13_10G057000/SoyZH13_10G069600/SoyZH13_13G234600/SoyZH13_15G055600/SoyZH13_18G040500
ko00906	Carotenoid biosynthesis	1.21065	0.707358	1.71	0.0683054	0.321989	NewGene_1491/SoyZH13_01G136700/SoyZH13_01G138300/SoyZH13_02G097500/SoyZH13_09G000700/SoyZH13_09G118900/SoyZH13_09G198800/SoyZH13_11G036700/SoyZH13_11G052900/SoyZH13_16G098400
ko00340	Histidine metabolism	0.847458	0.444778	1.91	0.0745069	0.336588	SoyZH13_02G032600/SoyZH13_04G223600/SoyZH13_09G067200/SoyZH13_11G178502/SoyZH13_16G116900/SoyZH13_17G087500/SoyZH13_18G084500
ko00561	Glycerolipid metabolism	2.42131	1.74696	1.39	0.0886714	0.371598	SoyZH13_01G090700/SoyZH13_02G032600/SoyZH13_03G001900/SoyZH13_03G062000/SoyZH13_03G062500/SoyZH13_04G036300/SoyZH13_04G223600/SoyZH13_05G106500/SoyZH13_05G152600/SoyZH13_08G115200/SoyZH13_09G062000/SoyZH13_09G067200/SoyZH13_11G077300/SoyZH13_12G150400/SoyZH13_13G154300/SoyZH13_14G020500/SoyZH13_16G116900/SoyZH13_16G186100/SoyZH13_17G087500/SoyZH13_17G246701
ko00760	Nicotinate and nicotinamide metabolism	0.847458	0.466213	1.82	0.090533	0.371598	SoyZH13_06G030100/SoyZH13_07G007700/SoyZH13_09G260400/SoyZH13_13G066100/SoyZH13_13G190900/SoyZH13_17G238300/SoyZH13_19G239500
ko00592	alpha-Linolenic acid metabolism	1.21065	0.750228	1.61	0.0925388	0.371598	NewGene_5996/SoyZH13_05G168300/SoyZH13_07G151600/SoyZH13_08G097100/SoyZH13_09G080703/SoyZH13_14G065700/SoyZH13_14G113300/SoyZH13_19G011100/SoyZH13_20G008500/SoyZH13_20G048700
ko01212	Fatty acid metabolism	1.57385	1.0664	1.48	0.104637	0.405175	SoyZH13_05G108600/SoyZH13_05G168300/SoyZH13_05G202500/SoyZH13_06G100900/SoyZH13_06G108100/SoyZH13_07G223400/SoyZH13_10G011000/SoyZH13_11G119200/SoyZH13_14G131101/SoyZH13_16G038400/SoyZH13_18G056600/SoyZH13_19G133002/SoyZH13_20G008500
ko00330	Arginine and proline metabolism	1.45278	1.02352	1.42	0.141462	0.528877	SoyZH13_02G032600/SoyZH13_03G026102/SoyZH13_03G117102/SoyZH13_04G223600/SoyZH13_05G139000/SoyZH13_07G128500/SoyZH13_08G242500/SoyZH13_09G067200/SoyZH13_10G086000/SoyZH13_15G162100/SoyZH13_16G116900/SoyZH13_17G087500
ko00563	Glycosylphosphatidylinositol (GPI)-anchor biosynthesis	0.726392	0.444778	1.63	0.161448	0.570706	SoyZH13_03G117000/SoyZH13_04G157200/SoyZH13_06G012400/SoyZH13_06G203400/SoyZH13_13G339500/SoyZH13_16G092100
ko00998	Biosynthesis of various secondary metabolites - part 2	0.121065	0.0214351	5.65	0.165654	0.570706	SoyZH13_01G009800
ko00061	Fatty acid biosynthesis	1.08959	0.750228	1.45	0.168441	0.570706	SoyZH13_05G108600/SoyZH13_05G202500/SoyZH13_06G100900/SoyZH13_06G108100/SoyZH13_10G011000/SoyZH13_11G119200/SoyZH13_14G131101/SoyZH13_16G038400/SoyZH13_18G056600
ko00051	Fructose and mannose metabolism	1.57385	1.17357	1.34	0.174424	0.573068	SoyZH13_02G255000/SoyZH13_04G007800/SoyZH13_04G028900/SoyZH13_04G082200/SoyZH13_06G083800/SoyZH13_08G030500/SoyZH13_08G032100/SoyZH13_08G190800/SoyZH13_12G034300/SoyZH13_13G325400/SoyZH13_17G245000/SoyZH13_18G077700/SoyZH13_18G128800
ko00565	Ether lipid metabolism	0.726392	0.460854	1.58	0.180937	0.57698	SoyZH13_01G152200/SoyZH13_01G152300/SoyZH13_03G017900/SoyZH13_07G009700/SoyZH13_07G029900/SoyZH13_08G201800
ko00943	Isoflavonoid biosynthesis	0.847458	0.573388	1.48	0.195827	0.606622	SoyZH13_08G236600/SoyZH13_11G050900/SoyZH13_13G154803/SoyZH13_13G155301/SoyZH13_16G156101/SoyZH13_18G194100/SoyZH13_19G027900
ko00770	Pantothenate and CoA biosynthesis	1.08959	0.787739	1.38	0.204414	0.615632	SoyZH13_02G032600/SoyZH13_02G152400/SoyZH13_02G256500/SoyZH13_04G223600/SoyZH13_06G046500/SoyZH13_13G066100/SoyZH13_16G116900/SoyZH13_17G087500/SoyZH13_19G239500
ko00909	Sesquiterpenoid and triterpenoid biosynthesis	0.726392	0.493007	1.47	0.222466	0.646394	SoyZH13_03G107900/SoyZH13_08G058301/SoyZH13_12G123200/SoyZH13_12G123600/SoyZH13_15G059700/SoyZH13_15G062900
ko00240	Pyrimidine metabolism	1.45278	1.14142	1.27	0.235587	0.646394	SoyZH13_02G256500/SoyZH13_05G088500/SoyZH13_06G030100/SoyZH13_07G007700/SoyZH13_08G081600/SoyZH13_08G314700/SoyZH13_09G260400/SoyZH13_13G066100/SoyZH13_13G190900/SoyZH13_16G052000/SoyZH13_17G238300/SoyZH13_19G239500
ko00601	Glycosphingolipid biosynthesis - lacto and neolacto series	0.121065	0.0321526	3.77	0.237898	0.646394	SoyZH13_13G219700
ko03008	Ribosome biogenesis in eukaryotes	2.17918	1.80591	1.21	0.238476	0.646394	SoyZH13_01G159900/SoyZH13_01G175500/SoyZH13_04G029100/SoyZH13_04G065900/SoyZH13_04G123400/SoyZH13_05G009900/SoyZH13_05G036600/SoyZH13_05G065500/SoyZH13_08G338400/SoyZH13_09G125000/SoyZH13_10G085600/SoyZH13_11G049000/SoyZH13_12G211700/SoyZH13_14G112400/SoyZH13_16G037800/SoyZH13_17G111200/SoyZH13_17G197100/SoyZH13_20G200500
ko00030	Pentose phosphate pathway	1.21065	0.937785	1.29	0.248218	0.65639	SoyZH13_02G255000/SoyZH13_04G007800/SoyZH13_08G030500/SoyZH13_08G190800/SoyZH13_12G034300/SoyZH13_13G325400/SoyZH13_18G077700/SoyZH13_18G128800/SoyZH13_18G266400/SoyZH13_19G035200
ko04130	SNARE interactions in vesicular transport	0.726392	0.525159	1.38	0.266759	0.688626	SoyZH13_02G192900/SoyZH13_03G027900/SoyZH13_06G093800/SoyZH13_06G254600/SoyZH13_10G008305/SoyZH13_14G021100
ko00590	Arachidonic acid metabolism	0.605327	0.43406	1.39	0.288717	0.727977	SoyZH13_01G201400/SoyZH13_06G267900/SoyZH13_07G118300/SoyZH13_13G163101/SoyZH13_14G150300
ko04712	Circadian rhythm - plant	1.81598	1.54868	1.17	0.300037	0.739325	SoyZH13_01G175500/SoyZH13_02G098800/SoyZH13_02G120600/SoyZH13_03G189600/SoyZH13_04G204900/SoyZH13_05G065500/SoyZH13_08G188600/SoyZH13_09G214200/SoyZH13_10G085600/SoyZH13_11G049000/SoyZH13_13G117500/SoyZH13_14G112400/SoyZH13_17G197100/SoyZH13_18G209700/SoyZH13_20G149100
ko00620	Pyruvate metabolism	1.81598	1.56476	1.16	0.313794	0.756042	SoyZH13_01G008800/SoyZH13_02G032600/SoyZH13_04G081100/SoyZH13_04G084400/SoyZH13_04G223600/SoyZH13_05G044500/SoyZH13_06G100900/SoyZH13_09G067200/SoyZH13_09G184600/SoyZH13_12G189300/SoyZH13_15G018700/SoyZH13_15G192800/SoyZH13_16G116900/SoyZH13_17G087500/SoyZH13_18G045000
ko00514	Other types of O-glycan biosynthesis	0.363196	0.241145	1.51	0.321004	0.756601	SoyZH13_14G106800/SoyZH13_16G059200/SoyZH13_17G127100
ko00073	Cutin, suberine and wax biosynthesis	0.726392	0.578747	1.26	0.344533	0.790845	SoyZH13_02G261500/SoyZH13_05G189800/SoyZH13_08G184400/SoyZH13_12G163900/SoyZH13_13G290900/SoyZH13_17G066400
ko00730	Thiamine metabolism	0.605327	0.471572	1.28	0.350122	0.790845	SoyZH13_03G193100/SoyZH13_04G066200/SoyZH13_10G162300/SoyZH13_17G064000/SoyZH13_19G196900
ko00480	Glutathione metabolism	1.45278	1.29146	1.12	0.379881	0.836091	SoyZH13_01G039200/SoyZH13_01G201400/SoyZH13_02G261900/SoyZH13_06G073700/SoyZH13_07G118300/SoyZH13_08G113100/SoyZH13_08G166800/SoyZH13_15G232300/SoyZH13_16G052000/SoyZH13_18G100400/SoyZH13_18G165600/SoyZH13_19G035200
ko00062	Fatty acid elongation	0.605327	0.493007	1.23	0.385576	0.836091	SoyZH13_06G011300/SoyZH13_10G253701/SoyZH13_11G139800/SoyZH13_12G068900/SoyZH13_17G007300
ko00360	Phenylalanine metabolism	0.968523	0.841327	1.15	0.393481	0.836502	SoyZH13_05G139000/SoyZH13_07G223400/SoyZH13_09G021200/SoyZH13_15G123300/SoyZH13_16G112800/SoyZH13_18G199300/SoyZH13_18G199600/SoyZH13_19G167300
ko00966	Glucosinolate biosynthesis	0.242131	0.166122	1.46	0.401533	0.837204	SoyZH13_06G046500/SoyZH13_13G038700
ko01040	Biosynthesis of unsaturated fatty acids	0.363196	0.284015	1.28	0.418274	0.855655	SoyZH13_05G168300/SoyZH13_19G133002/SoyZH13_20G008500
ko00053	Ascorbate and aldarate metabolism	1.08959	0.986014	1.11	0.428118	0.859574	SoyZH13_02G032600/SoyZH13_04G223600/SoyZH13_05G002600/SoyZH13_08G190300/SoyZH13_09G067200/SoyZH13_14G019900/SoyZH13_16G116900/SoyZH13_17G087500/SoyZH13_19G026100
ko00220	Arginine biosynthesis	0.605327	0.541236	1.12	0.464555	0.888678	SoyZH13_03G026102/SoyZH13_03G117102/SoyZH13_09G155700/SoyZH13_10G057000/SoyZH13_18G040500
ko00940	Phenylpropanoid biosynthesis	3.38983	3.32244	1.02	0.484234	0.888678	NewGene_1369/NewGene_561/NewGene_607/SoyZH13_01G004600/SoyZH13_01G146500/SoyZH13_02G117700/SoyZH13_02G196200/SoyZH13_02G214300/SoyZH13_02G216500/SoyZH13_05G115000/SoyZH13_05G115100/SoyZH13_06G194700/SoyZH13_06G237100/SoyZH13_06G252800/SoyZH13_07G047200/SoyZH13_07G244600/SoyZH13_08G294100/SoyZH13_10G205500/SoyZH13_11G048600/SoyZH13_11G078300/SoyZH13_11G128500/SoyZH13_13G149200/SoyZH13_13G232700/So…
ko00941	Flavonoid biosynthesis	1.08959	1.04496	1.04	0.497262	0.888678	SoyZH13_01G004600/SoyZH13_02G120600/SoyZH13_02G196200/SoyZH13_02G216500/SoyZH13_02G283600/SoyZH13_08G294100/SoyZH13_09G249200/SoyZH13_19G238900/SoyZH13_20G225200
ko00040	Pentose and glucuronate interconversions	2.66344	2.64723	1.01	0.51962	0.888678	SoyZH13_01G044100/SoyZH13_01G090700/SoyZH13_02G011300/SoyZH13_02G098400/SoyZH13_03G062000/SoyZH13_03G062500/SoyZH13_04G082200/SoyZH13_04G212102/SoyZH13_05G002600/SoyZH13_06G083800/SoyZH13_06G167000/SoyZH13_08G286100/SoyZH13_08G336100/SoyZH13_09G209400/SoyZH13_09G212400/SoyZH13_13G096400/SoyZH13_16G012801/SoyZH13_16G150100/SoyZH13_18G151500/SoyZH13_19G026100/SoyZH13_19G160300/SoyZH13_19G228600
ko00562	Inositol phosphate metabolism	1.45278	1.43079	1.02	0.520292	0.888678	SoyZH13_01G184100/SoyZH13_01G217000/SoyZH13_06G028300/SoyZH13_07G169600/SoyZH13_08G190300/SoyZH13_10G028100/SoyZH13_10G058200/SoyZH13_11G227600/SoyZH13_13G095900/SoyZH13_14G071000/SoyZH13_17G245700/SoyZH13_20G159300
ko00630	Glyoxylate and dicarboxylate metabolism	1.45278	1.44687	1	0.536059	0.888678	SoyZH13_01G146100/SoyZH13_05G044500/SoyZH13_09G004900/SoyZH13_09G124500/SoyZH13_09G155700/SoyZH13_10G057000/SoyZH13_11G078600/SoyZH13_15G116700/SoyZH13_15G192800/SoyZH13_18G040500/SoyZH13_18G094700/SoyZH13_20G145800
ko00430	Taurine and hypotaurine metabolism	0.121065	0.0910991	1.33	0.536977	0.888678	SoyZH13_07G118300
ko00942	Anthocyanin biosynthesis	0.121065	0.0910991	1.33	0.536977	0.888678	SoyZH13_13G276400
ko00350	Tyrosine metabolism	1.08959	1.08247	1.01	0.540072	0.888678	SoyZH13_06G216600/SoyZH13_09G021200/SoyZH13_12G015000/SoyZH13_13G164300/SoyZH13_15G123300/SoyZH13_16G112800/SoyZH13_18G198400/SoyZH13_18G199300/SoyZH13_18G199600
ko02010	ABC transporters	1.45278	1.46294	0.99	0.551652	0.888678	SoyZH13_03G203800/SoyZH13_04G113300/SoyZH13_04G151100/SoyZH13_05G018400/SoyZH13_06G283300/SoyZH13_07G114300/SoyZH13_08G052300/SoyZH13_08G067600/SoyZH13_13G198600/SoyZH13_17G077600/SoyZH13_17G116100/SoyZH13_19G153700
ko00950	Isoquinoline alkaloid biosynthesis	0.847458	0.852044	0.99	0.560055	0.888678	SoyZH13_09G021200/SoyZH13_13G164300/SoyZH13_15G123300/SoyZH13_16G112800/SoyZH13_18G198400/SoyZH13_18G199300/SoyZH13_18G199600
ko03040	Spliceosome	3.5109	3.56358	0.99	0.560822	0.888678	SoyZH13_02G010400/SoyZH13_02G075100/SoyZH13_02G080200/SoyZH13_02G168100/SoyZH13_02G207500/SoyZH13_03G032409/SoyZH13_03G036400/SoyZH13_03G070201/SoyZH13_03G154200/SoyZH13_03G237800/SoyZH13_04G206000/SoyZH13_06G284300/SoyZH13_07G150900/SoyZH13_10G011100/SoyZH13_10G069500/SoyZH13_11G008500/SoyZH13_11G249102/SoyZH13_12G059100/SoyZH13_13G072400/SoyZH13_13G167102/SoyZH13_13G167300/SoyZH13_15G216500/Soy…
ko00195	Photosynthesis	1.21065	1.23788	0.98	0.574183	0.888678	NewGene_6282/SoyZH13_08G070800/SoyZH13_09G081400/SoyZH13_13G261500/SoyZH13_CG000500/SoyZH13_CG004900/SoyZH13_CG005200/SoyZH13_U000071/SoyZH13_U000087/SoyZH13_U000220
ko00310	Lysine degradation	0.726392	0.744869	0.98	0.583266	0.888678	SoyZH13_02G032600/SoyZH13_04G223600/SoyZH13_07G223400/SoyZH13_09G067200/SoyZH13_16G116900/SoyZH13_17G087500
ko00460	Cyanoamino acid metabolism	0.968523	0.996731	0.97	0.583672	0.888678	NewGene_561/SoyZH13_01G166101/SoyZH13_07G118300/SoyZH13_11G058200/SoyZH13_11G128500/SoyZH13_13G038700/SoyZH13_13G038801/SoyZH13_14G161500
ko00860	Porphyrin and chlorophyll metabolism	0.726392	0.750228	0.97	0.590304	0.888678	SoyZH13_02G200800/SoyZH13_06G228000/SoyZH13_07G189800/SoyZH13_08G061200/SoyZH13_10G245700/SoyZH13_14G010200
ko00780	Biotin metabolism	0.242131	0.241145	1	0.598205	0.888678	SoyZH13_05G108600/SoyZH13_16G038400
ko00520	Amino sugar and nucleotide sugar metabolism	2.54237	2.67403	0.95	0.626223	0.888678	NewGene_5746/SoyZH13_05G002600/SoyZH13_05G203100/SoyZH13_06G010700/SoyZH13_07G255200/SoyZH13_08G032100/SoyZH13_08G237200/SoyZH13_09G016400/SoyZH13_09G036800/SoyZH13_10G209800/SoyZH13_11G016400/SoyZH13_11G161900/SoyZH13_14G121900/SoyZH13_15G138600/SoyZH13_16G106700/SoyZH13_17G245000/SoyZH13_18G254400/SoyZH13_19G026100/SoyZH13_19G198000/SoyZH13_19G230500/SoyZH13_20G150900
ko01200	Carbon metabolism	3.99516	4.19056	0.95	0.638312	0.888678	SoyZH13_01G008800/SoyZH13_01G146100/SoyZH13_01G203200/SoyZH13_04G007800/SoyZH13_04G081100/SoyZH13_04G084400/SoyZH13_04G137800/SoyZH13_05G044500/SoyZH13_05G168300/SoyZH13_06G100600/SoyZH13_07G169600/SoyZH13_08G030500/SoyZH13_08G032100/SoyZH13_08G190800/SoyZH13_09G004900/SoyZH13_09G184600/SoyZH13_10G145500/SoyZH13_11G078600/SoyZH13_12G015000/SoyZH13_12G034300/SoyZH13_12G189300/SoyZH13_13G032900/Soy…
ko00945	Stilbenoid, diarylheptanoid and gingerol biosynthesis	0.484262	0.551953	0.88	0.67413	0.888678	SoyZH13_01G004600/SoyZH13_02G196200/SoyZH13_02G216500/SoyZH13_08G294100
ko03410	Base excision repair	0.605327	0.685923	0.88	0.674173	0.888678	SoyZH13_08G154800/SoyZH13_11G100701/SoyZH13_11G171300/SoyZH13_12G079600/SoyZH13_19G119400
ko00450	Selenocompound metabolism	0.242131	0.284015	0.85	0.686861	0.888678	SoyZH13_16G000300/SoyZH13_19G117000
ko00564	Glycerophospholipid metabolism	1.45278	1.61835	0.9	0.690027	0.888678	SoyZH13_02G063100/SoyZH13_03G017900/SoyZH13_03G215000/SoyZH13_04G036300/SoyZH13_07G009700/SoyZH13_07G029900/SoyZH13_08G173000/SoyZH13_08G201800/SoyZH13_10G248000/SoyZH13_11G172100/SoyZH13_12G150400/SoyZH13_20G156600
ko00944	Flavone and flavonol biosynthesis	0.242131	0.30545	0.79	0.724812	0.888678	SoyZH13_08G236600/SoyZH13_19G027900
ko01230	Biosynthesis of amino acids	3.5109	3.85296	0.91	0.725276	0.888678	SoyZH13_01G146100/SoyZH13_01G203200/SoyZH13_02G245800/SoyZH13_03G026102/SoyZH13_04G007800/SoyZH13_04G137800/SoyZH13_06G046500/SoyZH13_06G100600/SoyZH13_07G128500/SoyZH13_08G030500/SoyZH13_08G190800/SoyZH13_09G155700/SoyZH13_10G057000/SoyZH13_10G145500/SoyZH13_11G078600/SoyZH13_12G034300/SoyZH13_13G032900/SoyZH13_13G292300/SoyZH13_13G325400/SoyZH13_14G006100/SoyZH13_14G045300/SoyZH13_16G106200/Soy…
ko00100	Steroid biosynthesis	0.363196	0.460854	0.79	0.739409	0.888678	SoyZH13_04G172300/SoyZH13_07G083900/SoyZH13_15G059700
ko00710	Carbon fixation in photosynthetic organisms	1.08959	1.2861	0.85	0.740315	0.888678	SoyZH13_01G008800/SoyZH13_04G007800/SoyZH13_04G081100/SoyZH13_04G084400/SoyZH13_09G184600/SoyZH13_12G034300/SoyZH13_12G189300/SoyZH13_13G032900/SoyZH13_15G018700
ko00230	Purine metabolism	1.45278	1.73088	0.84	0.772381	0.888678	NewGene_5627/SoyZH13_01G104400/SoyZH13_03G123300/SoyZH13_06G030100/SoyZH13_07G007700/SoyZH13_07G038300/SoyZH13_13G066100/SoyZH13_14G194300/SoyZH13_15G070300/SoyZH13_16G052000/SoyZH13_17G238300/SoyZH13_19G239500
ko00402	Benzoxazinoid biosynthesis	0.121065	0.176839	0.68	0.775823	0.888678	SoyZH13_09G130200
ko04145	Phagosome	0.847458	1.0664	0.79	0.782809	0.888678	SoyZH13_04G017700/SoyZH13_05G033700/SoyZH13_13G095900/SoyZH13_13G268100/SoyZH13_19G099100/SoyZH13_19G113000/SoyZH13_20G159300
ko00196	Photosynthesis - antenna proteins	0.121065	0.182198	0.66	0.785764	0.888678	SoyZH13_13G257400
ko00260	Glycine, serine and threonine metabolism	0.847458	1.08783	0.78	0.799543	0.888678	SoyZH13_01G203200/SoyZH13_02G101100/SoyZH13_05G048700/SoyZH13_06G100600/SoyZH13_09G004900/SoyZH13_09G067200/SoyZH13_16G112800
ko00130	Ubiquinone and other terpenoid-quinone biosynthesis	0.726392	0.948502	0.77	0.80067	0.888678	SoyZH13_01G000009/SoyZH13_01G000022/SoyZH13_02G216500/SoyZH13_06G295101/SoyZH13_12G198400/SoyZH13_19G191300
ko03018	RNA degradation	1.57385	1.92916	0.82	0.811067	0.888678	NewGene_1140/SoyZH13_02G003600/SoyZH13_02G012300/SoyZH13_04G049200/SoyZH13_04G137800/SoyZH13_05G002900/SoyZH13_08G030500/SoyZH13_08G190800/SoyZH13_13G325400/SoyZH13_16G139200/SoyZH13_18G128800/SoyZH13_19G005700/SoyZH13_20G182200
ko03420	Nucleotide excision repair	0.968523	1.26467	0.77	0.825091	0.888678	SoyZH13_03G177300/SoyZH13_08G091100/SoyZH13_11G037800/SoyZH13_11G171300/SoyZH13_12G079600/SoyZH13_13G162100/SoyZH13_13G204800/SoyZH13_20G183600
ko00020	Citrate cycle (TCA cycle)	0.605327	0.835968	0.72	0.825527	0.888678	SoyZH13_01G146100/SoyZH13_04G084400/SoyZH13_09G184600/SoyZH13_11G078600/SoyZH13_18G094700
ko00740	Riboflavin metabolism	0.242131	0.380473	0.64	0.828242	0.888678	SoyZH13_13G066100/SoyZH13_19G239500
ko04120	Ubiquitin mediated proteolysis	2.17918	2.65259	0.82	0.835644	0.888678	NewGene_3074/SoyZH13_02G209901/SoyZH13_05G177100/SoyZH13_06G044500/SoyZH13_07G127800/SoyZH13_07G185300/SoyZH13_07G235000/SoyZH13_07G240900/SoyZH13_08G091100/SoyZH13_11G220900/SoyZH13_12G138000/SoyZH13_13G136800/SoyZH13_13G193800/SoyZH13_14G060100/SoyZH13_15G062200/SoyZH13_18G033400/SoyZH13_18G035600/SoyZH13_19G099900
ko00750	Vitamin B6 metabolism	0.121065	0.225068	0.54	0.85097	0.888678	SoyZH13_08G186200
ko00904	Diterpenoid biosynthesis	0.363196	0.584106	0.62	0.866456	0.888678	SoyZH13_11G003000/SoyZH13_12G084303/SoyZH13_13G333700
ko00270	Cysteine and methionine metabolism	1.33172	1.77911	0.75	0.87385	0.888678	SoyZH13_05G197600/SoyZH13_06G005800/SoyZH13_06G046500/SoyZH13_08G017600/SoyZH13_08G242500/SoyZH13_10G145500/SoyZH13_11G020800/SoyZH13_14G044301/SoyZH13_16G106200/SoyZH13_19G117000/SoyZH13_19G211400
ko00400	Phenylalanine, tyrosine and tryptophan biosynthesis	0.605327	0.910991	0.66	0.876566	0.888678	SoyZH13_02G245800/SoyZH13_13G292300/SoyZH13_14G006100/SoyZH13_14G045300/SoyZH13_19G224900
ko00920	Sulfur metabolism	0.242131	0.439419	0.55	0.883389	0.888678	SoyZH13_10G145500/SoyZH13_16G106200
ko03430	Mismatch repair	0.605327	0.927067	0.65	0.885681	0.888678	SoyZH13_02G202100/SoyZH13_03G177300/SoyZH13_13G204800/SoyZH13_17G117300/SoyZH13_20G183600
ko01210	2-Oxocarboxylic acid metabolism	0.605327	0.932426	0.65	0.888589	0.888678	SoyZH13_01G146100/SoyZH13_06G046500/SoyZH13_11G078600/SoyZH13_13G038700/SoyZH13_18G094700
ko04070	Phosphatidylinositol signaling system	0.847458	1.24859	0.68	0.895234	0.888678	SoyZH13_06G028300/SoyZH13_11G227600/SoyZH13_13G095900/SoyZH13_13G142001/SoyZH13_14G071000/SoyZH13_17G245700/SoyZH13_20G159300
ko00900	Terpenoid backbone biosynthesis	0.363196	0.701999	0.52	0.933368	0.888678	SoyZH13_04G066200/SoyZH13_17G064000/SoyZH13_20G042600
ko00670	One carbon pool by folate	0.121065	0.321526	0.38	0.934177	0.888678	SoyZH13_09G004900
ko00290	Valine, leucine and isoleucine biosynthesis	0.121065	0.337602	0.36	0.942562	0.888678	SoyZH13_06G046500
ko04144	Endocytosis	2.42131	3.29564	0.73	0.94362	0.888678	SoyZH13_02G080200/SoyZH13_02G168100/SoyZH13_03G017900/SoyZH13_03G021500/SoyZH13_03G154200/SoyZH13_03G237800/SoyZH13_07G009700/SoyZH13_07G029900/SoyZH13_07G150900/SoyZH13_08G109100/SoyZH13_08G201800/SoyZH13_08G227100/SoyZH13_10G125100/SoyZH13_10G253100/SoyZH13_11G028100/SoyZH13_12G059100/SoyZH13_15G116900/SoyZH13_16G057800/SoyZH13_18G256101/SoyZH13_18G264900
ko00250	Alanine, aspartate and glutamate metabolism	0.484262	0.927067	0.52	0.951075	0.888678	SoyZH13_08G081600/SoyZH13_09G155700/SoyZH13_10G057000/SoyZH13_18G040500
ko03022	Basal transcription factors	0.363196	0.755587	0.48	0.952103	0.888678	SoyZH13_05G191600/SoyZH13_11G024400/SoyZH13_13G162100
ko00513	Various types of N-glycan biosynthesis	0.363196	0.787739	0.46	0.960852	0.888678	SoyZH13_01G047500/SoyZH13_11G029700/SoyZH13_18G254400
ko00650	Butanoate metabolism	0.121065	0.401908	0.3	0.966706	0.888678	SoyZH13_07G223400
ko00970	Aminoacyl-tRNA biosynthesis	0.605327	1.16821	0.52	0.966997	0.888678	NewGene_5518/SoyZH13_04G102200/SoyZH13_07G202300/SoyZH13_08G313100/SoyZH13_14G012100
ko04141	Protein processing in endoplasmic reticulum	2.7845	3.98157	0.7	0.975542	0.888678	SoyZH13_01G091500/SoyZH13_02G080200/SoyZH13_02G168100/SoyZH13_02G223900/SoyZH13_03G154200/SoyZH13_03G237800/SoyZH13_04G223200/SoyZH13_05G032701/SoyZH13_05G157800/SoyZH13_05G220600/SoyZH13_06G150102/SoyZH13_07G150900/SoyZH13_08G103700/SoyZH13_08G239300/SoyZH13_10G134500/SoyZH13_11G029700/SoyZH13_12G013000/SoyZH13_12G059100/SoyZH13_13G161300/SoyZH13_13G248400/SoyZH13_14G197200/SoyZH13_18G256101/Soy…
ko00790	Folate biosynthesis	0.121065	0.439419	0.28	0.975782	0.888678	SoyZH13_13G243800
ko00510	N-Glycan biosynthesis	0.363196	0.884197	0.41	0.978932	0.888678	SoyZH13_06G150102/SoyZH13_08G127000/SoyZH13_11G029700
ko03020	RNA polymerase	0.484262	1.07175	0.45	0.979054	0.888678	SoyZH13_10G089500/SoyZH13_18G071800/SoyZH13_19G041300/SoyZH13_U000231
ko04136	Autophagy - other	0.121065	0.471572	0.26	0.981566	0.888678	SoyZH13_07G116600
ko00190	Oxidative phosphorylation	1.21065	2.13279	0.57	0.98385	0.888678	SoyZH13_05G029400/SoyZH13_06G180200/SoyZH13_13G079900/SoyZH13_14G010200/SoyZH13_17G059400/SoyZH13_17G092800/SoyZH13_CG000500/SoyZH13_U000071/SoyZH13_U000574/SoyZH13_U000579
ko03030	DNA replication	0.484262	1.11462	0.43	0.983854	0.888678	SoyZH13_03G177300/SoyZH13_11G171300/SoyZH13_12G079600/SoyZH13_13G204800
ko03060	Protein export	0.242131	0.798457	0.3	0.990895	0.888678	SoyZH13_13G230700/SoyZH13_15G059400
ko03015	mRNA surveillance pathway	0.847458	1.80591	0.47	0.993299	0.888678	NewGene_3774/SoyZH13_02G012300/SoyZH13_02G053400/SoyZH13_06G292100/SoyZH13_08G191500/SoyZH13_14G059300/SoyZH13_20G189100
ko00960	Tropane, piperidine and pyridine alkaloid biosynthesis	0.121065	0.637694	0.19	0.995506	0.888678	SoyZH13_16G112800
ko03440	Homologous recombination	0.484262	1.43615	0.34	0.99793	0.888678	SoyZH13_03G177300/SoyZH13_05G190901/SoyZH13_06G022200/SoyZH13_08G050900
ko03013	RNA transport	1.21065	2.80264	0.43	0.999478	0.888678	SoyZH13_02G012300/SoyZH13_04G065900/SoyZH13_05G009900/SoyZH13_08G298700/SoyZH13_11G055601/SoyZH13_12G120900/SoyZH13_15G009800/SoyZH13_15G017200/SoyZH13_15G050300/SoyZH13_18G087400
ko03010	Ribosome	1.57385	3.9119	0.4	0.999978	0.888678	NewGene_2316/SoyZH13_04G054200/SoyZH13_06G261900/SoyZH13_08G226000/SoyZH13_09G086500/SoyZH13_10G104300/SoyZH13_12G027300/SoyZH13_12G215900/SoyZH13_15G178002/SoyZH13_16G033900/SoyZH13_17G159500/SoyZH13_19G162602/SoyZH13_20G031900

## Sheet: XRC_vs_XRS
ID	Description	GeneRatio（％）	BgRatio（％）	Rich_factor	pvalue	qvalue	geneID
ko04626	Plant-pathogen interaction	15.7751	8.63298	1.83	5.11991e-26	6.09e-24	NewGene_1737/NewGene_299/NewGene_2999/NewGene_3822/NewGene_3849/NewGene_5768/NewGene_7068/SoyZH13_01G010800/SoyZH13_01G020302/SoyZH13_01G033300/SoyZH13_01G064100/SoyZH13_01G112800/SoyZH13_01G149700/SoyZH13_01G154200/SoyZH13_01G162500/SoyZH13_01G206200/SoyZH13_02G002200/SoyZH13_02G008400/SoyZH13_02G030900/SoyZH13_02G042500/SoyZH13_02G093500/SoyZH13_02G093700/SoyZH13_02G133500/SoyZH13_02G193400/Soy…
ko04075	Plant hormone signal transduction	12.4454	8.07567	1.54	6.61658e-12	3.93512e-10	NewGene_3188/NewGene_4891/SoyZH13_01G008600/SoyZH13_01G020000/SoyZH13_01G086300/SoyZH13_01G091700/SoyZH13_01G120900/SoyZH13_01G148200/SoyZH13_01G151600/SoyZH13_01G166800/SoyZH13_01G166900/SoyZH13_02G055000/SoyZH13_02G081500/SoyZH13_02G093700/SoyZH13_02G142900/SoyZH13_02G144400/SoyZH13_02G163100/SoyZH13_02G164100/SoyZH13_02G196500/SoyZH13_02G202600/SoyZH13_02G240800/SoyZH13_02G282400/SoyZH13_03G02…
ko04016	MAPK signaling pathway - plant	8.40611	4.94079	1.7	1.82671e-11	7.24273e-10	NewGene_299/NewGene_7068/SoyZH13_01G020000/SoyZH13_01G020302/SoyZH13_01G086300/SoyZH13_01G112800/SoyZH13_01G196200/SoyZH13_02G040600/SoyZH13_02G093700/SoyZH13_02G196500/SoyZH13_02G202600/SoyZH13_02G240800/SoyZH13_03G039400/SoyZH13_03G093802/SoyZH13_03G123500/SoyZH13_03G172400/SoyZH13_03G185300/SoyZH13_03G215600/SoyZH13_03G219200/SoyZH13_04G036400/SoyZH13_04G089900/SoyZH13_04G091800/SoyZH13_04G182…
ko00940	Phenylpropanoid biosynthesis	5.40393	3.32244	1.63	7.32246e-07	2.17747e-05	NewGene_5369/NewGene_5547/NewGene_814/SoyZH13_01G004600/SoyZH13_01G010300/SoyZH13_01G062900/SoyZH13_01G066900/SoyZH13_01G154300/SoyZH13_01G161400/SoyZH13_02G049700/SoyZH13_02G097600/SoyZH13_02G097801/SoyZH13_02G098100/SoyZH13_02G126201/SoyZH13_02G214000/SoyZH13_02G214300/SoyZH13_02G238500/SoyZH13_03G026900/SoyZH13_03G030700/SoyZH13_03G030800/SoyZH13_03G031000/SoyZH13_03G108400/SoyZH13_03G163701/S…
ko00500	Starch and sucrose metabolism	6.00437	4.39419	1.37	0.00041874	0.00996161	NewGene_1546/NewGene_4478/NewGene_4730/NewGene_707/SoyZH13_01G032100/SoyZH13_01G066900/SoyZH13_01G098600/SoyZH13_01G110400/SoyZH13_01G138900/SoyZH13_01G172600/SoyZH13_01G176400/SoyZH13_02G015800/SoyZH13_02G247500/SoyZH13_02G261902/SoyZH13_02G271500/SoyZH13_02G281200/SoyZH13_03G048201/SoyZH13_03G060800/SoyZH13_03G195600/SoyZH13_04G158600/SoyZH13_04G211201/SoyZH13_04G214000/SoyZH13_05G040000/SoyZH1…
ko00604	Glycosphingolipid biosynthesis - ganglio series	1.31004	0.643052	2.04	0.000552577	0.0109546	SoyZH13_01G160100/SoyZH13_02G054501/SoyZH13_02G054701/SoyZH13_04G031500/SoyZH13_06G031500/SoyZH13_07G147100/SoyZH13_07G147900/SoyZH13_08G002400/SoyZH13_08G087500/SoyZH13_08G152300/SoyZH13_10G190400/SoyZH13_10G258500/SoyZH13_11G144401/SoyZH13_12G153000/SoyZH13_13G268800/SoyZH13_15G162000/SoyZH13_15G211800/SoyZH13_16G124900/SoyZH13_17G217100/SoyZH13_19G165700/SoyZH13_20G005202/SoyZH13_20G005400/Soy…
ko00590	Arachidonic acid metabolism	0.873362	0.43406	2.01	0.00494376	0.0752341	SoyZH13_01G201400/SoyZH13_02G129200/SoyZH13_03G213800/SoyZH13_08G044900/SoyZH13_09G124000/SoyZH13_10G216500/SoyZH13_11G023100/SoyZH13_11G023200/SoyZH13_12G103700/SoyZH13_13G163300/SoyZH13_14G150300/SoyZH13_16G163000/SoyZH13_19G060600/SoyZH13_19G117800/SoyZH13_19G198600/SoyZH13_20G221100
ko00531	Glycosaminoglycan degradation	1.41921	0.835968	1.7	0.00505999	0.0752341	SoyZH13_01G160100/SoyZH13_02G054501/SoyZH13_02G054701/SoyZH13_04G031500/SoyZH13_06G031500/SoyZH13_06G176800/SoyZH13_07G147100/SoyZH13_07G147900/SoyZH13_08G002400/SoyZH13_08G087500/SoyZH13_08G152300/SoyZH13_10G190400/SoyZH13_10G258500/SoyZH13_11G144401/SoyZH13_12G153000/SoyZH13_13G145500/SoyZH13_13G268800/SoyZH13_15G162000/SoyZH13_15G211800/SoyZH13_16G124900/SoyZH13_17G217100/SoyZH13_19G165700/Soy…
ko00511	Other glycan degradation	1.80131	1.15214	1.56	0.00650383	0.085957	SoyZH13_01G160100/SoyZH13_02G054501/SoyZH13_02G054701/SoyZH13_02G241000/SoyZH13_04G031500/SoyZH13_04G178500/SoyZH13_06G031500/SoyZH13_06G103800/SoyZH13_07G057700/SoyZH13_07G147100/SoyZH13_07G147900/SoyZH13_08G002400/SoyZH13_08G087500/SoyZH13_08G109000/SoyZH13_08G126301/SoyZH13_08G152300/SoyZH13_10G190400/SoyZH13_10G258500/SoyZH13_11G144401/SoyZH13_12G153000/SoyZH13_13G210000/SoyZH13_13G268800/Soy…
ko00943	Isoflavonoid biosynthesis	1.03712	0.573388	1.81	0.00777641	0.0904662	SoyZH13_01G221000/SoyZH13_09G046400/SoyZH13_09G046600/SoyZH13_09G046800/SoyZH13_09G113700/SoyZH13_12G213600/SoyZH13_13G154803/SoyZH13_13G155300/SoyZH13_13G276600/SoyZH13_13G276700/SoyZH13_14G031500/SoyZH13_18G194000/SoyZH13_18G228800/SoyZH13_18G237202/SoyZH13_18G237800/SoyZH13_18G237900/SoyZH13_18G238100/SoyZH13_19G132600/SoyZH13_20G130000
ko00944	Flavone and flavonol biosynthesis	0.655022	0.30545	2.14	0.00836612	0.0904662	SoyZH13_06G190800/SoyZH13_12G191300/SoyZH13_13G232000/SoyZH13_13G264100/SoyZH13_13G264200/SoyZH13_13G276600/SoyZH13_13G276700/SoyZH13_14G031500/SoyZH13_18G228800/SoyZH13_18G237800/SoyZH13_18G237900/SoyZH13_18G238100
ko00904	Diterpenoid biosynthesis	1.03712	0.584106	1.78	0.00947425	0.0939115	SoyZH13_03G138300/SoyZH13_03G201300/SoyZH13_05G060800/SoyZH13_05G119600/SoyZH13_10G222500/SoyZH13_11G003000/SoyZH13_11G154600/SoyZH13_12G084303/SoyZH13_13G196700/SoyZH13_13G236200/SoyZH13_14G053200/SoyZH13_15G002202/SoyZH13_15G130400/SoyZH13_15G132600/SoyZH13_15G198900/SoyZH13_15G229600/SoyZH13_16G177500/SoyZH13_17G193900/SoyZH13_18G059900
ko00052	Galactose metabolism	2.40175	1.7416	1.38	0.0177413	0.162329	NewGene_6913/NewGene_6953/SoyZH13_01G005900/SoyZH13_01G160100/SoyZH13_01G172600/SoyZH13_02G054501/SoyZH13_02G054701/SoyZH13_04G031500/SoyZH13_04G168000/SoyZH13_06G031500/SoyZH13_07G116900/SoyZH13_07G118500/SoyZH13_07G147100/SoyZH13_07G147900/SoyZH13_07G253500/SoyZH13_08G002400/SoyZH13_08G011500/SoyZH13_08G087500/SoyZH13_09G216900/SoyZH13_10G190400/SoyZH13_10G258500/SoyZH13_11G144401/SoyZH13_12G15…
ko00100	Steroid biosynthesis	0.818777	0.460854	1.78	0.0195944	0.166479	SoyZH13_03G102600/SoyZH13_05G218101/SoyZH13_06G164000/SoyZH13_07G083900/SoyZH13_07G104200/SoyZH13_09G168800/SoyZH13_09G244300/SoyZH13_10G243400/SoyZH13_11G100700/SoyZH13_12G027400/SoyZH13_13G195500/SoyZH13_16G053700/SoyZH13_19G045700/SoyZH13_19G117800/SoyZH13_20G114300
ko00410	beta-Alanine metabolism	1.25546	0.809174	1.55	0.0223001	0.176836	SoyZH13_01G031300/SoyZH13_01G149400/SoyZH13_01G190300/SoyZH13_02G018000/SoyZH13_02G256500/SoyZH13_04G001000/SoyZH13_05G039500/SoyZH13_07G141000/SoyZH13_07G168300/SoyZH13_08G266700/SoyZH13_09G205400/SoyZH13_10G085900/SoyZH13_10G137500/SoyZH13_14G033700/SoyZH13_14G192200/SoyZH13_15G162100/SoyZH13_15G253800/SoyZH13_16G112800/SoyZH13_16G185600/SoyZH13_17G082400/SoyZH13_17G087500/SoyZH13_18G122200/Soy…
ko00950	Isoquinoline alkaloid biosynthesis	1.25546	0.852044	1.47	0.0378953	0.281722	SoyZH13_01G149400/SoyZH13_03G151000/SoyZH13_04G001000/SoyZH13_05G039500/SoyZH13_06G252600/SoyZH13_07G060400/SoyZH13_07G128700/SoyZH13_08G266700/SoyZH13_09G134400/SoyZH13_10G085900/SoyZH13_10G255100/SoyZH13_11G235900/SoyZH13_12G185300/SoyZH13_13G019000/SoyZH13_13G019003/SoyZH13_15G068600/SoyZH13_15G253800/SoyZH13_16G112800/SoyZH13_17G082400/SoyZH13_18G067400/SoyZH13_18G160600/SoyZH13_20G131600/Soy…
ko00600	Sphingolipid metabolism	1.4738	1.05032	1.4	0.0448234	0.313625	SoyZH13_01G160100/SoyZH13_01G181401/SoyZH13_02G054501/SoyZH13_02G054701/SoyZH13_04G031500/SoyZH13_05G080800/SoyZH13_06G031500/SoyZH13_07G147100/SoyZH13_07G147900/SoyZH13_08G002400/SoyZH13_08G087500/SoyZH13_09G251900/SoyZH13_10G190400/SoyZH13_10G258500/SoyZH13_11G144401/SoyZH13_12G153000/SoyZH13_13G230500/SoyZH13_13G268800/SoyZH13_15G162000/SoyZH13_15G211800/SoyZH13_16G124900/SoyZH13_17G217100/Soy…
ko04130	SNARE interactions in vesicular transport	0.818777	0.525159	1.56	0.0548828	0.34955	NewGene_6093/SoyZH13_02G065600/SoyZH13_02G177900/SoyZH13_04G090800/SoyZH13_08G287300/SoyZH13_10G008305/SoyZH13_10G078200/SoyZH13_10G218001/SoyZH13_12G217907/SoyZH13_13G084103/SoyZH13_14G016500/SoyZH13_16G042100/SoyZH13_16G134800/SoyZH13_18G103600/SoyZH13_20G144501
ko00360	Phenylalanine metabolism	1.20087	0.841327	1.43	0.0558352	0.34955	NewGene_4803/SoyZH13_01G149400/SoyZH13_03G151000/SoyZH13_03G163701/SoyZH13_04G001000/SoyZH13_05G039500/SoyZH13_06G252600/SoyZH13_07G060400/SoyZH13_07G128700/SoyZH13_08G266700/SoyZH13_10G085900/SoyZH13_10G193100/SoyZH13_11G235900/SoyZH13_12G185300/SoyZH13_13G125800/SoyZH13_15G052300/SoyZH13_15G253800/SoyZH13_16G112800/SoyZH13_17G082400/SoyZH13_18G067400/SoyZH13_20G131600/SoyZH13_20G166900
ko00280	Valine, leucine and isoleucine degradation	1.41921	1.04496	1.36	0.0665674	0.395901	SoyZH13_01G031300/SoyZH13_01G189000/SoyZH13_02G189800/SoyZH13_02G256200/SoyZH13_03G112200/SoyZH13_04G093700/SoyZH13_04G093800/SoyZH13_06G096800/SoyZH13_06G096900/SoyZH13_07G097200/SoyZH13_07G219700/SoyZH13_07G249000/SoyZH13_08G068100/SoyZH13_08G169900/SoyZH13_08G195200/SoyZH13_10G137500/SoyZH13_11G234000/SoyZH13_13G031700/SoyZH13_13G151400/SoyZH13_13G216700/SoyZH13_14G162100/SoyZH13_15G053100/Soy…
ko00960	Tropane, piperidine and pyridine alkaloid biosynthesis	0.927948	0.637694	1.46	0.0735781	0.416758	SoyZH13_01G149400/SoyZH13_04G001000/SoyZH13_05G039500/SoyZH13_06G252600/SoyZH13_07G127300/SoyZH13_08G266700/SoyZH13_10G085900/SoyZH13_11G131400/SoyZH13_11G235900/SoyZH13_12G054500/SoyZH13_12G054600/SoyZH13_12G185300/SoyZH13_15G253800/SoyZH13_16G112800/SoyZH13_17G082400/SoyZH13_18G067400/SoyZH13_20G131600
ko02010	ABC transporters	1.8559	1.46294	1.27	0.0880771	0.476206	NewGene_4780/SoyZH13_01G137900/SoyZH13_02G007900/SoyZH13_02G116000/SoyZH13_02G275600/SoyZH13_02G275700/SoyZH13_03G157800/SoyZH13_05G126900/SoyZH13_05G127200/SoyZH13_05G167100/SoyZH13_06G147901/SoyZH13_07G010400/SoyZH13_08G067500/SoyZH13_08G185800/SoyZH13_10G189600/SoyZH13_10G200300/SoyZH13_11G087800/SoyZH13_13G049800/SoyZH13_13G099700/SoyZH13_13G099800/SoyZH13_13G109700/SoyZH13_13G122700/SoyZH13_…
ko00402	Benzoxazinoid biosynthesis	0.327511	0.176839	1.85	0.0989913	0.506137	SoyZH13_03G092500/SoyZH13_07G112800/SoyZH13_09G130200/SoyZH13_10G007900/SoyZH13_11G130400/SoyZH13_18G143400
ko00905	Brassinosteroid biosynthesis	0.382096	0.21971	1.74	0.102123	0.506137	SoyZH13_01G159100/SoyZH13_02G048600/SoyZH13_02G076000/SoyZH13_07G038500/SoyZH13_11G066100/SoyZH13_14G054500/SoyZH13_17G237300
ko00380	Tryptophan metabolism	1.20087	0.91635	1.31	0.114278	0.543724	SoyZH13_01G031300/SoyZH13_03G151000/SoyZH13_04G074900/SoyZH13_07G032400/SoyZH13_07G060400/SoyZH13_07G128700/SoyZH13_09G086300/SoyZH13_10G137500/SoyZH13_12G103200/SoyZH13_13G035305/SoyZH13_13G110900/SoyZH13_14G124200/SoyZH13_15G052300/SoyZH13_16G066000/SoyZH13_17G036400/SoyZH13_17G083100/SoyZH13_17G087500/SoyZH13_18G122200/SoyZH13_19G056300/SoyZH13_19G118200/SoyZH13_19G118300/SoyZH13_20G142000
ko00945	Stilbenoid, diarylheptanoid and gingerol biosynthesis	0.764192	0.551953	1.38	0.131808	0.60301	SoyZH13_01G004600/SoyZH13_03G026900/SoyZH13_03G108400/SoyZH13_05G134100/SoyZH13_05G134200/SoyZH13_06G260300/SoyZH13_07G020500/SoyZH13_08G209500/SoyZH13_08G294000/SoyZH13_08G294100/SoyZH13_16G030700/SoyZH13_18G093500/SoyZH13_18G094300/SoyZH13_19G229200
ko00592	alpha-Linolenic acid metabolism	0.982533	0.750228	1.31	0.14275	0.626433	NewGene_5996/SoyZH13_01G190300/SoyZH13_01G217200/SoyZH13_02G132501/SoyZH13_03G142500/SoyZH13_07G141000/SoyZH13_08G097100/SoyZH13_09G172800/SoyZH13_11G036500/SoyZH13_11G090900/SoyZH13_11G119400/SoyZH13_13G019300/SoyZH13_13G056600/SoyZH13_13G194000/SoyZH13_15G093100/SoyZH13_18G222900/SoyZH13_19G117800/SoyZH13_20G048300
ko00730	Thiamine metabolism	0.655022	0.471572	1.39	0.151893	0.626433	SoyZH13_05G052100/SoyZH13_06G247900/SoyZH13_09G138500/SoyZH13_09G207900/SoyZH13_10G046600/SoyZH13_10G150100/SoyZH13_11G028800/SoyZH13_11G044000/SoyZH13_12G120800/SoyZH13_16G139500/SoyZH13_16G139600/SoyZH13_17G131100
ko04070	Phosphatidylinositol signaling system	1.52838	1.24859	1.22	0.152728	0.626433	NewGene_1191/SoyZH13_04G036400/SoyZH13_04G228200/SoyZH13_05G127302/SoyZH13_06G037000/SoyZH13_06G042900/SoyZH13_06G271300/SoyZH13_07G000401/SoyZH13_08G121700/SoyZH13_09G186900/SoyZH13_09G214100/SoyZH13_10G008303/SoyZH13_10G056800/SoyZH13_10G062100/SoyZH13_10G147700/SoyZH13_10G185400/SoyZH13_11G227700/SoyZH13_12G129400/SoyZH13_13G127400/SoyZH13_14G065600/SoyZH13_16G180101/SoyZH13_17G007800/SoyZH13_…
ko04146	Peroxisome	1.69214	1.41472	1.2	0.169056	0.670293	SoyZH13_01G045000/SoyZH13_01G190300/SoyZH13_02G109700/SoyZH13_02G216300/SoyZH13_02G218800/SoyZH13_02G256200/SoyZH13_03G112200/SoyZH13_03G213800/SoyZH13_03G218001/SoyZH13_05G167100/SoyZH13_07G141000/SoyZH13_07G189700/SoyZH13_07G219700/SoyZH13_09G255600/SoyZH13_10G011000/SoyZH13_10G239400/SoyZH13_11G164400/SoyZH13_12G103700/SoyZH13_12G181700/SoyZH13_13G125100/SoyZH13_13G163300/SoyZH13_13G256100/Soy…
ko00480	Glutathione metabolism	1.52838	1.29146	1.18	0.198823	0.762578	NewGene_5830/SoyZH13_01G031400/SoyZH13_01G038902/SoyZH13_01G148100/SoyZH13_01G201400/SoyZH13_02G023700/SoyZH13_05G150500/SoyZH13_05G150600/SoyZH13_06G018900/SoyZH13_06G109600/SoyZH13_06G183600/SoyZH13_07G130700/SoyZH13_08G044900/SoyZH13_08G080400/SoyZH13_08G167200/SoyZH13_10G019800/SoyZH13_10G177700/SoyZH13_11G023100/SoyZH13_11G023200/SoyZH13_11G076100/SoyZH13_15G232100/SoyZH13_15G232200/SoyZH13_…
ko00941	Flavonoid biosynthesis	1.25546	1.04496	1.2	0.205154	0.762578	SoyZH13_01G004600/SoyZH13_02G147700/SoyZH13_03G002800/SoyZH13_03G026900/SoyZH13_03G108400/SoyZH13_05G134100/SoyZH13_05G134200/SoyZH13_06G190800/SoyZH13_07G020500/SoyZH13_08G209500/SoyZH13_08G294000/SoyZH13_08G294100/SoyZH13_10G269700/SoyZH13_11G228500/SoyZH13_16G030700/SoyZH13_17G139400/SoyZH13_18G024900/SoyZH13_18G093500/SoyZH13_18G094300/SoyZH13_19G229200/SoyZH13_19G238900/SoyZH13_19G239000/Soy…
ko00591	Linoleic acid metabolism	0.600437	0.460854	1.3	0.220851	0.79278	NewGene_5996/SoyZH13_07G005900/SoyZH13_07G006000/SoyZH13_08G097100/SoyZH13_10G139900/SoyZH13_13G019300/SoyZH13_13G319800/SoyZH13_15G025800/SoyZH13_19G117800/SoyZH13_20G048300/SoyZH13_20G131200
ko00750	Vitamin B6 metabolism	0.327511	0.225068	1.46	0.226609	0.79278	SoyZH13_02G040101/SoyZH13_08G186200/SoyZH13_11G216700/SoyZH13_15G022200/SoyZH13_15G083700/SoyZH13_18G104600
ko00072	Synthesis and degradation of ketone bodies	0.163755	0.112534	1.46	0.340643	0.91498	SoyZH13_02G256200/SoyZH13_03G112200/SoyZH13_07G219700
ko00760	Nicotinate and nicotinamide metabolism	0.545852	0.466213	1.17	0.348892	0.91498	SoyZH13_03G174800/SoyZH13_03G205100/SoyZH13_04G030200/SoyZH13_05G205500/SoyZH13_06G030100/SoyZH13_09G260400/SoyZH13_18G012200/SoyZH13_19G178800/SoyZH13_19G208800/SoyZH13_20G000100
ko00460	Cyanoamino acid metabolism	1.0917	0.996731	1.1	0.3683	0.91498	SoyZH13_01G066900/SoyZH13_02G059900/SoyZH13_04G039900/SoyZH13_07G094900/SoyZH13_07G242900/SoyZH13_08G075101/SoyZH13_11G125500/SoyZH13_11G125600/SoyZH13_11G125601/SoyZH13_11G200500/SoyZH13_12G050000/SoyZH13_12G050200/SoyZH13_12G116800/SoyZH13_12G200400/SoyZH13_13G018201/SoyZH13_13G038801/SoyZH13_14G040800/SoyZH13_18G235800/SoyZH13_18G235900/SoyZH13_20G025200
ko00790	Folate biosynthesis	0.491266	0.439419	1.12	0.414686	0.91498	SoyZH13_02G058400/SoyZH13_02G058700/SoyZH13_02G129200/SoyZH13_02G247600/SoyZH13_03G184200/SoyZH13_07G064000/SoyZH13_08G327300/SoyZH13_12G203600/SoyZH13_15G247000
ko00330	Arginine and proline metabolism	1.0917	1.02352	1.07	0.415258	0.91498	SoyZH13_01G031300/SoyZH13_01G031400/SoyZH13_02G018000/SoyZH13_03G117102/SoyZH13_05G027900/SoyZH13_06G018900/SoyZH13_06G252600/SoyZH13_08G242500/SoyZH13_08G242700/SoyZH13_09G205400/SoyZH13_10G137500/SoyZH13_13G037000/SoyZH13_14G192200/SoyZH13_15G052300/SoyZH13_15G162100/SoyZH13_17G087500/SoyZH13_17G094500/SoyZH13_18G067400/SoyZH13_18G122200/SoyZH13_18G247500
ko00906	Carotenoid biosynthesis	0.764192	0.707358	1.08	0.422029	0.91498	NewGene_4970/SoyZH13_01G136700/SoyZH13_02G097400/SoyZH13_02G097500/SoyZH13_03G038500/SoyZH13_03G202400/SoyZH13_07G200800/SoyZH13_08G168200/SoyZH13_08G289100/SoyZH13_09G198800/SoyZH13_13G288500/SoyZH13_16G159400/SoyZH13_19G206100/SoyZH13_20G093800
ko00340	Histidine metabolism	0.491266	0.444778	1.1	0.429139	0.91498	NewGene_2637/SoyZH13_01G031300/SoyZH13_02G044100/SoyZH13_10G137500/SoyZH13_11G178502/SoyZH13_15G126900/SoyZH13_16G110600/SoyZH13_17G087500/SoyZH13_18G122200
ko00196	Photosynthesis - antenna proteins	0.218341	0.182198	1.2	0.431825	0.91498	SoyZH13_02G282000/SoyZH13_05G117200/SoyZH13_08G078700/SoyZH13_14G008000
ko00903	Limonene and pinene degradation	0.218341	0.182198	1.2	0.431825	0.91498	SoyZH13_01G031300/SoyZH13_10G137500/SoyZH13_17G087500/SoyZH13_18G122200
ko00240	Pyrimidine metabolism	1.20087	1.14142	1.05	0.433991	0.91498	SoyZH13_02G013800/SoyZH13_02G065800/SoyZH13_02G256500/SoyZH13_03G091000/SoyZH13_03G174800/SoyZH13_04G030200/SoyZH13_05G047000/SoyZH13_06G030100/SoyZH13_07G113900/SoyZH13_07G121300/SoyZH13_07G168300/SoyZH13_07G237500/SoyZH13_08G250900/SoyZH13_09G260400/SoyZH13_14G033700/SoyZH13_16G052000/SoyZH13_16G087600/SoyZH13_17G083800/SoyZH13_18G047700/SoyZH13_19G178800/SoyZH13_20G000100/SoyZH13_20G053100
ko00562	Inositol phosphate metabolism	1.4738	1.43079	1.03	0.465507	0.91498	NewGene_1191/SoyZH13_02G136200/SoyZH13_02G207000/SoyZH13_04G174400/SoyZH13_04G228200/SoyZH13_05G127302/SoyZH13_05G168800/SoyZH13_06G042900/SoyZH13_07G000401/SoyZH13_08G121700/SoyZH13_09G186900/SoyZH13_10G008303/SoyZH13_10G056800/SoyZH13_10G062100/SoyZH13_10G185400/SoyZH13_11G217000/SoyZH13_11G227700/SoyZH13_13G127400/SoyZH13_14G065600/SoyZH13_16G011300/SoyZH13_16G180101/SoyZH13_17G007800/SoyZH13_…
ko00908	Zeatin biosynthesis	0.818777	0.787739	1.04	0.477648	0.91498	NewGene_4476/SoyZH13_03G168500/SoyZH13_03G168600/SoyZH13_04G053100/SoyZH13_06G027100/SoyZH13_10G100501/SoyZH13_10G252200/SoyZH13_12G011300/SoyZH13_13G187100/SoyZH13_14G094000/SoyZH13_18G030800/SoyZH13_18G243501/SoyZH13_19G025701/SoyZH13_19G088101/SoyZH13_19G122000
ko04144	Endocytosis	3.27511	3.29564	0.99	0.541282	0.91498	NewGene_326/SoyZH13_01G004500/SoyZH13_01G008400/SoyZH13_01G144600/SoyZH13_02G033500/SoyZH13_02G033703/SoyZH13_02G162500/SoyZH13_02G187100/SoyZH13_03G017900/SoyZH13_03G019500/SoyZH13_04G228200/SoyZH13_05G103300/SoyZH13_05G216800/SoyZH13_07G000401/SoyZH13_07G119800/SoyZH13_08G029900/SoyZH13_08G121700/SoyZH13_08G201800/SoyZH13_08G247600/SoyZH13_08G293000/SoyZH13_09G003900/SoyZH13_09G145000/SoyZH13_1…
ko00902	Monoterpenoid biosynthesis	0.163755	0.155404	1.05	0.552138	0.91498	SoyZH13_01G021200/SoyZH13_10G228800/SoyZH13_20G134400
ko00740	Riboflavin metabolism	0.382096	0.380473	1	0.553657	0.91498	SoyZH13_01G185200/SoyZH13_05G232900/SoyZH13_08G053700/SoyZH13_08G128900/SoyZH13_09G228500/SoyZH13_12G189000/SoyZH13_18G212600
ko00920	Sulfur metabolism	0.436681	0.439419	0.99	0.561904	0.91498	SoyZH13_03G223700/SoyZH13_08G308300/SoyZH13_11G251300/SoyZH13_12G130800/SoyZH13_13G222300/SoyZH13_18G075900/SoyZH13_20G138000/SoyZH13_20G213300
ko00564	Glycerophospholipid metabolism	1.58297	1.61835	0.98	0.579083	0.91498	NewGene_326/SoyZH13_01G014400/SoyZH13_02G119100/SoyZH13_02G132501/SoyZH13_03G008100/SoyZH13_03G017900/SoyZH13_03G030600/SoyZH13_03G142500/SoyZH13_04G036300/SoyZH13_04G174400/SoyZH13_06G271300/SoyZH13_06G280400/SoyZH13_08G201800/SoyZH13_10G045000/SoyZH13_11G036500/SoyZH13_11G090900/SoyZH13_11G117300/SoyZH13_12G129400/SoyZH13_13G194000/SoyZH13_14G070500/SoyZH13_14G159202/SoyZH13_15G093100/SoyZH13_1…
ko04122	Sulfur relay system	0.10917	0.107175	1.02	0.59787	0.91498	SoyZH13_11G044000/SoyZH13_15G247000
ko00450	Selenocompound metabolism	0.272926	0.284015	0.96	0.605179	0.91498	SoyZH13_01G139500/SoyZH13_10G158000/SoyZH13_13G000300/SoyZH13_16G102200/SoyZH13_20G138000
ko01040	Biosynthesis of unsaturated fatty acids	0.272926	0.284015	0.96	0.605179	0.91498	SoyZH13_01G190300/SoyZH13_03G128600/SoyZH13_07G141000/SoyZH13_08G263900/SoyZH13_15G183500
ko00910	Nitrogen metabolism	0.491266	0.514442	0.95	0.608532	0.91498	NewGene_5841/SoyZH13_01G030500/SoyZH13_01G187500/SoyZH13_02G123100/SoyZH13_06G173700/SoyZH13_07G198400/SoyZH13_11G167700/SoyZH13_13G188900/SoyZH13_14G150200
ko00400	Phenylalanine, tyrosine and tryptophan biosynthesis	0.873362	0.910991	0.96	0.608894	0.91498	SoyZH13_02G190000/SoyZH13_03G025600/SoyZH13_04G058000/SoyZH13_06G252600/SoyZH13_10G263700/SoyZH13_11G235900/SoyZH13_12G078200/SoyZH13_12G173300/SoyZH13_12G185300/SoyZH13_13G036800/SoyZH13_13G045800/SoyZH13_13G282700/SoyZH13_14G097500/SoyZH13_17G211300/SoyZH13_18G067400/SoyZH13_20G091900
ko00350	Tyrosine metabolism	1.03712	1.08247	0.96	0.61325	0.91498	NewGene_4803/SoyZH13_01G149400/SoyZH13_03G151000/SoyZH13_04G001000/SoyZH13_05G039500/SoyZH13_06G252600/SoyZH13_07G060400/SoyZH13_07G128700/SoyZH13_08G266700/SoyZH13_10G085900/SoyZH13_11G235900/SoyZH13_12G015000/SoyZH13_12G185300/SoyZH13_15G068600/SoyZH13_15G253800/SoyZH13_16G112800/SoyZH13_17G082400/SoyZH13_18G067400/SoyZH13_20G131600
ko00565	Ether lipid metabolism	0.436681	0.460854	0.95	0.617219	0.91498	NewGene_326/SoyZH13_02G119100/SoyZH13_03G017900/SoyZH13_04G174400/SoyZH13_08G201800/SoyZH13_14G159202/SoyZH13_19G117800/SoyZH13_20G037800
ko00785	Lipoic acid metabolism	0.0545852	0.0535877	1.02	0.64427	0.91498	SoyZH13_10G237201
ko00040	Pentose and glucuronate interconversions	2.45633	2.64723	0.93	0.725847	0.91498	SoyZH13_01G044100/SoyZH13_01G221800/SoyZH13_02G007500/SoyZH13_02G008300/SoyZH13_02G081302/SoyZH13_03G062100/SoyZH13_04G082200/SoyZH13_04G150500/SoyZH13_04G192700/SoyZH13_05G054200/SoyZH13_05G147500/SoyZH13_06G143700/SoyZH13_06G289400/SoyZH13_08G042000/SoyZH13_08G269400/SoyZH13_08G282100/SoyZH13_09G006001/SoyZH13_09G006002/SoyZH13_09G039600/SoyZH13_09G105300/SoyZH13_09G109500/SoyZH13_09G209600/Soy…
ko00261	Monobactam biosynthesis	0.10917	0.139328	0.78	0.739325	0.91498	SoyZH13_03G021000/SoyZH13_20G138000
ko00073	Cutin, suberine and wax biosynthesis	0.491266	0.578747	0.85	0.744815	0.91498	SoyZH13_07G000200/SoyZH13_08G289400/SoyZH13_11G174000/SoyZH13_14G065100/SoyZH13_17G205400/SoyZH13_18G100900/SoyZH13_19G083600/SoyZH13_20G191500/SoyZH13_20G191600
ko00440	Phosphonate and phosphinate metabolism	0.0545852	0.0750228	0.73	0.764768	0.91498	SoyZH13_02G119100
ko04120	Ubiquitin mediated proteolysis	2.40175	2.65259	0.91	0.780111	0.91498	NewGene_833/SoyZH13_01G156900/SoyZH13_01G178700/SoyZH13_01G211700/SoyZH13_02G032900/SoyZH13_02G096400/SoyZH13_02G195300/SoyZH13_02G222500/SoyZH13_02G246100/SoyZH13_03G033900/SoyZH13_04G174000/SoyZH13_04G231100/SoyZH13_05G034300/SoyZH13_05G218500/SoyZH13_06G044500/SoyZH13_06G226200/SoyZH13_07G182000/SoyZH13_07G185300/SoyZH13_08G284900/SoyZH13_10G179300/SoyZH13_11G011700/SoyZH13_11G045800/SoyZH13_1…
ko00260	Glycine, serine and threonine metabolism	0.927948	1.08783	0.85	0.789006	0.91498	SoyZH13_01G149400/SoyZH13_02G040101/SoyZH13_02G101100/SoyZH13_04G001000/SoyZH13_05G039500/SoyZH13_05G168700/SoyZH13_08G266700/SoyZH13_09G206100/SoyZH13_10G085900/SoyZH13_11G041400/SoyZH13_11G234000/SoyZH13_13G036800/SoyZH13_15G253800/SoyZH13_16G112800/SoyZH13_17G036400/SoyZH13_17G082400/SoyZH13_20G131600
ko00965	Betalain biosynthesis	0.327511	0.423343	0.77	0.800074	0.91498	SoyZH13_01G047000/SoyZH13_03G151000/SoyZH13_07G060400/SoyZH13_07G128700/SoyZH13_16G184200/SoyZH13_19G020700
ko03060	Protein export	0.655022	0.798457	0.82	0.804007	0.91498	SoyZH13_02G034700/SoyZH13_02G131601/SoyZH13_03G226000/SoyZH13_07G071500/SoyZH13_07G254900/SoyZH13_08G125100/SoyZH13_11G040000/SoyZH13_12G059200/SoyZH13_13G230700/SoyZH13_15G059400/SoyZH13_17G029400/SoyZH13_19G181700
ko00942	Anthocyanin biosynthesis	0.0545852	0.0910991	0.6	0.827514	0.91498	SoyZH13_13G276400
ko00514	Other types of O-glycan biosynthesis	0.163755	0.241145	0.68	0.831747	0.91498	SoyZH13_07G216000/SoyZH13_14G106800/SoyZH13_20G037700
ko04712	Circadian rhythm - plant	1.31004	1.54868	0.85	0.833984	0.91498	SoyZH13_02G101300/SoyZH13_02G246100/SoyZH13_03G240300/SoyZH13_04G037700/SoyZH13_04G095000/SoyZH13_04G149000/SoyZH13_05G026300/SoyZH13_05G049000/SoyZH13_05G218500/SoyZH13_07G214800/SoyZH13_08G110300/SoyZH13_10G021200/SoyZH13_10G054400/SoyZH13_10G253700/SoyZH13_13G008800/SoyZH13_13G075800/SoyZH13_13G124700/SoyZH13_16G146100/SoyZH13_17G098600/SoyZH13_18G247000/SoyZH13_19G162600/SoyZH13_19G244500/Soy…
ko04141	Protein processing in endoplasmic reticulum	3.54803	3.98157	0.89	0.856504	0.91498	SoyZH13_01G094100/SoyZH13_01G141000/SoyZH13_02G187100/SoyZH13_02G249000/SoyZH13_02G268700/SoyZH13_04G007400/SoyZH13_04G206200/SoyZH13_05G136000/SoyZH13_05G157201/SoyZH13_06G180900/SoyZH13_07G109800/SoyZH13_07G185301/SoyZH13_07G185900/SoyZH13_07G186100/SoyZH13_07G215100/SoyZH13_08G031700/SoyZH13_08G150200/SoyZH13_08G202100/SoyZH13_08G218100/SoyZH13_09G145000/SoyZH13_09G148200/SoyZH13_10G099900/Soy…
ko00603	Glycosphingolipid biosynthesis - globo and isoglobo series	0.10917	0.182198	0.6	0.860152	0.91498	SoyZH13_08G152300/SoyZH13_13G230500
ko00053	Ascorbate and aldarate metabolism	0.764192	0.986014	0.78	0.874711	0.91498	SoyZH13_01G031300/SoyZH13_01G148100/SoyZH13_05G169400/SoyZH13_06G109600/SoyZH13_08G017400/SoyZH13_08G133100/SoyZH13_10G137500/SoyZH13_11G076100/SoyZH13_14G169300/SoyZH13_16G131300/SoyZH13_17G087500/SoyZH13_18G122200/SoyZH13_20G088600/SoyZH13_20G209200
ko03450	Non-homologous end-joining	0.0545852	0.112534	0.49	0.88596	0.91498	SoyZH13_18G002200
ko00030	Pentose phosphate pathway	0.709607	0.937785	0.76	0.887448	0.91498	SoyZH13_01G005900/SoyZH13_05G186800/SoyZH13_07G118500/SoyZH13_07G124800/SoyZH13_07G253500/SoyZH13_08G273200/SoyZH13_13G191800/SoyZH13_13G204500/SoyZH13_13G239900/SoyZH13_13G325400/SoyZH13_18G120100/SoyZH13_18G252900/SoyZH13_20G181200
ko00640	Propanoate metabolism	0.382096	0.551953	0.69	0.889906	0.91498	SoyZH13_01G190300/SoyZH13_05G145500/SoyZH13_07G141000/SoyZH13_16G185600/SoyZH13_17G036400/SoyZH13_18G170700/SoyZH13_U000085
ko00071	Fatty acid degradation	0.655022	0.910991	0.72	0.915933	0.91498	SoyZH13_01G031300/SoyZH13_01G190300/SoyZH13_07G141000/SoyZH13_09G124000/SoyZH13_09G172800/SoyZH13_10G011000/SoyZH13_10G137500/SoyZH13_10G216500/SoyZH13_12G015000/SoyZH13_16G163000/SoyZH13_17G087500/SoyZH13_18G122200
ko00660	C5-Branched dibasic acid metabolism	0.0545852	0.12861	0.42	0.916389	0.91498	SoyZH13_15G069900
ko00970	Aminoacyl-tRNA biosynthesis	0.873362	1.16821	0.75	0.916433	0.91498	NewGene_5518/SoyZH13_01G111900/SoyZH13_03G042100/SoyZH13_03G042200/SoyZH13_03G042300/SoyZH13_03G042900/SoyZH13_03G132100/SoyZH13_05G182700/SoyZH13_07G231900/SoyZH13_08G003000/SoyZH13_08G036800/SoyZH13_11G085700/SoyZH13_13G000300/SoyZH13_14G065300/SoyZH13_19G135803/SoyZH13_19G136300
ko00563	Glycosylphosphatidylinositol (GPI)-anchor biosynthesis	0.272926	0.444778	0.61	0.919995	0.91498	SoyZH13_03G117000/SoyZH13_10G193500/SoyZH13_12G094500/SoyZH13_20G117701/SoyZH13_20G166500
ko00310	Lysine degradation	0.491266	0.744869	0.66	0.936905	0.91498	NewGene_202/SoyZH13_01G031300/SoyZH13_01G132000/SoyZH13_04G112100/SoyZH13_10G137500/SoyZH13_17G036400/SoyZH13_17G087500/SoyZH13_18G122200/SoyZH13_20G005000
ko00270	Cysteine and methionine metabolism	1.36463	1.77911	0.77	0.938466	0.91498	NewGene_2670/SoyZH13_01G031400/SoyZH13_01G181300/SoyZH13_02G007700/SoyZH13_02G040101/SoyZH13_02G246400/SoyZH13_02G246800/SoyZH13_03G223700/SoyZH13_05G197600/SoyZH13_06G005800/SoyZH13_06G105900/SoyZH13_06G252600/SoyZH13_08G242500/SoyZH13_08G248000/SoyZH13_08G308300/SoyZH13_10G158000/SoyZH13_10G225600/SoyZH13_11G020800/SoyZH13_11G234000/SoyZH13_12G185300/SoyZH13_14G044900/SoyZH13_18G067400/SoyZH13_…
ko00220	Arginine biosynthesis	0.327511	0.541236	0.61	0.939722	0.91498	SoyZH13_01G187500/SoyZH13_03G117102/SoyZH13_06G252600/SoyZH13_11G246100/SoyZH13_13G188900/SoyZH13_18G067400
ko00860	Porphyrin and chlorophyll metabolism	0.491266	0.750228	0.65	0.940044	0.91498	SoyZH13_01G197200/SoyZH13_04G224500/SoyZH13_06G110500/SoyZH13_06G135600/SoyZH13_06G294200/SoyZH13_08G144400/SoyZH13_08G338300/SoyZH13_12G199700/SoyZH13_15G077600
ko00780	Biotin metabolism	0.10917	0.241145	0.45	0.943799	0.91498	SoyZH13_08G096400/SoyZH13_11G154400
ko00650	Butanoate metabolism	0.218341	0.401908	0.54	0.944703	0.91498	SoyZH13_02G256200/SoyZH13_03G112200/SoyZH13_07G219700/SoyZH13_15G069900
ko00561	Glycerolipid metabolism	1.31004	1.74696	0.75	0.949633	0.91498	SoyZH13_01G014400/SoyZH13_01G031300/SoyZH13_03G008100/SoyZH13_03G062100/SoyZH13_03G148300/SoyZH13_04G036300/SoyZH13_05G233100/SoyZH13_06G271300/SoyZH13_08G053900/SoyZH13_10G045000/SoyZH13_10G137500/SoyZH13_11G077300/SoyZH13_11G117300/SoyZH13_12G129400/SoyZH13_13G099200/SoyZH13_13G230500/SoyZH13_14G070500/SoyZH13_15G012900/SoyZH13_17G087500/SoyZH13_17G210400/SoyZH13_17G231600/SoyZH13_18G122200/Soy…
ko00010	Glycolysis / Gluconeogenesis	1.80131	2.32571	0.77	0.954596	0.91498	SoyZH13_01G005900/SoyZH13_01G031300/SoyZH13_01G183800/SoyZH13_03G062100/SoyZH13_05G076500/SoyZH13_05G145500/SoyZH13_05G168700/SoyZH13_06G196300/SoyZH13_07G116900/SoyZH13_07G118500/SoyZH13_07G124800/SoyZH13_07G253500/SoyZH13_09G216900/SoyZH13_10G137500/SoyZH13_11G217000/SoyZH13_12G015000/SoyZH13_13G050102/SoyZH13_13G191800/SoyZH13_13G204500/SoyZH13_13G325400/SoyZH13_14G181700/SoyZH13_15G241200/Soy…
ko00770	Pantothenate and CoA biosynthesis	0.491266	0.787739	0.62	0.958427	0.91498	SoyZH13_01G031300/SoyZH13_02G256500/SoyZH13_07G168300/SoyZH13_10G137500/SoyZH13_14G033700/SoyZH13_14G192200/SoyZH13_15G069900/SoyZH13_17G087500/SoyZH13_18G122200
ko00250	Alanine, aspartate and glutamate metabolism	0.600437	0.927067	0.65	0.959094	0.91498	SoyZH13_01G187500/SoyZH13_04G039900/SoyZH13_05G027900/SoyZH13_06G252600/SoyZH13_11G234000/SoyZH13_13G188900/SoyZH13_14G056800/SoyZH13_14G150200/SoyZH13_17G094500/SoyZH13_18G059700/SoyZH13_18G067400
ko00966	Glucosinolate biosynthesis	0.0545852	0.166122	0.33	0.959482	0.91498	SoyZH13_11G200500
ko01212	Fatty acid metabolism	0.709607	1.0664	0.67	0.96058	0.91498	SoyZH13_01G190300/SoyZH13_03G128600/SoyZH13_04G133300/SoyZH13_07G141000/SoyZH13_08G096400/SoyZH13_08G195200/SoyZH13_08G263900/SoyZH13_09G172800/SoyZH13_10G011000/SoyZH13_11G154400/SoyZH13_15G183500/SoyZH13_18G170700/SoyZH13_U000085
ko00300	Lysine biosynthesis	0.0545852	0.171481	0.32	0.963467	0.91498	SoyZH13_03G021000
ko03440	Homologous recombination	0.982533	1.43615	0.68	0.971136	0.91498	NewGene_1485/SoyZH13_01G148900/SoyZH13_01G200000/SoyZH13_02G201700/SoyZH13_02G240700/SoyZH13_04G022700/SoyZH13_05G174000/SoyZH13_06G022200/SoyZH13_09G061100/SoyZH13_11G077600/SoyZH13_11G101300/SoyZH13_12G211500/SoyZH13_13G066500/SoyZH13_13G317300/SoyZH13_14G050900/SoyZH13_14G191200/SoyZH13_16G112500/SoyZH13_18G002200
ko04136	Autophagy - other	0.218341	0.471572	0.46	0.978018	0.91498	SoyZH13_07G116600/SoyZH13_09G004100/SoyZH13_14G176100/SoyZH13_17G068600
ko03040	Spliceosome	2.78384	3.56358	0.78	0.978069	0.91498	NewGene_4412/SoyZH13_02G010700/SoyZH13_02G187100/SoyZH13_03G032400/SoyZH13_03G032406/SoyZH13_03G032500/SoyZH13_03G034200/SoyZH13_03G034600/SoyZH13_03G036200/SoyZH13_03G036700/SoyZH13_03G236200/SoyZH13_04G094100/SoyZH13_04G179300/SoyZH13_05G056502/SoyZH13_05G137802/SoyZH13_06G156900/SoyZH13_07G222300/SoyZH13_08G011000/SoyZH13_08G078200/SoyZH13_09G145000/SoyZH13_11G105400/SoyZH13_11G118800/SoyZH13_…
ko00130	Ubiquinone and other terpenoid-quinone biosynthesis	0.545852	0.948502	0.58	0.983421	0.91498	SoyZH13_01G010300/SoyZH13_06G235500/SoyZH13_08G058100/SoyZH13_08G089700/SoyZH13_10G066500/SoyZH13_11G166000/SoyZH13_12G014001/SoyZH13_12G185300/SoyZH13_12G198400/SoyZH13_15G002000
ko00510	N-Glycan biosynthesis	0.491266	0.884197	0.56	0.984821	0.91498	SoyZH13_01G155000/SoyZH13_05G136000/SoyZH13_05G163600/SoyZH13_08G127000/SoyZH13_09G129200/SoyZH13_11G240700/SoyZH13_16G010900/SoyZH13_18G012800/SoyZH13_20G092900
ko00670	One carbon pool by folate	0.10917	0.321526	0.34	0.984825	0.91498	SoyZH13_11G179500/SoyZH13_16G147600
ko00051	Fructose and mannose metabolism	0.709607	1.17357	0.6	0.985334	0.91498	SoyZH13_01G005900/SoyZH13_04G082200/SoyZH13_05G147500/SoyZH13_07G116900/SoyZH13_07G118500/SoyZH13_07G124800/SoyZH13_07G253500/SoyZH13_11G217000/SoyZH13_12G184200/SoyZH13_13G191800/SoyZH13_13G204500/SoyZH13_13G325400/SoyZH13_20G181200
ko00230	Purine metabolism	1.14629	1.73088	0.66	0.986719	0.91498	NewGene_6305/SoyZH13_01G183800/SoyZH13_02G065800/SoyZH13_04G030200/SoyZH13_05G076500/SoyZH13_06G030100/SoyZH13_07G237500/SoyZH13_10G046600/SoyZH13_10G172401/SoyZH13_11G179500/SoyZH13_11G246100/SoyZH13_12G003000/SoyZH13_14G056800/SoyZH13_14G194300/SoyZH13_15G150500/SoyZH13_16G052000/SoyZH13_17G083800/SoyZH13_17G134300/SoyZH13_18G114403/SoyZH13_20G138000/SoyZH13_20G191104
ko00061	Fatty acid biosynthesis	0.382096	0.750228	0.51	0.987288	0.91498	SoyZH13_04G133300/SoyZH13_08G096400/SoyZH13_08G195200/SoyZH13_10G011000/SoyZH13_11G154400/SoyZH13_18G170700/SoyZH13_U000085
ko00020	Citrate cycle (TCA cycle)	0.436681	0.835968	0.52	0.988669	0.91498	SoyZH13_01G029000/SoyZH13_01G181300/SoyZH13_08G150700/SoyZH13_08G152600/SoyZH13_14G024200/SoyZH13_15G245800/SoyZH13_17G036400/SoyZH13_18G248200
ko03410	Base excision repair	0.327511	0.685923	0.48	0.989215	0.91498	NewGene_782/SoyZH13_01G035400/SoyZH13_08G220700/SoyZH13_15G204500/SoyZH13_17G071000/SoyZH13_19G201300
ko00620	Pyruvate metabolism	0.982533	1.56476	0.63	0.990319	0.91498	SoyZH13_01G031300/SoyZH13_01G181300/SoyZH13_01G183800/SoyZH13_03G233200/SoyZH13_05G044500/SoyZH13_05G076500/SoyZH13_05G145500/SoyZH13_10G137500/SoyZH13_12G142200/SoyZH13_13G326700/SoyZH13_16G071100/SoyZH13_17G036400/SoyZH13_17G087500/SoyZH13_18G122200/SoyZH13_18G170700/SoyZH13_18G248200/SoyZH13_19G236600/SoyZH13_U000085
ko00900	Terpenoid backbone biosynthesis	0.327511	0.701999	0.47	0.991208	0.91498	SoyZH13_01G139600/SoyZH13_09G152300/SoyZH13_11G085800/SoyZH13_13G299500/SoyZH13_14G177000/SoyZH13_19G037100
ko00909	Sesquiterpenoid and triterpenoid biosynthesis	0.163755	0.493007	0.33	0.99556	0.91498	SoyZH13_05G072400/SoyZH13_07G001100/SoyZH13_10G106600
ko03022	Basal transcription factors	0.327511	0.755587	0.43	0.995619	0.91498	SoyZH13_02G198800/SoyZH13_05G225100/SoyZH13_07G079100/SoyZH13_08G057200/SoyZH13_14G169200/SoyZH13_17G117500
ko00630	Glyoxylate and dicarboxylate metabolism	0.818777	1.44687	0.57	0.995988	0.91498	SoyZH13_01G181300/SoyZH13_05G044500/SoyZH13_05G145500/SoyZH13_08G150700/SoyZH13_09G206100/SoyZH13_11G041400/SoyZH13_11G201200/SoyZH13_13G033700/SoyZH13_13G079200/SoyZH13_13G188900/SoyZH13_13G217000/SoyZH13_14G024200/SoyZH13_17G036400/SoyZH13_18G072700/SoyZH13_20G142000
ko03013	RNA transport	1.8559	2.80264	0.66	0.997427	0.91498	NewGene_2244/NewGene_94/SoyZH13_01G206800/SoyZH13_02G012300/SoyZH13_02G084700/SoyZH13_02G201900/SoyZH13_03G156800/SoyZH13_03G161600/SoyZH13_05G009900/SoyZH13_05G217800/SoyZH13_06G049500/SoyZH13_06G081000/SoyZH13_06G275000/SoyZH13_07G029100/SoyZH13_07G043700/SoyZH13_07G083200/SoyZH13_08G012600/SoyZH13_08G038000/SoyZH13_09G000200/SoyZH13_09G113300/SoyZH13_10G129901/SoyZH13_10G137800/SoyZH13_12G0691…
ko03008	Ribosome biogenesis in eukaryotes	1.03712	1.80591	0.57	0.998045	0.91498	SoyZH13_02G201900/SoyZH13_04G019000/SoyZH13_04G061700/SoyZH13_05G009900/SoyZH13_05G074702/SoyZH13_05G197500/SoyZH13_09G000200/SoyZH13_09G116800/SoyZH13_09G231300/SoyZH13_10G172401/SoyZH13_10G212900/SoyZH13_12G169800/SoyZH13_13G153100/SoyZH13_14G066500/SoyZH13_16G158300/SoyZH13_16G158400/SoyZH13_16G158401/SoyZH13_16G158700/SoyZH13_16G158800
ko00290	Valine, leucine and isoleucine biosynthesis	0.0545852	0.337602	0.16	0.998528	0.91498	SoyZH13_15G069900
ko03050	Proteasome	0.327511	0.846686	0.39	0.998723	0.91498	SoyZH13_06G108701/SoyZH13_08G271100/SoyZH13_10G260600/SoyZH13_11G142900/SoyZH13_13G301300/SoyZH13_17G157400
ko03018	RNA degradation	1.0917	1.92916	0.57	0.998822	0.91498	SoyZH13_01G005900/SoyZH13_02G012300/SoyZH13_03G240400/SoyZH13_05G002900/SoyZH13_05G031500/SoyZH13_06G196300/SoyZH13_07G022800/SoyZH13_07G118500/SoyZH13_07G253500/SoyZH13_11G154100/SoyZH13_12G084900/SoyZH13_13G287600/SoyZH13_13G289600/SoyZH13_13G325400/SoyZH13_16G041500/SoyZH13_17G090800/SoyZH13_19G093500/SoyZH13_19G244600/SoyZH13_20G071900/SoyZH13_20G181200
ko00710	Carbon fixation in photosynthetic organisms	0.600437	1.2861	0.47	0.999135	0.91498	SoyZH13_01G181300/SoyZH13_06G252600/SoyZH13_11G217000/SoyZH13_12G142200/SoyZH13_13G033700/SoyZH13_13G079200/SoyZH13_13G326700/SoyZH13_14G181700/SoyZH13_15G241200/SoyZH13_16G071100/SoyZH13_18G067400
ko00513	Various types of N-glycan biosynthesis	0.272926	0.787739	0.35	0.99916	0.91498	SoyZH13_08G152300/SoyZH13_16G010900/SoyZH13_16G139800/SoyZH13_20G092900/SoyZH13_20G162300
ko00062	Fatty acid elongation	0.10917	0.493007	0.22	0.999197	0.91498	SoyZH13_04G131400/SoyZH13_08G263900
ko00520	Amino sugar and nucleotide sugar metabolism	1.63755	2.67403	0.61	0.99921	0.91498	NewGene_5702/NewGene_6913/NewGene_6953/SoyZH13_01G052800/SoyZH13_02G040600/SoyZH13_02G281200/SoyZH13_03G196900/SoyZH13_05G128700/SoyZH13_05G142300/SoyZH13_05G208100/SoyZH13_06G240703/SoyZH13_07G116900/SoyZH13_08G011500/SoyZH13_08G102801/SoyZH13_08G152300/SoyZH13_08G201000/SoyZH13_10G209800/SoyZH13_13G259200/SoyZH13_14G009200/SoyZH13_14G105300/SoyZH13_14G169300/SoyZH13_15G014600/SoyZH13_15G118100/…
ko03015	mRNA surveillance pathway	0.927948	1.80591	0.51	0.999565	0.91498	NewGene_3008/NewGene_301/NewGene_3368/NewGene_3774/SoyZH13_02G012300/SoyZH13_03G135900/SoyZH13_07G013901/SoyZH13_08G191500/SoyZH13_09G063300/SoyZH13_10G055700/SoyZH13_10G171600/SoyZH13_16G098700/SoyZH13_16G124300/SoyZH13_16G191500/SoyZH13_19G139700/SoyZH13_19G173300/SoyZH13_20G189100
ko03430	Mismatch repair	0.327511	0.927067	0.35	0.999588	0.91498	SoyZH13_04G225300/SoyZH13_06G166900/SoyZH13_07G095000/SoyZH13_07G255600/SoyZH13_11G084200/SoyZH13_17G002800
ko01210	2-Oxocarboxylic acid metabolism	0.327511	0.932426	0.35	0.999619	0.91498	SoyZH13_06G252600/SoyZH13_08G150700/SoyZH13_11G200500/SoyZH13_14G024200/SoyZH13_15G069900/SoyZH13_18G067400
ko01230	Biosynthesis of amino acids	2.51092	3.85296	0.65	0.999642	0.91498	NewGene_2637/SoyZH13_01G005900/SoyZH13_01G183800/SoyZH13_02G040101/SoyZH13_02G044100/SoyZH13_02G190000/SoyZH13_03G021000/SoyZH13_03G025600/SoyZH13_03G223700/SoyZH13_04G058000/SoyZH13_05G076500/SoyZH13_05G168700/SoyZH13_05G186800/SoyZH13_06G196300/SoyZH13_06G252600/SoyZH13_07G118500/SoyZH13_07G253500/SoyZH13_08G150700/SoyZH13_08G308300/SoyZH13_10G263700/SoyZH13_11G217000/SoyZH13_11G235900/SoyZH13_…
ko03030	DNA replication	0.436681	1.11462	0.39	0.999658	0.91498	SoyZH13_04G225300/SoyZH13_06G166900/SoyZH13_07G222600/SoyZH13_07G222700/SoyZH13_07G255600/SoyZH13_11G110400/SoyZH13_17G002800/SoyZH13_17G033500
ko04145	Phagosome	0.382096	1.0664	0.36	0.999799	0.91498	SoyZH13_01G181100/SoyZH13_06G085100/SoyZH13_10G218001/SoyZH13_16G042100/SoyZH13_17G029400/SoyZH13_19G099100/SoyZH13_20G144501
ko03020	RNA polymerase	0.382096	1.07175	0.36	0.999813	0.91498	NewGene_4773/NewGene_503/NewGene_80/NewGene_900/SoyZH13_08G283400/SoyZH13_09G208200/SoyZH13_12G006300
ko01200	Carbon metabolism	2.62009	4.19056	0.63	0.999931	0.91498	SoyZH13_01G005900/SoyZH13_01G181300/SoyZH13_01G183800/SoyZH13_01G187500/SoyZH13_01G190300/SoyZH13_02G040101/SoyZH13_03G223700/SoyZH13_05G044500/SoyZH13_05G076500/SoyZH13_05G145500/SoyZH13_05G168700/SoyZH13_05G186800/SoyZH13_06G196300/SoyZH13_06G252600/SoyZH13_07G116900/SoyZH13_07G118500/SoyZH13_07G141000/SoyZH13_07G253500/SoyZH13_08G150700/SoyZH13_08G273200/SoyZH13_08G308300/SoyZH13_09G206100/Soy…
ko03420	Nucleotide excision repair	0.436681	1.26467	0.35	0.999957	0.91498	SoyZH13_04G225300/SoyZH13_05G225100/SoyZH13_06G166900/SoyZH13_07G079100/SoyZH13_07G255600/SoyZH13_11G037800/SoyZH13_17G002800/SoyZH13_18G220000
ko00195	Photosynthesis	0.382096	1.23788	0.31	0.999983	0.91498	SoyZH13_01G164500/SoyZH13_04G102700/SoyZH13_04G224700/SoyZH13_06G108500/SoyZH13_07G105400/SoyZH13_17G125800/SoyZH13_19G242300
ko00190	Oxidative phosphorylation	0.491266	2.13279	0.23	1	0.91498	SoyZH13_08G008600/SoyZH13_10G198100/SoyZH13_13G079900/SoyZH13_17G125800/SoyZH13_17G188000/SoyZH13_19G242300/SoyZH13_20G163100/SoyZH13_20G214400/SoyZH13_MG000700
ko03010	Ribosome	0.218341	3.9119	0.06	1	0.91498	SoyZH13_03G097900/SoyZH13_06G052801/SoyZH13_19G169002/SoyZH13_U000008

## Sheet: ZLC_vsZLS
ID	Description	GeneRatio（％）	BgRatio（％）	Rich_factor	pvalue	qvalue	geneID
ko03030	DNA replication	3.4188	1.11462	3.07	1.48611e-08	1.7364e-06	NewGene_2260/SoyZH13_01G170600/SoyZH13_02G264700/SoyZH13_04G187600/SoyZH13_04G222100/SoyZH13_04G224000/SoyZH13_04G225300/SoyZH13_05G019500/SoyZH13_06G073500/SoyZH13_06G148700/SoyZH13_06G166900/SoyZH13_07G070700/SoyZH13_08G080200/SoyZH13_08G099600/SoyZH13_08G295800/SoyZH13_09G045100/SoyZH13_10G129300/SoyZH13_11G164800/SoyZH13_11G194800/SoyZH13_12G036000/SoyZH13_12G087800/SoyZH13_14G118000/SoyZH13_…
ko03430	Mismatch repair	2.45726	0.927067	2.65	1.87956e-05	0.00109806	NewGene_2260/SoyZH13_04G187600/SoyZH13_04G222100/SoyZH13_04G224000/SoyZH13_04G225300/SoyZH13_04G230100/SoyZH13_05G019500/SoyZH13_06G148700/SoyZH13_06G166900/SoyZH13_07G070700/SoyZH13_08G115400/SoyZH13_09G170300/SoyZH13_10G121101/SoyZH13_11G164800/SoyZH13_11G194800/SoyZH13_12G087800/SoyZH13_14G118000/SoyZH13_17G060300/SoyZH13_17G076200/SoyZH13_17G126500/SoyZH13_17G190900/SoyZH13_18G065900/SoyZH13_…
ko04016	MAPK signaling pathway - plant	7.58547	4.94079	1.54	0.000208127	0.00810599	NewGene_4388/SoyZH13_01G019000/SoyZH13_01G020000/SoyZH13_01G164000/SoyZH13_01G202500/SoyZH13_02G007200/SoyZH13_02G093700/SoyZH13_02G208800/SoyZH13_02G210500/SoyZH13_02G229200/SoyZH13_04G039200/SoyZH13_04G053700/SoyZH13_05G076700/SoyZH13_05G102300/SoyZH13_05G104600/SoyZH13_05G121800/SoyZH13_05G212800/SoyZH13_06G084800/SoyZH13_06G155600/SoyZH13_08G005100/SoyZH13_08G032600/SoyZH13_08G042500/SoyZH13_…
ko04075	Plant hormone signal transduction	11.1111	8.07567	1.38	0.000497659	0.0145369	NewGene_4388/SoyZH13_01G019000/SoyZH13_01G019700/SoyZH13_01G020000/SoyZH13_01G095000/SoyZH13_01G164000/SoyZH13_01G206100/SoyZH13_02G080500/SoyZH13_02G081500/SoyZH13_02G093700/SoyZH13_02G199300/SoyZH13_02G210500/SoyZH13_02G229200/SoyZH13_03G058100/SoyZH13_04G031900/SoyZH13_04G037500/SoyZH13_04G067500/SoyZH13_04G229900/SoyZH13_05G047900/SoyZH13_05G102300/SoyZH13_05G104600/SoyZH13_05G130300/SoyZH13_…
ko03420	Nucleotide excision repair	2.5641	1.26467	2.03	0.000819143	0.0191421	NewGene_2260/SoyZH13_04G187600/SoyZH13_04G222100/SoyZH13_04G224000/SoyZH13_04G225300/SoyZH13_05G019500/SoyZH13_06G148700/SoyZH13_06G166900/SoyZH13_07G070700/SoyZH13_08G295800/SoyZH13_10G036900/SoyZH13_11G164800/SoyZH13_11G194800/SoyZH13_12G087800/SoyZH13_13G343300/SoyZH13_14G118000/SoyZH13_16G139700/SoyZH13_16G193900/SoyZH13_17G060300/SoyZH13_17G076200/SoyZH13_17G126500/SoyZH13_17G190900/SoyZH13_…
ko03440	Homologous recombination	2.77778	1.43615	1.93	0.00102397	0.0199405	NewGene_2260/SoyZH13_01G047200/SoyZH13_01G147100/SoyZH13_01G200000/SoyZH13_04G187600/SoyZH13_05G019500/SoyZH13_06G148700/SoyZH13_08G295800/SoyZH13_09G041700/SoyZH13_09G061100/SoyZH13_10G013900/SoyZH13_11G173100/SoyZH13_11G194800/SoyZH13_12G059300/SoyZH13_12G151201/SoyZH13_13G010000/SoyZH13_14G118000/SoyZH13_15G088200/SoyZH13_16G042200/SoyZH13_16G139700/SoyZH13_17G060300/SoyZH13_17G076200/SoyZH13_…
ko03410	Base excision repair	1.60256	0.685923	2.34	0.0018951	0.0316325	SoyZH13_03G171800/SoyZH13_04G169600/SoyZH13_04G187600/SoyZH13_05G134500/SoyZH13_06G148700/SoyZH13_08G295800/SoyZH13_10G017600/SoyZH13_10G129300/SoyZH13_11G164800/SoyZH13_13G008802/SoyZH13_13G338300/SoyZH13_15G204500/SoyZH13_16G139700/SoyZH13_16G193900/SoyZH13_18G065900
ko00531	Glycosaminoglycan degradation	1.7094	0.835968	2.04	0.00523985	0.0763466	SoyZH13_01G160100/SoyZH13_02G048700/SoyZH13_04G027300/SoyZH13_06G003600/SoyZH13_07G147900/SoyZH13_08G314900/SoyZH13_09G042700/SoyZH13_10G190400/SoyZH13_10G258500/SoyZH13_10G268600/SoyZH13_13G085600/SoyZH13_13G299900/SoyZH13_15G023800/SoyZH13_19G144200/SoyZH13_20G097500/SoyZH13_20G223700
ko00062	Fatty acid elongation	1.17521	0.493007	2.38	0.00625731	0.0763466	SoyZH13_02G052101/SoyZH13_02G113200/SoyZH13_03G110600/SoyZH13_08G247900/SoyZH13_08G263900/SoyZH13_10G164100/SoyZH13_10G269300/SoyZH13_18G129500/SoyZH13_19G113300/SoyZH13_20G196300/SoyZH13_20G224600
ko00780	Biotin metabolism	0.747863	0.241145	3.1	0.00668521	0.0763466	SoyZH13_04G116602/SoyZH13_05G118700/SoyZH13_06G286800/SoyZH13_08G325800/SoyZH13_11G098600/SoyZH13_12G026300/SoyZH13_15G051100
ko00604	Glycosphingolipid biosynthesis - ganglio series	1.38889	0.643052	2.16	0.00718758	0.0763466	SoyZH13_01G160100/SoyZH13_02G048700/SoyZH13_04G027300/SoyZH13_07G147900/SoyZH13_10G190400/SoyZH13_10G258500/SoyZH13_10G268600/SoyZH13_13G085600/SoyZH13_13G299900/SoyZH13_15G023800/SoyZH13_19G144200/SoyZH13_20G097500/SoyZH13_20G223700
ko00052	Galactose metabolism	2.77778	1.7416	1.59	0.013078	0.127339	NewGene_6913/SoyZH13_01G160100/SoyZH13_01G187101/SoyZH13_01G208000/SoyZH13_02G048700/SoyZH13_03G123000/SoyZH13_04G027300/SoyZH13_06G167900/SoyZH13_07G147900/SoyZH13_10G111000/SoyZH13_10G132100/SoyZH13_10G190400/SoyZH13_10G258500/SoyZH13_12G021200/SoyZH13_13G085600/SoyZH13_13G299900/SoyZH13_15G023800/SoyZH13_15G128900/SoyZH13_17G107500/SoyZH13_19G018900/SoyZH13_19G144200/SoyZH13_19G182300/SoyZH13_…
ko04626	Plant-pathogen interaction	10.6838	8.63298	1.24	0.0146503	0.131675	SoyZH13_01G164000/SoyZH13_01G206200/SoyZH13_01G206900/SoyZH13_02G000100/SoyZH13_02G023100/SoyZH13_02G042500/SoyZH13_02G052101/SoyZH13_02G093700/SoyZH13_02G113100/SoyZH13_02G113200/SoyZH13_02G192800/SoyZH13_02G210500/SoyZH13_02G225200/SoyZH13_03G077800/SoyZH13_03G110600/SoyZH13_03G152300/SoyZH13_04G225400/SoyZH13_05G076700/SoyZH13_05G084300/SoyZH13_05G104600/SoyZH13_05G122700/SoyZH13_05G181500/Soy…
ko00072	Synthesis and degradation of ketone bodies	0.42735	0.112534	3.8	0.0190117	0.158669	SoyZH13_07G219600/SoyZH13_07G252600/SoyZH13_17G005300/SoyZH13_20G039200
ko01212	Fatty acid metabolism	1.81624	1.0664	1.7	0.0227812	0.17373	SoyZH13_05G011700/SoyZH13_05G118700/SoyZH13_07G252600/SoyZH13_08G263900/SoyZH13_08G325800/SoyZH13_11G017200/SoyZH13_11G098600/SoyZH13_12G026300/SoyZH13_13G044000/SoyZH13_15G051100/SoyZH13_17G005300/SoyZH13_18G129500/SoyZH13_18G170400/SoyZH13_18G170700/SoyZH13_19G026400/SoyZH13_19G204900/SoyZH13_20G053900
ko00061	Fatty acid biosynthesis	1.38889	0.750228	1.85	0.0237901	0.17373	SoyZH13_05G011700/SoyZH13_05G118700/SoyZH13_08G325800/SoyZH13_11G017200/SoyZH13_11G098600/SoyZH13_12G026300/SoyZH13_13G044000/SoyZH13_15G051100/SoyZH13_18G170400/SoyZH13_18G170700/SoyZH13_19G026400/SoyZH13_19G204900/SoyZH13_20G053900
ko00196	Photosynthesis - antenna proteins	0.534188	0.182198	2.93	0.026103	0.179408	SoyZH13_02G075600/SoyZH13_02G282000/SoyZH13_05G138900/SoyZH13_16G145001/SoyZH13_16G147801
ko04712	Circadian rhythm - plant	2.35043	1.54868	1.52	0.0344211	0.223435	SoyZH13_01G048300/SoyZH13_03G017700/SoyZH13_04G095000/SoyZH13_04G145700/SoyZH13_04G147000/SoyZH13_05G025100/SoyZH13_05G049301/SoyZH13_07G012500/SoyZH13_08G199601/SoyZH13_10G129900/SoyZH13_10G213000/SoyZH13_11G010700/SoyZH13_12G137400/SoyZH13_13G334700/SoyZH13_16G003300/SoyZH13_17G064100/SoyZH13_17G095900/SoyZH13_17G098600/SoyZH13_17G143900/SoyZH13_19G021300/SoyZH13_19G208200/SoyZH13_20G033500
ko00460	Cyanoamino acid metabolism	1.60256	0.996731	1.61	0.0476997	0.293333	SoyZH13_02G059900/SoyZH13_06G040200/SoyZH13_06G102600/SoyZH13_09G022800/SoyZH13_09G183100/SoyZH13_11G125300/SoyZH13_11G233401/SoyZH13_11G233900/SoyZH13_12G050500/SoyZH13_12G215400/SoyZH13_14G040800/SoyZH13_15G059600/SoyZH13_16G129300/SoyZH13_19G196100/SoyZH13_20G051700
ko00430	Taurine and hypotaurine metabolism	0.320513	0.0910991	3.52	0.0505668	0.295416	SoyZH13_09G151900/SoyZH13_11G233401/SoyZH13_11G233900
ko00600	Sphingolipid metabolism	1.60256	1.05032	1.53	0.0687264	0.382387	SoyZH13_01G160100/SoyZH13_02G048700/SoyZH13_04G027300/SoyZH13_06G287600/SoyZH13_07G147900/SoyZH13_08G316300/SoyZH13_10G190400/SoyZH13_10G258500/SoyZH13_13G085600/SoyZH13_13G185100/SoyZH13_13G299900/SoyZH13_15G023800/SoyZH13_18G066800/SoyZH13_19G144200/SoyZH13_20G097500
ko00650	Butanoate metabolism	0.747863	0.401908	1.86	0.0816636	0.433716	SoyZH13_07G219600/SoyZH13_07G224700/SoyZH13_07G252600/SoyZH13_09G151900/SoyZH13_15G069900/SoyZH13_17G005300/SoyZH13_20G039200
ko00260	Glycine, serine and threonine metabolism	1.60256	1.08783	1.47	0.0866494	0.440187	SoyZH13_01G058800/SoyZH13_01G149400/SoyZH13_03G141700/SoyZH13_04G048900/SoyZH13_05G168700/SoyZH13_05G170600/SoyZH13_06G048300/SoyZH13_06G102600/SoyZH13_08G266700/SoyZH13_09G183100/SoyZH13_11G234000/SoyZH13_15G105000/SoyZH13_17G127800/SoyZH13_18G033800/SoyZH13_20G047900
ko00561	Glycerolipid metabolism	2.35043	1.74696	1.35	0.0974517	0.474436	SoyZH13_01G094200/SoyZH13_03G061900/SoyZH13_03G067600/SoyZH13_03G200700/SoyZH13_04G021800/SoyZH13_05G233100/SoyZH13_08G053900/SoyZH13_08G300100/SoyZH13_10G011200/SoyZH13_12G042600/SoyZH13_12G134603/SoyZH13_13G032100/SoyZH13_13G145200/SoyZH13_13G312400/SoyZH13_14G203000/SoyZH13_17G130500/SoyZH13_17G247000/SoyZH13_18G226000/SoyZH13_19G046000/SoyZH13_19G046300/SoyZH13_19G234800/SoyZH13_U000457
ko00790	Folate biosynthesis	0.747863	0.439419	1.7	0.116914	0.546419	SoyZH13_01G058600/SoyZH13_01G111902/SoyZH13_02G111500/SoyZH13_05G164100/SoyZH13_08G327300/SoyZH13_11G174101/SoyZH13_12G203600
ko00511	Other glycan degradation	1.60256	1.15214	1.39	0.123734	0.556051	SoyZH13_01G160100/SoyZH13_02G048700/SoyZH13_04G027300/SoyZH13_07G147900/SoyZH13_10G190400/SoyZH13_10G241400/SoyZH13_10G258500/SoyZH13_10G268600/SoyZH13_13G085600/SoyZH13_13G299900/SoyZH13_15G023800/SoyZH13_16G063100/SoyZH13_19G144200/SoyZH13_20G097500/SoyZH13_20G223700
ko00640	Propanoate metabolism	0.854701	0.551953	1.55	0.145416	0.593756	SoyZH13_07G252600/SoyZH13_09G024400/SoyZH13_13G044000/SoyZH13_17G005300/SoyZH13_17G211400/SoyZH13_18G170400/SoyZH13_18G170700/SoyZH13_19G026400
ko00945	Stilbenoid, diarylheptanoid and gingerol biosynthesis	0.854701	0.551953	1.55	0.145416	0.593756	NewGene_6413/SoyZH13_03G225400/SoyZH13_06G092200/SoyZH13_08G103900/SoyZH13_08G294800/SoyZH13_18G093600/SoyZH13_18G093700/SoyZH13_19G229200
ko00500	Starch and sucrose metabolism	5.12821	4.39419	1.17	0.148865	0.593756	NewGene_6404/SoyZH13_01G086301/SoyZH13_02G066202/SoyZH13_02G271600/SoyZH13_03G048202/SoyZH13_03G195700/SoyZH13_05G066300/SoyZH13_05G221800/SoyZH13_06G099800/SoyZH13_06G140600/SoyZH13_07G054200/SoyZH13_07G253400/SoyZH13_08G041300/SoyZH13_08G041800/SoyZH13_09G022800/SoyZH13_09G134002/SoyZH13_10G016900/SoyZH13_10G157500/SoyZH13_10G184800/SoyZH13_10G250400/SoyZH13_11G038700/SoyZH13_11G048200/SoyZH13_…
ko00730	Thiamine metabolism	0.747863	0.471572	1.59	0.152451	0.593756	SoyZH13_03G122500/SoyZH13_05G052100/SoyZH13_09G207900/SoyZH13_12G006600/SoyZH13_14G119300/SoyZH13_17G031300/SoyZH13_20G198100
ko00941	Flavonoid biosynthesis	1.38889	1.04496	1.33	0.181824	0.671337	NewGene_6413/SoyZH13_01G106100/SoyZH13_03G051500/SoyZH13_03G225400/SoyZH13_06G092200/SoyZH13_06G137100/SoyZH13_08G103900/SoyZH13_08G294800/SoyZH13_11G010700/SoyZH13_12G061300/SoyZH13_18G093600/SoyZH13_18G093700/SoyZH13_19G229200
ko00240	Pyrimidine metabolism	1.49573	1.14142	1.31	0.183862	0.671337	SoyZH13_05G177400/SoyZH13_06G084800/SoyZH13_07G054200/SoyZH13_08G183100/SoyZH13_10G083500/SoyZH13_13G015000/SoyZH13_13G177000/SoyZH13_13G291400/SoyZH13_15G204800/SoyZH13_16G023100/SoyZH13_16G039800/SoyZH13_18G047700/SoyZH13_19G178800/SoyZH13_20G053100
ko00230	Purine metabolism	2.13675	1.73088	1.23	0.194966	0.690311	NewGene_2309/SoyZH13_05G000800/SoyZH13_05G064900/SoyZH13_06G084800/SoyZH13_07G054200/SoyZH13_08G183100/SoyZH13_10G054900/SoyZH13_10G142500/SoyZH13_10G172401/SoyZH13_10G209900/SoyZH13_11G224200/SoyZH13_13G218600/SoyZH13_14G038000/SoyZH13_14G164600/SoyZH13_15G070400/SoyZH13_16G023100/SoyZH13_16G039800/SoyZH13_16G154700/SoyZH13_20G106703/SoyZH13_20G211100
ko00942	Anthocyanin biosynthesis	0.213675	0.0910991	2.35	0.208735	0.715668	SoyZH13_07G169200/SoyZH13_13G233200
ko00300	Lysine biosynthesis	0.320513	0.171481	1.87	0.215115	0.715668	SoyZH13_07G057400/SoyZH13_10G051200/SoyZH13_20G047900
ko00590	Arachidonic acid metabolism	0.641026	0.43406	1.48	0.220503	0.715668	SoyZH13_05G193300/SoyZH13_07G121800/SoyZH13_11G233401/SoyZH13_11G233900/SoyZH13_17G177900/SoyZH13_20G221100
ko00520	Amino sugar and nucleotide sugar metabolism	3.09829	2.67403	1.16	0.230873	0.729074	NewGene_6913/SoyZH13_01G187101/SoyZH13_01G208000/SoyZH13_02G007200/SoyZH13_02G189700/SoyZH13_03G196900/SoyZH13_04G178000/SoyZH13_05G208100/SoyZH13_08G102801/SoyZH13_08G201000/SoyZH13_09G134002/SoyZH13_09G210400/SoyZH13_10G237600/SoyZH13_10G268600/SoyZH13_12G021200/SoyZH13_12G160900/SoyZH13_13G070600/SoyZH13_13G083300/SoyZH13_13G259200/SoyZH13_13G335801/SoyZH13_14G157200/SoyZH13_15G029000/SoyZH13_…
ko00220	Arginine biosynthesis	0.747863	0.541236	1.38	0.243483	0.746216	SoyZH13_01G123300/SoyZH13_04G088800/SoyZH13_05G045101/SoyZH13_07G098900/SoyZH13_07G166200/SoyZH13_13G113700/SoyZH13_17G124200
ko00250	Alanine, aspartate and glutamate metabolism	1.17521	0.927067	1.27	0.25183	0.746216	NewGene_2309/SoyZH13_04G088800/SoyZH13_05G027900/SoyZH13_05G045101/SoyZH13_05G170600/SoyZH13_06G040200/SoyZH13_07G098900/SoyZH13_07G224700/SoyZH13_09G151900/SoyZH13_11G234000/SoyZH13_17G124200
ko00310	Lysine degradation	0.961538	0.744869	1.29	0.26322	0.746216	SoyZH13_03G149800/SoyZH13_03G228600/SoyZH13_07G252600/SoyZH13_11G065302/SoyZH13_13G312400/SoyZH13_16G043600/SoyZH13_16G091100/SoyZH13_17G005300/SoyZH13_17G141500
ko04122	Sulfur relay system	0.213675	0.107175	1.99	0.265344	0.746216	SoyZH13_06G291400/SoyZH13_19G124200
ko00280	Valine, leucine and isoleucine degradation	1.28205	1.04496	1.23	0.274284	0.746216	SoyZH13_05G170600/SoyZH13_07G219600/SoyZH13_07G252600/SoyZH13_09G024400/SoyZH13_10G028400/SoyZH13_11G234000/SoyZH13_12G217902/SoyZH13_13G312400/SoyZH13_17G005300/SoyZH13_17G086700/SoyZH13_17G211400/SoyZH13_20G039200
ko00450	Selenocompound metabolism	0.42735	0.284015	1.5	0.274621	0.746216	SoyZH13_10G158000/SoyZH13_11G085900/SoyZH13_13G001003/SoyZH13_19G100500
ko00740	Riboflavin metabolism	0.534188	0.380473	1.4	0.283758	0.75352	SoyZH13_05G164100/SoyZH13_05G232900/SoyZH13_07G054200/SoyZH13_16G023100/SoyZH13_20G091600
ko00073	Cutin, suberine and wax biosynthesis	0.747863	0.578747	1.29	0.298289	0.774504	SoyZH13_03G090100/SoyZH13_07G243000/SoyZH13_11G158800/SoyZH13_13G073500/SoyZH13_13G322400/SoyZH13_15G023500/SoyZH13_17G014900
ko00904	Diterpenoid biosynthesis	0.747863	0.584106	1.28	0.306337	0.778109	SoyZH13_09G028700/SoyZH13_09G134300/SoyZH13_13G196700/SoyZH13_13G343000/SoyZH13_15G002202/SoyZH13_15G130400/SoyZH13_17G193900
ko00564	Glycerophospholipid metabolism	1.81624	1.61835	1.12	0.347222	0.851889	SoyZH13_01G188800/SoyZH13_02G086800/SoyZH13_02G132501/SoyZH13_03G118900/SoyZH13_03G200700/SoyZH13_04G065200/SoyZH13_05G105100/SoyZH13_06G064100/SoyZH13_06G161600/SoyZH13_07G121800/SoyZH13_08G305700/SoyZH13_09G048700/SoyZH13_10G011200/SoyZH13_11G036500/SoyZH13_12G011100/SoyZH13_12G042600/SoyZH13_20G072500
ko00040	Pentose and glucuronate interconversions	2.88462	2.64723	1.09	0.349965	0.851889	NewGene_1973/SoyZH13_01G187101/SoyZH13_01G193900/SoyZH13_02G015900/SoyZH13_03G061900/SoyZH13_03G204300/SoyZH13_04G106600/SoyZH13_04G178000/SoyZH13_06G143700/SoyZH13_08G042000/SoyZH13_09G020700/SoyZH13_09G030400/SoyZH13_09G038800/SoyZH13_09G073300/SoyZH13_09G105300/SoyZH13_09G109500/SoyZH13_10G063600/SoyZH13_10G192100/SoyZH13_11G032300/SoyZH13_12G134603/SoyZH13_13G083300/SoyZH13_15G141200/SoyZH13_…
ko00195	Photosynthesis	1.38889	1.23788	1.12	0.375272	0.886915	NewGene_6280/SoyZH13_04G192400/SoyZH13_04G224700/SoyZH13_05G108900/SoyZH13_06G144100/SoyZH13_U000037/SoyZH13_U000044/SoyZH13_U000123/SoyZH13_U000126/SoyZH13_U000195/SoyZH13_U000258/SoyZH13_U000311/SoyZH13_U000312
ko00630	Glyoxylate and dicarboxylate metabolism	1.60256	1.44687	1.11	0.379536	0.886915	SoyZH13_04G048900/SoyZH13_06G048300/SoyZH13_06G102600/SoyZH13_07G098900/SoyZH13_07G169800/SoyZH13_07G169900/SoyZH13_07G252600/SoyZH13_09G183100/SoyZH13_12G153100/SoyZH13_15G105000/SoyZH13_17G005300/SoyZH13_18G033800/SoyZH13_19G196100/SoyZH13_U000081/SoyZH13_U000194
ko00785	Lipoic acid metabolism	0.106838	0.0535877	1.99	0.402335	0.892013	SoyZH13_10G237201
ko00340	Histidine metabolism	0.534188	0.444778	1.2	0.403833	0.892013	SoyZH13_02G044100/SoyZH13_13G312400/SoyZH13_16G110600/SoyZH13_19G161700/SoyZH13_20G162000
ko00592	alpha-Linolenic acid metabolism	0.854701	0.750228	1.14	0.40462	0.892013	SoyZH13_01G188800/SoyZH13_02G132501/SoyZH13_07G121800/SoyZH13_11G036500/SoyZH13_11G200700/SoyZH13_12G044500/SoyZH13_16G007400/SoyZH13_20G072500
ko00051	Fructose and mannose metabolism	1.28205	1.17357	1.09	0.418774	0.898785	SoyZH13_09G007700/SoyZH13_09G134002/SoyZH13_09G248402/SoyZH13_10G111000/SoyZH13_12G021200/SoyZH13_14G179300/SoyZH13_15G029000/SoyZH13_18G263700/SoyZH13_20G006800/SoyZH13_20G109600/SoyZH13_20G140400/SoyZH13_20G181200
ko00760	Nicotinate and nicotinamide metabolism	0.534188	0.466213	1.15	0.443783	0.898785	SoyZH13_07G054200/SoyZH13_08G183100/SoyZH13_12G209702/SoyZH13_16G023100/SoyZH13_19G178800
ko01230	Biosynthesis of amino acids	3.95299	3.85296	1.03	0.460159	0.898785	SoyZH13_01G088800/SoyZH13_01G123300/SoyZH13_02G040300/SoyZH13_02G044100/SoyZH13_03G084400/SoyZH13_03G141700/SoyZH13_03G221500/SoyZH13_04G088800/SoyZH13_04G195401/SoyZH13_05G000800/SoyZH13_05G045101/SoyZH13_05G168700/SoyZH13_06G102600/SoyZH13_07G057400/SoyZH13_07G098900/SoyZH13_07G166200/SoyZH13_09G183100/SoyZH13_10G051200/SoyZH13_10G111000/SoyZH13_10G209900/SoyZH13_11G228600/SoyZH13_12G153100/Soy…
ko00562	Inositol phosphate metabolism	1.49573	1.43079	1.05	0.471361	0.898785	SoyZH13_05G210400/SoyZH13_06G161600/SoyZH13_07G257400/SoyZH13_08G132500/SoyZH13_09G070300/SoyZH13_10G056800/SoyZH13_10G235800/SoyZH13_11G051900/SoyZH13_11G236400/SoyZH13_13G053200/SoyZH13_15G209301/SoyZH13_17G147000/SoyZH13_18G017000/SoyZH13_19G015300
ko00900	Terpenoid backbone biosynthesis	0.747863	0.701999	1.07	0.48717	0.898785	SoyZH13_07G252600/SoyZH13_14G119300/SoyZH13_14G177000/SoyZH13_16G090800/SoyZH13_17G005300/SoyZH13_19G221700/SoyZH13_20G050800
ko00901	Indole alkaloid biosynthesis	0.106838	0.069664	1.53	0.48788	0.898785	SoyZH13_19G117400
ko00410	beta-Alanine metabolism	0.854701	0.809174	1.06	0.488621	0.898785	SoyZH13_01G058800/SoyZH13_01G149400/SoyZH13_08G266700/SoyZH13_09G024400/SoyZH13_09G151900/SoyZH13_11G209600/SoyZH13_13G312400/SoyZH13_17G211400
ko00330	Arginine and proline metabolism	1.06838	1.02352	1.04	0.490867	0.898785	SoyZH13_01G088800/SoyZH13_01G123300/SoyZH13_05G027900/SoyZH13_05G106700/SoyZH13_11G209600/SoyZH13_13G190700/SoyZH13_13G312400/SoyZH13_18G033100/SoyZH13_18G195400/SoyZH13_19G016300
ko00909	Sesquiterpenoid and triterpenoid biosynthesis	0.534188	0.493007	1.08	0.492716	0.898785	SoyZH13_05G072400/SoyZH13_07G173300/SoyZH13_12G123400/SoyZH13_19G067200/SoyZH13_20G178200
ko00402	Benzoxazinoid biosynthesis	0.213675	0.176839	1.21	0.498225	0.898785	SoyZH13_08G331500/SoyZH13_18G143400
ko02010	ABC transporters	1.49573	1.46294	1.02	0.505159	0.898785	SoyZH13_02G172500/SoyZH13_05G011400/SoyZH13_05G127200/SoyZH13_05G134600/SoyZH13_07G075500/SoyZH13_10G052400/SoyZH13_10G082500/SoyZH13_10G200300/SoyZH13_10G268500/SoyZH13_12G157800/SoyZH13_13G122700/SoyZH13_18G139700/SoyZH13_20G112300/SoyZH13_20G160600
ko00440	Phosphonate and phosphinate metabolism	0.106838	0.0750228	1.42	0.513585	0.898785	SoyZH13_09G048700
ko00603	Glycosphingolipid biosynthesis - globo and isoglobo series	0.213675	0.182198	1.17	0.514238	0.898785	SoyZH13_10G268600/SoyZH13_20G223700
ko04144	Endocytosis	3.31197	3.29564	1	0.5155	0.898785	SoyZH13_01G030800/SoyZH13_01G075300/SoyZH13_01G127900/SoyZH13_01G162900/SoyZH13_02G033500/SoyZH13_02G041400/SoyZH13_02G086800/SoyZH13_02G242100/SoyZH13_05G053200/SoyZH13_05G103300/SoyZH13_05G184500/SoyZH13_06G064100/SoyZH13_08G245100/SoyZH13_08G247600/SoyZH13_09G008600/SoyZH13_09G014400/SoyZH13_09G015300/SoyZH13_09G078600/SoyZH13_10G056800/SoyZH13_10G065600/SoyZH13_11G134900/SoyZH13_12G058400/Soy…
ko03018	RNA degradation	1.92308	1.92916	1	0.540159	0.898785	SoyZH13_01G123000/SoyZH13_02G066900/SoyZH13_03G133800/SoyZH13_07G008600/SoyZH13_08G165000/SoyZH13_10G111000/SoyZH13_10G119100/SoyZH13_10G120200/SoyZH13_11G154100/SoyZH13_12G084900/SoyZH13_13G089000/SoyZH13_13G322100/SoyZH13_16G135600/SoyZH13_17G057300/SoyZH13_18G048200/SoyZH13_19G184700/SoyZH13_20G070400/SoyZH13_20G181200
ko00480	Glutathione metabolism	1.28205	1.29146	0.99	0.552417	0.898785	SoyZH13_03G096000/SoyZH13_03G137500/SoyZH13_05G193300/SoyZH13_07G130700/SoyZH13_07G130800/SoyZH13_07G130801/SoyZH13_07G131800/SoyZH13_08G167200/SoyZH13_10G268800/SoyZH13_11G233401/SoyZH13_11G233900/SoyZH13_17G070900
ko00960	Tropane, piperidine and pyridine alkaloid biosynthesis	0.641026	0.637694	1.01	0.553821	0.898785	SoyZH13_01G058800/SoyZH13_01G149400/SoyZH13_08G266700/SoyZH13_12G054400/SoyZH13_18G034000/SoyZH13_20G162000
ko00965	Betalain biosynthesis	0.42735	0.423343	1.01	0.564452	0.898785	SoyZH13_02G100100/SoyZH13_02G193300/SoyZH13_04G087700/SoyZH13_20G034700
ko00053	Ascorbate and aldarate metabolism	0.961538	0.986014	0.98	0.578961	0.898785	SoyZH13_01G187101/SoyZH13_02G154300/SoyZH13_04G178000/SoyZH13_05G210400/SoyZH13_10G268800/SoyZH13_13G083300/SoyZH13_13G312400/SoyZH13_14G038102/SoyZH13_17G185100
ko00670	One carbon pool by folate	0.320513	0.321526	1	0.585095	0.898785	SoyZH13_06G102600/SoyZH13_09G183100/SoyZH13_15G105000
ko00908	Zeatin biosynthesis	0.747863	0.787739	0.95	0.610018	0.898785	SoyZH13_10G100901/SoyZH13_11G223000/SoyZH13_13G187100/SoyZH13_14G094000/SoyZH13_19G027000/SoyZH13_19G172003/SoyZH13_20G103800
ko00071	Fatty acid degradation	0.854701	0.910991	0.94	0.623845	0.898785	SoyZH13_06G056900/SoyZH13_07G252600/SoyZH13_09G145200/SoyZH13_11G017200/SoyZH13_13G312400/SoyZH13_14G038800/SoyZH13_17G005300/SoyZH13_19G204900
ko04070	Phosphatidylinositol signaling system	1.17521	1.24859	0.94	0.625066	0.898785	NewGene_5551/SoyZH13_05G076700/SoyZH13_07G257400/SoyZH13_10G056800/SoyZH13_10G235800/SoyZH13_11G051900/SoyZH13_13G051400/SoyZH13_13G053200/SoyZH13_13G067500/SoyZH13_19G015300/SoyZH13_19G144700
ko00750	Vitamin B6 metabolism	0.213675	0.225068	0.95	0.629695	0.898785	NewGene_7067/NewGene_979
ko00100	Steroid biosynthesis	0.42735	0.460854	0.93	0.631884	0.898785	SoyZH13_03G102600/SoyZH13_05G218101/SoyZH13_09G168101/SoyZH13_U000454
ko00565	Ether lipid metabolism	0.42735	0.460854	0.93	0.631884	0.898785	SoyZH13_02G086800/SoyZH13_06G064100/SoyZH13_06G161600/SoyZH13_07G121800
ko00906	Carotenoid biosynthesis	0.641026	0.707358	0.91	0.654994	0.898785	SoyZH13_06G189700/SoyZH13_07G198300/SoyZH13_11G055100/SoyZH13_14G076300/SoyZH13_15G230700/SoyZH13_17G001500
ko03450	Non-homologous end-joining	0.106838	0.112534	0.95	0.660828	0.898785	SoyZH13_10G129300
ko00950	Isoquinoline alkaloid biosynthesis	0.747863	0.852044	0.88	0.690871	0.898785	SoyZH13_01G058800/SoyZH13_01G149400/SoyZH13_08G266700/SoyZH13_12G100500/SoyZH13_16G177600/SoyZH13_18G160600/SoyZH13_19G190000
ko00660	C5-Branched dibasic acid metabolism	0.106838	0.12861	0.83	0.709402	0.898785	SoyZH13_15G069900
ko00620	Pyruvate metabolism	1.38889	1.56476	0.89	0.709946	0.898785	NewGene_396/SoyZH13_05G000800/SoyZH13_07G252600/SoyZH13_10G189500/SoyZH13_10G209900/SoyZH13_13G044000/SoyZH13_13G312400/SoyZH13_16G154700/SoyZH13_17G005300/SoyZH13_18G170400/SoyZH13_18G170700/SoyZH13_18G182700/SoyZH13_19G026400
ko00910	Nitrogen metabolism	0.42735	0.514442	0.83	0.715805	0.898785	SoyZH13_06G103900/SoyZH13_07G098900/SoyZH13_13G067600/SoyZH13_19G196100
ko03008	Ribosome biogenesis in eukaryotes	1.60256	1.80591	0.89	0.719614	0.898785	SoyZH13_01G035300/SoyZH13_02G028500/SoyZH13_08G199601/SoyZH13_09G184200/SoyZH13_10G172401/SoyZH13_10G212900/SoyZH13_10G217300/SoyZH13_11G015900/SoyZH13_13G334700/SoyZH13_14G038000/SoyZH13_16G003700/SoyZH13_16G158400/SoyZH13_17G084800/SoyZH13_17G143900/SoyZH13_19G171600
ko00261	Monobactam biosynthesis	0.106838	0.139328	0.77	0.737859	0.898785	SoyZH13_07G057400
ko01040	Biosynthesis of unsaturated fatty acids	0.213675	0.284015	0.75	0.752026	0.898785	SoyZH13_08G263900/SoyZH13_18G129500
ko00010	Glycolysis / Gluconeogenesis	2.02991	2.32571	0.87	0.761862	0.898785	SoyZH13_03G061900/SoyZH13_03G084400/SoyZH13_03G233900/SoyZH13_05G000800/SoyZH13_05G168700/SoyZH13_09G007700/SoyZH13_09G145200/SoyZH13_10G111000/SoyZH13_10G209900/SoyZH13_12G021200/SoyZH13_12G134603/SoyZH13_13G312400/SoyZH13_14G038800/SoyZH13_16G154700/SoyZH13_17G130500/SoyZH13_19G018900/SoyZH13_20G006800/SoyZH13_20G109600/SoyZH13_20G181200
ko00902	Monoterpenoid biosynthesis	0.106838	0.155404	0.69	0.775411	0.898785	SoyZH13_18G196200
ko01210	2-Oxocarboxylic acid metabolism	0.747863	0.932426	0.8	0.77549	0.898785	SoyZH13_02G040300/SoyZH13_07G166200/SoyZH13_12G153100/SoyZH13_13G113700/SoyZH13_15G059600/SoyZH13_15G069900/SoyZH13_16G106400
ko04145	Phagosome	0.854701	1.0664	0.8	0.786476	0.898785	SoyZH13_03G193601/SoyZH13_05G184500/SoyZH13_05G193700/SoyZH13_07G079000/SoyZH13_08G013700/SoyZH13_12G110300/SoyZH13_12G187000/SoyZH13_20G121900
ko00130	Ubiquinone and other terpenoid-quinone biosynthesis	0.747863	0.948502	0.79	0.790169	0.898785	SoyZH13_01G010300/SoyZH13_01G091900/SoyZH13_02G002100/SoyZH13_13G077600/SoyZH13_13G226800/SoyZH13_17G061900/SoyZH13_17G062100
ko00966	Glucosinolate biosynthesis	0.106838	0.166122	0.64	0.797409	0.898785	SoyZH13_15G059600
ko00020	Citrate cycle (TCA cycle)	0.641026	0.835968	0.77	0.80039	0.898785	SoyZH13_02G040300/SoyZH13_02G053600/SoyZH13_03G208400/SoyZH13_07G224100/SoyZH13_12G153100/SoyZH13_16G106400
ko00591	Linoleic acid metabolism	0.320513	0.460854	0.7	0.812359	0.898785	SoyZH13_07G121800/SoyZH13_11G200700/SoyZH13_16G007400
ko04120	Ubiquitin mediated proteolysis	2.24359	2.65259	0.85	0.815566	0.898785	SoyZH13_01G211700/SoyZH13_02G032900/SoyZH13_02G262400/SoyZH13_03G183200/SoyZH13_05G034300/SoyZH13_05G049700/SoyZH13_06G149800/SoyZH13_06G174800/SoyZH13_08G114100/SoyZH13_10G243200/SoyZH13_11G093000/SoyZH13_11G213000/SoyZH13_11G217500/SoyZH13_12G021300/SoyZH13_12G201400/SoyZH13_13G161000/SoyZH13_15G100100/SoyZH13_18G036600/SoyZH13_18G041400/SoyZH13_18G043400/SoyZH13_20G012300
ko00903	Limonene and pinene degradation	0.106838	0.182198	0.59	0.826438	0.898785	SoyZH13_13G312400
ko00510	N-Glycan biosynthesis	0.641026	0.884197	0.72	0.840838	0.898785	NewGene_5600/SoyZH13_05G163600/SoyZH13_09G129200/SoyZH13_12G206400/SoyZH13_18G012800/SoyZH13_20G128600
ko00940	Phenylpropanoid biosynthesis	2.77778	3.32244	0.84	0.853466	0.898785	NewGene_6413/SoyZH13_01G010300/SoyZH13_03G030900/SoyZH13_03G225400/SoyZH13_05G175300/SoyZH13_06G092200/SoyZH13_06G139300/SoyZH13_08G103900/SoyZH13_08G294800/SoyZH13_09G021900/SoyZH13_09G022800/SoyZH13_09G026400/SoyZH13_09G027600/SoyZH13_09G140800/SoyZH13_11G125300/SoyZH13_12G050500/SoyZH13_12G215400/SoyZH13_13G077600/SoyZH13_14G040800/SoyZH13_15G051400/SoyZH13_15G128100/SoyZH13_17G061900/SoyZH13_…
ko00270	Cysteine and methionine metabolism	1.38889	1.77911	0.78	0.855473	0.898785	SoyZH13_01G008100/SoyZH13_01G143700/SoyZH13_04G165800/SoyZH13_05G170600/SoyZH13_10G158000/SoyZH13_11G081400/SoyZH13_11G234000/SoyZH13_11G242100/SoyZH13_13G001003/SoyZH13_14G044900/SoyZH13_19G100500/SoyZH13_19G104900/SoyZH13_20G047900
ko04146	Peroxisome	1.06838	1.41472	0.76	0.858022	0.898785	SoyZH13_07G219600/SoyZH13_11G017200/SoyZH13_11G158800/SoyZH13_12G198700/SoyZH13_19G204900/SoyZH13_19G221700/SoyZH13_20G039200/SoyZH13_20G045800/SoyZH13_20G167600/SoyZH13_20G221100
ko00400	Phenylalanine, tyrosine and tryptophan biosynthesis	0.641026	0.910991	0.7	0.860282	0.898785	SoyZH13_03G141700/SoyZH13_03G221500/SoyZH13_04G195401/SoyZH13_11G228600/SoyZH13_17G023100/SoyZH13_20G162000
ko00380	Tryptophan metabolism	0.641026	0.91635	0.7	0.863926	0.898785	SoyZH13_05G106700/SoyZH13_06G265700/SoyZH13_07G252600/SoyZH13_12G103200/SoyZH13_13G312400/SoyZH13_17G005300
ko00770	Pantothenate and CoA biosynthesis	0.534188	0.787739	0.68	0.86607	0.898785	SoyZH13_07G054200/SoyZH13_11G209600/SoyZH13_13G312400/SoyZH13_15G069900/SoyZH13_16G023100
ko01200	Carbon metabolism	3.52564	4.19056	0.84	0.871376	0.898785	SoyZH13_02G040300/SoyZH13_02G053600/SoyZH13_03G084400/SoyZH13_04G048900/SoyZH13_05G000800/SoyZH13_05G168700/SoyZH13_06G048300/SoyZH13_06G102600/SoyZH13_07G252600/SoyZH13_09G024400/SoyZH13_09G183100/SoyZH13_10G111000/SoyZH13_10G189500/SoyZH13_10G209900/SoyZH13_12G021200/SoyZH13_12G153100/SoyZH13_13G044000/SoyZH13_14G038800/SoyZH13_15G105000/SoyZH13_16G106400/SoyZH13_16G154700/SoyZH13_17G005300/Soy…
ko03060	Protein export	0.534188	0.798457	0.67	0.873527	0.898785	SoyZH13_04G162700/SoyZH13_06G112500/SoyZH13_07G072000/SoyZH13_17G003300/SoyZH13_18G174100
ko00360	Phenylalanine metabolism	0.534188	0.841327	0.63	0.899926	0.898785	SoyZH13_01G058800/SoyZH13_01G149400/SoyZH13_05G106700/SoyZH13_08G266700/SoyZH13_20G162000
ko00514	Other types of O-glycan biosynthesis	0.106838	0.241145	0.44	0.901578	0.898785	SoyZH13_10G246900
ko00563	Glycosylphosphatidylinositol (GPI)-anchor biosynthesis	0.213675	0.444778	0.48	0.925264	0.898785	SoyZH13_03G058500/SoyZH13_06G176300
ko03022	Basal transcription factors	0.42735	0.755587	0.57	0.927803	0.898785	SoyZH13_02G219800/SoyZH13_04G042300/SoyZH13_08G057200/SoyZH13_13G231600
ko00513	Various types of N-glycan biosynthesis	0.42735	0.787739	0.54	0.941036	0.898785	SoyZH13_10G268600/SoyZH13_12G206400/SoyZH13_20G128600/SoyZH13_20G223700
ko00030	Pentose phosphate pathway	0.534188	0.937785	0.57	0.942453	0.898785	SoyZH13_09G007700/SoyZH13_10G111000/SoyZH13_20G006800/SoyZH13_20G109600/SoyZH13_20G181200
ko00350	Tyrosine metabolism	0.641026	1.08247	0.59	0.943254	0.898785	SoyZH13_01G058800/SoyZH13_01G149400/SoyZH13_08G266700/SoyZH13_09G145200/SoyZH13_14G038800/SoyZH13_20G162000
ko04130	SNARE interactions in vesicular transport	0.213675	0.525159	0.41	0.960499	0.898785	SoyZH13_10G078200/SoyZH13_16G134800
ko00290	Valine, leucine and isoleucine biosynthesis	0.106838	0.337602	0.32	0.961129	0.898785	SoyZH13_15G069900
ko03020	RNA polymerase	0.534188	1.07175	0.5	0.974678	0.898785	NewGene_503/SoyZH13_12G006300/SoyZH13_12G144402/SoyZH13_18G249302/SoyZH13_U000137
ko03015	mRNA surveillance pathway	1.06838	1.80591	0.59	0.976251	0.898785	SoyZH13_05G187000/SoyZH13_07G076000/SoyZH13_07G183500/SoyZH13_08G122400/SoyZH13_09G063300/SoyZH13_13G159900/SoyZH13_14G180900/SoyZH13_16G124300/SoyZH13_18G077500/SoyZH13_20G129000
ko00710	Carbon fixation in photosynthetic organisms	0.641026	1.2861	0.5	0.982819	0.898785	SoyZH13_03G084400/SoyZH13_10G189500/SoyZH13_18G182700/SoyZH13_20G109600/SoyZH13_U000081/SoyZH13_U000194
ko00920	Sulfur metabolism	0.106838	0.439419	0.24	0.985435	0.898785	SoyZH13_09G004600
ko04136	Autophagy - other	0.106838	0.471572	0.23	0.989319	0.898785	SoyZH13_11G191501
ko00970	Aminoacyl-tRNA biosynthesis	0.42735	1.16821	0.37	0.995739	0.898785	SoyZH13_01G112200/SoyZH13_11G033600/SoyZH13_12G037500/SoyZH13_18G053000
ko00943	Isoflavonoid biosynthesis	0.106838	0.573388	0.19	0.996003	0.898785	SoyZH13_12G061300
ko03050	Proteasome	0.213675	0.846686	0.25	0.997324	0.898785	SoyZH13_05G094900/SoyZH13_11G049900
ko00190	Oxidative phosphorylation	0.961538	2.13279	0.45	0.998386	0.898785	SoyZH13_02G053600/SoyZH13_03G193601/SoyZH13_09G013500/SoyZH13_U000022/SoyZH13_U000044/SoyZH13_U000058/SoyZH13_U000064/SoyZH13_U000093/SoyZH13_U000101
ko03013	RNA transport	1.38889	2.80264	0.5	0.998869	0.898785	SoyZH13_02G137700/SoyZH13_05G003500/SoyZH13_07G029100/SoyZH13_07G076000/SoyZH13_08G122400/SoyZH13_10G044300/SoyZH13_10G129901/SoyZH13_11G019600/SoyZH13_12G024000/SoyZH13_14G180900/SoyZH13_14G181000/SoyZH13_15G087700/SoyZH13_19G112000
ko00860	Porphyrin and chlorophyll metabolism	0.106838	0.750228	0.14	0.999277	0.898785	SoyZH13_06G135600
ko04141	Protein processing in endoplasmic reticulum	1.81624	3.98157	0.46	0.99996	0.898785	SoyZH13_04G147900/SoyZH13_06G032800/SoyZH13_06G258600/SoyZH13_08G041100/SoyZH13_08G329600/SoyZH13_10G116700/SoyZH13_11G244100/SoyZH13_13G022401/SoyZH13_13G217700/SoyZH13_13G283100/SoyZH13_13G343300/SoyZH13_15G143400/SoyZH13_15G243800/SoyZH13_17G213501/SoyZH13_19G192300/SoyZH13_20G014800/SoyZH13_20G128600
ko03040	Spliceosome	1.06838	3.56358	0.3	1	0.898785	SoyZH13_02G107900/SoyZH13_02G174300/SoyZH13_05G190800/SoyZH13_07G122500/SoyZH13_08G165000/SoyZH13_09G066000/SoyZH13_10G270300/SoyZH13_13G022401/SoyZH13_14G180900/SoyZH13_18G004000
ko03010	Ribosome	0.42735	3.9119	0.11	1	0.898785	SoyZH13_03G175500/SoyZH13_09G007000/SoyZH13_10G203900/SoyZH13_15G163600

## Sheet: ZRC_vs_ZRS
ID	Description	GeneRatio（％）	BgRatio（％）	Rich_factor	pvalue	qvalue	geneID
ko03010	Ribosome	8.329	3.9119	2.13	4.6e-21	5.82e-19	NewGene_2949/NewGene_2974/SoyZH13_01G026200/SoyZH13_01G177100/SoyZH13_01G204100/SoyZH13_01G218300/SoyZH13_02G002500/SoyZH13_02G017100/SoyZH13_02G034600/SoyZH13_02G088600/SoyZH13_02G099801/SoyZH13_02G201000/SoyZH13_02G234500/SoyZH13_02G262800/SoyZH13_03G080100/SoyZH13_03G091600/SoyZH13_03G126400/SoyZH13_03G149700/SoyZH13_03G159600/SoyZH13_03G174200/SoyZH13_03G178200/SoyZH13_03G187400/SoyZH13_03G19…
ko04712	Circadian rhythm - plant	2.81104	1.54868	1.82	1.07e-05	0.000677329	SoyZH13_01G044600/SoyZH13_01G070500/SoyZH13_01G210800/SoyZH13_02G065500/SoyZH13_02G098800/SoyZH13_02G143000/SoyZH13_02G204100/SoyZH13_03G017700/SoyZH13_03G159500/SoyZH13_03G189600/SoyZH13_03G240700/SoyZH13_04G047800/SoyZH13_04G147000/SoyZH13_04G204900/SoyZH13_05G024200/SoyZH13_05G224800/SoyZH13_06G186500/SoyZH13_07G011400/SoyZH13_07G019400/SoyZH13_07G046900/SoyZH13_07G047800/SoyZH13_08G039300/Soy…
ko00072	Synthesis and degradation of ketone bodies	0.41645	0.112534	3.7	0.000738375	0.0310895	SoyZH13_07G252600/SoyZH13_09G133800/SoyZH13_11G026200/SoyZH13_14G034200/SoyZH13_16G176900/SoyZH13_17G005300/SoyZH13_19G113800/SoyZH13_19G114700
ko00230	Purine metabolism	2.65487	1.73088	1.53	0.00130473	0.041202	SoyZH13_01G002900/SoyZH13_01G211300/SoyZH13_01G220000/SoyZH13_02G017900/SoyZH13_03G050400/SoyZH13_03G058900/SoyZH13_03G097300/SoyZH13_03G159100/SoyZH13_04G007000/SoyZH13_04G042600/SoyZH13_05G000800/SoyZH13_05G044601/SoyZH13_05G055400/SoyZH13_05G064900/SoyZH13_05G194500/SoyZH13_05G208200/SoyZH13_05G222400/SoyZH13_06G042500/SoyZH13_06G084800/SoyZH13_07G011700/SoyZH13_07G121600/SoyZH13_07G239800/Soy…
ko00760	Nicotinate and nicotinamide metabolism	0.937012	0.466213	2.01	0.00293685	0.0741941	SoyZH13_01G002900/SoyZH13_01G220000/SoyZH13_04G221300/SoyZH13_05G007500/SoyZH13_05G041200/SoyZH13_05G087400/SoyZH13_05G208200/SoyZH13_06G112700/SoyZH13_07G121600/SoyZH13_11G091000/SoyZH13_11G091100/SoyZH13_11G146300/SoyZH13_12G019600/SoyZH13_13G100000/SoyZH13_13G190900/SoyZH13_13G320600/SoyZH13_17G020300/SoyZH13_17G067100
ko00270	Cysteine and methionine metabolism	2.55075	1.77911	1.43	0.0062668	0.131933	NewGene_2208/NewGene_2262/SoyZH13_01G114000/SoyZH13_01G143300/SoyZH13_01G179700/SoyZH13_02G014300/SoyZH13_02G081900/SoyZH13_03G006500/SoyZH13_03G037800/SoyZH13_03G139900/SoyZH13_04G046800/SoyZH13_04G165800/SoyZH13_05G006200/SoyZH13_05G034900/SoyZH13_05G056800/SoyZH13_05G140900/SoyZH13_05G141800/SoyZH13_06G077400/SoyZH13_06G112600/SoyZH13_06G121900/SoyZH13_06G217700/SoyZH13_07G056400/SoyZH13_07G12…
ko00650	Butanoate metabolism	0.780843	0.401908	1.94	0.00869532	0.152631	SoyZH13_02G221300/SoyZH13_06G234300/SoyZH13_07G223400/SoyZH13_07G226200/SoyZH13_07G252600/SoyZH13_09G133800/SoyZH13_11G026200/SoyZH13_13G321300/SoyZH13_14G034200/SoyZH13_16G025900/SoyZH13_16G176900/SoyZH13_17G005300/SoyZH13_18G042700/SoyZH13_19G113800/SoyZH13_19G114700
ko00260	Glycine, serine and threonine metabolism	1.6658	1.08783	1.53	0.00966665	0.152631	NewGene_2208/NewGene_3171/SoyZH13_01G114000/SoyZH13_01G143300/SoyZH13_02G036600/SoyZH13_02G045500/SoyZH13_03G019100/SoyZH13_03G037800/SoyZH13_04G097700/SoyZH13_04G229400/SoyZH13_05G081300/SoyZH13_05G140900/SoyZH13_07G077000/SoyZH13_07G225700/SoyZH13_08G045400/SoyZH13_08G102700/SoyZH13_08G259500/SoyZH13_09G245600/SoyZH13_10G030801/SoyZH13_10G242100/SoyZH13_11G082200/SoyZH13_13G200800/SoyZH13_14G16…
ko00280	Valine, leucine and isoleucine degradation	1.50963	1.04496	1.44	0.0273989	0.384546	SoyZH13_01G114000/SoyZH13_01G179700/SoyZH13_02G048500/SoyZH13_02G122600/SoyZH13_03G037800/SoyZH13_04G046800/SoyZH13_04G093600/SoyZH13_04G160300/SoyZH13_06G173900/SoyZH13_07G166600/SoyZH13_07G169600/SoyZH13_07G199000/SoyZH13_07G223400/SoyZH13_07G225700/SoyZH13_07G252600/SoyZH13_08G032200/SoyZH13_08G063200/SoyZH13_09G040000/SoyZH13_09G133800/SoyZH13_10G028400/SoyZH13_11G026200/SoyZH13_12G065100/Soy…
ko01200	Carbon metabolism	4.9974	4.19056	1.19	0.0380816	0.474549	NewGene_1801/NewGene_2665/NewGene_3171/NewGene_5485/SoyZH13_01G019300/SoyZH13_01G143300/SoyZH13_02G036600/SoyZH13_02G090000/SoyZH13_02G203100/SoyZH13_02G227400/SoyZH13_03G019100/SoyZH13_03G171500/SoyZH13_04G016700/SoyZH13_04G081700/SoyZH13_04G097700/SoyZH13_04G127000/SoyZH13_04G137800/SoyZH13_04G229400/SoyZH13_05G000800/SoyZH13_05G024500/SoyZH13_05G081300/SoyZH13_05G147800/SoyZH13_05G184400/SoyZH…
ko00563	Glycosylphosphatidylinositol (GPI)-anchor biosynthesis	0.728787	0.444778	1.64	0.0432949	0.474549	NewGene_4816/SoyZH13_02G225100/SoyZH13_04G157200/SoyZH13_06G176300/SoyZH13_08G256500/SoyZH13_09G215400/SoyZH13_11G168200/SoyZH13_13G339500/SoyZH13_14G080400/SoyZH13_14G197901/SoyZH13_17G066000/SoyZH13_17G227000/SoyZH13_18G230000/SoyZH13_19G012000
ko04075	Plant hormone signal transduction	9.10984	8.07567	1.13	0.0450822	0.474549	NewGene_6716/SoyZH13_01G019000/SoyZH13_01G070500/SoyZH13_01G117800/SoyZH13_01G145000/SoyZH13_01G173000/SoyZH13_01G184400/SoyZH13_01G187100/SoyZH13_01G207200/SoyZH13_02G047600/SoyZH13_02G061600/SoyZH13_02G080500/SoyZH13_02G122800/SoyZH13_02G133200/SoyZH13_02G133300/SoyZH13_02G141400/SoyZH13_02G185000/SoyZH13_02G233400/SoyZH13_02G274500/SoyZH13_03G032200/SoyZH13_03G132500/SoyZH13_03G142100/SoyZH13_…
ko00511	Other glycan degradation	1.56169	1.15214	1.36	0.0526497	0.483208	NewGene_1122/NewGene_4413/NewGene_4414/SoyZH13_02G048700/SoyZH13_03G216000/SoyZH13_03G219500/SoyZH13_05G146100/SoyZH13_06G026900/SoyZH13_06G150401/SoyZH13_06G157400/SoyZH13_06G260900/SoyZH13_08G105400/SoyZH13_08G183700/SoyZH13_09G153300/SoyZH13_10G177300/SoyZH13_10G241400/SoyZH13_11G171200/SoyZH13_12G158500/SoyZH13_12G186500/SoyZH13_13G085600/SoyZH13_13G210300/SoyZH13_13G299900/SoyZH13_14G051200/…
ko00998	Biosynthesis of various secondary metabolites - part 2	0.104112	0.0214351	4.86	0.0551737	0.483208	SoyZH13_09G192400/SoyZH13_16G094000
ko00030	Pentose phosphate pathway	1.30141	0.937785	1.39	0.0573809	0.483208	SoyZH13_02G090000/SoyZH13_02G203100/SoyZH13_04G081700/SoyZH13_05G024500/SoyZH13_05G222400/SoyZH13_06G030700/SoyZH13_06G083300/SoyZH13_06G206300/SoyZH13_08G064100/SoyZH13_09G007700/SoyZH13_10G245500/SoyZH13_13G239800/SoyZH13_14G173500/SoyZH13_15G048501/SoyZH13_15G083300/SoyZH13_15G107800/SoyZH13_15G131400/SoyZH13_15G224100/SoyZH13_16G075200/SoyZH13_17G010100/SoyZH13_17G098000/SoyZH13_19G015600/Soy…
ko00240	Pyrimidine metabolism	1.50963	1.14142	1.32	0.0720674	0.56185	SoyZH13_01G002900/SoyZH13_01G065300/SoyZH13_01G220000/SoyZH13_02G271101/SoyZH13_03G058900/SoyZH13_03G097300/SoyZH13_05G022900/SoyZH13_05G088500/SoyZH13_05G120400/SoyZH13_05G208200/SoyZH13_06G084800/SoyZH13_07G099500/SoyZH13_07G121600/SoyZH13_07G239800/SoyZH13_08G073100/SoyZH13_08G314700/SoyZH13_11G149100/SoyZH13_13G100000/SoyZH13_13G190900/SoyZH13_13G320600/SoyZH13_16G040000/SoyZH13_17G012500/Soy…
ko00790	Folate biosynthesis	0.676731	0.439419	1.54	0.0756156	0.56185	SoyZH13_05G164100/SoyZH13_07G192600/SoyZH13_08G150800/SoyZH13_09G047500/SoyZH13_09G133700/SoyZH13_13G243800/SoyZH13_14G059500/SoyZH13_14G148902/SoyZH13_16G128500/SoyZH13_16G128800/SoyZH13_18G140200/SoyZH13_20G040400/SoyZH13_20G091500
ko00780	Biotin metabolism	0.41645	0.241145	1.73	0.0861715	0.567348	SoyZH13_04G116602/SoyZH13_05G118700/SoyZH13_08G325800/SoyZH13_11G245400/SoyZH13_15G051100/SoyZH13_15G224700/SoyZH13_16G038400/SoyZH13_18G137200
ko00520	Amino sugar and nucleotide sugar metabolism	3.17543	2.67403	1.19	0.088612	0.567348	NewGene_6065/SoyZH13_01G054500/SoyZH13_01G059100/SoyZH13_01G072601/SoyZH13_01G151100/SoyZH13_02G108100/SoyZH13_02G199000/SoyZH13_03G006700/SoyZH13_03G106300/SoyZH13_03G115700/SoyZH13_03G116400/SoyZH13_03G198000/SoyZH13_04G220600/SoyZH13_05G170700/SoyZH13_05G203100/SoyZH13_05G222400/SoyZH13_06G030700/SoyZH13_06G193700/SoyZH13_06G237800/SoyZH13_07G030600/SoyZH13_07G255200/SoyZH13_08G172700/SoyZH13_…
ko00430	Taurine and hypotaurine metabolism	0.208225	0.0910991	2.29	0.0898301	0.567348	NewGene_5105/SoyZH13_02G221300/SoyZH13_11G233900/SoyZH13_18G042700
ko00051	Fructose and mannose metabolism	1.50963	1.17357	1.29	0.0944938	0.568384	SoyZH13_01G151100/SoyZH13_01G155100/SoyZH13_02G203100/SoyZH13_02G227400/SoyZH13_03G002000/SoyZH13_04G028900/SoyZH13_04G081700/SoyZH13_06G083300/SoyZH13_06G206300/SoyZH13_06G265500/SoyZH13_08G064100/SoyZH13_09G007700/SoyZH13_09G134002/SoyZH13_09G248402/SoyZH13_11G069600/SoyZH13_11G123300/SoyZH13_11G221300/SoyZH13_12G103400/SoyZH13_13G101200/SoyZH13_14G060000/SoyZH13_14G173500/SoyZH13_15G048501/Soy…
ko04016	MAPK signaling pathway - plant	5.57002	4.94079	1.13	0.100265	0.575681	SoyZH13_01G005200/SoyZH13_01G006100/SoyZH13_01G019000/SoyZH13_01G041900/SoyZH13_01G110200/SoyZH13_01G145000/SoyZH13_01G187100/SoyZH13_01G204700/SoyZH13_01G207200/SoyZH13_02G131600/SoyZH13_02G216200/SoyZH13_03G001400/SoyZH13_03G032200/SoyZH13_03G081600/SoyZH13_03G097300/SoyZH13_03G149500/SoyZH13_03G199600/SoyZH13_03G237100/SoyZH13_03G241400/SoyZH13_04G016700/SoyZH13_04G040200/SoyZH13_04G129700/Soy…
ko00300	Lysine biosynthesis	0.312337	0.171481	1.82	0.104872	0.575958	NewGene_2208/SoyZH13_05G140900/SoyZH13_08G045400/SoyZH13_08G060300/SoyZH13_16G045200/SoyZH13_16G131400
ko04145	Phagosome	1.35346	1.0664	1.27	0.121597	0.585134	SoyZH13_01G096300/SoyZH13_02G047500/SoyZH13_04G017700/SoyZH13_04G022900/SoyZH13_04G180300/SoyZH13_05G033700/SoyZH13_05G199801/SoyZH13_06G017700/SoyZH13_06G022400/SoyZH13_06G025800/SoyZH13_06G155900/SoyZH13_06G208600/SoyZH13_07G188700/SoyZH13_08G013700/SoyZH13_08G037300/SoyZH13_08G196000/SoyZH13_09G037800/SoyZH13_10G134300/SoyZH13_11G073300/SoyZH13_12G110300/SoyZH13_12G149900/SoyZH13_13G154400/Soy…
ko00261	Monobactam biosynthesis	0.260281	0.139328	1.87	0.122536	0.585134	NewGene_2208/SoyZH13_05G140900/SoyZH13_08G045400/SoyZH13_16G045200/SoyZH13_16G131400
ko00630	Glyoxylate and dicarboxylate metabolism	1.76991	1.44687	1.22	0.126232	0.585134	NewGene_3171/SoyZH13_02G036600/SoyZH13_03G019100/SoyZH13_04G016700/SoyZH13_04G229400/SoyZH13_06G016600/SoyZH13_06G275100/SoyZH13_07G077000/SoyZH13_07G098900/SoyZH13_07G225700/SoyZH13_07G226200/SoyZH13_07G252600/SoyZH13_08G060600/SoyZH13_08G062302/SoyZH13_08G091600/SoyZH13_08G102700/SoyZH13_08G259500/SoyZH13_08G293700/SoyZH13_09G015100/SoyZH13_13G150900/SoyZH13_13G200800/SoyZH13_13G321300/SoyZH13_…
ko00052	Galactose metabolism	2.08225	1.7416	1.2	0.133792	0.585134	SoyZH13_01G193600/SoyZH13_02G048700/SoyZH13_03G201700/SoyZH13_03G216000/SoyZH13_04G081700/SoyZH13_04G220600/SoyZH13_05G003800/SoyZH13_05G055200/SoyZH13_05G203100/SoyZH13_05G222400/SoyZH13_06G026900/SoyZH13_06G083300/SoyZH13_06G138200/SoyZH13_06G150401/SoyZH13_06G171100/SoyZH13_06G206300/SoyZH13_06G260900/SoyZH13_07G097100/SoyZH13_07G255200/SoyZH13_08G105400/SoyZH13_08G183700/SoyZH13_09G144100/Soy…
ko00053	Ascorbate and aldarate metabolism	1.24935	0.986014	1.27	0.134309	0.585134	NewGene_4384/SoyZH13_01G054500/SoyZH13_02G002602/SoyZH13_02G048500/SoyZH13_02G108100/SoyZH13_02G154300/SoyZH13_02G199000/SoyZH13_02G270400/SoyZH13_03G239600/SoyZH13_04G220600/SoyZH13_07G171000/SoyZH13_08G230200/SoyZH13_09G156700/SoyZH13_10G147800/SoyZH13_11G214800/SoyZH13_13G044300/SoyZH13_14G019900/SoyZH13_16G066800/SoyZH13_17G074500/SoyZH13_19G026100/SoyZH13_19G055300/SoyZH13_19G229800/SoyZH13_…
ko00750	Vitamin B6 metabolism	0.364394	0.225068	1.62	0.135542	0.585134	SoyZH13_01G143300/SoyZH13_04G207700/SoyZH13_06G090400/SoyZH13_06G128700/SoyZH13_07G010501/SoyZH13_11G082200/SoyZH13_13G323600
ko04146	Peroxisome	1.71786	1.41472	1.21	0.139494	0.585134	SoyZH13_03G059000/SoyZH13_03G201000/SoyZH13_03G213900/SoyZH13_04G016700/SoyZH13_05G035900/SoyZH13_06G016600/SoyZH13_06G108100/SoyZH13_07G166600/SoyZH13_08G091600/SoyZH13_08G194300/SoyZH13_10G230400/SoyZH13_11G017200/SoyZH13_11G121700/SoyZH13_11G158700/SoyZH13_11G187900/SoyZH13_11G237400/SoyZH13_12G106701/SoyZH13_13G009500/SoyZH13_13G063800/SoyZH13_13G290900/SoyZH13_13G312800/SoyZH13_14G034200/Soy…
ko04122	Sulfur relay system	0.208225	0.107175	1.94	0.143602	0.585134	SoyZH13_03G017401/SoyZH13_08G150800/SoyZH13_20G040400/SoyZH13_20G091500
ko00600	Sphingolipid metabolism	1.30141	1.05032	1.24	0.153443	0.605697	NewGene_1122/NewGene_4492/SoyZH13_02G048700/SoyZH13_03G216000/SoyZH13_06G026900/SoyZH13_06G138200/SoyZH13_06G150401/SoyZH13_06G260900/SoyZH13_08G105400/SoyZH13_08G183700/SoyZH13_09G144100/SoyZH13_09G153300/SoyZH13_10G177300/SoyZH13_11G171200/SoyZH13_12G186500/SoyZH13_13G085600/SoyZH13_13G218800/SoyZH13_13G299900/SoyZH13_15G023800/SoyZH13_16G117100/SoyZH13_16G186100/SoyZH13_17G053800/SoyZH13_18G21…
ko00604	Glycosphingolipid biosynthesis - ganglio series	0.8329	0.643052	1.3	0.170002	0.63227	SoyZH13_02G048700/SoyZH13_03G216000/SoyZH13_06G026900/SoyZH13_06G150401/SoyZH13_06G260900/SoyZH13_08G105400/SoyZH13_08G183700/SoyZH13_09G153300/SoyZH13_11G171200/SoyZH13_12G186500/SoyZH13_13G085600/SoyZH13_13G299900/SoyZH13_15G023800/SoyZH13_16G117100/SoyZH13_17G053800/SoyZH13_19G220200
ko01212	Fatty acid metabolism	1.30141	1.0664	1.22	0.172073	0.63227	SoyZH13_03G109600/SoyZH13_03G201000/SoyZH13_04G175000/SoyZH13_05G118700/SoyZH13_06G108100/SoyZH13_06G160900/SoyZH13_07G166600/SoyZH13_07G223400/SoyZH13_07G252600/SoyZH13_08G325800/SoyZH13_09G040000/SoyZH13_10G230400/SoyZH13_11G017200/SoyZH13_11G245400/SoyZH13_13G009500/SoyZH13_13G063800/SoyZH13_15G051100/SoyZH13_16G038400/SoyZH13_17G005300/SoyZH13_18G010500/SoyZH13_18G056600/SoyZH13_18G137200/Soy…
ko00010	Glycolysis / Gluconeogenesis	2.65487	2.32571	1.14	0.175192	0.63227	NewGene_1801/NewGene_2665/SoyZH13_01G019300/SoyZH13_01G103600/SoyZH13_01G206000/SoyZH13_02G048500/SoyZH13_02G203100/SoyZH13_02G227400/SoyZH13_03G171500/SoyZH13_04G081700/SoyZH13_04G097700/SoyZH13_04G127000/SoyZH13_04G137800/SoyZH13_05G000800/SoyZH13_05G056800/SoyZH13_05G081300/SoyZH13_05G184400/SoyZH13_05G222400/SoyZH13_06G030700/SoyZH13_06G083300/SoyZH13_06G086300/SoyZH13_06G165002/SoyZH13_06G20…
ko00061	Fatty acid biosynthesis	0.937012	0.750228	1.25	0.191492	0.668006	SoyZH13_03G109600/SoyZH13_03G201000/SoyZH13_04G175000/SoyZH13_05G118700/SoyZH13_06G108100/SoyZH13_06G160900/SoyZH13_08G325800/SoyZH13_10G230400/SoyZH13_11G017200/SoyZH13_11G245400/SoyZH13_13G009500/SoyZH13_13G063800/SoyZH13_15G051100/SoyZH13_16G038400/SoyZH13_18G056600/SoyZH13_18G137200/SoyZH13_19G026400/SoyZH13_20G130500
ko00232	Caffeine metabolism	0.104112	0.0428702	2.43	0.19567	0.668006	SoyZH13_13G312800/SoyZH13_15G033100
ko01230	Biosynthesis of amino acids	4.21655	3.85296	1.09	0.206981	0.688027	NewGene_2208/NewGene_3171/SoyZH13_01G143300/SoyZH13_01G179700/SoyZH13_02G036600/SoyZH13_02G203100/SoyZH13_02G227400/SoyZH13_02G245800/SoyZH13_03G006500/SoyZH13_03G060100/SoyZH13_03G171500/SoyZH13_04G046800/SoyZH13_04G081700/SoyZH13_04G097700/SoyZH13_04G127000/SoyZH13_04G137800/SoyZH13_04G213100/SoyZH13_04G229400/SoyZH13_05G000800/SoyZH13_05G024500/SoyZH13_05G081300/SoyZH13_05G140900/SoyZH13_06G07…
ko03018	RNA degradation	2.18636	1.92916	1.13	0.21572	0.698687	NewGene_4665/SoyZH13_01G064500/SoyZH13_01G134800/SoyZH13_02G178000/SoyZH13_02G219000/SoyZH13_03G133800/SoyZH13_03G171500/SoyZH13_04G049200/SoyZH13_04G081700/SoyZH13_04G127000/SoyZH13_04G137800/SoyZH13_04G159700/SoyZH13_06G048600/SoyZH13_06G083300/SoyZH13_06G206300/SoyZH13_07G008600/SoyZH13_07G086600/SoyZH13_08G038400/SoyZH13_08G145100/SoyZH13_08G163900/SoyZH13_09G016200/SoyZH13_09G219702/SoyZH13_…
ko00250	Alanine, aspartate and glutamate metabolism	1.09318	0.927067	1.18	0.24377	0.769799	SoyZH13_01G114000/SoyZH13_02G036600/SoyZH13_02G221300/SoyZH13_02G271101/SoyZH13_03G037800/SoyZH13_04G007000/SoyZH13_04G213100/SoyZH13_05G007500/SoyZH13_05G120400/SoyZH13_06G077400/SoyZH13_07G044100/SoyZH13_07G098900/SoyZH13_09G200700/SoyZH13_09G200800/SoyZH13_11G237800/SoyZH13_12G033400/SoyZH13_17G142600/SoyZH13_17G204200/SoyZH13_18G042700/SoyZH13_20G134001/SoyZH13_20G135400
ko00531	Glycosaminoglycan degradation	0.989068	0.835968	1.18	0.252717	0.777644	SoyZH13_02G048700/SoyZH13_03G214700/SoyZH13_03G216000/SoyZH13_06G026900/SoyZH13_06G150401/SoyZH13_06G260900/SoyZH13_08G105400/SoyZH13_08G183700/SoyZH13_09G153300/SoyZH13_11G171200/SoyZH13_12G186500/SoyZH13_13G085600/SoyZH13_13G299900/SoyZH13_15G023800/SoyZH13_16G117100/SoyZH13_17G053800/SoyZH13_18G265900/SoyZH13_19G218800/SoyZH13_19G220200
ko00710	Carbon fixation in photosynthetic organisms	1.45757	1.2861	1.13	0.269278	0.777644	NewGene_1801/NewGene_5485/SoyZH13_01G019300/SoyZH13_02G036600/SoyZH13_02G203100/SoyZH13_02G227400/SoyZH13_05G024500/SoyZH13_05G147800/SoyZH13_06G077400/SoyZH13_06G082400/SoyZH13_06G086300/SoyZH13_06G165002/SoyZH13_07G044100/SoyZH13_08G060600/SoyZH13_08G064100/SoyZH13_08G258200/SoyZH13_09G254500/SoyZH13_10G245500/SoyZH13_12G189300/SoyZH13_13G032900/SoyZH13_14G173500/SoyZH13_15G048501/SoyZH13_15G13…
ko00900	Terpenoid backbone biosynthesis	0.8329	0.701999	1.19	0.272217	0.777644	SoyZH13_02G278300/SoyZH13_07G252600/SoyZH13_08G261601/SoyZH13_08G261602/SoyZH13_09G015200/SoyZH13_09G133800/SoyZH13_10G003800/SoyZH13_10G067600/SoyZH13_11G026200/SoyZH13_14G040000/SoyZH13_16G102100/SoyZH13_16G176900/SoyZH13_17G005200/SoyZH13_17G005300/SoyZH13_17G020700/SoyZH13_18G214400
ko00670	One carbon pool by folate	0.41645	0.321526	1.3	0.273795	0.777644	NewGene_3171/SoyZH13_04G229400/SoyZH13_06G286100/SoyZH13_08G102700/SoyZH13_08G259500/SoyZH13_13G200800/SoyZH13_14G169000/SoyZH13_18G131900
ko00460	Cyanoamino acid metabolism	1.14524	0.996731	1.15	0.277036	0.777644	NewGene_3171/NewGene_5105/SoyZH13_04G229400/SoyZH13_05G113600/SoyZH13_07G151405/SoyZH13_08G102700/SoyZH13_08G231200/SoyZH13_08G259500/SoyZH13_11G233900/SoyZH13_12G049900/SoyZH13_12G050300/SoyZH13_12G215400/SoyZH13_13G200800/SoyZH13_13G259000/SoyZH13_14G169000/SoyZH13_14G175800/SoyZH13_15G030500/SoyZH13_15G053000/SoyZH13_18G063200/SoyZH13_18G102600/SoyZH13_18G131900/SoyZH13_18G206700
ko04136	Autophagy - other	0.572618	0.471572	1.21	0.294322	0.799775	SoyZH13_01G192800/SoyZH13_02G008800/SoyZH13_02G189200/SoyZH13_02G201500/SoyZH13_05G176600/SoyZH13_06G277400/SoyZH13_07G036800/SoyZH13_07G117400/SoyZH13_08G140200/SoyZH13_17G012800/SoyZH13_17G067500
ko00071	Fatty acid degradation	1.04112	0.910991	1.14	0.297583	0.799775	NewGene_2665/SoyZH13_02G048500/SoyZH13_03G201000/SoyZH13_05G184400/SoyZH13_06G056900/SoyZH13_06G108100/SoyZH13_07G166600/SoyZH13_07G223400/SoyZH13_07G252600/SoyZH13_09G040000/SoyZH13_10G230400/SoyZH13_11G017200/SoyZH13_13G009500/SoyZH13_13G063800/SoyZH13_14G144400/SoyZH13_16G113500/SoyZH13_17G005300/SoyZH13_18G176500/SoyZH13_20G130500/SoyZH13_20G146100
ko00564	Glycerophospholipid metabolism	1.76991	1.61835	1.09	0.315785	0.814605	SoyZH13_01G170000/SoyZH13_01G197500/SoyZH13_02G133000/SoyZH13_03G157400/SoyZH13_04G019500/SoyZH13_04G134200/SoyZH13_05G062800/SoyZH13_06G065500/SoyZH13_06G205300/SoyZH13_06G234400/SoyZH13_07G065400/SoyZH13_07G190500/SoyZH13_07G207200/SoyZH13_08G046200/SoyZH13_08G052100/SoyZH13_08G305600/SoyZH13_09G048700/SoyZH13_09G104800/SoyZH13_09G158100/SoyZH13_09G189000/SoyZH13_10G005500/SoyZH13_10G011200/Soy…
ko00514	Other types of O-glycan biosynthesis	0.312337	0.241145	1.3	0.315999	0.814605	SoyZH13_02G257500/SoyZH13_05G048000/SoyZH13_05G070700/SoyZH13_07G044800/SoyZH13_10G246900/SoyZH13_20G005600
ko03410	Base excision repair	0.780843	0.685923	1.14	0.337808	0.853411	SoyZH13_02G114700/SoyZH13_03G144600/SoyZH13_04G187600/SoyZH13_05G134500/SoyZH13_06G148700/SoyZH13_10G129300/SoyZH13_10G251700/SoyZH13_12G027500/SoyZH13_13G280400/SoyZH13_13G338300/SoyZH13_15G029800/SoyZH13_15G244100/SoyZH13_18G065900/SoyZH13_20G097100/SoyZH13_20G117200
ko00592	alpha-Linolenic acid metabolism	0.8329	0.750228	1.11	0.368197	0.859692	SoyZH13_01G170000/SoyZH13_02G133000/SoyZH13_03G242900/SoyZH13_05G062800/SoyZH13_07G038600/SoyZH13_07G166600/SoyZH13_07G190500/SoyZH13_07G207200/SoyZH13_12G050600/SoyZH13_14G144400/SoyZH13_17G048301/SoyZH13_17G140800/SoyZH13_17G235200/SoyZH13_18G176500/SoyZH13_19G247200/SoyZH13_20G019800
ko00860	Porphyrin and chlorophyll metabolism	0.8329	0.750228	1.11	0.368197	0.859692	SoyZH13_02G278500/SoyZH13_02G280100/SoyZH13_04G130200/SoyZH13_04G183000/SoyZH13_05G145900/SoyZH13_05G184600/SoyZH13_06G108700/SoyZH13_07G080500/SoyZH13_07G170600/SoyZH13_07G189800/SoyZH13_08G005000/SoyZH13_08G215100/SoyZH13_09G172200/SoyZH13_11G015400/SoyZH13_13G210800/SoyZH13_14G204000
ko03450	Non-homologous end-joining	0.156169	0.112534	1.39	0.369214	0.859692	NewGene_429/SoyZH13_10G129300/SoyZH13_20G191400
ko00640	Propanoate metabolism	0.624675	0.551953	1.13	0.370538	0.859692	SoyZH13_05G056800/SoyZH13_07G169600/SoyZH13_07G223400/SoyZH13_07G225700/SoyZH13_07G252600/SoyZH13_08G063200/SoyZH13_15G192800/SoyZH13_17G005300/SoyZH13_17G030900/SoyZH13_18G099300/SoyZH13_18G176500/SoyZH13_19G026400
ko03022	Basal transcription factors	0.8329	0.755587	1.1	0.379248	0.859692	SoyZH13_02G053300/SoyZH13_07G092500/SoyZH13_08G061500/SoyZH13_09G162100/SoyZH13_10G003000/SoyZH13_10G249600/SoyZH13_11G131800/SoyZH13_13G123800/SoyZH13_13G135100/SoyZH13_13G231600/SoyZH13_14G115700/SoyZH13_15G058500/SoyZH13_17G189900/SoyZH13_17G191700/SoyZH13_18G053100/SoyZH13_18G258400
ko00620	Pyruvate metabolism	1.6658	1.56476	1.06	0.38113	0.859692	NewGene_1801/NewGene_396/NewGene_5485/SoyZH13_01G019300/SoyZH13_02G048500/SoyZH13_05G000800/SoyZH13_05G056800/SoyZH13_05G147800/SoyZH13_06G082400/SoyZH13_06G086300/SoyZH13_07G225700/SoyZH13_07G226200/SoyZH13_07G252600/SoyZH13_08G060600/SoyZH13_08G258200/SoyZH13_08G276500/SoyZH13_09G112500/SoyZH13_09G254500/SoyZH13_10G185200/SoyZH13_12G189300/SoyZH13_15G104300/SoyZH13_15G192800/SoyZH13_17G005300/S…
ko00730	Thiamine metabolism	0.520562	0.471572	1.1	0.42064	0.921598	SoyZH13_03G159100/SoyZH13_05G044601/SoyZH13_08G261601/SoyZH13_08G261602/SoyZH13_10G039000/SoyZH13_12G203801/SoyZH13_17G020700/SoyZH13_18G063500/SoyZH13_19G196900/SoyZH13_20G211600
ko04130	SNARE interactions in vesicular transport	0.572618	0.525159	1.09	0.428497	0.921598	SoyZH13_02G103600/SoyZH13_02G177800/SoyZH13_02G260400/SoyZH13_03G144300/SoyZH13_03G161900/SoyZH13_06G254600/SoyZH13_10G078300/SoyZH13_13G300600/SoyZH13_14G164800/SoyZH13_16G137700/SoyZH13_19G165500
ko00440	Phosphonate and phosphinate metabolism	0.104112	0.0750228	1.39	0.430463	0.921598	SoyZH13_04G134200/SoyZH13_09G048700
ko00196	Photosynthesis - antenna proteins	0.208225	0.182198	1.14	0.469278	0.956938	SoyZH13_11G226300/SoyZH13_14G003700/SoyZH13_16G182000/SoyZH13_17G249600
ko00400	Phenylalanine, tyrosine and tryptophan biosynthesis	0.937012	0.910991	1.03	0.486775	0.956938	SoyZH13_02G245800/SoyZH13_06G077400/SoyZH13_06G217700/SoyZH13_07G188302/SoyZH13_10G030801/SoyZH13_10G052300/SoyZH13_11G160800/SoyZH13_11G231900/SoyZH13_13G195100/SoyZH13_13G292300/SoyZH13_15G053200/SoyZH13_16G054500/SoyZH13_16G137800/SoyZH13_17G012302/SoyZH13_17G204200/SoyZH13_18G021300/SoyZH13_19G024900/SoyZH13_19G224900
ko00040	Pentose and glucuronate interconversions	2.65487	2.64723	1	0.513635	0.956938	SoyZH13_01G054500/SoyZH13_01G192200/SoyZH13_01G193900/SoyZH13_02G015000/SoyZH13_02G108100/SoyZH13_02G199000/SoyZH13_03G172700/SoyZH13_03G195300/SoyZH13_04G220600/SoyZH13_05G024500/SoyZH13_05G042600/SoyZH13_05G104500/SoyZH13_05G196800/SoyZH13_05G222000/SoyZH13_05G222200/SoyZH13_05G223900/SoyZH13_06G085000/SoyZH13_06G147400/SoyZH13_06G285000/SoyZH13_07G044200/SoyZH13_07G044300/SoyZH13_08G141400/Soy…
ko00480	Glutathione metabolism	1.30141	1.29146	1.01	0.515284	0.956938	NewGene_5105/SoyZH13_01G118000/SoyZH13_02G090000/SoyZH13_02G132500/SoyZH13_02G139400/SoyZH13_03G031900/SoyZH13_05G034900/SoyZH13_06G073700/SoyZH13_06G121900/SoyZH13_07G239800/SoyZH13_08G166800/SoyZH13_10G046200/SoyZH13_11G214800/SoyZH13_11G233900/SoyZH13_14G028600/SoyZH13_14G193600/SoyZH13_15G232300/SoyZH13_18G100400/SoyZH13_18G122000/SoyZH13_18G176900/SoyZH13_19G035200/SoyZH13_19G212500/SoyZH13_…
ko03430	Mismatch repair	0.937012	0.927067	1.01	0.517883	0.956938	NewGene_2260/SoyZH13_01G058200/SoyZH13_04G187600/SoyZH13_05G013600/SoyZH13_05G079500/SoyZH13_06G002400/SoyZH13_06G148700/SoyZH13_07G082200/SoyZH13_07G181300/SoyZH13_10G019100/SoyZH13_11G068900/SoyZH13_12G087800/SoyZH13_12G145400/SoyZH13_14G118000/SoyZH13_17G117300/SoyZH13_18G065900/SoyZH13_20G099400/SoyZH13_20G222300
ko00500	Starch and sucrose metabolism	4.37272	4.39419	1	0.537109	0.956938	NewGene_3231/SoyZH13_01G002900/SoyZH13_01G032400/SoyZH13_01G046100/SoyZH13_01G072601/SoyZH13_01G098700/SoyZH13_01G193600/SoyZH13_02G080800/SoyZH13_02G247100/SoyZH13_02G282500/SoyZH13_03G044600/SoyZH13_03G060200/SoyZH13_03G070700/SoyZH13_03G173500/SoyZH13_05G007700/SoyZH13_05G055200/SoyZH13_05G113600/SoyZH13_05G145600/SoyZH13_05G162000/SoyZH13_05G168900/SoyZH13_05G208200/SoyZH13_05G220900/SoyZH13_…
ko00020	Citrate cycle (TCA cycle)	0.8329	0.835968	1	0.545249	0.956938	NewGene_1801/SoyZH13_01G019300/SoyZH13_02G034900/SoyZH13_03G208400/SoyZH13_06G086300/SoyZH13_07G225700/SoyZH13_08G060600/SoyZH13_08G258200/SoyZH13_08G276500/SoyZH13_08G293700/SoyZH13_10G267700/SoyZH13_14G193600/SoyZH13_17G030900/SoyZH13_17G096802/SoyZH13_18G176900/SoyZH13_20G162100
ko03030	DNA replication	1.09318	1.11462	0.98	0.571585	0.956938	NewGene_2260/SoyZH13_01G170600/SoyZH13_03G198700/SoyZH13_04G187600/SoyZH13_05G013600/SoyZH13_05G079500/SoyZH13_05G138400/SoyZH13_06G002400/SoyZH13_06G148700/SoyZH13_06G281402/SoyZH13_08G080200/SoyZH13_10G129300/SoyZH13_11G068900/SoyZH13_12G087800/SoyZH13_12G145400/SoyZH13_13G280400/SoyZH13_14G118000/SoyZH13_18G065900/SoyZH13_20G097100/SoyZH13_20G099400/SoyZH13_20G222300
ko03008	Ribosome biogenesis in eukaryotes	1.76991	1.80591	0.98	0.576628	0.956938	NewGene_4670/NewGene_4788/SoyZH13_02G077500/SoyZH13_02G114600/SoyZH13_04G178300/SoyZH13_05G154300/SoyZH13_06G061800/SoyZH13_08G116900/SoyZH13_08G199601/SoyZH13_09G205900/SoyZH13_10G085600/SoyZH13_11G015900/SoyZH13_11G066900/SoyZH13_11G096300/SoyZH13_11G111301/SoyZH13_11G121400/SoyZH13_11G234800/SoyZH13_12G085300/SoyZH13_13G334700/SoyZH13_14G112400/SoyZH13_14G141700/SoyZH13_14G203800/SoyZH13_15G05…
ko00380	Tryptophan metabolism	0.884956	0.91635	0.97	0.597906	0.956938	SoyZH13_02G048500/SoyZH13_03G152800/SoyZH13_04G016700/SoyZH13_06G016600/SoyZH13_07G060100/SoyZH13_07G223400/SoyZH13_07G225700/SoyZH13_07G252600/SoyZH13_09G171700/SoyZH13_09G247600/SoyZH13_11G253300/SoyZH13_12G183700/SoyZH13_14G205900/SoyZH13_17G005300/SoyZH13_17G030900/SoyZH13_19G155900/SoyZH13_19G192904
ko00906	Carotenoid biosynthesis	0.676731	0.707358	0.96	0.60952	0.956938	SoyZH13_01G169600/SoyZH13_01G188700/SoyZH13_02G220100/SoyZH13_03G188500/SoyZH13_10G213300/SoyZH13_11G015600/SoyZH13_11G250000/SoyZH13_12G084700/SoyZH13_14G076300/SoyZH13_14G192400/SoyZH13_16G069800/SoyZH13_18G004400/SoyZH13_19G235500
ko00561	Glycerolipid metabolism	1.6658	1.74696	0.95	0.639887	0.956938	SoyZH13_02G048500/SoyZH13_03G116400/SoyZH13_03G157400/SoyZH13_06G021300/SoyZH13_06G138200/SoyZH13_06G205300/SoyZH13_06G234400/SoyZH13_07G065400/SoyZH13_07G189000/SoyZH13_09G104800/SoyZH13_09G144100/SoyZH13_09G189000/SoyZH13_09G238500/SoyZH13_10G005500/SoyZH13_10G011200/SoyZH13_10G194500/SoyZH13_11G162100/SoyZH13_12G160800/SoyZH13_13G075100/SoyZH13_13G154300/SoyZH13_13G276300/SoyZH13_13G293700/Soy…
ko00450	Selenocompound metabolism	0.260281	0.284015	0.92	0.648424	0.956938	SoyZH13_10G105300/SoyZH13_12G146000/SoyZH13_15G122500/SoyZH13_18G232200/SoyZH13_19G100500
ko01040	Biosynthesis of unsaturated fatty acids	0.260281	0.284015	0.92	0.648424	0.956938	SoyZH13_03G109600/SoyZH13_07G166600/SoyZH13_18G010500/SoyZH13_18G176500/SoyZH13_18G204300
ko00785	Lipoic acid metabolism	0.0520562	0.0535877	0.97	0.662647	0.956938	SoyZH13_20G098000
ko00940	Phenylpropanoid biosynthesis	3.17543	3.32244	0.96	0.667614	0.956938	NewGene_4797/SoyZH13_01G065200/SoyZH13_01G114800/SoyZH13_01G170900/SoyZH13_01G175900/SoyZH13_01G184000/SoyZH13_02G008900/SoyZH13_02G117700/SoyZH13_02G285500/SoyZH13_03G035500/SoyZH13_03G035700/SoyZH13_03G035900/SoyZH13_03G129700/SoyZH13_05G113600/SoyZH13_05G114300/SoyZH13_06G132200/SoyZH13_06G206000/SoyZH13_07G025200/SoyZH13_07G151405/SoyZH13_08G076700/SoyZH13_08G076900/SoyZH13_08G107900/SoyZH13_…
ko00100	Steroid biosynthesis	0.41645	0.460854	0.9	0.671372	0.956938	SoyZH13_02G245400/SoyZH13_03G002500/SoyZH13_04G046200/SoyZH13_07G171400/SoyZH13_10G062500/SoyZH13_17G131200/SoyZH13_17G221700/SoyZH13_U000454
ko00591	Linoleic acid metabolism	0.41645	0.460854	0.9	0.671372	0.956938	SoyZH13_03G242900/SoyZH13_07G033500/SoyZH13_07G038600/SoyZH13_08G180600/SoyZH13_10G229800/SoyZH13_12G050600/SoyZH13_13G320000/SoyZH13_19G247200
ko00402	Benzoxazinoid biosynthesis	0.156169	0.176839	0.88	0.674585	0.956938	SoyZH13_08G161900/SoyZH13_13G102700/SoyZH13_15G237602
ko04120	Ubiquitin mediated proteolysis	2.4987	2.65259	0.94	0.692938	0.956938	NewGene_178/NewGene_5258/NewGene_5385/NewGene_5386/SoyZH13_01G014000/SoyZH13_01G115600/SoyZH13_02G019200/SoyZH13_02G034600/SoyZH13_02G078700/SoyZH13_02G178400/SoyZH13_02G229900/SoyZH13_02G258300/SoyZH13_02G262400/SoyZH13_03G178200/SoyZH13_03G221401/SoyZH13_04G044900/SoyZH13_04G088200/SoyZH13_04G186700/SoyZH13_06G124000/SoyZH13_07G174000/SoyZH13_08G000300/SoyZH13_08G097300/SoyZH13_09G233600/SoyZH1…
ko00603	Glycosphingolipid biosynthesis - globo and isoglobo series	0.156169	0.182198	0.86	0.694453	0.956938	SoyZH13_06G138200/SoyZH13_09G144100/SoyZH13_16G186100
ko00350	Tyrosine metabolism	0.989068	1.08247	0.91	0.695684	0.956938	NewGene_2665/SoyZH13_01G111200/SoyZH13_02G045500/SoyZH13_05G184400/SoyZH13_06G077400/SoyZH13_06G217700/SoyZH13_07G060100/SoyZH13_07G178800/SoyZH13_07G188302/SoyZH13_12G140000/SoyZH13_13G083100/SoyZH13_13G164300/SoyZH13_13G220100/SoyZH13_14G144400/SoyZH13_16G113500/SoyZH13_17G018700/SoyZH13_17G204200/SoyZH13_18G127200/SoyZH13_18G198400
ko00410	beta-Alanine metabolism	0.728787	0.809174	0.9	0.700031	0.956938	SoyZH13_02G045500/SoyZH13_02G048500/SoyZH13_02G221300/SoyZH13_07G099500/SoyZH13_07G169600/SoyZH13_07G223400/SoyZH13_08G063200/SoyZH13_11G209600/SoyZH13_14G030000/SoyZH13_17G018700/SoyZH13_18G042700/SoyZH13_18G099300/SoyZH13_18G127200/SoyZH13_18G176500
ko03440	Homologous recombination	1.30141	1.43615	0.91	0.728804	0.956938	NewGene_2260/SoyZH13_04G054900/SoyZH13_04G187600/SoyZH13_05G013600/SoyZH13_05G190901/SoyZH13_06G148700/SoyZH13_06G155300/SoyZH13_07G126500/SoyZH13_09G041700/SoyZH13_10G057600/SoyZH13_10G057604/SoyZH13_12G145400/SoyZH13_13G004500/SoyZH13_13G010000/SoyZH13_13G280400/SoyZH13_14G118000/SoyZH13_15G199300/SoyZH13_16G112300/SoyZH13_19G016600/SoyZH13_19G119800/SoyZH13_19G151400/SoyZH13_20G097100/SoyZH13_…
ko00590	Arachidonic acid metabolism	0.364394	0.43406	0.84	0.740932	0.956938	NewGene_5105/SoyZH13_02G139400/SoyZH13_03G213900/SoyZH13_07G192600/SoyZH13_11G233900/SoyZH13_17G027100/SoyZH13_20G146100
ko00945	Stilbenoid, diarylheptanoid and gingerol biosynthesis	0.468506	0.551953	0.85	0.7455	0.956938	SoyZH13_01G170900/SoyZH13_06G260000/SoyZH13_06G260500/SoyZH13_11G072700/SoyZH13_14G184200/SoyZH13_14G184300/SoyZH13_14G184500/SoyZH13_18G093700/SoyZH13_20G101500
ko00740	Riboflavin metabolism	0.312337	0.380473	0.82	0.752072	0.956938	SoyZH13_01G002900/SoyZH13_05G164100/SoyZH13_05G193900/SoyZH13_05G208200/SoyZH13_07G121600/SoyZH13_19G133700
ko00920	Sulfur metabolism	0.364394	0.439419	0.83	0.752453	0.956938	SoyZH13_07G056400/SoyZH13_07G192500/SoyZH13_09G004600/SoyZH13_15G066200/SoyZH13_18G206700/SoyZH13_18G232200/SoyZH13_20G134401
ko00901	Indole alkaloid biosynthesis	0.0520562	0.069664	0.75	0.756523	0.956938	SoyZH13_03G115600
ko03060	Protein export	0.676731	0.798457	0.85	0.774507	0.956938	SoyZH13_02G007600/SoyZH13_05G205400/SoyZH13_06G208600/SoyZH13_07G072000/SoyZH13_08G024700/SoyZH13_08G036500/SoyZH13_09G037800/SoyZH13_10G126100/SoyZH13_10G148000/SoyZH13_11G242900/SoyZH13_12G149900/SoyZH13_17G084900/SoyZH13_20G209400
ko00910	Nitrogen metabolism	0.41645	0.514442	0.81	0.784239	0.956938	SoyZH13_04G213100/SoyZH13_07G098900/SoyZH13_13G126800/SoyZH13_13G234600/SoyZH13_13G296700/SoyZH13_14G166600/SoyZH13_15G055600/SoyZH13_17G142600
ko00960	Tropane, piperidine and pyridine alkaloid biosynthesis	0.520562	0.637694	0.82	0.794028	0.956938	SoyZH13_02G045500/SoyZH13_06G077400/SoyZH13_06G217700/SoyZH13_07G127100/SoyZH13_07G188302/SoyZH13_11G220200/SoyZH13_12G054400/SoyZH13_17G018700/SoyZH13_17G204200/SoyZH13_18G127200
ko01210	2-Oxocarboxylic acid metabolism	0.780843	0.932426	0.84	0.801464	0.956938	NewGene_2208/SoyZH13_01G179700/SoyZH13_02G036600/SoyZH13_04G046800/SoyZH13_06G077400/SoyZH13_07G044100/SoyZH13_08G045400/SoyZH13_08G293700/SoyZH13_14G193600/SoyZH13_16G045200/SoyZH13_16G131400/SoyZH13_17G204200/SoyZH13_18G176900/SoyZH13_20G008800/SoyZH13_20G228700
ko04626	Plant-pathogen interaction	8.12077	8.63298	0.94	0.811895	0.956938	NewGene_4688/SoyZH13_01G005200/SoyZH13_01G006100/SoyZH13_01G105001/SoyZH13_01G127700/SoyZH13_01G200900/SoyZH13_01G204700/SoyZH13_02G056500/SoyZH13_02G131600/SoyZH13_02G167800/SoyZH13_02G185200/SoyZH13_03G003200/SoyZH13_03G032200/SoyZH13_03G199600/SoyZH13_03G239300/SoyZH13_04G016300/SoyZH13_04G026400/SoyZH13_04G040200/SoyZH13_04G071900/SoyZH13_04G172200/SoyZH13_04G174500/SoyZH13_04G177300/SoyZH13_…
ko00902	Monoterpenoid biosynthesis	0.104112	0.155404	0.67	0.81484	0.956938	SoyZH13_07G077700/SoyZH13_18G153300
ko02010	ABC transporters	1.24935	1.46294	0.85	0.821309	0.956938	SoyZH13_02G115800/SoyZH13_02G115900/SoyZH13_02G120800/SoyZH13_02G148600/SoyZH13_03G090000/SoyZH13_03G151200/SoyZH13_05G011400/SoyZH13_06G181500/SoyZH13_08G052300/SoyZH13_08G307301/SoyZH13_10G187100/SoyZH13_11G237400/SoyZH13_13G031000/SoyZH13_14G177200/SoyZH13_15G011500/SoyZH13_15G148100/SoyZH13_16G099100/SoyZH13_16G154200/SoyZH13_16G154300/SoyZH13_17G039700/SoyZH13_17G077600/SoyZH13_19G015100/Soy…
ko00360	Phenylalanine metabolism	0.676731	0.841327	0.8	0.832693	0.956938	SoyZH13_01G111200/SoyZH13_02G045500/SoyZH13_02G285500/SoyZH13_06G077400/SoyZH13_06G217700/SoyZH13_06G234300/SoyZH13_07G060100/SoyZH13_07G188302/SoyZH13_07G223400/SoyZH13_13G083100/SoyZH13_17G018700/SoyZH13_17G204200/SoyZH13_18G127200
ko00330	Arginine and proline metabolism	0.8329	1.02352	0.81	0.840676	0.956938	SoyZH13_02G048500/SoyZH13_03G060100/SoyZH13_04G007300/SoyZH13_04G019900/SoyZH13_05G034900/SoyZH13_06G006800/SoyZH13_06G077400/SoyZH13_06G121900/SoyZH13_10G239800/SoyZH13_11G078700/SoyZH13_11G209600/SoyZH13_13G052300/SoyZH13_13G189700/SoyZH13_14G030000/SoyZH13_17G204200/SoyZH13_18G122000
ko00966	Glucosinolate biosynthesis	0.104112	0.166122	0.63	0.843137	0.956938	SoyZH13_01G179700/SoyZH13_04G046800
ko00950	Isoquinoline alkaloid biosynthesis	0.676731	0.852044	0.79	0.845303	0.956938	NewGene_3382/SoyZH13_02G045500/SoyZH13_06G077400/SoyZH13_06G217700/SoyZH13_07G060100/SoyZH13_07G178800/SoyZH13_07G188302/SoyZH13_13G164300/SoyZH13_13G220100/SoyZH13_17G018700/SoyZH13_17G204200/SoyZH13_18G127200/SoyZH13_18G198400
ko00062	Fatty acid elongation	0.364394	0.493007	0.74	0.847789	0.956938	SoyZH13_03G239300/SoyZH13_06G054200/SoyZH13_10G164100/SoyZH13_15G041400/SoyZH13_18G010500/SoyZH13_18G204300/SoyZH13_20G196300
ko00943	Isoflavonoid biosynthesis	0.41645	0.573388	0.73	0.87221	0.956938	SoyZH13_03G127800/SoyZH13_08G234200/SoyZH13_10G161300/SoyZH13_11G090600/SoyZH13_15G149900/SoyZH13_16G133000/SoyZH13_16G156000/SoyZH13_20G006401
ko00903	Limonene and pinene degradation	0.104112	0.182198	0.57	0.878262	0.956938	SoyZH13_02G048500/SoyZH13_07G223400
ko00073	Cutin, suberine and wax biosynthesis	0.41645	0.578747	0.72	0.878501	0.956938	SoyZH13_03G007900/SoyZH13_03G108700/SoyZH13_03G143600/SoyZH13_07G008900/SoyZH13_09G111004/SoyZH13_11G158700/SoyZH13_13G290900/SoyZH13_13G322400
ko00904	Diterpenoid biosynthesis	0.41645	0.584106	0.71	0.884535	0.956938	SoyZH13_01G183400/SoyZH13_02G010100/SoyZH13_04G188000/SoyZH13_08G198600/SoyZH13_09G134300/SoyZH13_12G084600/SoyZH13_17G035800/SoyZH13_19G141800
ko00770	Pantothenate and CoA biosynthesis	0.572618	0.787739	0.73	0.901353	0.956938	SoyZH13_01G002900/SoyZH13_01G179700/SoyZH13_02G048500/SoyZH13_02G152400/SoyZH13_04G046800/SoyZH13_05G208200/SoyZH13_07G099500/SoyZH13_07G121600/SoyZH13_09G242303/SoyZH13_11G209600/SoyZH13_14G030000
ko00908	Zeatin biosynthesis	0.572618	0.787739	0.73	0.901353	0.956938	NewGene_2930/NewGene_4100/NewGene_760/SoyZH13_03G066900/SoyZH13_03G119600/SoyZH13_08G231500/SoyZH13_08G342800/SoyZH13_11G172500/SoyZH13_13G043300/SoyZH13_13G086201/SoyZH13_15G218900
ko00220	Arginine biosynthesis	0.364394	0.541236	0.67	0.905987	0.956938	SoyZH13_02G036600/SoyZH13_06G077400/SoyZH13_07G044100/SoyZH13_07G098900/SoyZH13_17G142600/SoyZH13_17G204200/SoyZH13_20G008800
ko00941	Flavonoid biosynthesis	0.780843	1.04496	0.75	0.911248	0.956938	SoyZH13_01G170900/SoyZH13_01G210800/SoyZH13_06G137100/SoyZH13_08G103101/SoyZH13_08G104700/SoyZH13_08G104702/SoyZH13_08G104703/SoyZH13_08G302500/SoyZH13_11G001400/SoyZH13_11G072700/SoyZH13_12G194100/SoyZH13_18G093700/SoyZH13_20G101500/SoyZH13_20G225100/SoyZH13_20G225200
ko00965	Betalain biosynthesis	0.260281	0.423343	0.61	0.919718	0.956938	SoyZH13_06G089900/SoyZH13_07G060100/SoyZH13_07G215200/SoyZH13_16G184300/SoyZH13_20G034700
ko00905	Brassinosteroid biosynthesis	0.104112	0.21971	0.47	0.933846	0.956938	SoyZH13_02G236000/SoyZH13_16G007300
ko03040	Spliceosome	2.9672	3.56358	0.83	0.942811	0.956938	NewGene_768/NewGene_870/SoyZH13_01G031200/SoyZH13_01G039900/SoyZH13_01G044000/SoyZH13_01G054100/SoyZH13_01G145200/SoyZH13_02G053900/SoyZH13_02G080200/SoyZH13_02G086500/SoyZH13_02G188800/SoyZH13_02G207500/SoyZH13_02G266700/SoyZH13_03G032419/SoyZH13_03G070201/SoyZH13_03G154200/SoyZH13_04G170500/SoyZH13_05G190800/SoyZH13_06G130200/SoyZH13_06G192100/SoyZH13_06G240500/SoyZH13_06G284500/SoyZH13_07G0453…
ko00513	Various types of N-glycan biosynthesis	0.520562	0.787739	0.66	0.944774	0.956938	SoyZH13_02G089900/SoyZH13_05G166000/SoyZH13_06G129000/SoyZH13_07G021600/SoyZH13_08G224200/SoyZH13_08G267700/SoyZH13_13G245000/SoyZH13_13G294900/SoyZH13_15G003500/SoyZH13_17G044400
ko04070	Phosphatidylinositol signaling system	0.884956	1.24859	0.71	0.953473	0.956938	NewGene_5551/SoyZH13_03G192100/SoyZH13_06G234400/SoyZH13_07G214700/SoyZH13_07G222900/SoyZH13_09G137500/SoyZH13_11G177800/SoyZH13_13G051400/SoyZH13_13G067200/SoyZH13_13G075100/SoyZH13_13G276300/SoyZH13_14G037600/SoyZH13_16G026500/SoyZH13_17G074300/SoyZH13_20G077800/SoyZH13_20G122200/SoyZH13_20G156800
ko00310	Lysine degradation	0.468506	0.744869	0.63	0.955942	0.956938	SoyZH13_02G048500/SoyZH13_07G223400/SoyZH13_07G225700/SoyZH13_07G252600/SoyZH13_11G053300/SoyZH13_15G151900/SoyZH13_16G148901/SoyZH13_17G005300/SoyZH13_17G030900
ko00130	Ubiquinone and other terpenoid-quinone biosynthesis	0.624675	0.948502	0.66	0.959323	0.956938	SoyZH13_01G161100/SoyZH13_06G217700/SoyZH13_07G188302/SoyZH13_08G107900/SoyZH13_09G200900/SoyZH13_09G213800/SoyZH13_10G163500/SoyZH13_13G077600/SoyZH13_13G259600/SoyZH13_17G062100/SoyZH13_19G066500/SoyZH13_20G101500
ko00290	Valine, leucine and isoleucine biosynthesis	0.156169	0.337602	0.46	0.964035	0.956938	SoyZH13_01G179700/SoyZH13_04G046800/SoyZH13_20G228700
ko00909	Sesquiterpenoid and triterpenoid biosynthesis	0.260281	0.493007	0.53	0.966481	0.956938	SoyZH13_02G145900/SoyZH13_04G046200/SoyZH13_07G171400/SoyZH13_11G061200/SoyZH13_17G221700
ko03013	RNA transport	2.18636	2.80264	0.78	0.967661	0.956938	NewGene_3825/SoyZH13_01G200500/SoyZH13_01G205100/SoyZH13_02G000003/SoyZH13_02G186500/SoyZH13_04G038800/SoyZH13_04G169300/SoyZH13_04G177400/SoyZH13_05G105500/SoyZH13_05G198200/SoyZH13_06G038200/SoyZH13_06G039200/SoyZH13_06G070900/SoyZH13_06G247601/SoyZH13_07G015800/SoyZH13_08G018700/SoyZH13_08G145100/SoyZH13_08G154600/SoyZH13_08G172500/SoyZH13_08G193800/SoyZH13_09G211600/SoyZH13_10G104500/SoyZH13_…
ko00970	Aminoacyl-tRNA biosynthesis	0.780843	1.16821	0.67	0.96842	0.956938	NewGene_169/SoyZH13_01G112200/SoyZH13_04G028400/SoyZH13_05G185900/SoyZH13_06G001400/SoyZH13_06G009400/SoyZH13_06G151200/SoyZH13_09G177600/SoyZH13_10G197600/SoyZH13_11G042800/SoyZH13_14G012100/SoyZH13_16G093000/SoyZH13_19G135805/SoyZH13_19G168200/SoyZH13_20G012900
ko00510	N-Glycan biosynthesis	0.520562	0.884197	0.59	0.979538	0.956938	SoyZH13_02G089900/SoyZH13_06G129000/SoyZH13_07G021600/SoyZH13_08G224200/SoyZH13_08G267700/SoyZH13_11G107200/SoyZH13_13G245000/SoyZH13_15G003500/SoyZH13_15G036700/SoyZH13_17G044400
ko00565	Ether lipid metabolism	0.208225	0.460854	0.45	0.981474	0.956938	SoyZH13_01G197500/SoyZH13_04G019500/SoyZH13_04G134200/SoyZH13_11G234700
ko00195	Photosynthesis	0.780843	1.23788	0.63	0.983437	0.956938	SoyZH13_02G088500/SoyZH13_03G142600/SoyZH13_06G108400/SoyZH13_06G144100/SoyZH13_07G207300/SoyZH13_08G165800/SoyZH13_10G031600/SoyZH13_10G039100/SoyZH13_10G040500/SoyZH13_11G075300/SoyZH13_11G205800/SoyZH13_13G063000/SoyZH13_13G111500/SoyZH13_18G213800/SoyZH13_20G087300
ko03420	Nucleotide excision repair	0.780843	1.26467	0.62	0.987215	0.956938	NewGene_2260/SoyZH13_04G187600/SoyZH13_05G079500/SoyZH13_06G002400/SoyZH13_06G148700/SoyZH13_11G068900/SoyZH13_12G087800/SoyZH13_12G145400/SoyZH13_13G280400/SoyZH13_14G118000/SoyZH13_17G189900/SoyZH13_18G065900/SoyZH13_20G097100/SoyZH13_20G099400/SoyZH13_20G102000
ko03015	mRNA surveillance pathway	1.19729	1.80591	0.66	0.989662	0.956938	SoyZH13_04G097600/SoyZH13_04G163300/SoyZH13_05G071400/SoyZH13_06G086100/SoyZH13_06G122200/SoyZH13_06G156700/SoyZH13_06G292000/SoyZH13_07G007800/SoyZH13_07G183500/SoyZH13_08G145100/SoyZH13_09G032200/SoyZH13_09G034200/SoyZH13_11G131700/SoyZH13_13G159900/SoyZH13_13G216200/SoyZH13_13G317600/SoyZH13_14G097900/SoyZH13_15G093500/SoyZH13_16G040800/SoyZH13_18G009400/SoyZH13_19G094401/SoyZH13_19G176701/Soy…
ko00340	Histidine metabolism	0.156169	0.444778	0.35	0.993368	0.956938	SoyZH13_02G048500/SoyZH13_09G024800/SoyZH13_18G149600
ko03020	RNA polymerase	0.572618	1.07175	0.53	0.994528	0.956938	NewGene_4036/SoyZH13_01G006900/SoyZH13_01G063200/SoyZH13_05G132701/SoyZH13_07G117500/SoyZH13_09G223400/SoyZH13_09G247101/SoyZH13_12G144402/SoyZH13_18G247801/SoyZH13_19G041300/SoyZH13_19G116700
ko04141	Protein processing in endoplasmic reticulum	2.9672	3.98157	0.75	0.994606	0.956938	NewGene_10/SoyZH13_02G013600/SoyZH13_02G080200/SoyZH13_02G086500/SoyZH13_03G062900/SoyZH13_03G154200/SoyZH13_03G197700/SoyZH13_03G225500/SoyZH13_04G180300/SoyZH13_05G084700/SoyZH13_05G205400/SoyZH13_05G231600/SoyZH13_06G110300/SoyZH13_06G130000/SoyZH13_06G155900/SoyZH13_06G208600/SoyZH13_07G041500/SoyZH13_07G181500/SoyZH13_08G024700/SoyZH13_08G103700/SoyZH13_08G239300/SoyZH13_08G267700/SoyZH13_08…
ko00944	Flavone and flavonol biosynthesis	0.0520562	0.30545	0.17	0.997975	0.956938	SoyZH13_08G234200
ko00562	Inositol phosphate metabolism	0.728787	1.43079	0.51	0.998975	0.956938	SoyZH13_01G184100/SoyZH13_02G227400/SoyZH13_03G192100/SoyZH13_07G169600/SoyZH13_08G063200/SoyZH13_09G137500/SoyZH13_10G043600/SoyZH13_11G007100/SoyZH13_11G177800/SoyZH13_13G067200/SoyZH13_16G026500/SoyZH13_20G077800/SoyZH13_20G122200/SoyZH13_20G156800
ko04144	Endocytosis	1.97814	3.29564	0.6	0.999898	0.956938	NewGene_2737/NewGene_5271/SoyZH13_01G030400/SoyZH13_01G076900/SoyZH13_01G127900/SoyZH13_01G162900/SoyZH13_01G197500/SoyZH13_02G009600/SoyZH13_02G080200/SoyZH13_02G086500/SoyZH13_03G154200/SoyZH13_04G019500/SoyZH13_05G164900/SoyZH13_07G005100/SoyZH13_07G050700/SoyZH13_08G037300/SoyZH13_08G118200/SoyZH13_08G196000/SoyZH13_08G245100/SoyZH13_08G294101/SoyZH13_10G010300/SoyZH13_10G125100/SoyZH13_10G19…
ko03050	Proteasome	0.104112	0.846686	0.12	0.999999	0.956938	SoyZH13_10G196800/SoyZH13_12G066000
ko00190	Oxidative phosphorylation	0.676731	2.13279	0.32	1	0.956938	SoyZH13_02G047500/SoyZH13_02G280100/SoyZH13_03G176200/SoyZH13_05G173400/SoyZH13_05G199801/SoyZH13_06G025800/SoyZH13_07G046700/SoyZH13_11G073300/SoyZH13_15G010400/SoyZH13_16G015300/SoyZH13_16G115500/SoyZH13_16G131600/SoyZH13_19G180102
